# Supplementary material for: Chemogenetic E-MAP in Saccharomyces cerevisiae for Identification of Membrane Transporters Operating Lipid Flip Flop
Source: PLoS Genet. 2016 Jul 27;12(7):e1006160. doi: 10.1371/journal.pgen.1006160 (PMC4962981; doi:10.1371/journal.pgen.1006160)
Supplement: S1 Table — (XLSX) [file pgen.1006160.s004.xlsx]

## Sheet: Legend
Biological Process: Genes were manually sorted into different functional categories using as reference only manually curated information from YeastMine. The same color coding is used throughout all our study.
Cellular Component: Genes were manually sorted into different cellular components using as reference only manually curated information from YeastMine.
All other sheets: S-scores and correlation coefficients of genes belonging to the functional category indicated in the sheet title, interacting with genes belonging to the same or different functional category as indicated. The same values but from the MSP/C-E-MAP are represented in green further to the right.

## Sheet: Biological Process
Red	Blue	Yellow	Cyan	Green	Pink	Purple	Orchid	Brown	Gray	Black
GPI/Cell wall	Ion homeostasis	Lipid metabolic process	Mitochondrial function	Organelle morphology	Protein degradation	Protein maturation and targeting	Transmembrane transport	Vesicle trafficking	Other	N/A
BST1	ALR2	ALE1	AAC1	AIM14	ASI1	ALG12	ADP1	EMP46	AKR2	BSC6
CDC1	ARN1	ARE1	AAC3	ATG9	ASI2	ALG2	ADY2	ERP1	ASG7	COS1
CHS1	ARN2	CDS1	AIM26	BRL1	ASI3	ALG3	AGP2	ERP2	BRE4	COS10
CHS2	ATM1	CHO1	ATG33	EMP70	DER1	ALG6	AGP3	ERP6	BUD8	COS12
CHS3	BSD2	CSH1	COA3	LNP1	DFM1	ALG8	AQR1	ERV14	BUD9	COS6
CHS7	CCC1	CST26	COX18	PEX28	SSM4	ALG9	AQY1	ERV15	COQ2	CPR8
CWH43	CCC2	DPP1	CRC1	PEX29	TUL1	ARV1	AQY2	ERV29	CPT1	DCV1
ECM33	CCH1	ELO1	CRD1	PEX31	USA1	DIE2	ARR3	ERV41	DFG16	DLT1
FKS3	COT1	ELO2	ILM1	PFA3	YPF1	EMC3	ATG22	GOT1	ECM3	DSC2
GPI10	CSC1	ELO3	MDL1	POM152		EMC4	ATO2	MST27	FMP45	DSC3
GPI11	CTR1	ERG1	MDL2	POM33		EMP65	ATO3	PHO86	GMH1	ECM12
GPI13	ECM7	ERG11	MGR2	RTN1		ENV10	ATR1	SFT2	GPR1	ECM27
GPI14	ENB1	ERG3	PAM17	RTN2		ERD1	AUS1	SHR3	HSP30	ECM34
GPI17	FET4	FAT1	PCP1	SEY1		ERF2	AVT1	SLY41	MRL1	FRE5
GPI19	FIG1	GPT2	RCF1	SUR7		ERJ5	AVT3	SNA3	PRM2	FSF1
GPI2	FRE1	GUP2	RCF2	TCB1		FHN1	AVT4	SVP26	PUT3	FUN14
GSC2	FRE2	HMG1	SDH3	VTC1		GET2	AVT5	TVP15	RAX1	HVG1
GUP1	FRE3	HMG2	SDH4	VTC2		NCE102	AVT6	TVP23	RIM9	INA1
KRE1	FRE4	IPT1	SFC1	VTC3		OST3	AZR1	TVP38	SRF1	IRC23
LAS21	FRE6	KEI1	TIM17	YOP1		OST5	BAP3	YIP3	SSY1	IRC8
LDS1	FRE7	LAC1	TIM22			OST6	BIO5		STE3	MRH1
LDS2	FRE8	LAG1	YIA6			PFA5	DAL4		STV1	NNF2
LOH1	FTR1	LCB3	YSP1			PMT1	DIP5		TOG1	NUR1
PER1	GDT1	LPP1				PMT4	DNF1		TVP18	OSW5
PGA1	IZH1	MPO1				PMT5	DNF2			PER33
PUN1	IZH2	NCR1				PMT6	DTR1			PFF1
RRT8	IZH3	NSG2				RCE1	ERC1			PHM7
SMA2	IZH4	NTE1				RER1	ERS1			PMT7
SMP3	KCH1	OLE1				SEC59	ESBP6			PNS1
WSC3	KHA1	ORM1				SEC62	FAT3			PRM10
YEA4	MFM1	ORM2				SEC63	FCY2			PRM8
	MNR2	PHS1				SLP1	FCY21			PTM1
	MSC2	PIS1				SPC1	FLC1			RBD2
	NHA1	SAC1				SPC2	FLC2			RRT1
	NHX1	SCS3				SSH1	FLC3			RRT7
	PCA1	SCT1				STE24	FLR1			RTA1
	PMC1	SEI1				STT3	FLX1			SCM4
	PRM6	SFK1				SWP1	FTH1			SHH3
	RSN1	SLC1				VPS68	FUI1			SNA2
	SMF1	SUR1					FUR4			SNA4
	SMF2	SUR2					GAL2			SPG3
	SMF3	TSC13					GAP1			SYG1
	TMN2	YDC1					GEX2			TDA4
	TMN3	YDR018C					GIT1			TDA5
	TOK1	YFT2					GNP1			THI74
	TRK2	YPC1					HNM1			TMS1
	VCX1	YSR3					HOL1			UIP3
	VHC1						HUT1			UIP5
	VMR1						HXT10			VBA4
	VNX1						HXT12			YAL066W
	YMR279C						HXT17			YAR028W
	YVC1						HXT3			YAR047C
	ZRC1						HXT5			YBL059W
	ZRG17						HXT8			YBR027C
	ZRT2						ITR1			YBR219C
	ZRT3						JEN1			YBR220C
							LEM3			YBR287W
							MAL11			YBR292C
							MAL31			YCL002C
							MCH2			YCR007C
							MCH4			YCR023C
							MEP1			YCR061W
							MEP2			YDL027C
							MEP3			YDL180W
							MMP1			YDL218W
							MPC1			YDR029W
							MUP1			YDR090C
							MUP3			YER039C-A
							NFT1			YET2
							NRT1			YFL015C
							OPT1			YFL034W
							OPT2			YFL051C
							PDR12			YFR035C
							PDR15			YGL041C
							PDR18			YGL140C
							PET9			YGR016W
							PHO84			YGR026W
							PHO89			YGR149W
							PHO91			YGR168C
							PTR2			YHL017W
							PUG1			YHL044W
							PXA1			YHR078W
							QDR2			YHR140W
							QDR3			YIL029C
							RFT1			YIL067C
							RGT2			YIP4
							RSB1			YIP5
							RTC2			YJL028W
							SAM3			YJL163C
							SEO1			YJR015W
							SGE1			YJR085C
							SNF3			YJR124C
							SNG1			YKL031W
							SNQ2			YKL044W
							SSU1			YKR051W
							STL1			YKR073C
							SUL1			YLL053C
							SUL2			YLR036C
							TAT1			YLR046C
							THI7			YLR050C
							THI72			YLR152C
							THI73			YLR311C
							TNA1			YLR326W
							TPN1			YML018C
							TPO2			YML131W
							TPO3			YMR034C
							TPO4			YMR141C
							TPO5			YMR155W
							UGA4			YMR187C
							VBA1			YMR221C
							VBA2			YMR253C
							VBA3			YNL046W
							VBA5			YNL095C
							VHT1			YNL115C
							VPS73			YNL143C
							VRG4			YNL146W
							YBR241C			YNL320W
							YBT1			YNR061C
							YCF1			YNR062C
							YCT1			YOL079W
							YDL199C			YOL107W
							YDR338C			YOL162W
							YDR387C			YOL163W
							YEA6			YOR097C
							YFL054C			YOR152C
							YGL114W			YOR292C
							YHC3			YPL041C
							YHL008C			YPL162C
							YIL166C			YPL257W
							YMD8			YPL264C
							YNR048W			YPR003C
							YOR1			YPR027C
							YPQ1			YPR064W
							YPQ2			YPR071W
										YPR098C
										YPR109W
										YPR114W
										YPR117W
										YPR153W
										YRO2

## Sheet: Cellular Component
Various	ER	Golgi	Mitochondria	PM	Vacuole	Bud	Nucleus	Peroxisomes	N/A
AGP2	ALE1	AKR2	AAC1	ADY2	ATG22	CHS2	ASI1	PEX28	ADP1
AQY2	ALG2	CPT1	AAC3	AGP3	AVT1	IRC8	ASI2	PEX29	AIM14
ARV1	ALG3	GMH1	AIM26	ALR2	AVT3	RAX1	ASI3	PEX31	ALG12
BRL1	ALG6	KEI1	ATG33	AQR1	AVT4		POM152	PXA1	AVT5
BSD2	ALG8	KHA1	ATG9	AQY1	AVT6		PUT3		BRE4
BUD8	ALG9	PIS1	ATM1	ARN1	COT1		RBD2		BSC6
BUD9	ARE1	SFT2	COA3	ARN2	DPP1		TOG1		CCC2
CCC1	ATG40	SMF2	COQ2	ARR3	EMP70		UIP3		COS1
CHS3	BST1	TPO5	COX18	ASG7	ERS1		UIP5		COS10
CHS7	CDC1	TUL1	CRC1	ATO2	FRE6				COS12
CWH43	CDS1	TVP15	ESBP6	ATO3	FTH1				COS6
DSC3	CHO1	TVP18	FLX1	ATR1	MCH4				CPR8
ECM33	DER1	TVP23	MDL1	AUS1	MNR2				CRD1
EMP46	DFM1	TVP38	MDL2	AZR1	NCR1				CSC1
ENB1	DIE2	VRG4	MFM1	BAP3	NFT1				CSH1
ERP1	ELO2	YIP4	MPC1	BIO5	PFA3				CST26
ERP2	ELO3	YIP5	PCP1	CCH1	PFF1				DAL4
ERP6	EMP65		PET9	CHS1	PHO91				DCV1
ERV14	ERF2		RCF1	CTR1	PMC1				DLT1
ERV15	ERG1		RCF2	DFG16	RTC2				DSC2
ERV29	ERG11		SFC1	DIP5	SMF3				ECM12
ERV41	ERG3		THI74	DNF1	SNA2				ECM27
FAT1	ERJ5		YEA6	DNF2	SNA3				ECM3
GAP1	FLC1		YIA6	DTR1	SNA4				ECM34
GDT1	FLC2			FCY2	TMN2				ECM7
GOT1	FLC3			FCY21	UGA4				ELO1
GUP1	GPI11			FET4	VBA1				EMC3
HMG1	GPI13			FIG1	VBA2				EMC4
HMG2	GPI14			FLR1	VBA3				ENV10
LAS21	GPI17			FRE1	VCX1				ERC1
LDS1	GPI19			FRE2	VHC1				ERD1
LDS2	GPT2			FRE3	VMR1				FAT3
LEM3	LAC1			FRE4	VPS68				FHN1
MST27	LCB3			FRE7	YBR241C				FKS3
NCE102	LNP1			FTR1	YBT1				FMP45
NHX1	MSC2			FUI1	YCF1				FRE5
OPT2	NTE1			FUR4	YCR023C				FRE8
PER33	OLE1			GAL2	YHC3				FSF1
PHO86	ORM1			GEX2	YNR061C				FUN14
PHS1	ORM2			GIT1	YPQ1				GET2
POM33	PER1			GNP1	YPQ2				GPI10
PRM6	PGA1			GPR1	YVC1				GPI2
PRM8	RCE1			GSC2	ZRC1				GUP2
RER1	RFT1			HNM1	ZRT3				HUT1
RRT8	RTN2			HOL1					HVG1
RSB1	SCT1			HSP30					HXT12
RTN1	SEC59			HXT10					ILM1
SAC1	SEC62			HXT17					IPT1
SHR3	SEI1			HXT3					IRC23
SLY41	SEY1			HXT5					IZH1
SSM4	SLC1			HXT8					IZH3
STE24	SLP1			INA1					IZH4
STV1	SMP3			ITR1					LAG1
SVP26	SUR2			IZH2					LOH1
TPO2	TCB1			JEN1					LPP1
TPO3	THI73			KCH1					MAL31
TPO4	TSC13			KRE1					MCH2
VNX1	USA1			MAL11					MGR2
VTC2	VTC1			MEP1					MPO1
VTC3	YDC1			MEP2					MRL1
YIP3	YEA4			MEP3					MUP3
YSP1	YOP1			MMP1					NNF2
	YPC1			MRH1					NSG2
	YSR3			MUP1					NUR1
	ZRG17			NHA1					OST3
				NRT1					OST5
				OPT1					OST6
				PCA1					OSW5
				PDR12					PAM17
				PDR18					PDR15
				PFA5					PHM7
				PHO84					PMT1
				PHO89					PMT4
				PNS1					PMT5
				PTR2					PMT6
				PUG1					PMT7
				PUN1					PRM10
				QDR2					PRM2
				QDR3					PTM1
				RGT2					RRT1
				RIM9					RRT7
				RTA1					RSN1
				SAM3					SCM4
				SFK1					SCS3
				SGE1					SDH3
				SMA2					SDH4
				SMF1					SEC63
				SNF3					SEO1
				SNG1					SHH3
				SNQ2					SPC1
				SSU1					SPC2
				SSY1					SPG3
				STE3					SRF1
				STL1					SSH1
				SUL1					STT3
				SUL2					SUR1
				SUR7					SWP1
				SYG1					TDA4
				TAT1					TDA5
				THI7					THI72
				TNA1					TIM17
				TOK1					TIM22
				TPN1					TMN3
				TRK2					TMS1
				VBA5					VBA4
				VHT1					VPS73
				YGL114W					WSC3
				YHL044W					YAL066W
				YHL044W					YAR028W
				YOR1					YAR047C
				YRO2					YBL059W
				ZRT2					YBR027C
									YBR219C
									YBR220C
									YBR287W
									YBR292C
									YCL002C
									YCR007C
									YCR061W
									YCT1
									YDL027C
									YDL180W
									YDL199C
									YDL218W
									YDR018C
									YDR029W
									YDR090C
									YDR338C
									YDR387C
									YER039C-A
									YET2
									YFL015C
									YFL034W
									YFL051C
									YFR035C
									YFT2
									YGL041C
									YGL140C
									YGR016W
									YGR026W
									YGR149W
									YGR168C
									YHL008C
									YHL017W
									YHR078W
									YHR140W
									YIL029C
									YIL067C
									YIL166C
									YJL028W
									YJL163C
									YJR015W
									YJR085C
									YJR124C
									YKL031W
									YKL044W
									YKR051W
									YKR073C
									YLL053C
									YLR036C
									YLR046C
									YLR050C
									YLR152C
									YLR311C
									YLR326W
									YMD8
									YML018C
									YML131W
									YMR034C
									YMR141C
									YMR155W
									YMR187C
									YMR221C
									YMR253C
									YMR279C
									YNL046W
									YNL095C
									YNL115C
									YNL143C
									YNL146W
									YNL320W
									YNR048W
									YNR062C
									YOL079W
									YOL107W
									YOL162W
									YOL163W
									YOR097C
									YOR292C
									YPF1
									YPL041C
									YPL162C
									YPL257W
									YPL264C
									YPR003C
									YPR027C
									YPR064W
									YPR071W
									YPR098C
									YPR109W
									YPR114W
									YPR117W
									YPR153W

## Sheet: GPI_Cell wall
Gene 1	Gene 2	Gen. Inter.	Correlation	Functional categories of interacting partners:												With Cerulenin	Gene 1	Gene 2	Gen. Inter.	Correlation	Functional categories of interacting partners:
BST1	CDC1	-4.82382	-0.0554347	GPI/Cell wall													BST1	CDC1	-3.96499	-0.046034	GPI/Cell wall
BST1	GUP1	5.21508	0.423075	GPI/Cell wall													BST1	CHS1	-3.614	0.0107158	GPI/Cell wall
BST1	KRE1	-7.56534	0.281695	GPI/Cell wall													CHS1	CHS2	-10.9775	0.114524	GPI/Cell wall
BST1	LAS21	-6.59598	0.292111	GPI/Cell wall													BST1	CHS3	-3.41002	0.0811136	GPI/Cell wall
BST1	PER1	0.738868	0.696229	GPI/Cell wall													CHS1	CHS3	-3.60006	0.380639	GPI/Cell wall
CHS1	CHS2	-10.1257	0.0851048	GPI/Cell wall													BST1	CHS7	-4.85672	0.184358	GPI/Cell wall
CHS1	CHS3	-3.34032	0.383304	GPI/Cell wall													CHS3	CHS7	-0.477958	0.611501	GPI/Cell wall
CHS1	CHS7	1.97874	0.240907	GPI/Cell wall													BST1	ECM33	-4.66551	0.325429	GPI/Cell wall
CHS1	GUP1	-3.34999	0.114818	GPI/Cell wall													CHS7	ECM33	-6.83059	0.101716	GPI/Cell wall
CHS1	KRE1	-8.14824	0.075	GPI/Cell wall													CWH43	ECM33	0.487723	0.418499	GPI/Cell wall
CHS3	CHS7	-0.308362	0.656088	GPI/Cell wall													BST1	GPI10	1.94767	-0.265752	GPI/Cell wall
CHS3	GSC2	0.288302	0.427638	GPI/Cell wall													BST1	GPI2	2.83061	-0.0696568	GPI/Cell wall
CHS3	GUP1	-8.15495	0.350217	GPI/Cell wall													GPI13	GPI2	0.202246	0.422976	GPI/Cell wall
CHS3	KRE1	-7.64776	0.309265	GPI/Cell wall													CHS3	GSC2	-0.011453	0.400963	GPI/Cell wall
CHS3	LAS21	-4.37444	0.144987	GPI/Cell wall													CHS7	GSC2	-0.006716	0.318125	GPI/Cell wall
CHS7	ECM33	-6.11174	0.0764558	GPI/Cell wall													BST1	GUP1	3.64064	0.337479	GPI/Cell wall
CHS7	GSC2	1.00435	0.346479	GPI/Cell wall													CHS3	GUP1	-8.08211	0.338058	GPI/Cell wall
CHS7	GUP1	-8.96974	0.346415	GPI/Cell wall													CHS7	GUP1	-8.71196	0.396799	GPI/Cell wall
CHS7	KRE1	-7.8902	0.269253	GPI/Cell wall													CWH43	GUP1	-8.10539	-0.0223789	GPI/Cell wall
CHS7	LAS21	-4.76092	0.167019	GPI/Cell wall													ECM33	GUP1	-5.29111	0.014376	GPI/Cell wall
CWH43	ECM33	0.413028	0.379334	GPI/Cell wall													BST1	KRE1	-5.54347	0.178773	GPI/Cell wall
CWH43	GUP1	-9.93924	-0.0194502	GPI/Cell wall													CHS1	KRE1	-8.29714	0.0292085	GPI/Cell wall
ECM33	GUP1	-6.63406	0.105378	GPI/Cell wall													CHS3	KRE1	-7.77819	0.287115	GPI/Cell wall
ECM33	LAS21	-1.65414	0.381281	GPI/Cell wall													CHS7	KRE1	-9.65143	0.237363	GPI/Cell wall
GPI11	GUP1	2.12413	0.00996007	GPI/Cell wall													CWH43	KRE1	2.89743	0.13854	GPI/Cell wall
GPI11	SMA2	2.20032	-0.0243072	GPI/Cell wall													GUP1	KRE1	-15.7498	0.419268	GPI/Cell wall
GPI17	GUP1	-3.28613	0.26937	GPI/Cell wall													BST1	LAS21	-11.0081	0.427839	GPI/Cell wall
GPI17	LAS21	-9.96145	0.293604	GPI/Cell wall													CHS3	LAS21	-6.09467	0.128018	GPI/Cell wall
GPI17	SMA2	2.10768	-0.0524079	GPI/Cell wall													CHS7	LAS21	-7.09485	0.202044	GPI/Cell wall
GUP1	KRE1	-15.5587	0.447066	GPI/Cell wall													ECM33	LAS21	-1.03796	0.394969	GPI/Cell wall
GUP1	LAS21	-7.19758	0.444858	GPI/Cell wall													GPI17	LAS21	-8.89142	0.296384	GPI/Cell wall
GUP1	LDS1	1.99159	-0.0789699	GPI/Cell wall													GUP1	LAS21	-6.30408	0.388425	GPI/Cell wall
GUP1	LOH1	1.90225	0.0399638	GPI/Cell wall													BST1	PER1	4.04991	0.603671	GPI/Cell wall
GUP1	PER1	2.12826	0.198637	GPI/Cell wall													CHS3	PER1	-3.66462	-0.0212387	GPI/Cell wall
GUP1	SMA2	2.46612	0.00981509	GPI/Cell wall													GPI13	PER1	2.21751	-0.203821	GPI/Cell wall
KRE1	LAS21	-0.85496	0.263308	GPI/Cell wall													GPI17	PER1	-5.47208	0.167646	GPI/Cell wall
KRE1	PER1	-4.46417	0.11486	GPI/Cell wall													LAS21	PER1	-2.81063	0.444561	GPI/Cell wall
LAS21	SMA2	2.23621	-0.159441	GPI/Cell wall													LOH1	PER1	3.04473	-0.0708201	GPI/Cell wall
LDS2	PER1	2.48878	-0.046248	GPI/Cell wall													LDS2	RRT8		0.521096	GPI/Cell wall
LDS2	RRT8		0.543722	GPI/Cell wall													GPI11	SMA2	2.97824	-0.129549	GPI/Cell wall
PGA1	RRT8	2.28806	0.0952131	GPI/Cell wall													GUP1	SMA2	2.51907	0.0549443	GPI/Cell wall
BSC6	GPI13	-3.29976	-0.0389584											N/A			LAS21	SMA2	2.32159	-0.0876079	GPI/Cell wall
CHS1	IRC23	2.195	-0.0107128											N/A			GPI13	WSC3	0.767206	-0.253708	GPI/Cell wall
CHS1	PFF1	-4.25553	-0.000869922											N/A			PER1	YEA4	2.62874	-0.163545	GPI/Cell wall
CHS1	YBR027C	-4.93078	0.0879849											N/A			BST1	LEM3	-4.51676	0.449587
CHS1	YRO2	-4.67658	-0.132101											N/A			BST1	PMT1	-9.49702	0.364012
CHS2	SHH3	3.19069	-0.0202556											N/A			BST1	ERP1	-0.903495	0.336347
CHS2	YHL017W	2.26105	-0.0512884											N/A			BST1	DFG16	-0.654521	0.328304
CHS3	DCV1	0.657315	-0.219453											N/A			BST1	ERJ5		0.317841
CHS3	FRE5	1.96767	0.0634428											N/A			BST1	YKR051W	-0.371219	0.306194
CHS3	FUN14	1.78547	-0.225207											N/A			BST1	SUR2	-3.62187	0.290396
CHS3	YAR028W	1.90327	0.0540988											N/A			BST1	PMT4	-10.3746	0.258402
CHS3	YGL041C	-0.073056	-0.23201											N/A			BST1	SMF2	-9.72495	0.256871
CHS3	YPR003C	0.984724	-0.228885											N/A			BST1	ERV14	-12.6081	0.256486
CHS3	YPR109W	1.93476	0.11379											N/A			BST1	ERD1	-10.5381	0.255958
CHS7	FUN14	-0.069474	-0.255999											N/A			BST1	LCB3	-3.87739	0.211137
CHS7	YBR292C	0.090739	-0.237152											N/A			BST1	OST3	-5.39189	0.209811
CHS7	YGL041C	0.354657	-0.234166											N/A			BST1	FLC2	-4.49283	0.208639
CHS7	YJL163C	2.16633	-0.167953											N/A			BST1	GET2	-5.04945	0.194569
CHS7	YOR292C	0.723091	0.260717											N/A			BST1	CHO1	2.55172	0.0569669
CHS7	YRO2	-1.13141	-0.222615											N/A			BST1	ELO3	3.50838	0.0428978
COS12	PGA1	1.23288	0.306365											N/A			BST1	SMF1	-3.68086	0.0357315
COS6	KRE1	-7.48829	-0.0195877											N/A			BST1	RER1	-3.55404	0.00586885
CWH43	YBR287W	1.94753	0.154669											N/A			BST1	PET9	2.6053	-0.30623
DSC3	PGA1	-1.44573	0.291011											N/A			BST1	MAL31	3.76259	-0.276468
ECM33	SPG3	-0.905156	-0.235999											N/A			BST1	YCR061W	3.86777	-0.259065
ECM34	SMA2	-3.0801	0.0234718											N/A			BST1	TIM17	3.90529	-0.22287
FRE5	GPI17	1.98712	0.0626484											N/A			BST1	PCP1	6.34152	-0.211931
FRE5	KRE1	-3.16467	0.017608											N/A			BST1	PEX31	4.92875	-0.204084
FUN14	KRE1	2.51698	-0.262779											N/A			BST1	TVP38	2.30624	-0.192201
FUN14	LDS1		0.306308											N/A			BST1	KEI1	3.51982	-0.180878
GPI13	IRC23	-0.053239	-0.223876											N/A			BST1	SSH1	5.2357	-0.17993
GPI13	YFL034W	0.510162	-0.25555											N/A			BST1	VHT1	2.75881	-0.155396
GPI14	YPL041C	-3.23664	-0.0421818											N/A			BST1	ERG1	2.58591	-0.133189
GPI19	THI74		0.311879											N/A			BST1	SEC62	3.12582	-0.130504
GPI2	IRC23	-0.191581	-0.212893											N/A			BST1	COQ2	3.40025	-0.12712
GPI2	PNS1	2.05392	0.0328148											N/A			BST1	SCT1	4.53169	-0.123903
GSC2	YNL115C	1.9954	0.0728739											N/A			BST1	TOG1	2.21143	-0.119466
GUP1	IRC8	3.77609	-0.0752751											N/A			BST1	ERG11	2.84926	-0.117855
GUP1	YDL180W	2.3139	-0.0404344											N/A			BST1	SSY1	3.1636	-0.116605
GUP1	YKL031W	3.16994	-0.0259287											N/A			BST1	YCF1	2.51952	-0.113497
IRC23	LDS2		0.312608											N/A			BST1	COX18	4.90406	-0.111457
KRE1	OSW5	-3.47362	0.244465											N/A			BST1	OLE1	6.13802	-0.1101
KRE1	PRM8	1.98229	-0.00212002											N/A			BST1	PCA1	5.25932	-0.110023
KRE1	YLR152C	2.17592	-0.0589518											N/A			BST1	ENV10	2.98267	-0.103033
KRE1	YOR292C	-3.12116	0.0996399											N/A			BST1	IRC8	2.60585	-0.0291598
LAS21	YBR220C	0.219089	0.272152											N/A			BST1	IZH2	3.00178	-0.0161963
LDS2	TDA5	-6.41916	0.115929											N/A			CDC1	VPS68	2.43203	0.0768218
LDS2	YLR326W	2.03868	0.00594057											N/A			CHS1	YBR027C	-5.80087	0.188363
LOH1	YJR015W		0.295842											N/A			CHS1	YPR098C	2.79178	0.127788
OSW5	SMA2	-0.795371	0.276642											N/A			CHS1	NNF2	-4.16644	0.10939
PGA1	YBL059W	-3.66402	0.0529643											N/A			CHS1	COQ2	2.47826	0.0590635
PGA1	YNL320W	-0.634027	0.264385											N/A			CHS1	ILM1	-6.52513	0.0520838
PHM7	WSC3		0.288768											N/A			CHS1	CST26	-10.4567	-0.209202
RRT8	TDA5	-3.6676	0.11604											N/A			CHS1	FIG1	-13.9553	-0.179192
SMA2	YNL046W	2.36567	-0.0193125											N/A			CHS1	YRO2	-6.30134	-0.120679
SMP3	YNR062C	1.94644	0.0709716											N/A			CHS1	IRC23	2.28002	-0.10157
TDA5	WSC3	-4.01071	0.0171376											N/A			CHS1	PFF1	-5.37853	-0.0988332
WSC3	YMR155W	-0.453219	-0.211711											N/A			CHS1	LEM3	3.383	-0.0896134
WSC3	YPL264C	0.638327	0.347732											N/A			CHS1	QDR3	-11.7731	-0.025124
WSC3	YPR003C	0.048052	0.280562											N/A			CHS1	SUR1	-4.30253	-0.0140882
FRE5	SMA2	4.2618	0.206222											N/A			CHS1	MPC1	-3.34782	-0.0135903
AKR2	LDS2		0.293348										Other				CHS1	FAT1	-10.2025	-0.00786881
AKR2	RRT8		0.260357										Other				CHS1	FUR4	-5.21568	-0.00534155
AKR2	SMA2	2.0553	-0.108516										Other				CHS2	PHO89	3.02776	0.0579816
BRE4	CHS3	-0.134959	-0.226258										Other				CHS2	SEC63	-5.42318	-0.0892156
CHS1	COQ2	2.21368	0.00957148										Other				CHS2	FCY2	2.21119	-0.0867046
CHS2	MRL1	2.01718	-0.0582657										Other				CHS2	GET2	2.39064	-0.0401763
CHS3	STV1	0.908121	0.273849										Other				CHS2	ERG3	2.44132	-0.0268791
COQ2	GPI13	-3.92048	-0.120343										Other				CHS3	ERG3	-0.079603	0.330061
COQ2	WSC3	2.01125	-0.008127										Other				CHS3	ILM1	-10.6242	0.26957
DFG16	PER1	2.34688	-0.0657573										Other				CHS3	DNF2	0.309183	-0.252643
FMP45	WSC3	-0.119123	0.28097										Other				CHS3	LEM3	2.21616	-0.0697185
GPI19	SSY1	2.27613	0.0945353										Other				CHS7	LEM3	-3.6582	0.000843641
GUP1	PRM2	2.98106	-0.16308										Other				CHS7	RCE1	-0.845408	0.318566
KRE1	STV1	-1.11676	0.266168										Other				CHS7	ERG3	-4.12727	0.314021
RRT8	SRF1	1.90409	0.0180623										Other				CHS7	ILM1	-13.4014	0.195244
SMA2	TVP18	2.39899	-0.142223										Other				CHS7	NNF2	-4.21866	0.127007
BST1	ERP1	-0.501472	0.464895									Vesicle traff.					CHS7	QDR2	-13.332	0.126554
BST1	ERV14	-14.2441	0.314224									Vesicle traff.					CHS7	SAC1	-4.00524	0.0716628
EMP46	GPI10	2.62644	0.0815471									Vesicle traff.					CHS7	PRM2	0.162431	-0.290648
EMP46	PGA1	0.165688	0.362567									Vesicle traff.					CHS7	OLE1	0.2115	-0.278374
EMP46	PUN1	2.02424	0.24599									Vesicle traff.					CHS7	TIM17	-0.539962	-0.263616
ERP1	PER1	0.983085	0.526319									Vesicle traff.					CHS7	PCP1	2.34157	-0.10191
ERP6	PUN1	-0.874878	-0.239318									Vesicle traff.					CHS7	ELO3	-4.30587	-0.0391147
ERP6	WSC3	0.221445	0.320159									Vesicle traff.					CHS7	CPT1	2.25377	-0.0323936
ERV14	PER1	-13.2016	0.0188568									Vesicle traff.					CHS7	ELO2	-4.14146	-0.0322589
ERV15	KRE1	2.26306	-0.0504424									Vesicle traff.					CWH43	YAL066W	0.353561	0.320786
GUP1	SFT2	2.89731	0.00633285									Vesicle traff.					CWH43	YCR007C		0.310063
LDS2	MST27	2.03678	-0.00517077									Vesicle traff.					CWH43	HVG1	-0.554995	0.308311
TVP23	WSC3	0.364652	0.262055									Vesicle traff.					CWH43	ILM1	2.56757	0.130698
AGP3	GPI13	0.281211	-0.260612								Transm. transp.						CWH43	SNA4	2.62197	0.11276
AGP3	PGA1	-0.23493	-0.227227								Transm. transp.						CWH43	PET9	0.480029	-0.253885
AGP3	PUN1	-0.910182	-0.222425								Transm. transp.						CWH43	PMT6	2.20711	-0.0312669
AUS1	GPI13	0.253351	0.305927								Transm. transp.						ECM33	TAT1		0.32011
AUS1	GPI2	-0.020559	0.262903								Transm. transp.						ECM33	LEM3	-1.34437	0.311424
AUS1	PGA1	1.04242	0.290665								Transm. transp.						ECM33	PFF1		0.30892
AUS1	RRT8		0.362196								Transm. transp.						ECM33	ILM1	3.208	0.0205109
AVT4	SMA2	1.98488	-0.099361								Transm. transp.						ECM33	PEX31	0.568788	-0.348712
AVT5	PGA1	-0.897462	-0.212816								Transm. transp.						ECM33	PCA1	2.15409	-0.295521
AVT6	GSC2	2.04566	0.0888479								Transm. transp.						ECM33	LNP1	0.803416	-0.259726
BAP3	CHS3	0.347318	-0.308977								Transm. transp.						ECM33	PET9	1.20072	-0.254478
BAP3	CHS7	0.034536	-0.265029								Transm. transp.						ECM33	TIM17	2.53132	-0.13754
BIO5	WSC3	2.67133	0.089238								Transm. transp.						ECM33	SSH1	2.60983	-0.0714346
BST1	FLC2	-4.48158	0.314536								Transm. transp.						ECM33	FLC3	2.26994	-0.00871006
BST1	LEM3	-0.480763	0.282143								Transm. transp.						FKS3	TAT1	0.643888	-0.279038
CDC1	MPC1	2.14759	-0.0916264								Transm. transp.						FKS3	PXA1	2.37739	-0.02247
CHS1	FLR1	-3.6354	0.0626721								Transm. transp.						GPI11	MPC1	2.56577	0.0732664
CHS1	FUR4	-5.34699	-0.0144255								Transm. transp.						GPI13	SUR1	0.315107	0.360805
CHS1	LEM3	1.96579	-0.13134								Transm. transp.						GPI13	VHT1	0.300257	0.338396
CHS1	MAL11	2.00106	-0.0495427								Transm. transp.						GPI13	PER33		0.311623
CHS1	QDR3	-10.3457	-0.0689129								Transm. transp.						GPI13	PET9	-0.380886	0.308363
CHS1	SGE1	1.92977	0.115756								Transm. transp.						GPI13	SSY1	-0.756083	0.300229
CHS1	TAT1	-2.95845	-0.152059								Transm. transp.						GPI13	YFL034W	0.414213	-0.314669
CHS2	VBA3	2.08456	-0.0855101								Transm. transp.						GPI13	YFL051C	0.713319	-0.314129
CHS3	SNQ2	0.07833	-0.279819								Transm. transp.						GPI13	HXT5	0.417153	-0.291975
CHS3	TPO2	0.698775	0.315496								Transm. transp.						GPI13	YHR140W	0.601871	-0.283961
CHS7	FCY2	0.900135	0.345668								Transm. transp.						GPI13	VBA1	1.82542	-0.27878
CHS7	MMP1	0.455128	-0.236395								Transm. transp.						GPI13	YKL031W	-0.14901	-0.252594
CHS7	QDR2	-10.8877	0.164729								Transm. transp.						GPI13	MCH4	2.35181	-0.203899
CHS7	SNQ2	1.20575	-0.289481								Transm. transp.						GPI13	SSM4	2.79963	-0.104502
CHS7	TPO2	-0.924571	0.384412								Transm. transp.						GPI13	QDR2	2.23201	-0.0491866
CHS7	VHT1	2.12177	-0.125641								Transm. transp.						GPI17	PMT1	-2.71511	0.383471
CHS7	YEA6	-0.350281	-0.210136								Transm. transp.						GPI17	PTR2	2.25714	0.183968
DIP5	GPI2	1.99045	0.090533								Transm. transp.						GPI17	YCF1	2.78126	0.162577
DNF2	FKS3	-1.11845	-0.210448								Transm. transp.						GPI17	ILM1	2.5683	0.124701
ECM33	FLC2	-4.22993	0.165536								Transm. transp.						GPI17	OST6	-3.57964	0.113962
FCY2	GPI19	0.869036	-0.221057								Transm. transp.						GPI17	HXT17	-5.49314	0.0132743
FCY2	GUP1	-5.29272	0.110184								Transm. transp.						GPI17	OPT2	-3.44496	0.00407075
FCY2	PGA1	0.706322	0.262583								Transm. transp.						GPI17	YNR061C	2.59218	-0.141208
FCY2	SMA2	6.69911	-0.309531								Transm. transp.						GPI17	OLE1	2.77954	-0.106192
FCY21	SMA2	-0.900826	0.261411								Transm. transp.						GPI17	YBR241C	2.65479	-0.0926522
FKS3	TPO2	0.728604	0.274071								Transm. transp.						GPI17	SCT1	4.10017	-0.0840738
FLC2	GUP1	0.115151	0.403052								Transm. transp.						GPI17	SEC62	2.45189	-0.0609891
FLC2	KRE1	-12.4397	0.305327								Transm. transp.						GPI17	SUR1	2.22192	-0.00876284
GNP1	GPI14	-2.95103	-0.0145545								Transm. transp.						GPI19	YCR061W	0.281229	0.310282
GPI10	YFL054C	1.99043	0.0312947								Transm. transp.						GPI19	SPC2	0.216843	-0.260787
GPI11	MPC1	1.90144	0.0255384								Transm. transp.						GPI19	SSM4	2.75601	-0.169454
GPI13	HXT5	0.038786	-0.218319								Transm. transp.						GPI2	SUR1		0.628686
GPI14	NRT1	1.96229	0.105303								Transm. transp.						GPI2	PET9	-0.096007	0.416336
GPI17	HXT17	-2.9452	-0.00918663								Transm. transp.						GPI2	VHT1	0.07096	0.378273
GPI17	MPC1	2.07851	0.108329								Transm. transp.						GPI2	KEI1	-0.031853	0.362283
GPI17	OPT2	-3.79652	-0.0122345								Transm. transp.						GPI2	SSY1	-0.143658	0.327318
GPI2	PET9	0.685679	0.264837								Transm. transp.						GPI2	YDR029W	0.380749	-0.286641
GSC2	LEM3	0.174091	-0.275062								Transm. transp.						GPI2	YAL066W	-0.021036	-0.283507
GSC2	RGT2	-0.459404	-0.236977								Transm. transp.						GPI2	YKL031W	0.606042	-0.282716
GSC2	TNA1	1.42789	-0.245524								Transm. transp.						GPI2	YPC1	0.36592	-0.26381
GUP1	HUT1	-3.45685	0.155793								Transm. transp.						GPI2	IZH3	0.020302	-0.258852
GUP1	HXT5	0.058651	-0.264654								Transm. transp.						GPI2	YPR064W	0.234159	-0.258158
GUP1	PDR15	1.95811	-0.0479574								Transm. transp.						GPI2	SPC1	-0.083842	-0.25622
GUP1	SEO1	0.793011	-0.213901								Transm. transp.						GPI2	SSM4	3.70843	-0.240751
GUP1	VHT1	2.00973	-0.0745145								Transm. transp.						GPI2	VBA1	2.37252	-0.14695
HOL1	WSC3	2.16677	0.0874341								Transm. transp.						GPI2	YSP1	3.55416	-0.0967899
HXT5	WSC3	0.623981	0.263485								Transm. transp.						GPI2	YKR051W	2.33717	-0.0687614
JEN1	PGA1	0.410451	0.268523								Transm. transp.						GSC2	LCB3	2.99952	-0.0363917
KRE1	VRG4	2.00971	0.129729								Transm. transp.						GUP1	OST6	-5.62133	0.429496
KRE1	YBT1	-3.22598	0.229237								Transm. transp.						GUP1	OST3	-15.0936	0.408949
LAS21	YGL114W	2.59767	0.0186321								Transm. transp.						GUP1	OST5	-1.16535	0.360063
LDS1	PDR15	-0.716682	0.265524								Transm. transp.						GUP1	STT3		0.34305
LDS1	TPO2	-0.202261	-0.217173								Transm. transp.						GUP1	ILM1	-7.2306	0.319874
LDS2	MPC1	1.91403	-0.0595932								Transm. transp.						GUP1	STE24	-2.54687	0.303064
LEM3	SMA2	1.1091	-0.234636								Transm. transp.						GUP1	SPC2	-3.43275	0.263172
LOH1	YHC3		0.305807								Transm. transp.						GUP1	PMT1	-9.49863	0.227483
MCH4	WSC3		0.395214								Transm. transp.						GUP1	LEM3	2.94194	0.162031
MUP3	SMA2	-3.19777	0.133872								Transm. transp.						GUP1	YOR1	-3.39653	0.033262
NRT1	SMA2	2.29069	-0.0592234								Transm. transp.						GUP1	IRC8	2.94901	-0.139712
PGA1	TAT1	-0.157055	-0.220837								Transm. transp.						GUP1	PRM2	2.38485	-0.136283
PGA1	YBT1	1.8436	0.296984								Transm. transp.						GUP1	MGR2	3.09803	-0.111564
PUN1	TPO5	2.03445	0.143124								Transm. transp.						GUP1	SEC62	-5.55782	-0.0503882
PUN1	YGL114W	0.536849	0.265829								Transm. transp.						GUP1	RER1	-3.43908	-0.0168996
SNQ2	WSC3	0.563827	0.266304								Transm. transp.						KRE1	OST3	-12.0776	0.497259
VBA1	WSC3	0.12851	0.312519								Transm. transp.						KRE1	OST6	1.1078	0.479047
ALG12	BST1	-0.881181	0.272309							Prot. mat.							KRE1	OST5	-2.99275	0.438157
ALG12	GUP1	0.418793	0.326661							Prot. mat.							KRE1	STT3	-1.62492	0.433968
ALG12	KRE1	-10.4035	0.190139							Prot. mat.							KRE1	SWP1	-4.21575	0.412081
ALG3	BST1	-1.87902	0.309001							Prot. mat.							KRE1	STE24	-1.39389	0.394617
ALG3	GUP1	-8.41843	0.331218							Prot. mat.							KRE1	PMT1	-0.588402	0.385897
ALG3	KRE1	-14.6091	0.301504							Prot. mat.							KRE1	SAC1	-1.49464	0.335448
ALG3	LAS21	-0.947407	0.273606							Prot. mat.							KRE1	OSW5	-3.75278	0.260237
ALG3	YEA4	2.53247	-0.0708739							Prot. mat.							KRE1	SUR1	-3.78001	0.210355
ALG6	BST1	-2.27796	0.277994							Prot. mat.							KRE1	PMT4	-3.80608	0.111562
ALG6	GUP1	-7.64716	0.276772							Prot. mat.							KRE1	NHX1	-4.20132	0.10761
ALG6	KRE1	-4.95389	0.200368							Prot. mat.							KRE1	TMN3	2.77155	0.099466
ALG6	LAS21	-3.32151	0.315605							Prot. mat.							KRE1	TPN1	2.2881	0.0175002
ALG8	GUP1	-9.06587	0.113404							Prot. mat.							KRE1	YKL031W	0.691266	-0.256787
ALG9	GUP1	-2.40796	0.30483							Prot. mat.							KRE1	YGR026W	2.44362	-0.155664
ALG9	KRE1	-10.6644	0.244037							Prot. mat.							KRE1	SSH1	2.6673	-0.113546
ALG9	LDS1	1.9766	-0.103553							Prot. mat.							KRE1	SUR2	-4.76834	-0.0877173
ARV1	BST1	-6.85264	0.276971							Prot. mat.							KRE1	NNF2	3.00859	-0.0496436
ARV1	CHS7	-3.13433	0.220812							Prot. mat.							KRE1	MDL2	2.74731	-0.0214119
ARV1	CWH43	-0.683874	0.34479							Prot. mat.							LAS21	PMT1	-12.1002	0.469197
ARV1	ECM33	-2.87289	0.418441							Prot. mat.							LAS21	PMT4	-5.08362	0.441874
ARV1	GPI17	-2.17006	0.270555							Prot. mat.							LAS21	SUR2	-0.40161	0.322724
ARV1	GPI2	-3.50397	-0.0822496							Prot. mat.							LAS21	OST3	-6.42173	0.299777
ARV1	GUP1	-12.8983	0.306039							Prot. mat.							LAS21	LEM3	-3.97389	0.284126
ARV1	KRE1	-0.386419	0.382344							Prot. mat.							LAS21	STE24	-4.37509	0.175766
ARV1	LAS21	-8.6737	0.398275							Prot. mat.							LAS21	RER1	-3.52576	0.148387
ARV1	SMA2	2.6929	-0.0426139							Prot. mat.							LAS21	VHT1	0.352457	-0.263429
BST1	ERD1	-11.0305	0.378936							Prot. mat.							LAS21	OLE1	3.65347	-0.255436
BST1	GET2	-6.90941	0.356575							Prot. mat.							LAS21	SSH1	2.59657	-0.171709
BST1	OST3	-6.79	0.231147							Prot. mat.							LAS21	YGL114W	2.64423	-0.0599532
BST1	PMT1	-6.04494	0.397542							Prot. mat.							LDS1	SCT1	2.38254	0.0305096
BST1	PMT4	-4.20734	0.263629							Prot. mat.							LDS1	RRT1	2.37599	0.0187109
BST1	SSH1	4.87151	-0.226936							Prot. mat.							LDS2	TDA5	-5.8616	0.104253
BST1	STE24	-2.15892	0.319564							Prot. mat.							LDS2	PHO91	2.31733	0.101409
CDC1	VPS68	1.94898	0.0224146							Prot. mat.							LDS2	YGR168C	2.274	0.0278361
CHS1	NCE102	2.59649	-0.0591193							Prot. mat.							LOH1	YJR015W		0.387019
CHS1	OST6	-3.09733	0.115024							Prot. mat.							LOH1	YHC3		0.320048
CHS2	GET2	3.30044	-0.00122702							Prot. mat.							LOH1	TPO5	0.012155	0.312613
CHS2	SEC63	-4.75505	-0.0205938							Prot. mat.							LOH1	PFA3	-3.40419	0.0682634
CHS3	OST6	-0.412545	0.292476							Prot. mat.							PER1	YPL041C	-0.478033	0.452245
CHS3	RCE1	0.037485	0.386884							Prot. mat.							PER1	YLR046C	2.54118	0.177617
CHS3	SPC2	-0.54001	0.303262							Prot. mat.							PER1	PMT4	-10.2331	0.173066
CHS7	OST6	-0.462342	0.289816							Prot. mat.							PER1	PMT1	-7.37689	0.16838
CHS7	RCE1	-0.477914	0.397786							Prot. mat.							PER1	YFL054C	2.97936	0.163528
CHS7	SPC2	-0.90897	0.363569							Prot. mat.							PER1	THI74	-3.41606	0.141262
DIE2	GUP1	-4.73227	0.252289							Prot. mat.							PER1	SNG1	2.73604	0.115636
DIE2	KRE1	-4.77513	0.222691							Prot. mat.							PER1	YPR003C	-3.3896	0.0990423
ECM33	ERF2	0.908301	-0.219213							Prot. mat.							PER1	YCT1	-5.35091	0.0713096
ECM33	SSH1	2.66221	-0.0950417							Prot. mat.							PER1	VBA1	-3.35866	0.0711072
EMC4	LOH1	1.96322	0.0187593							Prot. mat.							PER1	RAX1	2.49602	0.0512831
ENV10	GUP1	2.0788	-0.0847734							Prot. mat.							PER1	PRM2	3.3618	0.0252466
ERD1	GUP1	-0.927854	0.406841							Prot. mat.							PER1	SYG1	2.75386	0.0117398
ERD1	KRE1	-14.8206	0.365185							Prot. mat.							PER1	UIP5	2.59516	0.00596607
ERD1	LAS21	-1.08653	0.354042							Prot. mat.							PER1	TIM17	2.45662	-0.285888
ERD1	PER1	-5.79622	0.145185							Prot. mat.							PER1	PET9	0.100005	-0.284492
ERF2	SMA2	2.62268	-0.112388							Prot. mat.							PER1	PEX31	2.95211	-0.1531
GET2	LAS21	-0.341048	0.315812							Prot. mat.							PER1	SNA2	2.64617	-0.144813
GET2	PER1		0.368617							Prot. mat.							PER1	SUR1	3.38336	-0.138501
GPI17	OST6	-4.17334	0.185541							Prot. mat.							PER1	SCT1	4.3621	-0.126022
GPI17	PMT1	-0.810255	0.326048							Prot. mat.							PER1	VTC1	2.59451	-0.0804331
GPI17	SEC62	2.82018	0.0909118							Prot. mat.							PER1	TPO5	2.33398	-0.0743692
GSC2	RCE1	0.455873	0.317143							Prot. mat.							PER1	YBR241C	2.31225	-0.0740775
GUP1	OST3	-16.5024	0.46678							Prot. mat.							PER1	RFT1	2.60128	-0.0686569
GUP1	OST5	-1.51532	0.363885							Prot. mat.							PER1	YDL180W	2.35218	-0.0312704
GUP1	OST6	-5.84356	0.500045							Prot. mat.							PER1	STL1	2.51942	-0.0289094
GUP1	PMT1	-9.49392	0.257239							Prot. mat.							PER1	YJR124C	2.40169	-0.0247076
GUP1	RCE1	-3.36333	0.0541601							Prot. mat.							PER1	TDA4	2.65043	-0.0201074
GUP1	RER1	-4.12605	0.0494019							Prot. mat.							PER1	TVP38	2.67355	-0.0143381
GUP1	SEC62	-5.26054	-0.00360894							Prot. mat.							PER1	TOK1	2.82434	-0.00610701
GUP1	SPC2	-3.46076	0.353784							Prot. mat.							PER1	PRM8	2.35865	-0.00532119
GUP1	STE24	-4.29925	0.332092							Prot. mat.							PUN1	YDL218W	0.243403	-0.262374
GUP1	STT3		0.346391							Prot. mat.							RRT8	YLR152C	-0.563997	0.336033
GUP1	SWP1	-2.91323	0.311463							Prot. mat.							RRT8	TDA5	-3.44122	0.0509749
KRE1	OST3	-12.3162	0.535069							Prot. mat.							RRT8	YAL066W	-0.112961	-0.253983
KRE1	OST5	-1.86759	0.439344							Prot. mat.							RRT8	TVP15	-0.415227	-0.250063
KRE1	OST6	1.03116	0.477947							Prot. mat.							RRT8	SSM4	4.24913	-0.181458
KRE1	PMT1	-0.366289	0.398017							Prot. mat.							SMA2	SNA4	-3.13591	0.312021
KRE1	PMT4	-4.4034	0.133075							Prot. mat.							SMA2	YNL320W	-3.13273	0.311718
KRE1	SPC2	-2.05277	0.322411							Prot. mat.							SMA2	THI7	-4.93614	0.288413
KRE1	SSH1	3.37718	-0.1069							Prot. mat.							SMA2	YBR287W	-3.37536	0.181163
KRE1	STE24	-1.42202	0.440974							Prot. mat.							SMA2	YBR241C	-3.95027	0.0507679
KRE1	STT3	-1.03333	0.414634							Prot. mat.							SMA2	YVC1	2.37233	0.0283323
KRE1	SWP1	-4.62377	0.405928							Prot. mat.							SMA2	TIM17	3.39796	-0.222787
LAS21	OST3	-6.60256	0.297912							Prot. mat.							SMA2	ZRC1	2.53828	-0.0625837
LAS21	OST6	-3.32387	0.286678							Prot. mat.							SMP3	SSH1	2.32807	-0.0818974
LAS21	PMT1	-12.6846	0.390418							Prot. mat.							WSC3	YPR003C	0.037796	0.45139
LAS21	PMT4	-3.23005	0.406285							Prot. mat.							WSC3	YFL051C	-0.109668	0.404417
LAS21	RER1	-3.13906	0.107599							Prot. mat.							WSC3	YMR141C	0.184408	0.395725
LAS21	SSH1	2.20724	-0.181808							Prot. mat.							WSC3	YDR090C	0.412499	0.387315
LAS21	STE24	-4.7509	0.204794							Prot. mat.							WSC3	YPC1	-0.210738	0.37968
LDS1	OST6	0.535876	-0.221334							Prot. mat.							WSC3	YPL264C	0.082946	0.356201
PGA1	SLP1	0.410123	0.34866							Prot. mat.							WSC3	YFL034W	-0.515676	0.353981
PGA1	SPC2	-0.941856	0.270984							Prot. mat.							WSC3	YOL162W		0.352428
ASI1	SMA2	2.00014	-0.0287185						Protein degr.								WSC3	YGL041C	-0.947538	0.346495
ASI2	CHS3	1.90793	0.0853462						Protein degr.								WSC3	YBR219C	-0.581618	0.339001
GPI13	USA1	0.440616	0.343807						Protein degr.								WSC3	YSP1	-0.145516	0.334871
GUP1	TUL1	2.7497	0.0239937						Protein degr.								WSC3	YDR018C	0.409172	0.318015
KRE1	YPF1	2.87566	-0.0516562						Protein degr.								WSC3	YOP1	0.851321	0.308805
RRT8	SSM4	3.069	0.0482321						Protein degr.								WSC3	YIP3	0.383499	-0.297135
AIM14	GPI10		0.267391					Organelle morph.									CCH1	CHS3	0.421008	0.57904
BRL1	GPI2	0.335021	0.296441					Organelle morph.									CCH1	CHS7	0.240955	0.536831
CHS3	RTN2	0.802371	-0.221348					Organelle morph.									MCH4	WSC3		0.500969
CHS7	RTN2	-0.06413	-0.222675					Organelle morph.									VBA1	WSC3	-0.117766	0.498068
ECM33	PEX31	-0.285263	-0.241597					Organelle morph.									ARV1	LAS21	-6.52377	0.460484
EMP70	KRE1	-7.05347	-0.0109725					Organelle morph.									ARV1	PER1	-0.790101	0.442941
GPI19	VTC3	1.96174	-0.100451					Organelle morph.									ARV1	BST1	-5.79059	0.434934
GUP1	VTC1	1.91509	0.00143634					Organelle morph.									CCH1	GSC2	-0.176157	0.428095
PEX31	WSC3	-0.596765	-0.224797					Organelle morph.									ILM1	KRE1	-11.8601	0.427204
RTN2	WSC3	0.476048	0.276662					Organelle morph.									SHR3	WSC3	1.33681	0.420109
SMA2	SUR7		0.267224					Organelle morph.									ERG1	GPI2	0.471732	0.415495
AAC3	LAS21	-12.8667	-0.0229237				Mito										CCH1	GUP1	-7.13632	0.412524
AIM26	CHS3	-9.79658	0.0870114				Mito										SNQ2	WSC3	1.12482	0.409141
AIM26	CHS7	-8.73707	0.196706				Mito										PHM7	WSC3		0.405902
AIM26	GUP1	-7.81243	0.367136				Mito										ERD1	GUP1	-1.77159	0.405461
AIM26	KRE1	-2.98675	0.335551				Mito										RTN2	WSC3	0.248132	0.404154
AIM26	LAS21	-3.63932	0.287999				Mito										QDR3	WSC3	0.052817	0.393647
BST1	COX18	1.91373	0.00952115				Mito										ELO1	PER1	-1.89276	0.38636
BST1	PAM17	2.30834	-0.0641693				Mito										ERG1	GPI13	1.12959	0.384865
CDC1	SDH4		0.324462				Mito										ARV1	ECM33	-3.37122	0.381998
CHS1	ILM1	-4.04765	0.0817558				Mito										AKR2	RRT8		0.376237
CHS3	ILM1	-12.9355	0.319578				Mito										ERD1	LAS21	-0.729273	0.372331
CHS3	MGR2	0.331612	-0.215985				Mito										CCH1	CHS1	-1.14384	0.362914
CHS7	ILM1	-15.3874	0.236905				Mito										TVP23	WSC3	0.18988	0.362387
CHS7	MGR2	-0.217985	-0.256408				Mito										EMP46	PGA1	1.48481	0.360852
CHS7	TIM17	-1.80895	-0.257882				Mito										ALG12	GUP1	0.123105	0.356616
COA3	GPI2	-4.09007	-0.189878				Mito										FLC2	GUP1	0.064841	0.355921
COA3	GUP1	1.91919	0.0921539				Mito										ERP1	PER1	0.503345	0.34333
COX18	GPI2	-3.84495	-0.186035				Mito										ERG11	GPI2	-0.265483	0.341161
COX18	GUP1	2.20774	0.06036				Mito										AIM26	GUP1	-9.35275	0.340028
CRD1	KRE1	1.93337	-0.081951				Mito										ARV1	CWH43	0.304377	0.336865
CWH43	ILM1	2.63555	0.229773				Mito										PFF1	WSC3	-0.535252	0.336614
ECM33	ILM1	2.59593	0.224377				Mito										ERJ5	WSC3	-0.89316	0.336329
ECM33	TIM17	2.93588	0.0391895				Mito										FRE2	WSC3	-0.220412	0.334559
GPI13	PCP1	-3.69992	-0.0672742				Mito										NNF2	SMA2	0.013108	0.334557
GPI13	RCF2	-0.250656	-0.26612				Mito										ALG3	GUP1	-8.80048	0.332968
GPI17	ILM1	2.02433	0.221475				Mito										ALG9	GUP1	-2.49679	0.332876
GPI17	MGR2	2.6644	0.0466314				Mito										TIM22	WSC3	-0.560495	0.331791
GPI19	SDH4	1.91752	0.131925				Mito										ALG3	LAS21	-2.61478	0.330374
GPI2	RCF1	-1.43434	-0.229812				Mito										DER1	PER1	-1.21067	0.327447
GPI2	RCF2	-2.35064	-0.231336				Mito										GNP1	PER1	1.92536	0.32433
GUP1	ILM1	-9.36143	0.321187				Mito										LEM3	PER1	-6.21482	0.323564
GUP1	MGR2	3.45954	-0.134266				Mito										ERP6	WSC3	-0.575029	0.323539
GUP1	TIM17	2.29741	-0.0647391				Mito										ERV14	GPI17	-0.08184	0.317595
ILM1	KRE1	-12.6101	0.39778				Mito										ERD1	KRE1	-14.3654	0.316242
ILM1	LAS21	2.50458	0.217499				Mito										DPP1	GPI11		0.316052
ILM1	WSC3	3.10742	-0.0499745				Mito										ALE1	GPI2	-0.891576	0.314525
KRE1	MGR2	3.3153	-0.122221				Mito										HNM1	PGA1	0.755938	0.31214
KRE1	PAM17	2.37569	-0.0652474				Mito										AIM26	KRE1	-4.26982	0.310189
MGR2	SMP3	2.08888	-0.111306				Mito										RBD2	WSC3	0.354256	0.30998
PUN1	RCF2	-0.27856	-0.248163				Mito										CDS1	CHS2		0.30869
PUN1	SDH4	-0.343693	-0.215791				Mito										DFG16	WSC3	0.103115	0.308366
SMA2	TIM17	2.02992	-0.0651524				Mito										OPT2	SMA2	-0.811619	0.307575
CHO1	CHS2	-3.20752	0.120311			Lipids											AUS1	PGA1	1.35975	0.305916
CHO1	CHS3	-3.46695	0.0509508			Lipids											ECM7	SMA2	-5.40656	0.299319
CHO1	CHS7	-4.46882	0.0465908			Lipids											ALG3	KRE1	-15.326	0.282862
CHO1	LDS2	2.14923	-0.0486223			Lipids											DFG16	ECM33	-3.55152	0.264351
CHS1	CST26	-11.7106	-0.0826093			Lipids											ARV1	CHS7	-5.80859	0.246521
CHS1	ERG1	-3.0441	0.0123387			Lipids											ALG6	GUP1	-7.62102	0.240825
CHS1	FAT1	-8.97286	0.109891			Lipids											ALG9	BST1	-3.91535	0.232325
CHS1	SUR1	-3.66128	0.0651996			Lipids											ERV14	LAS21	-3.85999	0.231271
CHS2	ERG3	2.33133	-0.0093948			Lipids											ELO3	GUP1	2.21935	0.229578
CHS2	SUR2	2.12766	0.00644323			Lipids											BUD9	PGA1	2.2424	0.220084
CHS3	ERG3	-0.175613	0.367816			Lipids											ALG6	KRE1	-5.53985	0.217555
CHS7	ELO2	-3.16091	-0.0485425			Lipids											ALG3	BST1	-4.13706	0.214234
CHS7	ELO3	-5.11944	-0.0337614			Lipids											ARV1	GUP1	-12.8081	0.208657
CHS7	ERG3	-2.54447	0.373856			Lipids											FLC2	KRE1	-14.2535	0.198899
CHS7	SAC1	-3.51289	0.0645208			Lipids											NHX1	SMA2	-3.55074	0.198893
CSH1	GPI2	-4.26893	0.0929677			Lipids											ERG3	LAS21	-3.65348	0.192733
CST26	KRE1	2.52757	0.0456111			Lipids											DLT1	GUP1	2.38836	0.19265
ELO2	LDS2	2.10372	-0.00415671			Lipids											ALG9	KRE1	-12.2016	0.191354
ELO3	GUP1	2.28109	0.233796			Lipids											DIE2	KRE1	-4.58549	0.19056
ERG3	GPI2	2.53815	0.0759782			Lipids											ERG3	GUP1	-10.4158	0.184801
ERG3	GSC2	-0.764509	0.281842			Lipids											CHO1	CHS2	-4.5777	0.16963
ERG3	GUP1	-11.439	0.293398			Lipids											SAC1	SMA2	-7.52149	0.168751
ERG3	KRE1	-12.7719	0.251197			Lipids											CCH1	KRE1	-15.0881	0.167717
GPI13	SUR1	0.871589	0.270376			Lipids											ERG3	PUN1	2.59107	0.163778
GPI17	SCT1	2.45513	0.0264447			Lipids											ALG12	KRE1	-11.217	0.158934
GPI2	SUR1		0.592592			Lipids											ALG8	KRE1	-4.63202	0.155053
GUP1	SAC1	-0.376586	0.270455			Lipids											MSC2	PER1	2.50373	0.153581
KRE1	SAC1	-1.02627	0.31453			Lipids											ERG3	KRE1	-12.4007	0.144946
KRE1	SCS3	-3.39131	0.0381307			Lipids											FRE5	SMA2	2.97779	0.143539
KRE1	SUR1	-3.40109	0.1086			Lipids											AIM26	CHS7	-8.17521	0.1414
KRE1	SUR2	-6.07156	-0.0253201			Lipids											ALG8	GUP1	-8.37625	0.113257
LDS1	SCT1	2.66025	-0.0656346			Lipids											AVT1	PER1	-4.09079	0.106099
LDS2	SCT1	2.10766	0.0317359			Lipids											ARV1	CHS3	-4.09188	0.104927
OLE1	PUN1	-0.278437	-0.213974			Lipids											COT1	RRT8	-10.7223	0.087051
OLE1	WSC3	0.447599	0.296612			Lipids											AIM26	CHS3	-10.1747	0.0865632
PGA1	YSR3	-0.201747	-0.219703			Lipids											GNP1	LAS21	2.29509	0.0815455
SAC1	SMA2	-6.47631	0.12057			Lipids											FCY2	GUP1	-5.55367	0.0771135
WSC3	YPC1	0.447247	0.283432			Lipids											AQR1	PER1	3.12185	0.0767891
SEI1	GUP1	2.01459	0.0563855			Lipids											FRE3	GUP1	2.79597	0.0733765
SEI1	YEA4	2.19997	-0.0215674			Lipids											COT1	LDS2	-9.79637	0.0716836
BSD2	CWH43	2.03538	0.115855		Ion homeostasis												TDA5	WSC3	-3.91313	0.0715388
BST1	ECM7	1.98163	-0.166069		Ion homeostasis												PHO91	RRT8	2.29065	0.0688329
BST1	IZH2	2.40306	0.0182088		Ion homeostasis												COQ2	GPI13	-3.71182	0.0684902
BST1	SMF1	-5.23145	0.0826654		Ion homeostasis												FCY21	GPI17	2.2245	0.0663638
BST1	SMF2	-11.2165	0.127258		Ion homeostasis												DCV1	GPI14	2.41938	0.0650709
CCH1	CHS1	-1.20066	0.319355		Ion homeostasis												AAC3	LAS21	-14.2262	0.0607689
CCH1	CHS3	0.485656	0.641806		Ion homeostasis												EMP70	KRE1	-7.71712	0.0518944
CCH1	CHS7	0.439373	0.563985		Ion homeostasis												SAC1	WSC3	3.55151	0.0512358
CCH1	GPI17	-4.76345	0.0358634		Ion homeostasis												RAX1	SMA2	2.20398	0.0485971
CCH1	GSC2	-0.408253	0.512861		Ion homeostasis												BSD2	KRE1	2.58843	0.045517
CCH1	GUP1	-7.73419	0.416988		Ion homeostasis												ARE1	GUP1	2.20992	0.0368551
CCH1	KRE1	-13.9453	0.195518		Ion homeostasis												ARV1	SMA2	2.7703	0.0360875
CHS1	FIG1	-12.4169	-0.112688		Ion homeostasis												CCC2	ECM33	2.47744	0.0353999
CHS2	FIG1		0.331822		Ion homeostasis												CHO1	CHS7	-5.20362	0.0337924
CHS2	ZRC1	2.25934	0.0128999		Ion homeostasis												DIP5	GPI2	2.70689	0.0332757
CHS2	ZRG17	2.08407	0.0171198		Ion homeostasis												FRE5	GPI17	3.60502	0.0301454
COT1	LDS2	-11.7751	0.159714		Ion homeostasis												OSW5	PER1	2.36348	0.0289273
COT1	RRT8	-10.0853	0.166058		Ion homeostasis												ERJ5	GPI14	4.90906	0.0256026
COT1	SMA2	-3.05202	0.00160668		Ion homeostasis												CHO1	CHS3	-4.00028	0.0255228
ECM7	SMA2	-4.40084	0.296059		Ion homeostasis												DLT1	GPI14	2.48807	0.0217013
FRE3	GPI13	-3.09554	-0.153706		Ion homeostasis												NNF2	YEA4	2.57422	0.0200683
FRE3	GUP1	3.59908	0.0944302		Ion homeostasis												CSH1	GPI2	-3.67942	0.0179122
FRE4	WSC3	2.12378	0.0570413		Ion homeostasis												ALE1	GPI17	2.90519	0.0177342
FTR1	YEA4	2.12976	0.16133		Ion homeostasis												IRC23	PER1	2.50903	0.0132267
GPI17	VCX1	2.07303	-0.051595		Ion homeostasis												DFG16	KRE1	2.44107	0.0110945
GPI2	NHX1	-0.42072	0.278231		Ion homeostasis												NHA1	PER1	2.88786	0.00994086
GUP1	SMF2	1.87759	-0.252344		Ion homeostasis												NNF2	PGA1	3.5829	0.0012864
KRE1	TMN3	2.52416	0.0765092		Ion homeostasis												ELO1	RRT8	0.470858	-0.351117
LAS21	TOK1		0.284094		Ion homeostasis												FCY2	SMA2	8.25953	-0.336918
LAS21	VNX1	2.0554	-0.0747842		Ion homeostasis												VBA1	YEA4	0.515372	-0.334911
NHA1	PGA1	-2.97818	0.214296		Ion homeostasis												ELO1	GPI2	1.8817	-0.31044
PER1	SMF2	-5.56507	0.0098221		Ion homeostasis												FRE8	SMA2	2.44191	-0.304505
PGA1	VMR1	-0.058447	0.278301		Ion homeostasis												PEX31	WSC3	-0.36567	-0.30094
SMA2	YVC1	1.99727	0.0428631		Ion homeostasis												OLE1	PER1	5.59999	-0.299096
SMA2	ZRT3	1.94194	-0.201643		Ion homeostasis												ALE1	PER1	0.484524	-0.296179
																	HOL1	SMA2	1.29682	-0.294745
																	HVG1	LOH1	-0.287083	-0.289845
																	PCP1	WSC3	1.96511	-0.279163
																	ATO3	SMA2	0.533681	-0.278623
																	AGP3	GPI13	0.241978	-0.277754
																	ELO1	GPI11	1.94873	-0.276884
																	TVP38	WSC3	0.578546	-0.276176
																	ERV29	GPI13	0.528009	-0.274205
																	AKR2	SMA2	2.29097	-0.270228
																	BAP3	CHS3	-0.031572	-0.269407
																	AVT1	GPI2	0.54014	-0.268328
																	AVT5	PUN1	-0.143177	-0.263221
																	ARE1	RRT8	-0.395718	-0.262863
																	ASI2	GPI19	-0.515193	-0.262709
																	BRE4	SMA2	0.81297	-0.260986
																	ATM1	ECM33	0.268958	-0.259592
																	FRE7	PUN1	-1.05998	-0.259527
																	MDL1	SMA2	1.06221	-0.258766
																	COQ2	ECM33	1.3841	-0.256223
																	CSC1	GPI17	-0.752056	-0.254667
																	LNP1	WSC3	-0.047	-0.252607
																	AVT1	RRT8	0.430641	-0.252596
																	ARV1	GPI13	0.290942	-0.250307
																	ERF2	SMA2	2.21027	-0.234412
																	ARV1	GPI2	-4.71249	-0.215684
																	FRE6	LOH1	2.20403	-0.195734
																	ERG1	PER1	3.91747	-0.185322
																	DPP1	PER1	2.82658	-0.183202
																	PCP1	PER1	4.19087	-0.16476
																	ALE1	BST1	2.43534	-0.150689
																	COQ2	LAS21	2.39313	-0.134904
																	HMG1	KRE1	3.19482	-0.134193
																	ERJ5	RRT8	2.44166	-0.129061
																	ALG8	BST1	3.10462	-0.127654
																	NRT1	SMA2	2.88989	-0.116975
																	COA3	GPI2	-4.04741	-0.106577
																	COQ2	PER1	2.98887	-0.100315
																	COX18	LAS21	2.87285	-0.0880457
																	ERG3	GPI2	2.77198	-0.0864865
																	ASI2	RRT8	2.25715	-0.077573
																	AIM26	PER1	2.26644	-0.0747738
																	COX18	PER1	4.20624	-0.0723487
																	CRD1	SMA2	2.36717	-0.0678891
																	ARR3	ECM33	2.37588	-0.0678535
																	FRE2	GPI2	2.47193	-0.0412976
																	COS6	KRE1	-7.9869	-0.0340918
																	FAT3	PER1	2.41508	-0.0331286
																	CCC2	PER1	2.27068	-0.0237506
																	COS10	KRE1	2.43013	-0.019364
																	COX18	GPI2	-4.24023	-0.0168472
																	ERV14	PER1	-11.2974	-0.0156288
																	ALG3	YEA4	2.31234	-0.0136307
																	ILM1	WSC3	4.1184	-0.00589036
																	ALG6	PER1	3.64038	-0.00441278
																	FRE3	LAS21	2.32816	-0.00294647
																	DFG16	GPI2	2.92633	-0.00261575

## Sheet: Ion homeostasis
Gene 1	Gene 2	Gen. Inter.	Correlation	Functional categories of interacting partners:											With Cerulenin	Gene 1	Gene 2	Gen. Inter.	Correlation	Functional categories of interacting partners:
CCC1	FRE1		0.261457	Ion homeos												FRE8	SMA2	2.44191	-0.304505		GPI/Cell wall
CCC2	FET4	-4.65662	-0.115379	Ion homeos												ECM33	PCA1	2.15409	-0.295521		GPI/Cell wall
CCC2	FTR1	0.906707	0.569755	Ion homeos												ATM1	ECM33	0.268958	-0.259592		GPI/Cell wall
CCC2	IZH1	2.06213	-0.0156153	Ion homeos												FRE7	PUN1	-1.05998	-0.259527		GPI/Cell wall
CCC2	IZH2	0.341236	-0.23807	Ion homeos												GPI2	IZH3	0.020302	-0.258852		GPI/Cell wall
CCC2	NHX1	0.098953	0.373743	Ion homeos												CSC1	GPI17	-0.752056	-0.254667		GPI/Cell wall
CCH1	SMF2	1.39532	-0.237516	Ion homeos												FRE6	LOH1	2.20403	-0.195734		GPI/Cell wall
CTR1	NHA1	-4.99144	0.0411966	Ion homeos												CHS1	FIG1	-13.9553	-0.179192		GPI/Cell wall
CTR1	ZRT2	-8.11762	0.0941852	Ion homeos												BST1	PCA1	5.25932	-0.110023		GPI/Cell wall
ENB1	NHA1	2.57446	0.0453444	Ion homeos												SMA2	ZRC1	2.53828	-0.0625837		GPI/Cell wall
FET4	FTR1	-16.5167	-0.135664	Ion homeos												FRE2	GPI2	2.47193	-0.0412976		GPI/Cell wall
FIG1	IZH2	1.94277	0.04911	Ion homeos												CCC2	PER1	2.27068	-0.0237506		GPI/Cell wall
FRE1	FRE6	1.6819	0.32455	Ion homeos												BST1	IZH2	3.00178	-0.0161963		GPI/Cell wall
FRE1	PRM6	-0.00722	0.265853	Ion homeos												PER1	TOK1	2.82434	-0.00610701		GPI/Cell wall
FRE3	IZH2	-4.97206	0.479809	Ion homeos												FRE3	LAS21	2.32816	-0.00294647		GPI/Cell wall
FRE3	ZRC1	0.856289	0.280182	Ion homeos												NHA1	PER1	2.88786	0.00994086		GPI/Cell wall
FRE7	IZH2	2.8906	0.101519	Ion homeos												SMA2	YVC1	2.37233	0.0283323		GPI/Cell wall
FRE7	SMF3	-1.01133	-0.212784	Ion homeos												CCC2	ECM33	2.47744	0.0353999		GPI/Cell wall
FTR1	NHX1	0.424461	0.303754	Ion homeos												BST1	SMF1	-3.68086	0.0357315		GPI/Cell wall
IZH2	VMR1	-4.80076	-0.0590801	Ion homeos												BSD2	KRE1	2.58843	0.045517		GPI/Cell wall
IZH3	SMF3		0.26433	Ion homeos												COT1	LDS2	-9.79637	0.0716836		GPI/Cell wall
MFM1	NHA1	2.58639	0.0350449	Ion homeos												FRE3	GUP1	2.79597	0.0733765		GPI/Cell wall
NHX1	PMC1	2.15919	-0.0293148	Ion homeos												COT1	RRT8	-10.7223	0.087051		GPI/Cell wall
NHX1	SMF2	2.30762	0.210564	Ion homeos												KRE1	TMN3	2.77155	0.099466		GPI/Cell wall
SMF1	SMF2	-4.39988	0.289298	Ion homeos												KRE1	NHX1	-4.20132	0.10761		GPI/Cell wall
TOK1	VHC1	-0.02754	0.374449	Ion homeos												MSC2	PER1	2.50373	0.153581		GPI/Cell wall
ALR2	VMR1	0.137115	-0.215127	Ion homeos												CCH1	KRE1	-15.0881	0.167717		GPI/Cell wall
ALR2	DCV1		0.268872										N/A			NHX1	SMA2	-3.55074	0.198893		GPI/Cell wall
ALR2	MRH1	-0.01869	0.260202										N/A			BST1	SMF2	-9.72495	0.256871		GPI/Cell wall
ALR2	PRM8	0.542436	0.269226										N/A			ECM7	SMA2	-5.40656	0.299319		GPI/Cell wall
ALR2	YFL034W		0.285231										N/A			FRE2	WSC3	-0.220412	0.334559		GPI/Cell wall
ALR2	YFL051C		0.375965										N/A			CCH1	CHS1	-1.14384	0.362914		GPI/Cell wall
ALR2	YKL044W	1.00598	-0.294203										N/A			CCH1	GUP1	-7.13632	0.412524		GPI/Cell wall
ALR2	YPR003C	-0.0816	0.268142										N/A			CCH1	GSC2	-0.176157	0.428095		GPI/Cell wall
ARN2	UIP3	2.10566	0.0773096										N/A			CCH1	CHS7	0.240955	0.536831		GPI/Cell wall
ARN2	YGR168C	0.813604	0.297497										N/A			CCH1	CHS3	0.421008	0.57904		GPI/Cell wall
CCC2	YAR047C	2.23745	-0.0426601										N/A			CCC2	FET4	-3.40175	-0.0394964	Ion homeos.
CCH1	FUN14	0.519231	-0.216667										N/A			ARN1	FRE2	2.91908	-0.00119086	Ion homeos.
CCH1	YGL041C	0.50844	-0.306553										N/A			FIG1	FRE2	-0.309153	0.332829	Ion homeos.
CCH1	YMR155W	0.447338	0.280633										N/A			CCC2	FTR1	0.035283	0.426463	Ion homeos.
CCH1	YOR292C	-0.371597	0.273823										N/A			FET4	FTR1	-14.7027	-0.0553293	Ion homeos.
CCH1	YPR003C	0.109328	-0.254879										N/A			FRE3	IZH2	-3.69734	0.415774	Ion homeos.
COS1	VNX1		0.513798										N/A			FRE7	IZH2	3.13789	0.138241	Ion homeos.
COS12	VMR1	1.46285	0.293373										N/A			ATM1	IZH3	0.718199	-0.265641	Ion homeos.
COS6	ENB1	2.32822	-0.0334262										N/A			ALR2	IZH4	-3.58806	-0.0436276	Ion homeos.
COS6	VNX1	-10.5187	-0.0875639										N/A			CTR1	NHA1	-4.89686	-0.0265342	Ion homeos.
COT1	DSC2	-1.38201	0.264557										N/A			ENB1	NHA1	2.44182	0.0450714	Ion homeos.
COT1	ECM34	3.3314	0.154318										N/A			MFM1	NHA1	2.73449	0.0323971	Ion homeos.
COT1	IRC23	-5.04647	-0.130152										N/A			ATM1	SMF2	0.221607	-0.276764	Ion homeos.
COT1	TDA5	-5.0972	0.238722										N/A			CCH1	SMF2	0.310072	-0.253159	Ion homeos.
COT1	YBL059W	-4.848	-0.0401047										N/A			SMF1	SMF2	-3.72724	0.153841	Ion homeos.
COT1	YOL079W	-3.03738	0.0839274										N/A			FRE2	TMN3	2.81793	0.166885	Ion homeos.
CSC1	TMS1	-2.9134	-0.00800165										N/A			FRE2	TOK1	3.05539	-0.0624383	Ion homeos.
CTR1	YLR152C	-3.79154	0.135292										N/A			MSC2	ZRC1	0.383523	-0.253389	Ion homeos.
DCV1	FIG1	0.209786	0.307005										N/A			CTR1	ZRT2	-7.74496	0.0979052	Ion homeos.
DLT1	IZH2	2.28547	0.068082										N/A			ALR2	YGL041C	0.419052	0.445351
DSC3	VMR1	0.040382	0.304227										N/A			ALR2	SNQ2	-0.300673	0.41072
ECM12	YMR279C	0.095528	-0.215642										N/A			ALR2	RTN2	-0.559393	0.399575
ECM27	NHA1	2.27296	-0.0344771										N/A			ALR2	YPR003C	-0.091648	0.39125
FIG1	PFF1		0.305031										N/A			ALR2	MRH1	0.279417	0.381096
FIG1	YRO2		0.485271										N/A			ALR2	YFL034W		0.376517
FRE1	PRM8	0.925093	-0.260327										N/A			ALR2	MDL2	-0.980387	0.354421
FRE1	YFL051C	-0.576528	-0.234201										N/A			ALR2	TVP23	0.342721	0.345662
FRE1	YNL320W	0.466219	0.260014										N/A			ALR2	BRE4	0.424843	0.333905
FRE2	YGR149W	2.15185	0.0703203										N/A			ALR2	YSP1	1.05428	0.324355
FRE2	YIP4	1.99427	0.0162263										N/A			ALR2	MPO1	0.598346	0.323781
FRE3	PRM8	1.94851	0.0044952										N/A			ALR2	YFL051C		0.315406
FRE3	YBL059W	2.65379	0.139299										N/A			ALR2	YPC1	-0.221311	0.31125
FRE3	YPL264C	-1.19504	-0.210772										N/A			ALR2	YDR090C	0.548647	0.310968
FRE4	YOL107W	1.91647	0.0848878										N/A			ALR2	SHR3	1.0351	0.308677
FRE4	YPR071W	2.41887	0.0454926										N/A			ALR2	YOP1	0.369883	0.308262
FRE5	IZH2	-12.4786	-0.0332246										N/A			ALR2	YDR018C	-0.076359	0.301732
FRE5	PMC1	1.95214	0.0139361										N/A			ALR2	QDR3	-0.230347	0.301014
FRE6	MRH1	-0.069408	-0.218058										N/A			ALR2	VBA1	0.06468	0.300844
FRE6	VBA4	0.813219	-0.256047										N/A			ALR2	PAM17	2.59102	0.169113
FRE6	YFL034W	0.744724	-0.228031										N/A			ALR2	VPS68	2.65549	-0.0630143
FRE6	YFL051C	0.247341	-0.252093										N/A			ALR2	ILM1	3.79718	-0.055232
FRE6	YIL067C	-0.276275	0.295659										N/A			ARN1	FHN1	1.20355	0.307341
FRE6	YNL320W	0.0877	0.29009										N/A			ARN1	ERJ5	-5.40692	0.0556444
FRE7	YOR152C	1.91465	0.0317096										N/A			ARN1	ERF2	2.24246	-0.102827
FRE8	YHL017W	2.47075	-0.0775796										N/A			ARN2	YGR168C	1.20258	0.343496
FSF1	KHA1	1.94515	-0.0663935										N/A			ARN2	YHL044W		0.317021
FTR1	PHM7	-3.221	-0.100144										N/A			ATM1	PEX31	-1.09762	0.364956
FTR1	YPL264C	-3.00692	-0.060526										N/A			ATM1	TPO4	0.052038	0.324872
FTR1	YPR064W	2.09875	-0.0137903										N/A			ATM1	QDR2	1.26878	-0.253391
IZH1	YBL059W	2.13068	0.0887605										N/A			BSD2	PEX31	0.093859	-0.297238
IZH1	YGR016W	1.96423	-0.00927928										N/A			BSD2	PET9	0.409022	-0.286254
IZH2	PRM8	2.14438	0.0485063										N/A			BSD2	SUR1	2.57796	-0.20918
IZH2	YDR090C	1.94202	0.271447										N/A			BSD2	ELO3	2.63472	-0.109224
IZH2	YFL015C	2.67743	0.00214156										N/A			CCC1	PFF1	-0.229671	-0.354561
IZH2	YFL034W	2.16125	-0.0838709										N/A			CCC1	NNF2	2.4454	-0.142516
IZH2	YFR035C	2.25011	0.119018										N/A			CCC2	NRT1	0.960066	0.341757
IZH2	YRO2	1.95648	0.0387584										N/A			CCC2	YBR241C	-0.533331	0.317635
IZH3	THI74	2.27291	0.11894										N/A			CCC2	YGL114W	0.195096	0.310319
IZH4	YOL079W		0.269638										N/A			CCH1	ERG3	-0.868226	0.351035
KCH1	YFL015C	2.00641	0.0525807										N/A			CCH1	ILM1	-11.3655	0.339458
KCH1	YGR149W	2.20507	-0.055221										N/A			CCH1	OST3	-3.41283	0.284432
KCH1	YMR141C	1.91979	-0.0647094										N/A			CCH1	OST6	-8.45927	0.24508
MFM1	PNS1	2.57287	-0.00896217										N/A			CCH1	SNQ2	-0.087841	-0.270394
MNR2	YHL044W	1.98093	0.0342471										N/A			CCH1	YPR003C	-0.01257	-0.250004
NHA1	OSW5	-2.97224	0.160581										N/A			COT1	ECM34	3.23727	0.177548
NHA1	PTM1	-1.42101	0.276724										N/A			COT1	FCY2	3.43583	0.166974
NHA1	RBD2	-1.73751	-0.214016										N/A			COT1	TDA5	-5.68636	0.1431
NHA1	YBL059W	-2.94586	0.075276										N/A			COT1	IRC23	-3.94539	-0.114681
NHA1	YBR292C	-0.790883	-0.217457										N/A			COT1	YPQ1	-4.36605	-0.054902
NHA1	YFL034W	-0.696468	-0.282814										N/A			CSC1	SUR7	2.97258	0.257329
NHA1	YFL051C	0.429694	-0.232576										N/A			CSC1	YIP3	2.30885	0.0524788
NHA1	YJR124C	2.71469	0.011258										N/A			CTR1	YLR152C	-3.74572	0.141979
NHA1	YKL044W	0.448081	0.294606										N/A			CTR1	SUL2	-4.39239	-0.0411441
NHA1	YMR034C	2.73851	-0.00922652										N/A			ECM7	RCE1	-0.757055	0.372011
NHA1	YNL320W	1.33173	0.294782										N/A			ECM7	FCY2	3.47166	-0.290728
NHX1	YPL162C	-3.67118	0.16404										N/A			ECM7	TIM17	2.47891	-0.137083
PCA1	SNA2	2.02551	-0.0431704										N/A			ENB1	YOL163W		0.323147
PHM7	YMR279C	0.363451	0.367616										N/A			ENB1	MUP1	2.78937	0.196146
PMC1	YER039C-A	2.92618	0.0187261										N/A			ENB1	LAG1	3.42015	0.0108842
PRM8	ZRG17	-0.822718	-0.221574										N/A			ENB1	YNL320W	2.64753	-0.0396927
SMF1	YKR073C	-0.684339	-0.215925										N/A			FET4	SEC59	2.82063	0.0611869
SMF3	YLR311C	2.25548	-0.0398407										N/A			FET4	TDA5	2.37224	0.0185317
TMN2	YKL031W	2.33558	-0.097856										N/A			FIG1	YRO2		0.530966
TOK1	YBR219C	0.310331	0.543083										N/A			FIG1	QDR3		0.527836
TOK1	YBR220C	-0.559044	0.539179										N/A			FIG1	YSP1	0.046457	0.363876
VBA4	YMR279C	-0.115534	-0.235141										N/A			FIG1	VBA1	0.833394	0.354138
VHC1	YBR219C		0.323594										N/A			FIG1	PFF1		0.354117
VHC1	YBR220C		0.387131										N/A			FIG1	TAT1		0.317023
VMR1	YHL017W		0.324986										N/A			FIG1	MPO1	0.289263	0.311696
VMR1	YKL044W	-0.334611	0.331558										N/A			FIG1	ILM1	3.5397	0.068135
YBR027C	ZRT3	2.11306	0.0335987										N/A			FIG1	STT3	2.34828	0.0252137
YDL180W	YVC1	2.0881	-0.0457116										N/A			FIG1	TIM17	2.23183	-0.0930137
YDR029W	YMR279C	0.15829	0.321576										N/A			FRE1	YMD8	0.351847	0.31017
YKR051W	YMR279C	-0.135019	0.308787										N/A			FRE1	YFL051C	-1.17806	-0.301909
YMR034C	YVC1	-0.559925	0.270612										N/A			FRE1	RTN2	-1.0713	-0.269956
YMR221C	YVC1	0.154448	-0.226277										N/A			FRE1	SNQ2	-0.030915	-0.259122
YMR253C	YMR279C		0.268096										N/A			FRE1	YPR003C	-0.680497	-0.256824
YNL146W	ZRC1	2.56992	0.139591										N/A			FRE1	YGL041C	-0.680276	-0.254278
YOL162W	ZRG17	-0.509974	-0.213858										N/A			FRE2	YKR051W	-0.056322	0.406975
YPL264C	ZRG17	-0.064487	-0.251081										N/A			FRE2	VBA5	-0.084566	0.388108
AKR2	COT1	-4.56723	-0.0658034									Other				FRE2	YSP1	0.119592	0.372203
ALR2	BRE4	0.97906	0.281505									Other				FRE2	YMR221C	0.06717	0.34899
ALR2	BUD9	-1.3365	-0.222274									Other				FRE2	SSM4	-1.54852	0.323171
ALR2	GMH1	0.552805	0.276686									Other				FRE2	MCH4	0.702323	0.30837
ASG7	MNR2	2.07431	0.0437894									Other				FRE2	NNF2	-3.34647	0.151506
BUD8	FRE8	2.40622	0.0801615									Other				FRE2	GNP1	3.94109	0.119628
CCC2	COQ2	-0.567747	-0.223064									Other				FRE2	ILM1	4.50491	0.0351884
CCC2	DFG16	-5.31179	-0.0830914									Other				FRE2	VTC1	-0.488853	-0.307913
CCC2	RIM9	-3.47484	-0.146349									Other				FRE2	OLE1	3.03606	-0.164009
COQ2	FRE3	4.24859	0.588719									Other				FRE2	YGR149W	3.78857	-0.083013
COQ2	IZH2	2.66747	0.4832									Other				FRE2	SUR1	2.22897	-0.02713
COQ2	ZRC1	0.443956	0.338569									Other				FRE2	YIP4	2.48003	-0.0153988
COT1	DFG16	-3.49647	0.238687									Other				FRE2	TPO2	4.0758	-0.00650538
CPT1	VNX1	2.41283	0.0850655									Other				FRE3	RCF1	2.13517	0.393014
DFG16	FET4	0.686424	0.389737									Other				FRE3	RCF2	1.82427	0.312315
DFG16	FTR1	-9.71966	-0.0566791									Other				FRE3	NCR1	2.41594	0.128802
DFG16	NHX1	-8.89626	-0.00354002									Other				FRE3	YFL015C	3.15991	0.125238
ECM3	SMF1	2.33176	0.179446									Other				FRE3	YBL059W	2.5142	0.0912799
ECM7	RIM9	-3.43957	0.0291982									Other				FRE3	SSM4	2.73742	0.0246465
FET4	RIM9	1.10492	0.422135									Other				FRE3	PET9	-4.46548	0.0228027
FIG1	RAX1	-1.14628	-0.215834									Other				FRE3	MCH2	0.889887	-0.275999
FMP45	FTR1	-4.09935	-0.0273718									Other				FRE6	YSR3	0.466644	-0.321215
FMP45	YMR279C	0.503035	0.282849									Other				FRE6	VBA4	1.17868	-0.254522
FTR1	RIM9	-8.96176	-0.0522867									Other				FRE6	MDL1	2.21847	-0.0215228
GPR1	NHA1	2.04374	-0.0445854									Other				FRE7	YDR029W	0.900636	0.349975
IZH1	SRF1	1.98454	-0.0339586									Other				FRE7	RTN2	-0.023324	0.340852
NHA1	SRF1	0.464849	0.293444									Other				FRE7	YOP1	0.522675	0.315964
NHX1	RIM9	-4.08031	-0.0556981									Other				FRE8	YLR050C		0.417207
NHX1	TVP18	-4.04174	-0.104528									Other				FRE8	THI7	1.49596	-0.327562
ALR2	ERP6	-0.512792	0.285435								Vesicle traff.					FRE8	TVP15	-1.05529	-0.312316
ALR2	TVP23	-0.284718	0.282234								Vesicle traff.					FRE8	LCB3	2.48949	-0.224284
CCC1	SHR3	-0.4505	-0.216143								Vesicle traff.					FTR1	YPL041C	2.36796	0.0913781
CTR1	EMP46	-3.06827	-0.0261342								Vesicle traff.					FTR1	PHO86	-6.77913	0.0345776
EMP46	VMR1	0.878551	0.357768								Vesicle traff.					FTR1	RIM9	-8.79447	-0.160969
ERP1	SMF3	2.28664	-0.0386598								Vesicle traff.					FTR1	LEM3	3.54001	-0.0507473
ERP2	IZH1	1.96364	0.0592373								Vesicle traff.					IZH2	RCF1	1.39325	0.415077
ERP6	FRE6	-0.485938	-0.292857								Vesicle traff.					IZH2	TPN1	2.5223	0.209454
ERP6	IZH2	2.87446	0.0609574								Vesicle traff.					IZH2	YFR035C	2.81133	0.200707
ERV14	IZH1	2.03838	-0.0194467								Vesicle traff.					IZH2	QDR3	2.59478	0.192123
ERV14	NHX1	-7.75361	0.169011								Vesicle traff.					IZH2	RTN2	2.28942	0.179493
ERV14	SMF2	-0.137693	0.2787								Vesicle traff.					IZH2	YFL015C	3.22149	0.15541
ERV15	TOK1	-0.433113	0.272885								Vesicle traff.					IZH2	TVP23	2.85635	0.114765
ERV15	VHC1		0.369841								Vesicle traff.					IZH2	YOP1	2.34454	0.0771274
ERV41	VHC1	1.9315	0.0184373								Vesicle traff.					IZH2	VBA5	2.57744	0.0358338
FRE2	TVP23	1.93741	0.190284								Vesicle traff.					IZH2	YPC1	2.77087	0.0229988
FTR1	PHO86	-6.68594	0.0743417								Vesicle traff.					IZH2	MDL2	3.02886	0.0196342
GDT1	PHO86	-3.38156	-0.0551705								Vesicle traff.					IZH2	NRT1		-0.337161
IZH2	SVP26	2.18483	0.13775								Vesicle traff.					IZH2	USA1	-1.29308	-0.302756
IZH2	TVP15	1.96401	0.166891								Vesicle traff.					IZH2	SUR1	-3.39808	-0.0794412
NHX1	PHO86	-7.14036	0.0780361								Vesicle traff.					IZH3	THI73		0.363591
PHO86	TRK2	1.99636	-0.0537191								Vesicle traff.					IZH3	PCP1	-4.94055	-0.147165
SMF1	YIP3	0.853401	0.273161								Vesicle traff.					KCH1	NUR1	3.13208	-0.0554812
TVP15	YMR279C	-0.489066	0.383788								Vesicle traff.					KHA1	YSP1	0.323575	-0.268723
TVP23	ZRC1	0.247124	-0.214621								Vesicle traff.					KHA1	SUR1	-4.42092	-0.00133707
AGP3	ALR2		0.362538							Transm. trans.						MFM1	TIM17	-4.27722	0.0912899
AGP3	FRE1	0.047405	-0.354191							Transm. trans.						MNR2	VBA1	-0.463168	-0.308544
AGP3	FRE6	-1.14809	-0.264207							Transm. trans.						MSC2	YCR061W	-0.97722	-0.26408
AGP3	PRM6	-0.477225	-0.268005							Transm. trans.						NHA1	YKL044W	0.314144	0.383162
AGP3	SMF1	-0.249582	-0.247896							Transm. trans.						NHA1	PHO86	-0.98829	0.362452
AGP3	VMR1	0.147339	-0.249265							Transm. trans.						NHA1	ORM2	1.66121	0.357971
ALR2	DTR1	0.08589	0.281867							Transm. trans.						NHA1	SRF1	-0.061621	0.353776
ALR2	FCY2	1.5566	-0.259832							Transm. trans.						NHA1	YBT1	-0.780438	0.319814
ALR2	JEN1	-0.360881	-0.28459							Transm. trans.						NHA1	SAC1	-4.34256	0.164607
ALR2	QDR3	-0.013635	0.316652							Transm. trans.						NHA1	SNG1	2.20066	0.0971213
ALR2	SNQ2	-0.239563	0.287645							Transm. trans.						NHA1	TVP38	2.29093	0.0888729
ALR2	VBA1	0.465612	0.306452							Transm. trans.						NHA1	YBL059W	-3.57556	0.0808381
ALR2	YBT1	0.771938	-0.237027							Transm. trans.						NHA1	YPL041C	2.44701	0.0186388
ALR2	YIL166C	0.435279	-0.223135							Transm. trans.						NHA1	YOR097C	2.3867	0.00298164
ALR2	YMD8	2.09078	0.0425273							Transm. trans.						NHA1	YFL034W	-0.126271	-0.309471
ATO2	CCC2	-0.362415	-0.215552							Transm. trans.						NHA1	RBD2	-1.66714	-0.302583
ATO3	FRE6	0.3458	-0.226116							Transm. trans.						NHA1	YPR003C	-0.601987	-0.299827
AUS1	COT1	-2.64404	0.408179							Transm. trans.						NHA1	YDR018C	-0.106849	-0.299695
AUS1	FRE3	-6.54827	-0.349524							Transm. trans.						NHA1	YFL051C	0.737282	-0.288772
AUS1	MSC2	1.47038	0.277086							Transm. trans.						NHA1	VBA1	-0.809625	-0.274899
AUS1	VMR1	0.604246	0.344264							Transm. trans.						NHA1	YPC1	0.21684	-0.26166
AVT5	FRE3	3.32999	0.398147							Transm. trans.						NHA1	RTN2	-0.297995	-0.25683
AVT5	IZH2	1.29345	0.356856							Transm. trans.						NHA1	VBA4	-3.47583	-0.0540626
AVT5	MFM1	-0.198937	0.327562							Transm. trans.						NHA1	SEC62	3.11077	-0.05387
AVT5	VMR1	-2.42577	-0.239578							Transm. trans.						NHA1	YMR034C	2.28988	-0.0423333
AZR1	FIG1	-0.077248	-0.236048							Transm. trans.						NHX1	SAC1		0.370316
BIO5	FRE4		0.278787							Transm. trans.						NHX1	SUR1	-9.99642	0.331262
BSD2	FLR1	2.17417	-0.0461194							Transm. trans.						NHX1	SWP1	-4.38829	0.285495
CCC1	HNM1	2.34759	-0.0920101							Transm. trans.						NHX1	VPS68	-8.38043	0.171203
CCC2	TPO5	0.309554	0.263889							Transm. trans.						NHX1	PHO86	-7.11549	0.086495
CCC2	YGL114W	0.898458	0.300713							Transm. trans.						PCA1	YCR061W	0.844156	0.460974
CCH1	SNQ2	-0.3168	-0.270132							Transm. trans.						PCA1	PEX31	0.549136	0.398011
COT1	LEM3	1.94041	-0.0165022							Transm. trans.						PCA1	YKR073C	-0.354554	0.332292
COT1	RSB1	-4.40838	-0.208082							Transm. trans.						PCA1	SUR2	0.224129	-0.326232
COT1	YPQ1	-4.31519	0.0168628							Transm. trans.						PCA1	TAT1	1.01841	-0.261674
CTR1	SUL2	-4.70561	0.0754871							Transm. trans.						PCA1	RIM9	2.57919	-0.117375
DIP5	FRE3	-2.09512	-0.327621							Transm. trans.						PCA1	SSM4	3.11722	-0.089749
DIP5	IZH2	0.657111	-0.264059							Transm. trans.						PMC1	THI7	2.4914	0.122324
DNF1	FRE4	2.1908	0.0466874							Transm. trans.						PMC1	THI74	2.21472	0.0292577
DTR1	FIG1	1.1935	0.26233							Transm. trans.						PMC1	YCR061W	2.56413	-0.0224274
ECM7	FCY2	3.47072	-0.208923							Transm. trans.						PMC1	YER039C-A	3.35178	-0.0109116
ECM7	LEM3	0.376417	-0.298595							Transm. trans.						PRM6	YMD8		0.382203
ENB1	MUP1	2.34538	0.00860761							Transm. trans.						SMF1	TIM22	0.202202	-0.251078
ESBP6	YMR279C	0.054189	-0.241529							Transm. trans.						SMF2	VBA1	0.252073	0.338907
FCY2	FRE1	0.484276	0.296267							Transm. trans.						SMF2	SUR1	-4.63669	0.038326
FCY2	FRE3	-3.05253	-0.238178							Transm. trans.						SMF2	TVP38	0.530071	-0.264587
FCY2	FRE6	0.424652	0.322338							Transm. trans.						SMF2	TIM17	2.65457	-0.0738847
FCY2	NHX1	2.30424	-0.13474							Transm. trans.						SMF3	YOL163W	-0.795984	-0.29292
FCY2	PRM6	-0.348688	0.264411							Transm. trans.						SMF3	YDR029W	-0.565934	-0.278
FCY2	VMR1	1.24745	0.309302							Transm. trans.						SMF3	SPG3	0.013519	-0.277415
FIG1	FUR4		0.263652							Transm. trans.						TMN2	VRG4	0.345897	0.308363
FIG1	QDR3		0.598859							Transm. trans.						TOK1	YBR220C	-1.10582	0.467282
FLC1	NHA1	2.08515	-0.152211							Transm. trans.						TOK1	YBR219C	0.000503	0.355844
FLC2	FRE1	1.94982	-0.0117068							Transm. trans.						TOK1	YKR051W	2.68721	-0.0323645
FRE1	GAL2	0.101031	0.287996							Transm. trans.						VHC1	YBR220C		0.300881
FRE1	HNM1	2.36628	0.147004							Transm. trans.						VMR1	YHL008C		0.328182
FRE1	SNQ2	-0.02904	-0.214699							Transm. trans.						COX18	IZH2	2.26974	0.534687
FRE1	YBT1	0.872407	0.291279							Transm. trans.						COQ2	FRE3	4.22683	0.519434
FRE2	GNP1	2.87803	0.0905689							Transm. trans.						COX18	FRE3	3.1045	0.500042
FRE2	MUP3	2.25462	0.210843							Transm. trans.						COA3	IZH2	1.93312	0.491445
FRE2	THI7	2.13947	0.0489239							Transm. trans.						TVP15	YMR279C	-1.01963	0.470833
FRE2	TPO2	1.94169	-0.0609761							Transm. trans.						COQ2	IZH2	2.43222	0.465772
FRE3	HXT3	-3.33685	-0.171191							Transm. trans.						CST26	FIG1		0.45119
FRE3	PET9	-3.69093	-0.0595966							Transm. trans.						COS1	VNX1		0.446006
FRE3	YCT1	1.95635	0.0583163							Transm. trans.						COA3	FRE3	3.62461	0.439502
FRE6	PDR18	1.02859	0.269462							Transm. trans.						FAT1	FIG1		0.420851
FRE6	TAT1	0.923133	-0.22694							Transm. trans.						YDR029W	YMR279C	-0.206679	0.414476
FRE6	YBT1		0.316112							Transm. trans.						DCV1	FIG1	0.19593	0.413367
FRE8	YHL008C	1.91911	0.0436431							Transm. trans.						AUS1	COT1	-2.318	0.406344
FTH1	GDT1		0.304182							Transm. trans.						ASI2	RSN1	0.295936	0.395096
FTH1	TMN2	0.622091	-0.225585							Transm. trans.						COQ2	ZRC1	-0.085568	0.376002
FTR1	LEM3	2.08752	0.0218821							Transm. trans.						COQ2	PCA1	-0.596	0.373694
GIT1	NHX1	2.16218	-0.0218244							Transm. trans.						ALG3	NHX1	-2.92328	0.360873
HXT5	NHA1	0.384487	-0.212591							Transm. trans.						ERJ5	FIG1	0.610307	0.360498
HXT5	ZRC1	0.300131	-0.225665							Transm. trans.						AGP3	ALR2		0.359959
IZH2	QDR3	3.27099	0.118229							Transm. trans.						MUP3	VMR1		0.357993
IZH2	SNG1	-0.115263	-0.218241							Transm. trans.						YLR152C	ZRT2		0.356468
IZH2	TAT1	2.14552	-0.0090146							Transm. trans.						FMP45	YMR279C	0.208102	0.355542
IZH2	TPO5	1.05723	-0.307738							Transm. trans.						TPO4	YVC1	1.51135	0.353877
IZH3	THI73		0.428766							Transm. trans.						PEX31	ZRC1	-1.23082	0.352002
IZH3	VRG4	0.180459	-0.218347							Transm. trans.						ERJ5	SMF2	0.492286	0.348093
IZH3	YPQ2	1.95617	0.0277136							Transm. trans.						YBT1	YMR279C	-0.762946	0.346526
JEN1	KHA1	2.09328	0.0140299							Transm. trans.						YLL053C	YMR279C	-0.133553	0.344228
JEN1	NHA1	1.70955	0.264824							Transm. trans.						TCB1	YVC1		0.342969
JEN1	VMR1	1.01734	0.299882							Transm. trans.						ERD1	NHX1		0.341629
MEP2	ZRC1	1.93869	0.193681							Transm. trans.						ELO3	NHX1		0.339556
MNR2	OPT1	1.96217	0.181785							Transm. trans.						MPO1	SMF2	0.336269	0.335248
MSC2	YDL199C	2.07122	-0.0287259							Transm. trans.						PHM7	YMR279C	0.440435	0.333268
MUP3	VMR1		0.410611							Transm. trans.						DLT1	FRE2	0.122756	0.332468
NHA1	OPT2	-2.94011	0.0912415							Transm. trans.						DNF2	FIG1	-0.770816	0.331767
NHA1	SNG1	2.5792	0.0604313							Transm. trans.						DNF2	FRE2	0.228362	0.329291
NHA1	TPO5	2.08638	-0.0431313							Transm. trans.						SRF1	TMN2	0.330338	0.328864
OPT2	PRM6	1.93189	0.167798							Transm. trans.						AVT5	FRE3	2.18769	0.327444
OPT2	VMR1	-0.253311	0.30575							Transm. trans.						RAX1	YVC1	0.771372	0.327368
PDR18	SMF1	0.972477	0.299376							Transm. trans.						ERP6	FRE7	0.15421	0.326834
PHO84	ZRC1	1.92078	0.143644							Transm. trans.						CRD1	MFM1	0.939474	0.320911
PMC1	THI7	2.19579	0.093525							Transm. trans.						COA3	FRE7	1.84766	0.317569
PRM6	YMD8		0.299957							Transm. trans.						VBA5	YMR279C	-0.694844	0.316577
SMF3	STL1	1.95918	0.0723126							Transm. trans.						ERV15	VHC1		0.312717
SMF3	THI73		0.288103							Transm. trans.						OLE1	SMF3	-0.271574	0.311591
SNQ2	ZRG17	-0.156189	-0.221726							Transm. trans.						JEN1	VMR1	-0.075913	0.311496
STL1	ZRC1	-1.38402	-0.218814							Transm. trans.						EMP46	VMR1	0.652121	0.3095
TNA1	VMR1	0.176146	-0.22205							Transm. trans.						DAL4	PCA1	0.283367	0.305874
TPO5	ZRT3		0.282199							Transm. trans.						HNM1	TMN2	-1.15628	0.305354
UGA4	ZRC1	1.99533	0.0420796							Transm. trans.						NSG2	RSN1	1.54997	0.304268
VMR1	VRG4	1.2269	0.290646							Transm. trans.						FCY21	NHX1	0.21935	0.303976
VMR1	YBT1	1.58655	0.381667							Transm. trans.						AGP3	FRE7	0.080517	0.303572
VMR1	YHL008C		0.378676							Transm. trans.						JEN1	MSC2	0.619002	0.302871
VMR1	YIL166C	-0.192221	0.307614							Transm. trans.						STE24	TMN2	-0.384109	0.302685
YBT1	YMR279C	-0.199759	0.267053							Transm. trans.						ERV14	PMC1		0.301807
YFL054C	YMR279C	-0.956474	0.268174							Transm. trans.						FCY2	VMR1	2.47084	0.250551
YHC3	ZRT3	0.849405	0.33175							Transm. trans.						IPT1	NHX1	-9.28885	0.199419
ALG2	COT1	3.10456	-0.0609876						Prot. mat.							ERP1	FRE3	2.22138	0.190749
ALG3	ECM7	2.00624	-0.0488694						Prot. mat.							COQ2	FRE7	2.60733	0.187039
ALG3	NHX1	-3.64953	0.316988						Prot. mat.							ECM27	NHA1	2.28141	0.170267
ALG6	COT1	-4.17333	0.1562						Prot. mat.							PCP1	SMF3	-5.6697	0.154047
ALG6	ECM7	2.28115	-0.144698						Prot. mat.							COA3	YMR279C	2.32436	0.150671
ALG6	NHX1	-5.22141	0.250705						Prot. mat.							ALE1	NHA1	-3.75041	0.150088
ALG8	NHX1		0.344201						Prot. mat.							FAT1	FRE3	2.41951	0.144406
ALG9	ZRG17	2.02863	-0.0170075						Prot. mat.							ALG6	COT1	-4.18358	0.140818
ALR2	SPC2	0.117239	-0.236425						Prot. mat.							ERV14	NHX1	-6.88032	0.125497
ARV1	ECM7	1.99982	-0.050762						Prot. mat.							AAC1	VHC1	2.34248	0.113257
ARV1	NHX1	-5.1379	0.124663						Prot. mat.							IPT1	IZH2	2.23197	0.106148
CCC2	VPS68	-3.42931	-0.0452315						Prot. mat.							COQ2	YMR279C	2.28977	0.103973
CCH1	ENV10	-3.57454	-0.0654835						Prot. mat.							IPT1	KHA1	-3.54648	0.0998179
CCH1	OST3	-3.12685	0.273398						Prot. mat.							ELO3	NHA1	-6.08384	0.087782
CCH1	OST6	-7.85991	0.290614						Prot. mat.							ASI2	FET4	2.58461	0.0860321
CCH1	RCE1	-1.32506	0.311672						Prot. mat.							ERP6	IZH2	3.25443	0.0855626
CCH1	SPC2	-1.14638	0.288041						Prot. mat.							ALG9	ZRG17	2.35851	0.0775009
COT1	DIE2	2.46263	0.108562						Prot. mat.							SAC1	SMF3	3.2536	0.0761863
COT1	OST3	-3.26346	0.0782169						Prot. mat.							AVT4	VNX1	2.24188	0.0694297
COT1	VPS68	-3.34806	0.194974						Prot. mat.							DLT1	NHX1	-4.25332	0.0690333
ECM7	RCE1	-0.395943	0.340096						Prot. mat.							ERG3	FRE2	-3.48874	0.0468085
ECM7	SWP1	1.90578	-0.158818						Prot. mat.							CHO1	NHA1	-3.49169	0.0445969
EMC3	VMR1	-0.175264	0.304991						Prot. mat.							CHO1	COT1	2.23871	0.040285
EMC4	VMR1	1.59689	0.262562						Prot. mat.							FCY21	VMR1	2.6958	0.025538
ENV10	IZH1	-3.18577	0.0356746						Prot. mat.							FCY2	TOK1	2.2299	0.0147755
ERD1	NHX1		0.288736						Prot. mat.							AAC3	TOK1	-14.6731	0.0145734
FIG1	NCE102	0.083406	-0.213322						Prot. mat.							GUP2	IZH2	2.52896	0.0145151
FTR1	STT3	2.15877	-0.0657748						Prot. mat.							DSC2	FRE1	2.27588	0.00893212
FTR1	VPS68	-2.93718	-0.0159082						Prot. mat.							COS6	ENB1	2.85576	0.00837995
GET2	NHA1	-3.85058	-0.0361619						Prot. mat.							ERP6	FRE1	0.058791	-0.320423
KHA1	SLP1	1.99503	-0.0202708						Prot. mat.							DIP5	FRE3	-1.7346	-0.311847
NHA1	RCE1	2.08027	0.134626						Prot. mat.							AGP3	NHA1	0.517315	-0.311358
NHA1	SEC62	2.64123	-0.0631074						Prot. mat.							AGP3	FRE1	0.074507	-0.309145
NHX1	OST5	-1.78029	0.286						Prot. mat.							AUS1	FRE3	-5.92549	-0.308811
NHX1	STE24	-3.08826	0.212825						Prot. mat.							ELO1	ZRC1	1.63502	-0.305096
NHX1	SWP1	-7.25338	0.330723						Prot. mat.							BRE4	NHA1	-0.400545	-0.302335
NHX1	VPS68	-13.2857	0.152741						Prot. mat.							PEX31	SMF2	0.685586	-0.300257
OST6	ZRT2	2.10183	-0.0563863						Prot. mat.							ELO1	FRE8	0.879145	-0.29582
PMC1	PMT6	2.30519	0.00309381						Prot. mat.							COA3	FRE1	-1.07184	-0.295415
PMC1	SSH1	2.71289	0.0251575						Prot. mat.							PFF1	ZRC1	-1.21517	-0.286872
SLP1	VMR1	0.427133	0.273813						Prot. mat.							SCM4	ZRC1	-0.251422	-0.28629
SMF2	SSH1	1.93018	-0.0327017						Prot. mat.							ECM12	NHA1	-1.10209	-0.284632
ASI2	RSN1	0.188652	0.335462					Prot. degr.								OLE1	SMF1	-1.06827	-0.284548
FRE3	USA1	-2.74029	-0.222838					Prot. degr.								ASI2	ZRC1	-1.58834	-0.280973
USA1	VMR1	0.228058	0.265364					Prot. degr.								PFF1	YVC1	0.511355	-0.280706
ALR2	PEX31	-0.736856	-0.242873				Organelle morph.									MDL1	YMR279C	0.412199	-0.276279
ARN1	EMP70	-0.300601	-0.25867				Organelle morph.									PDR15	SMF3	1.00345	-0.270513
BRL1	VMR1		0.320723				Organelle morph.									ERP6	NHA1	0.143948	-0.268222
CCH1	EMP70	0.402125	0.289206				Organelle morph.									DLT1	VHC1	-0.169533	-0.26785
FRE1	RTN2	-0.154967	-0.28059				Organelle morph.									ASI2	PCA1	-0.355925	-0.265177
FRE3	PFA3	-2.56085	-0.230881				Organelle morph.									FUN14	IZH2	0.244927	-0.259015
FRE6	PEX31	-0.710166	0.306312				Organelle morph.									NRT1	PCA1	-0.241737	-0.258364
FRE6	RTN2	0.93029	-0.247038				Organelle morph.									PEX28	ZRC1	0.016155	-0.256664
FRE7	RTN2	-0.293019	0.294235				Organelle morph.									FCY2	FRE3	-1.35481	-0.255616
GDT1	LNP1	1.92243	0.00868712				Organelle morph.									RCF2	VMR1	-0.010038	-0.255307
IZH2	RTN2	2.37281	0.130207				Organelle morph.									LCB3	PCA1	2.2395	-0.250587
PFA3	VNX1		0.358601				Organelle morph.									SHR3	SMF1	-1.06881	-0.250094
POM33	SMF3		0.272092				Organelle morph.									LCB3	ZRC1	3.30658	-0.231115
RTN2	VMR1	-0.151211	-0.261736				Organelle morph.									CPT1	FRE6	2.70421	-0.213777
VMR1	VTC2	-0.10616	-0.218164				Organelle morph.									FRE5	IZH2	-12.5605	-0.206398
RCF2	VMR1	0.260207	-0.282593			Mito										ALG6	ECM7	2.39528	-0.199423
FRE1	RCF2	-1.57187	-0.256986			Mito										ALG8	SMF2	2.29984	-0.191814
TIM22	ZRC1	-0.266228	-0.234044			Mito										DFG16	FTR1	-7.85626	-0.185937
PRM6	SDH4	-0.222064	-0.220677			Mito										COS6	VNX1	-10.4982	-0.163534
MDL1	SMF1	-0.734752	-0.212683			Mito										FCY2	NHX1	2.47848	-0.154145
ILM1	SMF2	4.08276	-0.148387			Mito										ILM1	SMF2	3.6949	-0.138857
COX18	ENB1	2.36073	-0.139182			Mito										LEM3	PCA1	2.77665	-0.137538
COT1	CRD1	-3.24754	-0.110626			Mito										LEM3	ZRC1	3.59738	-0.115662
MGR2	NHX1	1.92056	-0.0983546			Mito										FHN1	FRE2	3.14	-0.0963125
ALR2	ILM1	3.04174	-0.0701823			Mito										SSM4	TOK1	2.33643	-0.0903444
CRD1	YMR279C	1.90947	-0.0328366			Mito										CSH1	FRE1	2.2295	-0.0761349
COT1	RCF1	-3.1917	-0.0276889			Mito										DFG16	NHX1	-5.07739	-0.0676663
AAC3	TOK1	-14.0108	0.00108634			Mito										COX18	ENB1	3.58217	-0.0649442
CRD1	TRK2	1.9385	0.0012441			Mito										ADP1	FRE8	2.20052	-0.0614262
MGR2	PMC1	2.46656	0.00272308			Mito										HXT5	NHX1	2.27162	-0.0465715
AAC3	VHC1	-7.0229	0.00649459			Mito										AAC3	VHC1	-5.92903	-0.0449292
COT1	COX18	-3.05801	0.0347799			Mito										SAC1	SMF1	-5.77887	-0.0299037
IZH3	PCP1	-5.77645	0.0390791			Mito										ERJ5	PCA1	6.6421	-0.0294172
MFM1	TIM17	-3.63418	0.0515607			Mito										ERG3	PMC1	-4.12022	-0.0284876
IZH2	MDL2	2.53035	0.0579904			Mito										AVT6	FRE2	3.10962	-0.0269704
AIM26	FRE3	2.0089	0.0737745			Mito										CPT1	ZRG17	2.42057	-0.00996113
FIG1	ILM1	3.51169	0.0781626			Mito										ARV1	ECM7	2.36238	-0.00941035
PCP1	SMF3	-5.70102	0.0841656			Mito										GET2	NHA1	-4.20219	-0.00697716
CRD1	IZH3	-3.21399	0.0992843			Mito										AKR2	COT1	-3.35105	-0.00133031
ATG33	FRE8	2.13332	0.120941			Mito
RCF1	ZRT3	1.959	0.126361			Mito
FRE3	PCP1	2.05433	0.127954			Mito
FRE2	ILM1	3.42896	0.151622			Mito
IZH2	PAM17	2.32189	0.220869			Mito
RCF1	ZRC1	0.571292	0.263008			Mito
CRD1	IZH2	1.34346	0.268749			Mito
COX18	MFM1	1.02738	0.277718			Mito
COA3	MFM1	0.794719	0.279056			Mito
CRC1	FRE6	1.62255	0.280133			Mito
CRD1	MFM1	1.16725	0.297725			Mito
IZH3	MGR2	0.691986	0.303638			Mito
CRD1	FRE3	3.06238	0.305643			Mito
CRC1	VMR1	-0.490439	0.340387			Mito
IZH2	RCF2	2.17537	0.356147			Mito
CCH1	ILM1	-10.852	0.379881			Mito
FRE3	RCF2	2.15827	0.412015			Mito
IZH2	RCF1	1.42795	0.428923			Mito
COA3	IZH2	3.13517	0.46906			Mito
COA3	FRE3	4.82621	0.482445			Mito
FRE3	RCF1	1.31218	0.486033			Mito
COX18	IZH2	3.03734	0.548102			Mito
COX18	FRE3	3.82519	0.551381			Mito
ALE1	NHA1	-3.57265	0.119116		Lipids
ALR2	SCS3	1.9213	-0.0550489		Lipids
ALR2	YPC1	-0.238002	0.316721		Lipids
ARN1	SCT1	1.95466	0.0209661		Lipids
BSD2	ELO3	2.46034	0.0368776		Lipids
BSD2	SUR1	1.98829	-0.106637		Lipids
CCC2	ELO2	0.442779	0.320033		Lipids
CCH1	ERG3	-0.568809	0.394813		Lipids
CHO1	COT1	1.93094	-0.0175747		Lipids
CHO1	ECM7	2.10785	0.00833396		Lipids
CHO1	NHA1	-3.75932	0.0124402		Lipids
CST26	FIG1		0.591437		Lipids
ELO2	IZH2		-0.267726		Lipids
ELO2	ZRC1	0.649506	-0.210912		Lipids
ELO3	NHA1	-6.08826	0.0365428		Lipids
ELO3	NHX1		0.333012		Lipids
ENB1	LAG1	2.80344	0.00178659		Lipids
ENB1	NCR1	1.94557	0.0243684		Lipids
ERG11	VNX1	1.9544	0.00926842		Lipids
ERG3	PMC1	-3.05065	-0.147863		Lipids
FAT1	FIG1		0.491807		Lipids
FAT1	IZH2	2.23545	0.253314		Lipids
FAT1	SMF2	-0.695911	0.280178		Lipids
FRE3	SUR1	-4.97975	-0.243076		Lipids
FRE6	YPC1	0.400539	-0.23418		Lipids
FTR1	GUP2	-3.05232	0.0345375		Lipids
GPT2	MNR2	2.30678	0.0703263		Lipids
GUP2	IZH2	1.91298	-0.101519		Lipids
IPT1	IZH2	2.06004	0.0636599		Lipids
IPT1	KHA1	-4.99101	0.142074		Lipids
IPT1	NHX1	-7.13581	0.262157		Lipids
IZH2	NSG2	-0.314373	-0.213136		Lipids
IZH2	OLE1	2.31613	0.226203		Lipids
IZH2	SUR1	-4.99437	-0.160199		Lipids
IZH2	YPC1	2.45829	0.0330506		Lipids
KHA1	SUR1	-5.33431	-0.0432783		Lipids
LPP1	SMF2	2.2414	-0.0516989		Lipids
NHX1	SAC1		0.326747		Lipids
NHX1	SUR1	-8.0211	0.392659		Lipids
SAC1	SMF1	-3.68308	-0.0284941		Lipids
SAC1	SMF3	2.54001	0.0556602		Lipids
SMF2	SUR1	-5.79379	0.0712929		Lipids
YPC1	ZRG17	0.004427	-0.24664		Lipids
COT1	SEI1	1.99449	-0.0290246		Lipids
BSD2	CWH43	2.03538	0.115855
BST1	ECM7	1.98163	-0.166069
BST1	IZH2	2.40306	0.0182088
BST1	SMF1	-5.23145	0.0826654
BST1	SMF2	-11.2165	0.127258
CCH1	CHS1	-1.20066	0.319355
CCH1	CHS3	0.485656	0.641806
CCH1	CHS7	0.439373	0.563985
CCH1	GPI17	-4.76345	0.0358634
CCH1	GSC2	-0.408253	0.512861
CCH1	GUP1	-7.73419	0.416988
CCH1	KRE1	-13.9453	0.195518
CHS1	FIG1	-12.4169	-0.112688
CHS2	FIG1		0.331822
CHS2	ZRC1	2.25934	0.0128999
CHS2	ZRG17	2.08407	0.0171198
COT1	LDS2	-11.7751	0.159714
COT1	RRT8	-10.0853	0.166058
COT1	SMA2	-3.05202	0.00160668
ECM7	SMA2	-4.40084	0.296059
FRE3	GPI13	-3.09554	-0.153706
FRE3	GUP1	3.59908	0.0944302
FRE4	WSC3	2.12378	0.0570413
FTR1	YEA4	2.12976	0.16133
GPI17	VCX1	2.07303	-0.051595
GPI2	NHX1	-0.42072	0.278231
GUP1	SMF2	1.87759	-0.252344
KRE1	TMN3	2.52416	0.0765092
LAS21	TOK1		0.284094
LAS21	VNX1	2.0554	-0.0747842
NHA1	PGA1	-2.97818	0.214296
PER1	SMF2	-5.56507	0.0098221
PGA1	VMR1	-0.058447	0.278301
SMA2	YVC1	1.99727	0.0428631
SMA2	ZRT3	1.94194	-0.201643

## Sheet: Lipids
Gene 1	Gene 2	Gen. Inter.	Correlation	Functional categories of interacting partners:										With Cerulenin	Gene 1	Gene 2	Gen. Inter.	Correlation	Functional categories of interacting partners:
ALE1	SLC1	-16.6646	0.0417016	Lipids											ELO1	RRT8	0.470858	-0.351117			GPI/Cell wall
CHO1	SAC1	-6.92975	0.183623	Lipids											ELO1	GPI2	1.8817	-0.31044			GPI/Cell wall
CSH1	SUR1	-11.7667	0.051585	Lipids											OLE1	PER1	5.59999	-0.299096			GPI/Cell wall
CST26	ELO2	-10.8349	0.0386594	Lipids											ALE1	PER1	0.484524	-0.296179			GPI/Cell wall
CST26	ELO3	-10.9765	0.0715604	Lipids											CHS7	OLE1	0.2115	-0.278374			GPI/Cell wall
CST26	FAT1		0.563513	Lipids											ELO1	GPI11	1.94873	-0.276884			GPI/Cell wall
CST26	IPT1	-0.884642	0.285618	Lipids											GPI2	YPC1	0.36592	-0.26381			GPI/Cell wall
CST26	LCB3	-0.096034	0.408652	Lipids											ARE1	RRT8	-0.395718	-0.262863			GPI/Cell wall
CST26	MPO1	0.681962	0.286143	Lipids											LAS21	OLE1	3.65347	-0.255436			GPI/Cell wall
DPP1	LAC1	2.02148	-0.0622791	Lipids											CHS1	CST26	-10.4567	-0.209202			GPI/Cell wall
DPP1	LPP1	0.848598	0.273081	Lipids											ERG1	PER1	3.91747	-0.185322			GPI/Cell wall
ELO1	SFK1	2.64839	0.186431	Lipids											DPP1	PER1	2.82658	-0.183202			GPI/Cell wall
ELO2	ELO3		0.355588	Lipids											BST1	KEI1	3.51982	-0.180878			GPI/Cell wall
ELO2	IPT1	-5.98998	0.0991597	Lipids											ALE1	BST1	2.43534	-0.150689			GPI/Cell wall
ELO2	LCB3	-11.8111	0.146683	Lipids											PER1	SUR1	3.38336	-0.138501			GPI/Cell wall
ELO2	MPO1	-3.15438	-0.0108601	Lipids											HMG1	KRE1	3.19482	-0.134193			GPI/Cell wall
ELO2	SUR2		0.388937	Lipids											BST1	ERG1	2.58591	-0.133189			GPI/Cell wall
ELO3	FAT1	-12.1965	0.122766	Lipids											PER1	SCT1	4.3621	-0.126022			GPI/Cell wall
ELO3	IPT1	-3.0546	0.243195	Lipids											BST1	SCT1	4.53169	-0.123903			GPI/Cell wall
ELO3	LAC1	-7.24943	0.262184	Lipids											BST1	ERG11	2.84926	-0.117855			GPI/Cell wall
ELO3	LAG1	-12.2641	0.229767	Lipids											BST1	OLE1	6.13802	-0.1101			GPI/Cell wall
ELO3	LCB3	-9.80285	0.128264	Lipids											GPI17	OLE1	2.77954	-0.106192			GPI/Cell wall
ELO3	SAC1		0.349934	Lipids											KRE1	SUR2	-4.76834	-0.0877173			GPI/Cell wall
ELO3	SCS3	-4.27029	0.0589816	Lipids											ERG3	GPI2	2.77198	-0.0864865			GPI/Cell wall
ELO3	SLC1	-6.05367	0.0971893	Lipids											GPI17	SCT1	4.10017	-0.0840738			GPI/Cell wall
ELO3	SUR1	-3.11734	0.290194	Lipids											CHS7	ELO3	-4.30587	-0.0391147			GPI/Cell wall
ERG1	ORM2	-3.91731	0.0374485	Lipids											GSC2	LCB3	2.99952	-0.0363917			GPI/Cell wall
ERG3	IPT1	3.91215	-0.031746	Lipids											CHS7	ELO2	-4.14146	-0.0322589			GPI/Cell wall
ERG3	OLE1	-3.49758	-0.108461	Lipids											CHS2	ERG3	2.44132	-0.0268791			GPI/Cell wall
ERG3	PIS1	2.75693	-0.0476319	Lipids											CHS1	SUR1	-4.30253	-0.0140882			GPI/Cell wall
ERG3	SUR1	2.53224	0.128804	Lipids											GPI17	SUR1	2.22192	-0.00876284			GPI/Cell wall
FAT1	IPT1	-2.02676	0.302225	Lipids											CHS1	FAT1	-10.2025	-0.00786881			GPI/Cell wall
FAT1	SUR1	-5.75555	0.0229457	Lipids											ALE1	GPI17	2.90519	0.0177342			GPI/Cell wall
GPT2	SCT1	-17.2591	-0.0302408	Lipids											CSH1	GPI2	-3.67942	0.0179122			GPI/Cell wall
HMG1	HMG2	-18.0794	0.212159	Lipids											CHO1	CHS3	-4.00028	0.0255228			GPI/Cell wall
HMG2	ORM2	-3.37387	0.10031	Lipids											LDS1	SCT1	2.38254	0.0305096			GPI/Cell wall
IPT1	SAC1	-5.00674	0.178068	Lipids											CHO1	CHS7	-5.20362	0.0337924			GPI/Cell wall
IPT1	SUR1	-4.34853	0.364295	Lipids											ARE1	GUP1	2.20992	0.0368551			GPI/Cell wall
LAC1	LAG1	-17.6218	0.340012	Lipids											BST1	ELO3	3.50838	0.0428978			GPI/Cell wall
LAC1	LCB3	-4.31219	0.276581	Lipids											SAC1	WSC3	3.55151	0.0512358			GPI/Cell wall
LAG1	LCB3	-2.95968	0.369794	Lipids											BST1	CHO1	2.55172	0.0569669			GPI/Cell wall
LCB3	SLC1	-4.2679	0.15008	Lipids											CHS7	SAC1	-4.00524	0.0716628			GPI/Cell wall
LCB3	SUR2	-12.3686	0.112054	Lipids											ERG3	KRE1	-12.4007	0.144946			GPI/Cell wall
NSG2	ORM2	-3.77429	-0.0359951	Lipids											ERG3	PUN1	2.59107	0.163778			GPI/Cell wall
OLE1	SAC1	3.59233	0.194448	Lipids											SAC1	SMA2	-7.52149	0.168751			GPI/Cell wall
ORM1	ORM2	-13.6692	0.124661	Lipids											CHO1	CHS2	-4.5777	0.16963			GPI/Cell wall
ORM1	SCT1	1.94314	0.0293461	Lipids											ERG3	GUP1	-10.4158	0.184801			GPI/Cell wall
ORM2	SAC1	-5.0097	0.143401	Lipids											ERG3	LAS21	-3.65348	0.192733			GPI/Cell wall
SAC1	SUR1	-2.20714	0.285926	Lipids											KRE1	SUR1	-3.78001	0.210355			GPI/Cell wall
SEI1	SUR1	-5.10407	0.0642467	Lipids											BST1	LCB3	-3.87739	0.211137			GPI/Cell wall
SFK1	YSR3		0.352355	Lipids											ELO3	GUP1	2.21935	0.229578			GPI/Cell wall
ALE1	YBL059W	-3.17055	-0.0703901									N/A			BST1	SUR2	-3.62187	0.290396			GPI/Cell wall
BSC6	PHS1	2.12858	0.0275005									N/A			CDS1	CHS2		0.30869			GPI/Cell wall
CDS1	YMR253C	2.3052	0.014682									N/A			CHS7	ERG3	-4.12727	0.314021			GPI/Cell wall
CHO1	YCR061W	2.01897	-0.0249909									N/A			ALE1	GPI2	-0.891576	0.314525			GPI/Cell wall
CHO1	YIP4	-6.74129	0.0378541									N/A			DPP1	GPI11		0.316052			GPI/Cell wall
COS12	ERG1	0.917297	0.268277									N/A			WSC3	YDR018C	0.409172	0.318015			GPI/Cell wall
COS12	LCB3	2.24107	0.0231263									N/A			LAS21	SUR2	-0.40161	0.322724			GPI/Cell wall
COS12	YFT2	0.09344	-0.232676									N/A			CHS3	ERG3	-0.079603	0.330061			GPI/Cell wall
CSH1	YOR152C	0.020298	-0.217429									N/A			KRE1	SAC1	-1.49464	0.335448			GPI/Cell wall
CSH1	YPR003C	-0.635339	0.288132									N/A			ERG11	GPI2	-0.265483	0.341161			GPI/Cell wall
CST26	DCV1	-0.528836	0.352559									N/A			GPI13	SUR1	0.315107	0.360805			GPI/Cell wall
CST26	PFF1		0.269726									N/A			GPI2	KEI1	-0.031853	0.362283			GPI/Cell wall
CST26	YRO2		0.4544									N/A			WSC3	YPC1	-0.210738	0.37968			GPI/Cell wall
DLT1	ELO3	-4.82426	0.0219466									N/A			ERG1	GPI13	1.12959	0.384865			GPI/Cell wall
DLT1	ERG3	-10.281	-0.0746117									N/A			ELO1	PER1	-1.89276	0.38636			GPI/Cell wall
DLT1	SAC1	-5.95375	0.0277379									N/A			ERG1	GPI2	0.471732	0.415495			GPI/Cell wall
ECM34	YDC1	-3.14556	-0.0203706									N/A			GPI2	SUR1		0.628686			GPI/Cell wall
ELO2	YKR073C		-0.227915									N/A			PCA1	SUR2	0.224129	-0.326232		Ion homeos.
ELO3	PRM8	2.21062	0.047395									N/A			FRE6	YSR3	0.466644	-0.321215		Ion homeos.
ELO3	PTM1	-3.66076	0.136268									N/A			ELO1	ZRC1	1.63502	-0.305096		Ion homeos.
ELO3	YFL034W	2.40035	0.0769215									N/A			NHA1	YDR018C	-0.106849	-0.299695		Ion homeos.
ELO3	YHR078W	3.95951	0.0105903									N/A			ELO1	FRE8	0.879145	-0.29582		Ion homeos.
ELO3	YKL044W	-3.08715	-0.0375305									N/A			OLE1	SMF1	-1.06827	-0.284548		Ion homeos.
ELO3	YKR051W	-3.00495	0.048227									N/A			NHA1	YPC1	0.21684	-0.26166		Ion homeos.
ERG1	YBL059W	-3.02486	0.0156112									N/A			LCB3	PCA1	2.2395	-0.250587		Ion homeos.
ERG11	NNF2	-2.11771	0.332535									N/A			LCB3	ZRC1	3.30658	-0.231115		Ion homeos.
ERG11	PTM1	-0.422209	0.466054									N/A			FRE8	LCB3	2.48949	-0.224284		Ion homeos.
ERG11	YPR071W	2.1545	0.0292602									N/A			BSD2	SUR1	2.57796	-0.20918		Ion homeos.
ERG3	YDL180W	2.90043	-0.0498844									N/A			FRE2	OLE1	3.03606	-0.164009		Ion homeos.
ERG3	YDL218W	-3.04398	-0.0193808									N/A			BSD2	ELO3	2.63472	-0.109224		Ion homeos.
ERG3	YFL034W	-14.3136	-0.0848277									N/A			IZH2	SUR1	-3.39808	-0.0794412		Ion homeos.
ERG3	YPR153W	-10.3925	-0.0242208									N/A			CSH1	FRE1	2.2295	-0.0761349		Ion homeos.
FAT1	PRM10	0.438088	-0.249384									N/A			SAC1	SMF1	-5.77887	-0.0299037		Ion homeos.
FAT1	YRO2		0.279942									N/A			ERG3	PMC1	-4.12022	-0.0284876		Ion homeos.
FRE5	SUR1	-1.33927	0.313896									N/A			FRE2	SUR1	2.22897	-0.02713		Ion homeos.
FUN14	SAC1	2.43955	-0.133773									N/A			KHA1	SUR1	-4.42092	-0.00133707		Ion homeos.
GPT2	YLR046C	1.95275	0.10222									N/A			ENB1	LAG1	3.42015	0.0108842		Ion homeos.
GUP2	PRM10	2.02702	-0.0588375									N/A			GUP2	IZH2	2.52896	0.0145151		Ion homeos.
GUP2	YPL162C		0.431002									N/A			IZH2	YPC1	2.77087	0.0229988		Ion homeos.
HMG1	YLR326W	2.10383	0.107576									N/A			SMF2	SUR1	-4.63669	0.038326		Ion homeos.
IPT1	YMR155W	0.002136	-0.251543									N/A			CHO1	COT1	2.23871	0.040285		Ion homeos.
KEI1	NNF2	-3.47372	-0.0980726									N/A			CHO1	NHA1	-3.49169	0.0445969		Ion homeos.
LAC1	YJL163C	2.08739	-0.166789									N/A			ERG3	FRE2	-3.48874	0.0468085		Ion homeos.
LAG1	YKL044W	1.54295	0.29922									N/A			SAC1	SMF3	3.2536	0.0761863		Ion homeos.
LCB3	YNL095C	1.97847	-0.0361265									N/A			ELO3	NHA1	-6.08384	0.087782		Ion homeos.
LCB3	YPR071W	2.00494	0.0345736									N/A			IPT1	KHA1	-3.54648	0.0998179		Ion homeos.
MPO1	YML131W	1.5235	-0.23717									N/A			IPT1	IZH2	2.23197	0.106148		Ion homeos.
MPO1	YPR071W	2.30713	0.0101311									N/A			FRE3	NCR1	2.41594	0.128802		Ion homeos.
MRH1	YDR018C		0.267197									N/A			FAT1	FRE3	2.41951	0.144406		Ion homeos.
NNF2	SAC1	-5.923	0.0199762									N/A			ALE1	NHA1	-3.75041	0.150088		Ion homeos.
NNF2	SUR1	-3.31206	0.0421611									N/A			NHA1	SAC1	-4.34256	0.164607		Ion homeos.
OLE1	PER33	-0.101686	-0.215285									N/A			IPT1	NHX1	-9.28885	0.199419		Ion homeos.
OLE1	PFF1	0.168576	0.289894									N/A			ALR2	YDR018C	-0.076359	0.301732		Ion homeos.
OLE1	PRM8		0.327096									N/A			NSG2	RSN1	1.54997	0.304268		Ion homeos.
OLE1	YDR090C	0.260658	0.324216									N/A			ALR2	YPC1	-0.221311	0.31125		Ion homeos.
OLE1	YFL034W	0.29828	0.333171									N/A			OLE1	SMF3	-0.271574	0.311591		Ion homeos.
OLE1	YNL115C	1.02043	-0.220381									N/A			FIG1	MPO1	0.289263	0.311696		Ion homeos.
ORM2	THI74	1.21281	-0.211398									N/A			ALR2	MPO1	0.598346	0.323781		Ion homeos.
ORM2	YLR036C	2.34694	-0.0145643									N/A			NHX1	SUR1	-9.99642	0.331262		Ion homeos.
ORM2	YNL320W	-0.856663	0.267771									N/A			MPO1	SMF2	0.336269	0.335248		Ion homeos.
OSW5	SAC1	-6.18149	0.257745									N/A			ELO3	NHX1		0.339556		Ion homeos.
PER33	YDR018C	-0.067143	-0.281212									N/A			CCH1	ERG3	-0.868226	0.351035		Ion homeos.
PFF1	SAC1	3.71558	0.0313428									N/A			NHA1	ORM2	1.66121	0.357971		Ion homeos.
PHS1	PRM8	0.578395	-0.21141									N/A			NHX1	SAC1		0.370316		Ion homeos.
PRM8	SAC1	2.82128	0.0178092									N/A			FAT1	FIG1		0.420851		Ion homeos.
PRM8	YPC1	-1.19743	0.29125									N/A			CST26	FIG1		0.45119		Ion homeos.
PTM1	SAC1	-8.34784	0.0878134									N/A			ALE1	ELO1	1.20612	-0.327001	Lipids
PTM1	SUR1	-5.06009	0.126604									N/A			ARE1	ELO1	-1.08292	0.308764	Lipids
PTM1	YPC1	0.020217	-0.239391									N/A			DPP1	ELO1	0.073526	-0.262236	Lipids
RRT1	TSC13	-4.83472	-0.135496									N/A			CST26	ELO2	-9.54677	-0.0770147	Lipids
SAC1	YBR219C	2.26613	0.0808161									N/A			CST26	ELO3	-10.1391	0.0621566	Lipids
SAC1	YFR035C	2.32674	-0.0209955									N/A			ELO1	ERG1	1.50061	-0.269633	Lipids
SAC1	YNL320W	-4.79954	0.0438458									N/A			ERG1	ERG11	1.38156	0.313906	Lipids
SCM4	YSR3	-0.468723	-0.210251									N/A			ALE1	ERG3	2.75252	-0.0859244	Lipids
SCS3	YGR026W	2.17783	0.0395043									N/A			CHO1	ERG3	-4.22863	-0.051215	Lipids
SFK1	YLR036C	2.28876	0.245698									N/A			CST26	FAT1		0.584055	Lipids
SLC1	YIL029C	1.9797	0.047286									N/A			ELO2	FAT1	-3.54351	0.0272398	Lipids
SNA2	YFT2	1.90582	0.122726									N/A			ELO3	FAT1	-11.4726	0.166166	Lipids
SUR1	THI74	3.23999	0.00558642									N/A			HMG1	HMG2	-18.1209	0.273557	Lipids
SUR1	YBR292C	-0.774038	-0.21587									N/A			CST26	IPT1	0.542295	0.339695	Lipids
SUR1	YGL140C	2.61548	0.127848									N/A			ELO2	IPT1	-4.59577	0.0235032	Lipids
SUR1	YPL162C	-3.41962	0.162949									N/A			ELO3	IPT1	-6.20867	0.175252	Lipids
SUR2	YIL029C	2.0959	-0.0212524									N/A			ERG3	IPT1	3.78835	-0.102022	Lipids
TSC13	YBL059W	-11.3037	-0.0737542									N/A			ELO1	KEI1	0.136852	-0.323834	Lipids
YBR219C	YPC1		0.325439									N/A			ERG1	KEI1	0.609798	0.30528	Lipids
YDC1	YKL044W	2.0525	-0.0047483									N/A			ELO3	LAC1	-5.94461	0.244124	Lipids
YDC1	YPL257W	1.99081	0.183956									N/A			ELO3	LAG1	-12.1194	0.0937884	Lipids
YDL218W	YDR018C	0.332208	0.265765									N/A			LAC1	LAG1	-17.9102	0.309489	Lipids
YDR018C	YFL051C	0.172686	0.325016									N/A			DPP1	LCB3	1.51246	-0.3002	Lipids
YDR018C	YKL044W	-0.226844	-0.219114									N/A			ELO1	LCB3		0.355319	Lipids
YDR018C	YNL320W	-0.137502	-0.224293									N/A			ELO2	LCB3	-12.8317	0.121503	Lipids
YDR029W	YSR3	0.072219	-0.219985									N/A			ELO3	LCB3	-12.2915	-0.109506	Lipids
YFL034W	YPC1	-0.024148	0.311635									N/A			KEI1	LCB3	2.68614	-0.233322	Lipids
YFL051C	YPC1	-0.459427	0.41719									N/A			LAC1	LCB3	-4.17374	0.27692	Lipids
YGL041C	YPC1	-0.645971	0.298995									N/A			LAG1	LCB3	-5.10964	0.372589	Lipids
YHR140W	YPC1	-0.632135	0.33396									N/A			ALE1	OLE1	-0.283545	0.30099	Lipids
YKL044W	YPC1	0.795861	-0.277026									N/A			CDS1	OLE1	-1.0348	0.307077	Lipids
YLR036C	YSR3	1.93151	0.21169									N/A			DPP1	OLE1	0.008095	0.350205	Lipids
YOL162W	YPC1	-0.309624	0.269561									N/A			ELO1	OLE1	1.98947	-0.388088	Lipids
YOR292C	YPC1	1.31365	-0.242374									N/A			HMG2	OLE1	1.2549	-0.275318	Lipids
YPC1	YPL264C	-0.763721	0.332479									N/A			KEI1	OLE1	-0.356639	0.431314	Lipids
YPC1	YPR003C	-0.123614	0.341754									N/A			LCB3	OLE1	2.48197	-0.283007	Lipids
BRE4	ORM2	-0.002024	-0.225356								Other				ERG1	ORM2	-4.39711	0.120644	Lipids
BRE4	YDR018C	-0.175005	0.319941								Other				ORM1	ORM2	-15.041	0.129865	Lipids
COQ2	ELO2	-0.635669	-0.265909								Other				ERG3	PIS1	2.36373	-0.165273	Lipids
COQ2	ERG1	-0.939372	-0.282788								Other				CHO1	SAC1	-3.68748	0.209028	Lipids
COQ2	FAT1	1.92305	0.184606								Other				CSH1	SAC1	2.22845	0.0689916	Lipids
COQ2	SUR1	-6.69716	-0.256343								Other				ELO3	SAC1		0.39611	Lipids
CPT1	SAC1	1.03348	-0.222895								Other				IPT1	SAC1	-9.30291	0.176566	Lipids
CST26	SRF1	-0.483844	0.285905								Other				OLE1	SAC1	3.10479	0.173035	Lipids
DFG16	ELO3	-4.18124	0.00803145								Other				ORM2	SAC1	-10.3115	0.136423	Lipids
DFG16	FAT1	0.585451	0.292979								Other				ELO3	SCS3	-3.56055	-0.0372975	Lipids
DFG16	SAC1	-5.41269	-0.0438671								Other				KEI1	SCS3	0.396212	-0.252272	Lipids
ELO3	RIM9	-4.74331	-0.0468404								Other				OLE1	SCS3		-0.322982	Lipids
ELO3	SRF1	-10.2014	0.0706015								Other				ELO1	SCT1	2.86246	-0.238188	Lipids
ERG3	SRF1	-3.10313	-0.0147598								Other				ERG3	SCT1	2.3625	-0.0947752	Lipids
FAT1	RIM9	1.53154	0.304398								Other				GPT2	SCT1	-17.8711	0.00453954	Lipids
FAT1	TVP18	2.2046	-0.108397								Other				GUP2	SCT1	2.2821	-0.0519573	Lipids
GMH1	YPC1	-0.061942	0.260091								Other				MPO1	SCT1	2.21011	-0.0115869	Lipids
LCB3	SRF1	-0.230719	0.30251								Other				SAC1	SCT1	-4.6321	0.0557016	Lipids
ORM2	SRF1	0.734503	0.266595								Other				ELO1	SFK1	3.21164	0.0640599	Lipids
SAC1	STV1	0.305579	0.291951								Other				ALE1	SLC1	-16.8158	0.293911	Lipids
SAC1	TVP18	2.69902	-0.029744								Other				ELO1	SLC1	0.576722	-0.281873	Lipids
CHO1	ERV14	-3.13468	0.100274							Vesicle traff.					ELO3	SLC1	-5.33988	0.163842	Lipids
CST26	ERV41	-0.440555	0.271321							Vesicle traff.					CSH1	SUR1	-10.3092	-0.00992175	Lipids
ELO3	ERV41	-7.81033	0.0545594							Vesicle traff.					ELO3	SUR1	-8.38443	0.271299	Lipids
EMP46	LCB3	2.00494	0.0373663							Vesicle traff.					ERG1	SUR1	0.63111	0.33615	Lipids
ERG3	ERV14	-3.55041	0.0618472							Vesicle traff.					ERG11	SUR1	-1.22658	0.307584	Lipids
ERG3	SHR3	-3.59462	-0.0776424							Vesicle traff.					ERG3	SUR1	4.3187	0.0399178	Lipids
ERP2	GPT2	0.448844	-0.235853							Vesicle traff.					FAT1	SUR1	-3.49715	0.132435	Lipids
ERP2	SCT1	4.12487	0.0368748							Vesicle traff.					IPT1	SUR1	-3.96672	0.409847	Lipids
ERP6	OLE1		0.271225							Vesicle traff.					SEI1	SUR1	-4.60921	0.00262115	Lipids
ERP6	YDR018C	0.927285	0.312144							Vesicle traff.					ELO2	SUR2		0.497917	Lipids
ERP6	YPC1	-0.028128	0.318923							Vesicle traff.					KEI1	SUR2		-0.275596	Lipids
ERV14	SAC1	-3.89684	0.193914							Vesicle traff.					LCB3	SUR2	-13.7145	0.262802	Lipids
ERV41	FAT1	0.931971	0.320095							Vesicle traff.					OLE1	SUR2	1.60787	-0.346618	Lipids
FAT1	PHO86	2.77528	0.142854							Vesicle traff.					ORM1	SUR2	0.341636	-0.26513	Lipids
FAT1	SVP26	0.286819	0.286562							Vesicle traff.					SCT1	TSC13	-1.54595	0.370555	Lipids
IPT1	SVP26	-0.473594	0.304433							Vesicle traff.					NTE1	YDR018C	-0.791445	-0.252141	Lipids
IPT1	YIP3	-2.93394	-0.087786							Vesicle traff.					ORM2	YDR018C	-0.001731	-0.358407	Lipids
NTE1	YIP3	1.65871	0.285186							Vesicle traff.					SAC1	YDR018C	2.9905	-0.016505	Lipids
OLE1	SHR3	0.801777	0.267971							Vesicle traff.					ELO3	YPC1	2.55442	0.0151439	Lipids
SAC1	SVP26	-7.21922	0.117015							Vesicle traff.					ERG1	YPC1	0.198206	-0.276116	Lipids
SAC1	TVP23	2.6956	-0.0203534							Vesicle traff.					SAC1	YPC1	2.21396	-0.00486521	Lipids
SCS3	SFT2	1.91299	-0.0604638							Vesicle traff.					ALE1	YPL041C	0.361943	-0.338609
SHR3	YPC1	0.01478	0.285661							Vesicle traff.					ALE1	YDR029W	-0.311034	-0.264748
ADY2	CDS1	-0.326823	-0.232637						Transm. transp.						ALE1	NNF2	2.4761	-0.169946
AGP3	SAC1	2.26292	-0.0313187						Transm. transp.						ALE1	THI7	3.41539	-0.163181
AGP3	YDR018C	0.487049	0.30266						Transm. transp.						ALE1	VBA1	3.02785	-0.121434
AGP3	YPC1	-0.038702	0.324796						Transm. transp.						ALE1	DFG16	2.79521	-0.0980632
ALE1	HOL1	2.73688	0.00447954						Transm. transp.						ARE1	COS6	3.15589	0.18023
ALE1	MEP1	2.20414	0.0811429						Transm. transp.						ARE1	ILM1	-1.15843	-0.307415
ARE1	SNF3	1.94787	0.230103						Transm. transp.						ARE1	RCF1	-0.893465	-0.283083
ARR3	HMG1	2.03028	0.135104						Transm. transp.						ARE1	TIM17	0.980189	-0.256348
ATO2	CHO1	2.03302	0.0475254						Transm. transp.						ARE1	SDH4	2.24298	-0.021081
ATO3	KEI1		0.365146						Transm. transp.						CDS1	DFG16	2.5408	0.0313417
ATO3	SAC1	2.13733	-0.0665194						Transm. transp.						CDS1	RIM9	2.35006	0.0212745
AUS1	FAT1	-0.441816	-0.211114						Transm. transp.						CDS1	YPL041C	-0.016478	-0.294232
AUS1	SUR1	1.06918	0.320496						Transm. transp.						CDS1	ERJ5	4.89843	-0.0604173
AVT5	SAC1	2.16324	0.174102						Transm. transp.						CDS1	FCY2	2.45403	-0.0129695
AVT5	SUR1	-3.56796	-0.197852						Transm. transp.						CHO1	TPN1	-5.63264	0.203771
AVT6	MPO1	2.30902	0.107827						Transm. transp.						CHO1	MGR2	2.56489	0.139714
AZR1	FAT1	-0.979822	-0.284306						Transm. transp.						CHO1	VRG4	-6.42806	0.134283
BAP3	OLE1	0.209292	0.309403						Transm. transp.						CHO1	TIM17	2.30783	0.109209
BAP3	SAC1	2.14664	-0.0417222						Transm. transp.						CHO1	EMC4	-7.28763	0.0382116
BAP3	YPC1	0.293857	0.284806						Transm. transp.						CHO1	OST5	-6.91526	0.00841751
CDS1	FUR4		0.304722						Transm. transp.						CHO1	PCP1	-4.00631	-0.0550736
CDS1	GNP1	0.080377	-0.24401						Transm. transp.						CHO1	YIP4	-6.91054	-0.018172
CHO1	MAL11	1.93177	0.0338361						Transm. transp.						CHO1	GNP1	2.239	-0.0105943
CHO1	TPN1	-5.64811	0.255522						Transm. transp.						CHO1	DFG16	2.91656	-0.00419586
CHO1	VRG4	-6.01726	0.119599						Transm. transp.						CSH1	GMH1	0.392782	0.362335
CSH1	DTR1		0.329878						Transm. transp.						CSH1	DTR1		0.351014
CSH1	SNQ2	-0.131838	0.284792						Transm. transp.						CSH1	YOL162W	-0.391555	0.323624
CST26	PTR2	0.220635	0.295328						Transm. transp.						CSH1	YPR003C	-0.54399	0.307981
CST26	QDR3		0.4989						Transm. transp.						CSH1	ILM1	3.14256	-0.0605164
DIP5	SUR1	3.07564	0.0793477						Transm. transp.						CST26	YRO2		0.403544
DPP1	VBA5	-0.437398	-0.226542						Transm. transp.						CST26	QDR3		0.336354
DPP1	YHL008C	-0.036024	-0.220355						Transm. transp.						CST26	ILM1	4.46014	0.112151
DTR1	YPC1		0.37613						Transm. transp.						DPP1	VTC1	-0.047504	0.366028
ELO1	FTH1	2.33604	0.0093108						Transm. transp.						DPP1	YPL041C	2.03059	-0.269022
ELO2	FCY2	2.59799	-0.196238						Transm. transp.						DPP1	YHL008C	0.47043	-0.260695
ELO3	FCY2	-6.35175	-0.234367						Transm. transp.						DPP1	YKR051W	0.05336	-0.257513
ELO3	HOL1	1.92404	-0.0604703						Transm. transp.						DPP1	THI7	2.73605	-0.172831
ELO3	MPC1	1.99976	-0.00454764						Transm. transp.						ELO1	YPL041C	-1.76717	0.382734
ELO3	PET9	-4.26277	0.0882776						Transm. transp.						ELO1	YKL031W	-1.01671	0.360892
ELO3	YFL054C	-4.61398	0.107064						Transm. transp.						ELO1	NNF2	-4.71119	0.357072
ERC1	SAC1	2.30019	-0.0372075						Transm. transp.						ELO1	THI7	-5.38016	0.340917
ERG1	FCY2	2.01875	0.0872882						Transm. transp.						ELO1	YHL008C	-1.02958	0.330868
ERG11	LEM3	2.06989	-0.0903769						Transm. transp.						ELO1	YSP1	-2.64243	0.325805
ERG11	YFL054C	-0.430876	0.270003						Transm. transp.						ELO1	PEX28	-0.351567	0.317648
ERG3	SNF3	2.94532	-0.0103817						Transm. transp.						ELO1	HXT8		0.314615
ERG3	YIL166C	2.25812	0.18074						Transm. transp.						ELO1	QDR3	-2.69727	0.304988
FAT1	QDR3		0.413624						Transm. transp.						ELO1	LEM3	-3.98958	0.165345
FAT1	YFL054C	0.231969	0.260494						Transm. transp.						ELO1	YHL044W	2.99661	0.0480373
FCY2	IPT1	1.74889	-0.221513						Transm. transp.						ELO1	TIM17		-0.39837
FCY2	LAC1	2.10733	-0.0565423						Transm. transp.						ELO1	SNA2	1.03519	-0.331068
FCY2	LAG1	1.95778	0.178501						Transm. transp.						ELO1	PEX31	1.31641	-0.327503
FCY2	NTE1	1.90601	0.0448093						Transm. transp.						ELO1	VHT1	0.135862	-0.306683
FCY2	YFT2	-0.107723	-0.241205						Transm. transp.						ELO1	RCF2	1.34488	-0.279373
FCY2	YPC1	-0.063928	-0.231297						Transm. transp.						ELO1	PCP1	2.71205	-0.278073
GEX2	SAC1	2.20577	-0.107302						Transm. transp.						ELO1	YLR152C	0.644089	-0.278061
GNP1	IPT1	2.43083	-0.0026959						Transm. transp.						ELO1	TPO4	0.441056	-0.273611
GNP1	NCR1	2.56507	0.117682						Transm. transp.						ELO1	SDH3	0.190739	-0.270284
GNP1	ORM2	2.58032	-0.112863						Transm. transp.						ELO1	PRM2	1.24561	-0.258569
GNP1	SAC1	1.06845	-0.214513						Transm. transp.						ELO1	YLR050C	0.446937	-0.255556
GUP2	HXT17	-10.8851	-0.0243389						Transm. transp.						ELO1	YOR1	1.64634	-0.251748
HOL1	SLC1	-0.397838	-0.216392						Transm. transp.						ELO1	ERV41	2.24129	-0.160028
HUT1	PIS1	1.91478	0.0106761						Transm. transp.						ELO2	ERJ5	2.40042	0.0136392
HXT3	SUR1	1.90702	0.109928						Transm. transp.						ELO3	SWP1	-8.96577	0.323484
HXT5	YPC1	0.266595	0.358599						Transm. transp.						ELO3	OST5	-1.20987	0.303381
ITR1	SAC1	2.01521	-0.0828569						Transm. transp.						ELO3	PET9	-5.1829	0.131714
JEN1	ORM1	1.98527	0.13626						Transm. transp.						ELO3	PTM1	-4.33478	0.112684
KEI1	PDR18	0.327595	-0.210869						Transm. transp.						ELO3	SRF1	-10.2122	0.106021
KEI1	THI7	2.03775	-0.103119						Transm. transp.						ELO3	ERV41	-5.79109	0.0891638
KEI1	YEA6	-0.683538	0.260673						Transm. transp.						ELO3	PRM8	2.43732	0.0593099
LAG1	YHL008C		0.273196						Transm. transp.						ELO3	YHR078W	2.46555	0.0590762
LEM3	ORM2	2.17369	0.0690602						Transm. transp.						ELO3	LEM3	3.03229	0.0512249
MCH4	YPC1	-0.193548	0.276982						Transm. transp.						ELO3	VBA1	3.67604	0.035022
MPC1	SAC1	3.66436	0.0639534						Transm. transp.						ELO3	YFL054C	-3.47505	0.0324478
NFT1	ORM2	2.7848	0.0176112						Transm. transp.						ELO3	YFL034W	2.67972	0.0143042
ORM2	TPO5	1.91688	-0.0836427						Transm. transp.						ELO3	TAT1	2.22464	-0.0915301
PET9	SUR1	-0.059749	0.284087						Transm. transp.						ELO3	PEX28	2.24726	-0.0732071
SAC1	THI7	-6.71758	0.161491						Transm. transp.						ELO3	YFL051C	2.54415	-0.0284916
SAC1	VRG4	-10.1159	0.09786						Transm. transp.						ELO3	ERJ5	4.76553	-0.025274
SAC1	YNR048W	1.90285	-0.065261						Transm. transp.						ELO3	YSP1	4.03791	-0.020747
SAM3	SUR1	2.03816	0.162207						Transm. transp.						ELO3	NNF2	2.45465	-0.00234241
SCS3	VHT1	2.55639	0.0360122						Transm. transp.						ERG1	STL1	1.23095	0.362972
SNF3	YDR018C	1.97584	-0.0297549						Transm. transp.						ERG1	RFT1	0.057527	0.301343
SNQ2	YDR018C		0.390552						Transm. transp.						ERG1	MAL31	-1.21233	0.300531
SSU1	YDC1		0.276613						Transm. transp.						ERG1	FCY2	2.53525	0.00883704
SSU1	YDR018C	0.147858	-0.216375						Transm. transp.						ERG1	YPR003C	0.76264	-0.374467
STL1	YDR018C	0.4562	-0.233765						Transm. transp.						ERG1	VBA1	1.31223	-0.360148
UGA4	YDR018C	2.08574	-0.015937						Transm. transp.						ERG1	YPR098C	0.464682	-0.324002
VBA1	YPC1	-0.574835	0.261304						Transm. transp.						ERG1	YFL051C	-0.360534	-0.307626
YBT1	YFT2	-0.438525	-0.221008						Transm. transp.						ERG1	THI74	0.482831	-0.284638
YBT1	YPC1	0.048331	-0.230941						Transm. transp.						ERG1	MCH4	0.422211	-0.278851
ALG12	SAC1	-6.72041	0.175418					Prot. mat.							ERG1	LEM3	1.74695	-0.271471
ALG12	SUR1	-3.76285	0.119244					Prot. mat.							ERG1	YFL034W	-0.495339	-0.270089
ALG3	ELO3	-11.0926	0.191621					Prot. mat.							ERG1	QDR3	0.753643	-0.265203
ALG3	ERG3	-0.677018	0.313246					Prot. mat.							ERG1	RTN2	-0.623725	-0.258647
ALG3	HMG1	2.21975	-0.0211326					Prot. mat.							ERG1	YBR219C	0.280462	-0.255896
ALG3	SAC1	-9.8045	0.275212					Prot. mat.							ERG1	YSP1	3.34804	-0.190493
ALG3	SUR1	-7.47165	0.228229					Prot. mat.							ERG1	THI7	3.71474	-0.137086
ALG3	TSC13	-4.26948	0.0213861					Prot. mat.							ERG1	YKR051W	2.3488	-0.041043
ALG6	ELO3	-4.65227	0.170372					Prot. mat.							ERG11	PTM1	-0.307527	0.432132
ALG6	ERG3	-4.47502	0.184949					Prot. mat.							ERG11	GET2	-3.82479	0.0990795
ALG6	PIS1	2.7087	-0.00846607					Prot. mat.							ERG11	NUR1	2.5112	0.0306407
ALG6	SAC1	-6.66208	0.150769					Prot. mat.							ERG11	SSH1	-9.9813	0.00590588
ALG6	SUR1	-5.52437	0.113791					Prot. mat.							ERG11	YDR029W	-0.351192	-0.314361
ALG8	GUP2	-3.01931	-0.00526426					Prot. mat.							ERG11	LEM3	2.90837	-0.151051
ALG9	ELO3	-3.8725	0.139023					Prot. mat.							ERG3	LEM3	2.38054	0.179594
ALG9	SAC1	-0.484413	0.261281					Prot. mat.							ERG3	YIL166C	3.11642	0.169905
ARV1	ELO3	-3.88686	0.0818693					Prot. mat.							ERG3	YML131W	2.41295	0.0942394
ARV1	ERG3	-6.47427	0.170541					Prot. mat.							ERG3	OSW5	2.29717	0.0921793
ARV1	HMG1	-4.9589	0.109054					Prot. mat.							ERG3	VBA5	-3.33884	0.0553178
ARV1	HMG2	-6.49421	0.113154					Prot. mat.							ERG3	SNF3	2.41231	0.0550117
ARV1	SUR1	-3.06692	-0.0101947					Prot. mat.							ERG3	YSP1	-5.53992	0.0433154
CHO1	EMC4	-7.68676	-0.0153536					Prot. mat.							ERG3	YDL180W	3.11514	0.0372627
CHO1	OST5	-6.69168	-0.0307858					Prot. mat.							ERG3	YHL017W	2.21576	0.0337108
CHO1	PMT4	-3.17546	-0.0041046					Prot. mat.							ERG3	TVP18	2.2664	0.0309498
DIE2	ELO3	-7.46456	0.0879598					Prot. mat.							ERG3	YPR114W	3.35845	0.00198731
ELO3	OST5	-0.997517	0.348819					Prot. mat.							ERG3	TIM17	0.31722	-0.253044
ELO3	RCE1	-5.003	0.0221366					Prot. mat.							ERG3	VHT1	2.52466	-0.186024
ELO3	SWP1	-11.248	0.291236					Prot. mat.							ERG3	YPR153W	-10.7354	-0.176299
ELO3	VPS68	-4.89736	0.0586984					Prot. mat.							ERG3	PEX31	2.38828	-0.13337
EMC3	ERG11	0.725864	0.377408					Prot. mat.							ERG3	SHR3	-3.41858	-0.12564
EMC3	IPT1	-1.28988	-0.23948					Prot. mat.							ERG3	YDL218W	-5.00447	-0.0924411
EMC4	ERG11	1.61534	0.311153					Prot. mat.							ERG3	VPS68	2.22498	-0.0704613
EMC4	LAG1	2.40135	0.128435					Prot. mat.							ERG3	YFL034W	-10.1694	-0.0658031
ENV10	ERG11	-3.91698	0.34002					Prot. mat.							ERG3	IRC23	-3.69921	-0.0537681
ERD1	ERG3	-8.06317	0.14762					Prot. mat.							ERG3	PEX29	-6.64335	-0.0450065
ERD1	SAC1	-3.27899	0.245231					Prot. mat.							ERG3	PMT6	-3.79883	-0.0258873
ERD1	SUR1	-8.95062	0.11945					Prot. mat.							ERG3	SRF1	-4.47604	-0.0203746
ERF2	GUP2	-0.433121	-0.23345					Prot. mat.							ERG3	MPC1	2.31596	-0.00861886
ERF2	IPT1	0.719573	-0.244174					Prot. mat.							ERG3	YFL054C	-3.66862	-0.00217345
ERF2	SUR1	2.57066	-0.095658					Prot. mat.							FAT1	QDR3		0.356764
ERG11	GET2	-6.56191	0.117336					Prot. mat.							FAT1	YRO2		0.323546
ERG11	SSH1	-9.64685	0.0302596					Prot. mat.							FAT1	RIM9	2.27869	0.199001
ERG3	OST3	-6.69794	0.229479					Prot. mat.							FAT1	ILM1	3.96327	0.114241
ERG3	PFA5	2.43083	-0.143763					Prot. mat.							GPT2	LEM3	2.33689	-0.102464
ERG3	PMT6	-4.43999	0.0122748					Prot. mat.							GUP2	YPL162C		0.366528
ERG3	SPC2	-1.0449	0.27701					Prot. mat.							GUP2	RTN2	0.442451	0.336877
ERG3	STE24	-2.51633	0.28149					Prot. mat.							GUP2	YPL041C	2.33978	0.12546
ERG3	SWP1	-5.60627	0.125603					Prot. mat.							GUP2	YLR152C	1.13089	-0.250156
ERG3	VPS68	2.52341	-0.103882					Prot. mat.							GUP2	HXT17	-10.3181	-0.004722
FAT1	NCE102	-0.006113	-0.221714					Prot. mat.							HMG1	YPR098C	2.27927	0.175873
FAT1	STE24	-3.12861	0.0968254					Prot. mat.							HMG1	OSW5	2.50967	-0.0727736
FAT1	VPS68	-0.273132	0.330167					Prot. mat.							HMG1	YPR064W	2.43704	-0.0655356
GET2	LAC1	2.21311	0.0184517					Prot. mat.							HMG2	TPO5	0.238484	-0.257402
GET2	PHS1	-3.12803	0.0614697					Prot. mat.							HMG2	PCP1	2.38212	-0.0916122
GUP2	SSH1	3.21821	0.00335848					Prot. mat.							IPT1	TIM17	2.46518	-0.00599889
IPT1	SWP1	-3.73444	0.244752					Prot. mat.							KEI1	VHT1	-0.204503	0.366279
ORM2	VPS68	-0.476582	0.331769					Prot. mat.							KEI1	SSY1	-1.14622	0.351035
OST3	SAC1	-6.19129	0.294045					Prot. mat.							KEI1	TIM17	1.21934	0.318813
OST5	SAC1	-2.33006	0.369318					Prot. mat.							KEI1	SSM4	1.56616	-0.321444
OST5	SUR1	-0.789586	0.269259					Prot. mat.							KEI1	YPL041C	-0.331507	-0.281112
OST6	SAC1	-1.53913	0.277807					Prot. mat.							KEI1	YKL031W	0.255074	-0.262011
OST6	SUR1	-3.0803	0.0813449					Prot. mat.							KEI1	NNF2	-0.690087	-0.255793
PHS1	STE24	2.67089	0.00220262					Prot. mat.							KEI1	THI7	3.60438	-0.229734
RER1	SCS3	-3.30587	0.00970457					Prot. mat.							LAC1	YIP3	3.588	0.162884
SAC1	SPC2	-5.16129	0.0566715					Prot. mat.							LAG1	MEP1	3.06462	0.115864
SAC1	STE24	-5.75905	0.269797					Prot. mat.							LAG1	TAT1	2.2785	0.0554285
SAC1	STT3		0.321898					Prot. mat.							LCB3	YKR051W	-2.51325	0.310738
SAC1	SWP1	-3.5009	0.323247					Prot. mat.							LCB3	NNF2	-3.68909	0.292135
SCT1	SSH1	2.72187	0.0200274					Prot. mat.							LCB3	THI7	-7.08672	0.282925
SEC62	SFK1	1.96471	0.0434239					Prot. mat.							LCB3	SSM4	-5.24008	0.228734
SPC2	YDC1	2.71262	-0.0612454					Prot. mat.							LCB3	RIM9	-3.41115	0.206487
SPC2	YFT2	1.93402	-0.17581					Prot. mat.							LCB3	YCR061W	1.30711	-0.30739
STE24	SUR1	-0.598983	0.308298					Prot. mat.							LCB3	SSY1	0.971211	-0.299931
SUR1	SWP1	-8.82014	0.315875					Prot. mat.							LCB3	YKR073C	0.949583	-0.266758
SUR1	VPS68	-7.45774	0.134706					Prot. mat.							LCB3	YLR152C	0.98941	-0.251839
ASI2	LCB3	1.90904	0.0758424				Protein degr.								LCB3	PEX31	2.28958	-0.194896
ASI3	GUP2	0.052523	-0.25248				Protein degr.								LCB3	SYG1	2.36121	-0.191563
ELO3	SSM4	-3.82539	-0.00309792				Protein degr.								LCB3	YNL095C	3.15216	-0.0670892
ERG11	SSM4	-0.157056	0.287494				Protein degr.								LCB3	YLR046C	2.29923	-0.0446657
SUR1	USA1	0.61614	0.278021				Protein degr.								MPO1	TVP23	0.967515	0.374369
AIM14	CHO1	-4.55051	-0.0350258			Organelle morph.									MPO1	YDL218W	0.140465	0.367172
BRL1	ERG3	2.00437	0.0875291			Organelle morph.									MPO1	YSP1	0.525791	0.363273
BRL1	SUR1	1.45895	0.314741			Organelle morph.									MPO1	VBA1	0.583511	0.360003
DPP1	LNP1	2.39052	-0.0521121			Organelle morph.									MPO1	RTN2	0.1078	0.346047
DPP1	VTC1	-0.231093	0.303096			Organelle morph.									MPO1	YRO2	0.142333	0.334895
ELO2	RTN2	-3.00025	0.0536599			Organelle morph.									MPO1	YGL041C		0.32738
ELO3	PEX29	0.9431	-0.212896			Organelle morph.									MPO1	YPR003C	0.419659	0.32508
ELO3	POM152	1.90322	-0.08869			Organelle morph.									MPO1	QDR3	-0.082833	0.318197
ERG1	RTN2	-0.531646	-0.215851			Organelle morph.									MPO1	SNQ2	-0.65453	0.313851
ERG11	PEX29	-0.297456	0.345017			Organelle morph.									MPO1	VBA5	0.680946	0.305726
ERG3	PEX29	-8.66149	0.00667632			Organelle morph.									MPO1	YDR090C	0.234276	0.304444
ERG3	SUR7	-4.28301	0.0434593			Organelle morph.									MPO1	TIM17	3.04913	-0.0778428
GUP2	PEX31	-1.15671	-0.232296			Organelle morph.									NSG2	PHO91	2.27949	0.22322
IPT1	PEX31	0.263473	-0.263151			Organelle morph.									NTE1	YIP3	2.58304	0.423773
LNP1	SAC1	-4.81892	0.0916863			Organelle morph.									NTE1	YBT1	0.313785	0.303457
OLE1	PEX31		-0.23112			Organelle morph.									NTE1	YPR003C	0.090647	-0.285743
OLE1	RTN2	0.098588	0.378917			Organelle morph.									NTE1	PMT7	-0.777043	-0.277524
PEX31	YDR018C	0.493216	-0.233678			Organelle morph.									NTE1	PRM8	0.967696	-0.254463
PEX31	YPC1	0.404195	-0.253967			Organelle morph.									OLE1	VHT1	-0.274923	0.470552
PFA3	YDR018C	-0.160211	-0.246761			Organelle morph.									OLE1	SSY1	-0.701796	0.42565
RTN2	SAC1	2.76405	-0.0217213			Organelle morph.									OLE1	TIM17	-0.151796	0.396782
SAC1	SUR7	-7.37363	0.0296537			Organelle morph.									OLE1	PCP1	-0.849541	0.335049
SCS3	SEY1	-17.9407	0.0661607			Organelle morph.									OLE1	RFT1	0.194335	0.305723
SCS3	YOP1	-0.351903	0.335977			Organelle morph.									OLE1	YPR098C	0.039402	-0.413265
SUR7	YDR018C	0.104084	-0.219949			Organelle morph.									OLE1	PDR15	0.598209	-0.386444
YOP1	YPC1	-0.00756	0.279462			Organelle morph.									OLE1	SSM4	2.56363	-0.36934
AIM26	SCS3	1.99526	0.0562679		Mito										OLE1	SPC1	-0.373613	-0.33712
CHO1	COA3	2.23881	0.0358988		Mito										OLE1	YPL041C	1.10705	-0.323141
CHO1	ILM1	2.16379	0.22762		Mito										OLE1	PXA1	-0.123048	-0.31661
CHO1	MGR2	2.64529	0.112854		Mito										OLE1	YPR109W	0.052052	-0.290254
CHO1	PCP1	-3.19947	-0.136451		Mito										OLE1	YKL031W	-0.264961	-0.283006
CHO1	TIM17	2.80115	0.0896955		Mito										OLE1	YAL066W	0.372023	-0.278917
COA3	ELO2	0.094636	-0.225245		Mito										OLE1	YNL115C	-0.34997	-0.278514
COA3	ERG1	-0.87649	-0.251186		Mito										OLE1	THI7	3.91248	-0.272886
COA3	ERG3	-6.19066	-0.169479		Mito										OLE1	PMT4	0.043207	-0.272318
COA3	FAT1	2.145	0.228507		Mito										OLE1	YHL008C	1.42484	-0.265497
COA3	OLE1	1.03875	0.262369		Mito										OLE1	TDA5	0.775685	-0.261842
COA3	SUR1	-6.31513	-0.281838		Mito										OLE1	YLL053C	0.091303	-0.258741
COX18	ERG1	-2.58267	-0.215165		Mito										OLE1	THI74	0.563337	-0.255088
COX18	FAT1	2.49732	0.235065		Mito										ORM1	RGT2	2.42598	-0.103436
COX18	NSG2	-1.21905	-0.216572		Mito										ORM2	YBT1	-1.15585	0.382489
COX18	SUR1	-6.28686	-0.21981		Mito										ORM2	PHO86	-0.520593	0.359359
CRC1	SCT1	2.17356	-0.0207965		Mito										ORM2	VPS68	-1.68237	0.345016
CRC1	YPC1	0.51723	-0.228849		Mito										ORM2	SRF1	0.686811	0.344667
CRD1	ERG1	0.100066	-0.222405		Mito										ORM2	YIP3	-0.225456	0.324762
CRD1	SUR1	-7.09585	-0.125395		Mito										ORM2	SPG3	-0.172102	0.321565
CSH1	ILM1	2.82006	-0.0214252		Mito										ORM2	YDL180W	0.981071	0.315813
CST26	ILM1	5.11377	-0.0013076		Mito										ORM2	OSW5	-0.693434	0.312035
ELO2	ILM1		-0.279463		Mito										ORM2	YAR047C	0.434681	0.302166
ELO3	TIM17	3.94347	-0.0401846		Mito										ORM2	TPO2	2.3237	0.10001
ERG1	RCF2	-0.516629	-0.262446		Mito										ORM2	PHO84	2.623	0.0191456
ERG3	MGR2	-2.11061	-0.216004		Mito										ORM2	SHR3	0.104578	-0.320723
ERG3	YSP1	-3.24995	0.0425947		Mito										ORM2	YFL034W	-0.009318	-0.296675
FAT1	ILM1	3.52299	0.0636898		Mito										ORM2	RBD2	0.035124	-0.283586
FAT1	RCF1	2.33456	0.132901		Mito										ORM2	VBA1	0.088116	-0.278075
FAT1	RCF2	2.32028	0.140253		Mito										ORM2	YPR003C	0.69778	-0.255005
ILM1	IPT1	3.25321	-0.043739		Mito										ORM2	PXA1	2.25218	-0.0767506
ILM1	LCB3	2.46784	-0.0973164		Mito										ORM2	YLR036C	2.59691	-0.0151587
ILM1	OLE1	3.21557	0.108899		Mito										PHS1	SFC1	2.58105	0.0781854
ILM1	SAC1		0.269293		Mito										PHS1	SSM4	2.33601	-0.0730067
ILM1	YDR018C	2.64033	0.0266464		Mito										PHS1	STE24	2.22862	-0.00754464
ILM1	YPC1	3.24074	-0.0458769		Mito										PIS1	TPO4	-0.334159	0.300397
KEI1	TIM17	2.1267	0.0974898		Mito										PIS1	SSM4	2.35332	-0.0460815
LAG1	RCF1	0.011434	-0.251512		Mito										SAC1	STT3		0.322129
MDL2	OLE1	0.058811	0.304787		Mito										SAC1	STE24	-6.82791	0.319753
MGR2	ORM2	2.17843	-0.10847		Mito										SAC1	VRG4	-11.9347	0.181585
PAM17	SUR1	-3.42929	-0.0351875		Mito										SAC1	THI7	-6.20053	0.129551
PAM17	YFT2	2.14721	0.0173098		Mito										SAC1	YBT1	-7.67314	0.109576
PHS1	SFC1	2.33112	-0.0422562		Mito										SAC1	YDR387C	-3.9638	0.0968146
RCF1	SUR1	-4.62027	-0.253156		Mito										SAC1	TVP15	-3.35844	0.0822545
RCF2	SUR1	-3.56138	-0.30969		Mito										SAC1	SHR3	2.78119	0.0787813
SUR1	YSP1	2.08972	0.0316193		Mito										SAC1	SSM4	3.01785	0.0573586
YPC1	YSP1	0.247554	0.279187		Mito										SAC1	SVP26	-5.86299	0.0405784
ALE1	NHA1	-3.57265	0.119116												SAC1	SUR7	-3.40992	0.0327952
CHO1	CHS2	-3.20752	0.120311												SAC1	VBA1	3.39066	0.011854
CHO1	CHS3	-3.46695	0.0509508												SAC1	YBR219C	3.61132	0.0100774
CHO1	CHS7	-4.46882	0.0465908												SAC1	SRF1	-7.51533	0.00268717
CHO1	COT1	1.93094	-0.0175747												SAC1	YPR003C	3.55015	-0.0669217
CHO1	ECM7	2.10785	0.00833396												SAC1	YIL170W	-3.38911	-0.0630123
CHO1	LDS2	2.14923	-0.0486223												SAC1	VBA2	-3.96001	-0.0495047
CHO1	NHA1	-3.75932	0.0124402												SAC1	TVP18	3.45202	-0.023707
CSH1	GPI2	-4.26893	0.0929677												SCS3	SEY1	-17.1215	0.063625
CST26	FIG1		0.591437												SCS3	VHT1	2.99716	-0.24991
CST26	KRE1	2.52757	0.0456111												SCT1	SSH1	2.41076	0.0216367
ELO2	IZH2		-0.267726												SCT1	YKL031W	0.916845	-0.250256
ELO2	LDS2	2.10372	-0.00415671												SCT1	YPR003C	2.83443	-0.188633
ELO2	ZRC1	0.649506	-0.210912												SCT1	SSM4	3.08468	-0.163299
ELO3	GUP1	2.28109	0.233796												SCT1	YFL054C	2.8512	-0.0304878
ELO3	NHA1	-6.08826	0.0365428												SCT1	SHR3	2.5769	-0.0298301
ELO3	NHX1		0.333012												SLC1	YNL046W	2.35976	0.0783487
ERG11	VNX1	1.9544	0.00926842												SUR1	SWP1	-5.60247	0.337617
ERG3	GPI2	2.53815	0.0759782												SUR1	VHT1	0.165271	0.316062
ERG3	GSC2	-0.764509	0.281842												SUR1	VPS68	-5.48729	0.130756
ERG3	GUP1	-11.439	0.293398												SUR1	YSP1	3.03666	-0.0652529
ERG3	KRE1	-12.7719	0.251197												SUR2	YKR051W	-3.66131	0.0751132
ERG3	PMC1	-3.05065	-0.147863												SUR2	TIM17	-0.087367	-0.276133
FAT1	FIG1		0.491807												SUR2	VHT1	0.434381	-0.252797
FAT1	IZH2	2.23545	0.253314												TSC13	YBL059W	-10.7256	-0.0650526
FAT1	SMF2	-0.695911	0.280178												YDC1	YPL257W	2.25556	0.211796
GPT2	MNR2	2.30678	0.0703263												YDR018C	YFL034W	0.479786	0.499897
GUP2	IZH2	1.91298	-0.101519												YDR018C	YFL051C	0.869254	0.424346
IPT1	IZH2	2.06004	0.0636599												YDR018C	YPR003C	1.39916	0.393877
IPT1	KHA1	-4.99101	0.142074												YDR018C	YDR090C		0.347652
IPT1	NHX1	-7.13581	0.262157												YDR018C	YOP1	0.674448	0.332346
LPP1	SMF2	2.2414	-0.0516989												YDR018C	YPL264C	0.530154	0.326996
OLE1	PUN1	-0.278437	-0.213974												YDR018C	YOL162W	0.201789	0.324053
OLE1	WSC3	0.447599	0.296612												YDR018C	YSP1	0.458866	0.315169
SAC1	SMA2	-6.47631	0.12057												YDR018C	YMR141C	0.208563	0.305016
SAC1	SMF1	-3.68308	-0.0284941												YDR018C	YIP3	-0.038786	-0.344362
SAC1	SMF3	2.54001	0.0556602												YDR018C	YKL044W	-0.361074	-0.336578
YPC1	ZRG17	0.004427	-0.24664												YDR018C	YOL163W	0.703319	-0.300777
CHS1	CST26	-11.7106	-0.0826093												YDR018C	YMR155W	-0.2112	-0.262351
CCC2	ELO2	0.442779	0.320033												YDR018C	YNL115C	-0.665593	-0.258684
CHS7	ELO2	-3.16091	-0.0485425												YPC1	YPR003C	-0.065534	0.448519
BSD2	ELO3	2.46034	0.0368776												BRE4	YDR018C	0.339941	0.660862
CHS7	ELO3	-5.11944	-0.0337614												SHR3	YDR018C	1.284	0.490846
CHS1	ERG1	-3.0441	0.0123387												YBR219C	YPC1		0.484201
CCH1	ERG3	-0.568809	0.394813												AGP2	YDR018C	-0.003012	0.476472
CHS2	ERG3	2.33133	-0.0093948												AGP3	YPC1	-0.512285	0.47242
CHS3	ERG3	-0.175613	0.367816												AGP3	YDR018C	0.387427	0.44966
CHS7	ERG3	-2.54447	0.373856												RTN2	YPC1	-0.08164	0.444068
CHS1	FAT1	-8.97286	0.109891												VBA1	YDR018C	1.17253	0.42915
FTR1	GUP2	-3.05232	0.0345375												MRH1	YDR018C		0.426415
ENB1	LAG1	2.80344	0.00178659												SNQ2	YDR018C		0.424663
ENB1	NCR1	1.94557	0.0243684												PRM8	YPC1	-0.273401	0.424269
IZH2	NSG2	-0.314373	-0.213136												DTR1	YDR018C	-0.319775	0.423519
IZH2	OLE1	2.31613	0.226203												ERP6	YDR018C	0.637533	0.416264
CHS7	SAC1	-3.51289	0.0645208												BAP3	YPC1	-0.159583	0.403868
GUP1	SAC1	-0.376586	0.270455												YDR090C	YPC1	-0.222907	0.398272
KRE1	SAC1	-1.02627	0.31453												DNF2	YDR018C		0.393657
NHX1	SAC1		0.326747												ERP6	YPC1	-0.463193	0.388601
ALR2	SCS3	1.9213	-0.0550489												TAT1	YDR018C	-0.930926	0.383614
KRE1	SCS3	-3.39131	0.0381307												YFL034W	YPC1	-0.871769	0.38084
ARN1	SCT1	1.95466	0.0209661												SNQ2	YPC1	-0.580934	0.37872
GPI17	SCT1	2.45513	0.0264447												MCH4	YPC1	-0.809416	0.378109
LDS1	SCT1	2.66025	-0.0656346												PEX31	SCT1	-0.549953	0.377493
LDS2	SCT1	2.10766	0.0317359												YFL051C	YPC1	-0.745137	0.376238
BSD2	SUR1	1.98829	-0.106637												DTR1	YPC1		0.376135
CHS1	SUR1	-3.66128	0.0651996												MDL2	YPC1	-0.190743	0.361996
FRE3	SUR1	-4.97975	-0.243076												HXT5	YDR018C	0.120687	0.361332
GPI13	SUR1	0.871589	0.270376												VBA1	YPC1	-0.570889	0.360531
GPI2	SUR1		0.592592												PET9	SUR1	-0.376016	0.360012
IZH2	SUR1	-4.99437	-0.160199												YGL041C	YPC1	-0.23989	0.355766
KHA1	SUR1	-5.33431	-0.0432783												YHR140W	YPC1	-0.143627	0.352962
KRE1	SUR1	-3.40109	0.1086												EMC3	ERG11	1.3984	0.35228
NHX1	SUR1	-8.0211	0.392659												ATO3	KEI1		0.351781
SMF2	SUR1	-5.79379	0.0712929												BRE4	MPO1	-0.118993	0.344053
CHS2	SUR2	2.12766	0.00644323												YDL218W	YDR018C	0.611522	0.343254
KRE1	SUR2	-6.07156	-0.0253201												BRE4	YPC1	-0.78973	0.338626
ALR2	YPC1	-0.238002	0.316721												TVP23	YDR018C		0.334747
FRE6	YPC1	0.400539	-0.23418												ILM1	SAC1		0.334249
IZH2	YPC1	2.45829	0.0330506												YOP1	YPC1	-0.925536	0.332228
WSC3	YPC1	0.447247	0.283432												MDL2	MPO1	-0.014535	0.33203
PGA1	YSR3	-0.201747	-0.219703												LNP1	NTE1	0.363314	0.330827
															DCV1	YDR018C	0.669671	0.326488
															GMH1	YDR018C	0.27353	0.325826
															BAP3	YDR018C		0.323433
															PRM8	YDR018C	0.256149	0.32176
															LEM3	SUR2	-1.52217	0.321422
															RTN2	YDR018C	-0.110958	0.319825
															YOL162W	YPC1	-0.403478	0.319446
															BUD9	OLE1		0.316646
															AGP2	CSH1		0.312759
															SSU1	YDC1		0.312711
															PHM7	YPC1	-0.946409	0.311766
															ERJ5	MPO1	0.555566	0.310556
															BRE4	CSH1	-0.572455	0.309993
															PDR15	YFT2		0.309854
															TVP23	YPC1	-0.06519	0.30619
															AIM26	ORM2	-1.6353	0.303951
															ERP6	GUP2	0.449647	0.303301
															AGP2	OLE1	0.864828	0.300427
															MUP3	NTE1	-0.262575	0.300173
															ENV10	ERG11	-3.54102	0.287047
															ILM1	OLE1	3.60477	0.276334
															ALG3	SUR1	-5.79673	0.240154
															ILM1	SCT1	-4.47129	0.239733
															ALG6	ELO3	-4.43467	0.238566
															ARV1	LCB3	-3.97679	0.233005
															ERD1	SAC1	-8.89376	0.227141
															FCY2	LAG1	2.47476	0.200237
															ARV1	HMG1	-5.9995	0.186086
															ALG6	SUR1	-5.22647	0.173903
															ARV1	ERG3	-4.06551	0.170159
															DFG16	LCB3	-3.33132	0.167079
															AIM14	SAC1	-3.30142	0.159324
															PTM1	SUR1	-4.54581	0.156924
															ALG3	SAC1	-11.6589	0.152204
															AUS1	LAG1	2.23372	0.151291
															ALG3	ELO3	-12.1978	0.14411
															ARV1	HMG2	-7.66563	0.139617
															EMC3	LCB3	2.45676	0.137369
															ERD1	SUR1	-8.96202	0.129918
															ERV14	SAC1	-3.74677	0.122141
															TIM17	YDR018C	2.45005	0.120852
															ERD1	ERG3	-4.9422	0.108718
															AIM26	SAC1	-3.81442	0.10541
															CRC1	ERG3	2.2983	0.100177
															LNP1	SAC1	-3.41004	0.0863219
															ALG6	SAC1	-6.56419	0.0839859
															ERP2	SCT1	3.37018	0.0755068
															DNF2	ELO3	2.38273	0.0747019
															EMC4	ERG1	2.26945	0.073004
															DLT1	SAC1	-4.54129	0.0656538
															FCY2	NTE1	2.31627	0.0636859
															FCY2	SUR1	2.67378	0.0614749
															ALG12	SAC1	-4.80027	0.0569913
															FMP45	TSC13	2.20564	0.0561301
															FMP45	SCT1	2.47787	0.051782
															OST3	SCT1	-3.38322	0.0497088
															AVT1	ELO2	2.22472	0.0496761
															AIM14	CHO1	-5.45259	0.0453921
															GNP1	IPT1	2.31181	0.0443943
															ERJ5	SAC1	2.59729	0.043361
															DFG16	ERG3	-4.57255	0.0423021
															PTM1	SAC1	-9.53793	0.038678
															MPC1	SAC1	3.19207	0.0359789
															DCV1	ELO2	-3.5304	0.0317591
															LEM3	ORM2	2.57147	0.0279758
															ERJ5	LCB3	-3.33189	0.02331
															PFF1	SAC1	3.07589	0.019685
															BSC6	PHS1	2.39491	0.0148645
															AQR1	ERG3	2.6614	0.0118789
															RTN2	SAC1	4.01654	0.00811538
															BRL1	ERG3	2.6941	0.00430964
															CRC1	SCT1	2.80495	0.00398779
															DFG16	SUR1	2.41822	0.00181092
															MGR2	MPO1	2.40951	0.00134018
															HVG1	OLE1	1.416	-0.417086
															BRE4	ORM2	-0.746778	-0.415982
															YBT1	YDR018C	0.488352	-0.398284
															AVT1	OLE1	0.090357	-0.367708
															PHO86	YDR018C	0.475411	-0.347099
															YBT1	YPC1	0.948292	-0.331936
															ASI3	KEI1	-0.177794	-0.321172
															ERF2	GUP2	0.71155	-0.311925
															ARV1	OLE1	2.29827	-0.308737
															HXT8	OLE1	0.491397	-0.304311
															PDR18	YDR018C	-0.259186	-0.30418
															HXT5	ORM2	1.43228	-0.301343
															YIP3	YPC1	-0.186732	-0.301061
															PEX31	YPC1	1.10855	-0.299922
															AVT4	GUP2	0.282468	-0.296376
															ALG6	ELO1	1.1074	-0.292139
															PEX31	SUR2	0.644694	-0.289056
															AGP2	ORM2	-0.894613	-0.288001
															FLX1	SAC1		-0.287892
															ARV1	ERG1	0.156085	-0.285386
															PXA1	TSC13	-0.004973	-0.280868
															CRC1	YDR018C	-0.550524	-0.279346
															YAR047C	YDR018C	-0.978501	-0.278415
															FUR4	TSC13		-0.273527
															YDL027C	YDR018C		-0.272902
															FRE5	TSC13	-0.033504	-0.270544
															COQ2	LAG1	-1.60938	-0.269986
															ASI2	OLE1	1.46663	-0.266127
															PEX31	YDR018C	1.03429	-0.265523
															FCY2	SAC1	-0.643086	-0.265279
															YKL044W	YPC1	0.169777	-0.263944
															ASI3	OLE1	-0.101967	-0.263805
															OSW5	YDR018C	0.034461	-0.263455
															VRG4	YPC1	0.104805	-0.263342
															ARV1	DPP1	2.51383	-0.26123
															INA1	OLE1	-0.092418	-0.261031
															HXT5	PHS1	0.288455	-0.26096
															ERP1	OLE1	0.377018	-0.260364
															YBT1	YSR3	0.194504	-0.260297
															NNF2	OLE1	2.1847	-0.25995
															YDL180W	YDR018C	0.133189	-0.259522
															YMD8	YSR3	0.426732	-0.257666
															DSC3	OLE1	-0.2994	-0.255607
															COX18	ERG3	0.88663	-0.253963
															BIO5	YSR3	0.974402	-0.253808
															VRG4	YDR018C	1.38345	-0.253267
															AKR2	ELO1	0.765915	-0.252344
															ATO3	NTE1	-0.441271	-0.251525
															ECM12	SCT1	0.044522	-0.250601
															ASI1	SAC1	0.184579	-0.250201
															HXT8	YDR018C	-0.393043	-0.250192
															MAL11	TSC13	-0.362661	-0.250123
															RRT1	TSC13	-5.21665	-0.224113
															LEM3	OLE1	3.41101	-0.221633
															COQ2	LCB3	3.28175	-0.196888
															AVT5	SUR1	-4.20784	-0.189146
															LEM3	SCT1	2.65446	-0.188064
															ILM1	YPC1	4.07851	-0.186019
															DFG16	SLC1	2.31733	-0.177635
															ARV1	SCT1	3.18563	-0.168716
															COA3	ERG3	-4.35372	-0.155558
															HXT5	SCT1	2.23715	-0.134658
															COA3	SUR1	-5.58888	-0.130822
															FUN14	SAC1	2.26064	-0.129136
															RCF1	SUR1	-3.88951	-0.12805
															ERJ5	SCT1	4.05915	-0.126798
															DFG16	SCT1	2.33601	-0.114682
															SSM4	TSC13	3.37212	-0.103209
															DLT1	ERG3	-12.1865	-0.102817
															NUR1	SAC1	2.78005	-0.101077
															RCF2	SUR1	-3.36282	-0.10051
															RIM9	SCT1	2.9762	-0.0968002
															CRC1	SAC1	-4.24001	-0.0938563
															SSM4	SUR1	3.42295	-0.0877836
															CRD1	SUR1	-6.03169	-0.077131
															ILM1	YDR018C	4.46078	-0.0720727
															COS1	NTE1	2.20441	-0.0715244
															EMC4	MPO1	2.662	-0.0714166
															DCV1	SCT1	4.92037	-0.070438
															COQ2	SUR1	-5.04441	-0.0700645
															BAP3	SAC1	2.6036	-0.0686388
															PHO91	SUR1	2.55972	-0.056966
															EMC4	IPT1	2.29152	-0.0542084
															COX18	SUR1	-6.03603	-0.0530198
															ERV14	PIS1	2.28897	-0.0462472
															DSC3	NCR1	2.49526	-0.0435741
															LEM3	SFK1	-12.1052	-0.0432385
															MRH1	SCT1	2.45861	-0.0343775
															RER1	SCS3	-4.10586	-0.0331528
															BRE4	SAC1	3.22896	-0.0324637
															NFT1	ORM2	2.20616	-0.0317417
															PMT6	SAC1	-3.67801	-0.0257163
															COX18	YPC1	2.46139	-0.0216324
															DFG16	PIS1	2.62037	-0.01921
															AIM26	LCB3	4.52895	-0.0158752
															TIM17	YFT2	2.91813	-0.0150762
															MCH4	SAC1	3.11496	-0.013367
															ALG2	ORM2	2.41781	-0.0102852
															RBD2	SAC1	2.74814	-0.00719063
															NNF2	SAC1	-8.90976	-0.00317814
															DFG16	OLE1	3.10392	-0.00206022
															ILM1	IPT1	4.35618	-0.00189871

## Sheet: Mito
Gene 1	Gene 2	Gen. Inter.	Correlation	Functional categories of interacting partners:									With Cerulenin	Gene 1	Gene 2	Gen. Inter.	Correlation	Functional categories of interacting partners:
AIM26	CRC1	1.56247	0.303062	Mito										PER1	TIM17	2.45662	-0.285888				GPI/Cell wall
AIM26	CRD1	2.10117	-0.0243631	Mito										PCP1	WSC3	1.96511	-0.279163				GPI/Cell wall
AIM26	ILM1	-0.371424	0.35847	Mito										CHS7	TIM17	-0.539962	-0.263616				GPI/Cell wall
COA3	COX18	4.53953	0.645018	Mito										MDL1	SMA2	1.06221	-0.258766				GPI/Cell wall
COA3	CRD1	2.1757	0.402365	Mito										BST1	TIM17	3.90529	-0.22287				GPI/Cell wall
COA3	MGR2	0.219293	0.290049	Mito										SMA2	TIM17	3.39796	-0.222787				GPI/Cell wall
COA3	PAM17	2.05376	0.187412	Mito										BST1	PCP1	6.34152	-0.211931				GPI/Cell wall
COA3	PCP1	2.27852	0.116746	Mito										PCP1	PER1	4.19087	-0.16476				GPI/Cell wall
COA3	RCF1	3.17933	0.501484	Mito										ECM33	TIM17	2.53132	-0.13754				GPI/Cell wall
COA3	RCF2	4.14859	0.457856	Mito										GUP1	MGR2	3.09803	-0.111564				GPI/Cell wall
COA3	SDH4	0.860459	0.265533	Mito										BST1	COX18	4.90406	-0.111457				GPI/Cell wall
COX18	CRC1	-3.1286	-0.158434	Mito										COA3	GPI2	-4.04741	-0.106577				GPI/Cell wall
COX18	CRD1	2.60402	0.397615	Mito										CHS7	PCP1	2.34157	-0.10191				GPI/Cell wall
COX18	ILM1	2.65397	0.117173	Mito										GPI2	YSP1	3.55416	-0.0967899				GPI/Cell wall
COX18	MGR2	0.77285	0.339424	Mito										COX18	LAS21	2.87285	-0.0880457				GPI/Cell wall
COX18	PAM17	2.45364	0.271725	Mito										AIM26	PER1	2.26644	-0.0747738				GPI/Cell wall
COX18	RCF1	2.51402	0.51671	Mito										COX18	PER1	4.20624	-0.0723487				GPI/Cell wall
COX18	RCF2	2.75677	0.493945	Mito										CRD1	SMA2	2.36717	-0.0678891				GPI/Cell wall
COX18	SDH4	0.736729	0.281025	Mito										KRE1	MDL2	2.74731	-0.0214119				GPI/Cell wall
CRC1	MDL2	0.387842	-0.277473	Mito										COX18	GPI2	-4.24023	-0.0168472				GPI/Cell wall
CRC1	RCF2	-0.556422	-0.252815	Mito										ILM1	WSC3	4.1184	-0.00589036				GPI/Cell wall
CRD1	ILM1	2.25071	0.0138315	Mito										ECM33	ILM1	3.208	0.0205109				GPI/Cell wall
CRD1	MGR2	-4.22119	0.311049	Mito										CHS1	ILM1	-6.52513	0.0520838				GPI/Cell wall
CRD1	PAM17	-4.19541	0.447805	Mito										AAC3	LAS21	-14.2262	0.0607689				GPI/Cell wall
CRD1	PCP1	-1.14451	0.325729	Mito										AIM26	CHS3	-10.1747	0.0865632				GPI/Cell wall
CRD1	RCF1	1.13906	0.418231	Mito										GPI17	ILM1	2.5683	0.124701				GPI/Cell wall
CRD1	RCF2	1.56866	0.358408	Mito										CWH43	ILM1	2.56757	0.130698				GPI/Cell wall
CRD1	TIM17	-8.69295	0.335758	Mito										AIM26	CHS7	-8.17521	0.1414				GPI/Cell wall
ILM1	PAM17	4.90752	0.0384192	Mito										CHS7	ILM1	-13.4014	0.195244				GPI/Cell wall
ILM1	TIM17	2.46358	0.118831	Mito										CHS3	ILM1	-10.6242	0.26957				GPI/Cell wall
ILM1	TIM22	2.16807	-0.0010355	Mito										AIM26	KRE1	-4.26982	0.310189				GPI/Cell wall
ILM1	YSP1	2.92078	0.0251565	Mito										GUP1	ILM1	-7.2306	0.319874				GPI/Cell wall
MGR2	PCP1	-10.0719	0.134255	Mito										TIM22	WSC3	-0.560495	0.331791				GPI/Cell wall
MGR2	TIM17	1.57061	0.407415	Mito										WSC3	YSP1	-0.145516	0.334871				GPI/Cell wall
PAM17	TIM17	-13.6656	0.354186	Mito										AIM26	GUP1	-9.35275	0.340028				GPI/Cell wall
PCP1	TIM17	-5.65387	0.111441	Mito										ILM1	KRE1	-11.8601	0.427204				GPI/Cell wall
RCF1	RCF2	1.14327	0.479362	Mito										COA3	FRE1	-1.07184	-0.295415			Ion homeos.
RCF2	SDH4	0.417619	0.295534	Mito										MDL1	YMR279C	0.412199	-0.276279			Ion homeos.
AAC3	YBR219C	-17.0968	0.0109009								N/A			KHA1	YSP1	0.323575	-0.268723			Ion homeos.
AAC3	YBR220C	-12.5984	0.0792336								N/A			RCF2	VMR1	-0.010038	-0.255307			Ion homeos.
AIM26	FRE5	-3.76807	0.0230502								N/A			SMF1	TIM22	0.202202	-0.251078			Ion homeos.
AIM26	NNF2	-3.70323	-0.00883771								N/A			IZH3	PCP1	-4.94055	-0.147165			Ion homeos.
AIM26	YCR023C	1.97993	-0.00699295								N/A			ILM1	SMF2	3.6949	-0.138857			Ion homeos.
ATG33	YLR050C	1.17184	0.311899								N/A			ECM7	TIM17	2.47891	-0.137083			Ion homeos.
COA3	COS10	-0.095718	-0.245744								N/A			FIG1	TIM17	2.23183	-0.0930137			Ion homeos.
COA3	PHM7	1.9774	0.0683381								N/A			SMF2	TIM17	2.65457	-0.0738847			Ion homeos.
COA3	PNS1	-0.278035	-0.255099								N/A			COX18	ENB1	3.58217	-0.0649442			Ion homeos.
COA3	YBR292C	2.17069	0.100183								N/A			ALR2	ILM1	3.79718	-0.055232			Ion homeos.
COA3	YHR140W	1.92812	-0.0374521								N/A			AAC3	VHC1	-5.92903	-0.0449292			Ion homeos.
COA3	YPR003C	1.99271	-0.0827621								N/A			FRE6	MDL1	2.21847	-0.0215228			Ion homeos.
COS10	COX18	-1.45631	-0.230732								N/A			AAC3	TOK1	-14.6731	0.0145734			Ion homeos.
COS12	MGR2	-3.0302	-0.0605173								N/A			IZH2	MDL2	3.02886	0.0196342			Ion homeos.
COX18	DSC3	-2.96974	-0.100592								N/A			FRE2	ILM1	4.50491	0.0351884			Ion homeos.
COX18	YDR090C	1.88669	0.323774								N/A			FIG1	ILM1	3.5397	0.068135			Ion homeos.
COX18	YFR035C	2.03862	0.171917								N/A			MFM1	TIM17	-4.27722	0.0912899			Ion homeos.
COX18	YKL044W	-3.23729	-0.175697								N/A			AAC1	VHC1	2.34248	0.113257			Ion homeos.
COX18	YOL163W	-0.169121	-0.21076								N/A			COA3	YMR279C	2.32436	0.150671			Ion homeos.
COX18	YPR071W	2.00828	-0.085344								N/A			PCP1	SMF3	-5.6697	0.154047			Ion homeos.
CRC1	DSC3	2.17003	0.308747								N/A			ALR2	PAM17	2.59102	0.169113			Ion homeos.
CRC1	IRC23		-0.23538								N/A			FRE3	RCF2	1.82427	0.312315			Ion homeos.
CRC1	PRM8	0.222787	-0.315123								N/A			COA3	FRE7	1.84766	0.317569			Ion homeos.
CRC1	SNA4	-0.496053	0.29442								N/A			CRD1	MFM1	0.939474	0.320911			Ion homeos.
CRC1	YFL034W	-0.298724	-0.260698								N/A			ALR2	YSP1	1.05428	0.324355			Ion homeos.
CRC1	YFL051C	0.20896	-0.213332								N/A			CCH1	ILM1	-11.3655	0.339458			Ion homeos.
CRC1	YKL044W	-0.87735	0.318944								N/A			ALR2	MDL2	-0.980387	0.354421			Ion homeos.
CRC1	YNL320W	-1.90612	0.370279								N/A			FIG1	YSP1	0.046457	0.363876			Ion homeos.
CRC1	YOR292C	2.3433	0.240591								N/A			FRE2	YSP1	0.119592	0.372203			Ion homeos.
CRD1	YDR090C	2.43369	0.199132								N/A			FRE3	RCF1	2.13517	0.393014			Ion homeos.
DCV1	ILM1	3.62314	-0.075235								N/A			IZH2	RCF1	1.39325	0.415077			Ion homeos.
DSC3	MDL2	-0.813013	-0.223475								N/A			COA3	FRE3	3.62461	0.439502			Ion homeos.
DSC3	RCF2	0.001007	-0.246024								N/A			COA3	IZH2	1.93312	0.491445			Ion homeos.
ECM34	RCF1	2.56176	-0.00110943								N/A			COX18	FRE3	3.1045	0.500042			Ion homeos.
FUN14	ILM1	2.07993	-0.264355								N/A			COX18	IZH2	2.26974	0.534687			Ion homeos.
ILM1	MRH1	2.65313	-0.118039								N/A			ELO1	TIM17		-0.39837		Lipids
ILM1	OSW5	-7.2363	0.0552066								N/A			ARE1	ILM1	-1.15843	-0.307415		Lipids
ILM1	PFF1	2.31881	0.0490467								N/A			ARE1	RCF1	-0.893465	-0.283083		Lipids
ILM1	PRM8	2.43463	-0.100495								N/A			ELO1	RCF2	1.34488	-0.279373		Lipids
ILM1	RTA1	-4.06213	-0.0909269								N/A			CRC1	YDR018C	-0.550524	-0.279346		Lipids
ILM1	TDA5	1.97836	0.0425801								N/A			ELO1	PCP1	2.71205	-0.278073		Lipids
ILM1	YAR047C	-5.00489	0.00407211								N/A			SUR2	TIM17	-0.087367	-0.276133		Lipids
ILM1	YBL059W	-5.75754	0.105746								N/A			ELO1	SDH3	0.190739	-0.270284		Lipids
ILM1	YBR292C	1.92439	-0.0525172								N/A			ARE1	TIM17	0.980189	-0.256348		Lipids
ILM1	YDR090C	2.85203	0.15262								N/A			COX18	ERG3	0.88663	-0.253963		Lipids
ILM1	YFL034W	3.75002	-0.150074								N/A			ERG3	TIM17	0.31722	-0.253044		Lipids
ILM1	YFR035C	2.6643	-0.0508109								N/A			ERG1	YSP1	3.34804	-0.190493		Lipids
ILM1	YGL041C	3.05212	-0.071131								N/A			ILM1	YPC1	4.07851	-0.186019		Lipids
ILM1	YHR078W	2.75859	-0.129306								N/A			COA3	ERG3	-4.35372	-0.155558		Lipids
ILM1	YKL044W	-3.85526	0.04								N/A			COA3	SUR1	-5.58888	-0.130822		Lipids
ILM1	YKR073C		0.285583								N/A			RCF1	SUR1	-3.88951	-0.12805		Lipids
ILM1	YMR221C	2.52141	0.0584185								N/A			RCF2	SUR1	-3.36282	-0.10051		Lipids
ILM1	YMR253C	1.91071	-0.0824225								N/A			CRC1	SAC1	-4.24001	-0.0938563		Lipids
ILM1	YNL115C	-3.29356	-0.107112								N/A			HMG2	PCP1	2.38212	-0.0916122		Lipids
ILM1	YOL162W	2.07796	0.0705813								N/A			MPO1	TIM17	3.04913	-0.0778428		Lipids
ILM1	YOR292C	-3.65059	0.141305								N/A			CRD1	SUR1	-6.03169	-0.077131		Lipids
ILM1	YPR003C	4.0719	-0.116228								N/A			ILM1	YDR018C	4.46078	-0.0720727		Lipids
ILM1	YRO2	3.15006	-0.0419953								N/A			SUR1	YSP1	3.03666	-0.0652529		Lipids
IRC23	RCF1	0.940473	0.288942								N/A			CSH1	ILM1	3.14256	-0.0605164		Lipids
IRC23	RCF2	2.3901	0.296959								N/A			CHO1	PCP1	-4.00631	-0.0550736		Lipids
MDL1	YLR152C		0.289873								N/A			COX18	SUR1	-6.03603	-0.0530198		Lipids
MDL2	PRM8	0.593929	0.27694								N/A			COX18	YPC1	2.46139	-0.0216324		Lipids
MDL2	YGL041C	1.92601	0.273941								N/A			ARE1	SDH4	2.24298	-0.021081		Lipids
MDL2	YGR016W	2.5907	-0.0233803								N/A			ELO3	YSP1	4.03791	-0.020747		Lipids
MDL2	YKL044W	-0.084088	-0.239016								N/A			AIM26	LCB3	4.52895	-0.0158752		Lipids
MGR2	PTM1	-3.2074	-0.145863								N/A			TIM17	YFT2	2.91813	-0.0150762		Lipids
MGR2	SPG3	-2.90814	0.0187935								N/A			IPT1	TIM17	2.46518	-0.00599889		Lipids
MGR2	YFL051C	0.336053	0.260889								N/A			ILM1	IPT1	4.35618	-0.00189871		Lipids
MGR2	YNL320W	-5.63576	-0.152309								N/A			MGR2	MPO1	2.40951	0.00134018		Lipids
PCP1	TDA5	2.05308	-0.0386352								N/A			CRC1	SCT1	2.80495	0.00398779		Lipids
PCP1	YET2	2.17014	-0.0613871								N/A			ERG3	YSP1	-5.53992	0.0433154		Lipids
PER33	RCF2	-0.821687	-0.233432								N/A			PHS1	SFC1	2.58105	0.0781854		Lipids
RCF2	YBR292C	-0.059178	0.271983								N/A			CRC1	ERG3	2.2983	0.100177		Lipids
RCF2	YHL017W	0.099112	-0.213034								N/A			AIM26	SAC1	-3.81442	0.10541		Lipids
RCF2	YKL044W	-0.010006	-0.264284								N/A			CHO1	TIM17	2.30783	0.109209		Lipids
RCF2	YNR061C		-0.220973								N/A			CST26	ILM1	4.46014	0.112151		Lipids
SDH3	YLR311C	2.02695	-0.0736532								N/A			FAT1	ILM1	3.96327	0.114241		Lipids
SDH4	THI74	1.91989	0.280177								N/A			TIM17	YDR018C	2.45005	0.120852		Lipids
SFC1	YBL059W	-3.29669	0.0541391								N/A			CHO1	MGR2	2.56489	0.139714		Lipids
SFC1	YMR034C	2.09602	0.0325564								N/A			ILM1	SCT1	-4.47129	0.239733		Lipids
TIM17	UIP3	1.95171	0.0432181								N/A			ILM1	OLE1	3.60477	0.276334		Lipids
TIM17	YKL031W	2.12188	0.0363648								N/A			AIM26	ORM2	-1.6353	0.303951		Lipids
TIM22	YGL041C	0.252763	0.286119								N/A			YDR018C	YSP1	0.458866	0.315169		Lipids
TIM22	YPR003C	-0.031883	0.290673								N/A			KEI1	TIM17	1.21934	0.318813		Lipids
YFL034W	YSP1	-0.590154	0.275359								N/A			ELO1	YSP1	-2.64243	0.325805		Lipids
YHR140W	YSP1		0.452984								N/A			MDL2	MPO1	-0.014535	0.33203		Lipids
AAC3	SRF1	2.1855	-0.0941306							Other				ILM1	SAC1		0.334249		Lipids
AIM26	COQ2	2.36639	0.0578146							Other				OLE1	PCP1	-0.849541	0.335049		Lipids
ATG33	BUD8		0.291592							Other				MDL2	YPC1	-0.190743	0.361996		Lipids
BRE4	ILM1	3.50039	0.0071657							Other				MPO1	YSP1	0.525791	0.363273		Lipids
COA3	COQ2	5.0389	0.687567							Other				OLE1	TIM17	-0.151796	0.396782		Lipids
COA3	RAX1	2.41192	0.0346161							Other				COA3	COX18	4.19414	0.56495	Mito
COQ2	COX18	4.59046	0.611345							Other				AIM26	CRD1	2.41865	0.00563278	Mito
COQ2	CRD1	-2.80949	0.443419							Other				COA3	CRD1	1.84808	0.332454	Mito
COQ2	RCF1	3.273	0.531644							Other				COX18	CRD1	3.30007	0.402906	Mito
COQ2	RCF2		0.495345							Other				AIM26	ILM1	-0.538724	0.407069	Mito
COQ2	TIM22	0.485159	-0.258037							Other				COX18	MDL2	2.41427	0.0588876	Mito
COX18	PRM2	2.27937	0.0106671							Other				COX18	MGR2	-0.187009	0.33759	Mito
CPT1	ILM1	0.316865	-0.224388							Other				CRD1	MGR2	-4.56545	0.323136	Mito
CRC1	PRM2	0.033733	-0.219544							Other				CRD1	PAM17	-4.01566	0.381225	Mito
GMH1	ILM1	2.01266	0.0204932							Other				ILM1	PAM17	3.99621	0.104101	Mito
ILM1	STV1	-2.61955	0.27533							Other				MGR2	PCP1	-11.1093	0.138194	Mito
ILM1	TVP18	-3.85416	0.0992401							Other				COA3	RCF1	3.6949	0.46516	Mito
AAC3	ERV15	-6.71324	0.0534873						Vesicle traff.					COX18	RCF1	1.69444	0.50654	Mito
COA3	ERP6	2.01512	0.165239						Vesicle traff.					CRD1	RCF1	1.10476	0.435041	Mito
COX18	EMP46	-3.7955	-0.223235						Vesicle traff.					COA3	RCF2	3.76693	0.332363	Mito
CRC1	EMP46	0.367942	0.267241						Vesicle traff.					COX18	RCF2	2.18937	0.486069	Mito
CRC1	ERP6	0.232569	-0.242407						Vesicle traff.					CRC1	RCF2	0.53666	-0.250796	Mito
EMP46	RCF2	-0.077692	-0.277681						Vesicle traff.					CRD1	RCF2	0.98294	0.385096	Mito
EMP46	SFC1	2.08676	0.000973195						Vesicle traff.					RCF1	RCF2	-0.229606	0.409903	Mito
ERP6	ILM1	3.23465	-0.0114803						Vesicle traff.					COX18	SDH4	0.532295	0.34923	Mito
ERP6	MDL2	-0.186411	0.35018						Vesicle traff.					RCF2	SDH4	0.148269	0.308513	Mito
ILM1	SHR3	2.91185	-0.0175708						Vesicle traff.					CRD1	TIM17	-8.30861	0.327094	Mito
ILM1	SVP26	2.11206	0.10228						Vesicle traff.					MGR2	TIM17	1.13586	0.3469	Mito
ILM1	TVP23	3.07427	0.00121289						Vesicle traff.					PAM17	TIM17	-12.2216	0.253517	Mito
MDL2	MST27	2.40505	0.0541411						Vesicle traff.					PCP1	TIM17	-6.23053	0.321186	Mito
PHO86	RCF2	2.69836	-0.0541907						Vesicle traff.					ILM1	YSP1	3.03083	0.014002	Mito
RCF1	TVP23	2.01286	0.0989726						Vesicle traff.					TIM17	YSP1	2.26452	-0.0997368	Mito
SHR3	YSP1	0.423346	0.262184						Vesicle traff.					AAC1	MPC1	-3.39806	-0.0767111
SVP26	YSP1		0.304371						Vesicle traff.					AAC3	ERV15	-4.94291	0.0918403
AAC1	MPC1	-3.01747	-0.0597816					Transm. trans.						AAC3	YBR219C	-16.9335	0.0860032
AAC1	MUP1	0.211071	-0.247392					Transm. trans.						AAC3	DLT1	2.48462	0.0800011
AAC1	PHO89	-0.874025	-0.215835					Transm. trans.						AAC3	YBR220C	-13.3354	0.0683129
ADY2	ATG33	-0.586282	-0.238894					Transm. trans.						AIM26	ALG6	-0.489535	0.322171
ADY2	ILM1	1.90948	0.0040376					Transm. trans.						AIM26	ALG3	-0.209502	0.32157
ADY2	RCF2	0.673951	0.282288					Transm. trans.						AIM26	VRG4	-1.24504	0.316127
AGP2	CRC1	-0.959211	-0.245369					Transm. trans.						AIM26	YBT1	0.468695	0.300976
AGP3	COA3	1.99862	0.210266					Transm. trans.						AIM26	ALG12	2.50846	0.253817
AGP3	CRC1	0.657928	-0.322407					Transm. trans.						AIM26	OST3	-3.6427	0.22389
AGP3	ILM1	2.04718	-0.037447					Transm. trans.						AIM26	ERP2	2.31791	0.0906308
AGP3	MDL2	-0.44208	0.302908					Transm. trans.						AIM26	SHR3	-0.222963	-0.299275
AGP3	RCF2	0.594941	0.269544					Transm. trans.						AIM26	BRE4	0.832109	-0.26458
AIM26	LEM3	3.10706	0.0745564					Transm. trans.						AIM26	YGL041C	2.22238	-0.116441
ATG33	ATR1	0.405389	0.282056					Transm. trans.						AIM26	SSM4	3.82617	-0.0679676
ATO3	SDH4	0.107573	0.266872					Transm. trans.						AIM26	FRE5	-4.23422	-0.056955
ATO3	TIM17	2.04007	0.150076					Transm. trans.						AIM26	LEM3	4.24423	-0.0194436
AUS1	COA3	-6.07393	-0.321916					Transm. trans.						AIM26	THI7	2.8377	-0.0178628
AUS1	COX18	-6.87623	-0.252685					Transm. trans.						ATG33	BUD8		0.364859
AUS1	CRC1		0.325724					Transm. trans.						COA3	COQ2	4.20211	0.675257
AUS1	CRD1	-4.31764	-0.0288252					Transm. trans.						COA3	ERP6	2.8417	0.272459
AUS1	MDL2	-0.303414	-0.226646					Transm. trans.						COA3	YDR029W	2.42457	0.272242
AUS1	RCF1	-3.54296	-0.153367					Transm. trans.						COA3	YFL051C	2.44198	0.180467
AUS1	RCF2	-1.93224	-0.312324					Transm. trans.						COA3	YFL015C	3.20059	0.178503
AUS1	SDH4	-0.829015	-0.213766					Transm. trans.						COA3	TVP23	2.82432	0.168058
AVT5	COA3	3.92307	0.450798					Transm. trans.						COA3	YHR140W	3.05014	0.144593
AVT5	COX18	2.07727	0.508311					Transm. trans.						COA3	PHM7	2.60997	0.0841099
AVT5	CRC1	-0.880101	-0.26861					Transm. trans.						COA3	VBA5	2.41762	0.0742912
AVT5	CRD1	-0.715612	0.399935					Transm. trans.						COA3	DFG16	2.35254	0.0298266
AVT5	MGR2	0.618841	0.304199					Transm. trans.						COA3	VBA1	2.49105	0.0297763
AVT5	PAM17	0.279154	0.284043					Transm. trans.						COA3	PET9	-4.70829	0.025379
AVT5	RCF1	0.797205	0.423605					Transm. trans.						COA3	SHH3	2.29403	0.0029202
AVT5	RCF2	1.45229	0.409207					Transm. trans.						COA3	USA1	-3.0332	-0.331486
AVT5	TIM17	-0.17864	0.287459					Transm. trans.						COA3	FUN14	-0.526942	-0.304776
BAP3	ILM1	2.00771	-0.0727423					Transm. trans.						COA3	FCY2	-0.7398	-0.302918
COA3	FCY2	-2.47187	-0.280601					Transm. trans.						COA3	HXT3	-2.0758	-0.297588
COA3	HXT3	-1.82968	-0.230824					Transm. trans.						COA3	YIL067C	1.8606	-0.287057
COA3	LEM3	2.25821	-0.14979					Transm. trans.						COA3	COS10	-0.498023	-0.261256
COA3	PET9	-4.83868	-0.0669282					Transm. trans.						COA3	SSM4	2.56599	-0.0227686
COX18	DIP5	-1.43593	-0.315139					Transm. trans.						COX18	PEX31		0.329382
COX18	FCY2	-2.60685	-0.321347					Transm. trans.						COX18	TVP15	2.48809	0.205186
COX18	JEN1	-3.15991	-0.162565					Transm. trans.						COX18	YFR035C	2.52802	0.204883
COX18	MPC1	2.2367	0.232291					Transm. trans.						COX18	YDR090C	2.65402	0.170831
COX18	PET9	-4.36273	-0.0777212					Transm. trans.						COX18	PUG1	2.24194	0.0646622
COX18	SAM3	-3.46295	-0.149605					Transm. trans.						COX18	QDR3	2.64374	0.0533107
COX18	TAT1	2.96829	0.0467355					Transm. trans.						COX18	DLT1	2.34129	0.0509454
COX18	YHL008C	-3.30515	-0.149063					Transm. trans.						COX18	PET9	-4.61252	0.0412253
CRC1	FCY2	2.69394	0.397771					Transm. trans.						COX18	PMT5	2.2226	0.0236429
CRC1	JEN1	0.044739	0.26025					Transm. trans.						COX18	YFL051C	2.70681	0.0190121
CRC1	MCH4	2.18957	0.0430207					Transm. trans.						COX18	YAL066W	2.52034	0.0135345
CRC1	PDR18	0.507777	0.269332					Transm. trans.						COX18	USA1	-4.3519	-0.342428
CRC1	TAT1	0.811275	-0.239593					Transm. trans.						COX18	DIP5	-0.820685	-0.313362
CRC1	YBT1	1.53502	0.406066					Transm. trans.						COX18	YHL008C	-1.81238	-0.304053
CRD1	FCY2	-3.15348	-0.103764					Transm. trans.						COX18	NRT1	-1.9528	-0.278914
CRD1	MPC1	2.58632	0.0870922					Transm. trans.						COX18	FCY2	-1.26138	-0.275198
CRD1	YBR241C	-3.29614	0.0273637					Transm. trans.						COX18	DER1	-0.018112	-0.261216
DIP5	RCF1	-0.123206	-0.302814					Transm. trans.						COX18	EMP46	-3.43665	-0.250782
DIP5	RCF2	-0.652696	-0.269344					Transm. trans.						COX18	PFA3	-3.41092	-0.219846
DIP5	YIA6	-0.021723	-0.232456					Transm. trans.						COX18	TAT1	3.09857	-0.154538
DNF1	MDL2	2.45101	0.0925059					Transm. trans.						COX18	PEX28	2.41727	-0.148703
DNF2	ILM1	2.45855	-0.0210868					Transm. trans.						COX18	ERV29	2.39929	-0.0453959
DTR1	ILM1	3.25236	0.00278517					Transm. trans.						COX18	YFL034W	2.56877	-0.0385275
FCY2	MDL2	-0.039029	-0.227994					Transm. trans.						COX18	PHO86	2.31116	-0.0245229
FCY2	RCF2	-1.62468	-0.252443					Transm. trans.						CRC1	YBT1	1.40657	0.394556
FCY2	TIM17	-3.53144	-0.0739064					Transm. trans.						CRC1	PDR18	0.354931	0.306917
FCY21	TIM17	2.23056	0.0179448					Transm. trans.						CRC1	YKL044W	-0.744239	0.305251
GAP1	MDL2	-0.58727	-0.225178					Transm. trans.						CRC1	FCY2	2.89214	0.270555
GEX2	ILM1	2.05636	-0.130915					Transm. trans.						CRC1	GAP1	2.29776	0.078387
GEX2	SDH3	2.25143	0.181742					Transm. trans.						CRC1	YLR152C	2.44658	0.0166124
HNM1	RCF2	-1.00144	-0.214634					Transm. trans.						CRC1	YFL034W	-0.203723	-0.253209
HNM1	SDH4	-0.427709	-0.211837					Transm. trans.						CRC1	YIL170W	2.29808	-0.00536143
HXT5	ILM1	2.45644	-0.215645					Transm. trans.						CRD1	MPC1	2.20471	0.115608
HXT5	YSP1		0.302337					Transm. trans.						CRD1	FCY21	4.10998	-0.0804382
ILM1	MCH4	1.95575	0.00789647					Transm. trans.						CRD1	YBR219C	2.69259	-0.0356531
ILM1	MUP1		-0.221693					Transm. trans.						ILM1	YDR387C	-3.54527	0.000212724
ILM1	PDR18	-3.65473	0.0120524					Transm. trans.						ILM1	YKR073C		0.309305
ILM1	QDR3	3.1078	0.0631361					Transm. trans.						ILM1	OST6	-8.21784	0.255934
ILM1	SNG1	-5.60934	-0.205668					Transm. trans.						ILM1	OST3	-5.05929	0.171242
ILM1	SNQ2	3.88442	-0.00837009					Transm. trans.						ILM1	YPL264C	2.36077	0.0801164
ILM1	TAT1	3.62248	-0.0897763					Transm. trans.						ILM1	QDR3	4.46992	0.0582117
ILM1	TPO2	-6.809	0.204184					Transm. trans.						ILM1	OSW5	-4.61623	0.0529481
ILM1	VBA1	3.32572	-0.0103868					Transm. trans.						ILM1	YRO2	3.55284	0.0448785
ILM1	YDL199C	2.50856	0.00542687					Transm. trans.						ILM1	TPN1	2.80015	0.0447646
JEN1	MDL2	-0.450334	-0.258894					Transm. trans.						ILM1	PMT6	-6.20744	0.0437746
LEM3	TIM17	2.08678	-0.0739344					Transm. trans.						ILM1	YDR090C	3.51444	0.0411529
MDL2	OPT2	0.213836	-0.213556					Transm. trans.						ILM1	TVP23	3.08845	0.0391665
MDL2	YBT1	0.258226	-0.310916					Transm. trans.						ILM1	SHR3	3.72132	0.0354141
MDL2	YEA6	2.32018	0.106808					Transm. trans.						ILM1	YMR221C	3.92098	0.0347504
MGR2	PET9	-4.14821	0.110962					Transm. trans.						ILM1	SVP26	2.26141	0.0230393
MGR2	RGT2	2.93089	0.0516759					Transm. trans.						ILM1	PFF1	2.80173	0.0210207
MGR2	SNQ2	2.58212	0.234243					Transm. trans.						ILM1	RBD2	2.40587	0.0116313
MGR2	THI73	-0.764334	0.343592					Transm. trans.						ILM1	YKL031W	0.131211	-0.258912
MGR2	VPS73	2.01105	0.0838192					Transm. trans.						ILM1	SNG1	-6.83439	-0.215935
MGR2	VRG4	0.470446	-0.218193					Transm. trans.						ILM1	YPL162C	2.58594	-0.198196
MPC1	PAM17	4.81468	0.113767					Transm. trans.						ILM1	YFL034W	4.05327	-0.173138
OPT1	YSP1	2.03652	0.11284					Transm. trans.						ILM1	LEM3	2.91882	-0.157785
PCP1	THI73	-10.4193	0.0328373					Transm. trans.						ILM1	NUR1	2.84559	-0.15077
PCP1	VRG4	2.20624	-0.00392605					Transm. trans.						ILM1	TAT1	4.61771	-0.149466
PCP1	YBT1	-3.01482	0.0133004					Transm. trans.						ILM1	SPC2	-4.1964	-0.141568
PET9	RCF1	-2.98831	-0.114638					Transm. trans.						ILM1	YPR003C	4.67787	-0.0904384
PTR2	TIM22	1.02123	0.268484					Transm. trans.						ILM1	YOL162W	2.63687	-0.0719217
QDR2	YSP1	-8.21032	-0.0442614					Transm. trans.						ILM1	YKL044W	-4.79049	-0.065498
RCF1	YGL114W	-0.449562	-0.266074					Transm. trans.						ILM1	MRH1	3.41648	-0.0588127
RCF2	YGL114W	-0.857709	-0.294545					Transm. trans.						ILM1	MCH4	2.61116	-0.0452388
RCF2	YHL008C	-0.688139	-0.228628					Transm. trans.						ILM1	YGL041C	2.57056	-0.0389891
RCF2	YIL166C	-0.264908	-0.215929					Transm. trans.						ILM1	YBR219C	3.33402	-0.0302275
SDH3	VBA5	2.06152	0.102235					Transm. trans.						ILM1	SNQ2	4.85493	-0.029623
SDH4	VRG4	0.099362	-0.231427					Transm. trans.						ILM1	VBA5	2.49589	-0.0248564
SFC1	SNG1	-3.1191	0.148845					Transm. trans.						ILM1	VBA1	4.83893	-0.02279
SFC1	YDR387C	-2.92433	0.028199					Transm. trans.						ILM1	RTN2	4.63021	-0.0227525
TIM22	YBT1	2.20541	0.0815709					Transm. trans.						ILM1	YFR035C	3.17416	-0.0142388
AIM26	ALG3	-0.656767	0.280703				Prot. mat.							ILM1	YMR253C	2.28838	-0.00933145
AIM26	ALG6	-0.08299	0.28938				Prot. mat.							ILM1	SSM4	2.28899	-0.00862578
AIM26	ARV1	-0.453039	0.309052				Prot. mat.							ILM1	PRM8	2.84451	-0.00598871
AIM26	PMT4	1.94829	0.159378				Prot. mat.							MDL1	MMP1	0.27518	-0.312872
AIM26	SSH1	2.11382	-0.0845358				Prot. mat.							MDL1	PDR15	-0.508344	-0.286457
AIM26	STE24	2.35755	0.306801				Prot. mat.							MDL1	YLL053C	-0.220754	-0.280871
ALG3	MDL1	-0.290305	-0.216997				Prot. mat.							MDL1	SEO1	-0.209765	-0.278349
ALG3	MGR2	1.24843	-0.254463				Prot. mat.							MDL1	SNA3	0.917144	-0.275671
ALG6	RCF2	2.07572	0.00672572				Prot. mat.							MDL1	THI7		-0.272726
ALG8	MDL1	0.196984	-0.227478				Prot. mat.							MDL1	NNF2	2.34355	-0.208827
ARV1	ILM1	2.1102	0.174555				Prot. mat.							MDL2	YPR003C	0.109711	0.469555
ARV1	MGR2	2.64072	-0.114316				Prot. mat.							MDL2	RBD2		0.416451
ARV1	TIM17	3.34092	-0.00750747				Prot. mat.							MDL2	YFL034W	-0.031062	0.390428
COX18	SSH1	2.66714	0.203836				Prot. mat.							MDL2	SHR3	1.46701	0.369564
CRC1	EMC3	-0.027815	0.265206				Prot. mat.							MDL2	YGL041C	0.554063	0.366
DIE2	ILM1	2.81146	0.19149				Prot. mat.							MDL2	YOP1	0.099538	0.344614
EMC3	MDL2	0.370796	-0.212061				Prot. mat.							MDL2	RTN2	0.364356	0.327195
EMC4	ILM1	2.80661	0.189127				Prot. mat.							MDL2	YDR090C	0.430888	0.325304
EMC4	PCP1	2.08699	0.040459				Prot. mat.							MDL2	TVP23	0.96508	0.323694
ERD1	MGR2	2.0709	-0.181042				Prot. mat.							MDL2	PRM8	0.148262	0.313669
ILM1	OST3	-6.45997	0.206424				Prot. mat.							MDL2	YBT1	0.484484	-0.273233
ILM1	OST6	-9.99184	0.241193				Prot. mat.							MDL2	YIP3	0.054098	-0.256584
ILM1	PMT6	-4.80274	0.0214976				Prot. mat.							MGR2	PET9	-5.2259	0.185902
ILM1	RCE1	-4.97299	0.18211				Prot. mat.							MGR2	SNQ2	2.33071	0.179393
ILM1	RER1	1.92892	0.100177				Prot. mat.							MGR2	RGT2	2.78661	0.11915
ILM1	SEC62	0.100586	0.264463				Prot. mat.							MGR2	SPC2	1.27064	-0.312437
ILM1	SPC2	-7.74891	0.0606469				Prot. mat.							MGR2	YNL320W	-4.79186	-0.105455
OST3	SDH3	2.05846	-0.0774248				Prot. mat.							MGR2	YAR047C	-3.7653	-0.0731988
OST3	TIM17	1.95276	-0.0908895				Prot. mat.							PAM17	YMD8	2.20395	0.0217282
RCF2	SLP1	0.88809	-0.217727				Prot. mat.							PCP1	PET9	-1.30881	0.347939
RCF2	SPC2	-0.345984	-0.215486				Prot. mat.							PCP1	POM33	-8.89504	0.139352
AIM26	YPF1		-0.218849			Prot. degr.								PCP1	THI73	-10.1873	0.0413423
ATG33	YPF1	2.02534	0.154987			Prot. degr.								PCP1	SSM4	3.74462	-0.290519
COA3	USA1	-2.91634	-0.218375			Prot. degr.								PCP1	THI7	4.9926	-0.211225
COX18	USA1	-3.81404	-0.276212			Prot. degr.								PCP1	PEX28	2.36382	-0.188835
DER1	ILM1	2.84081	0.0515047			Prot. degr.								PCP1	TDA5	2.51898	-0.130752
ILM1	SSM4	2.09152	-0.0389702			Prot. degr.								PCP1	SEO1	2.23859	-0.130511
RCF2	USA1	-1.88293	-0.271135			Prot. degr.								PCP1	RIM9	2.22609	-0.116043
TIM17	TUL1	2.23709	0.0286919			Prot. degr.								RCF1	YDR029W	2.31585	0.184266
BRL1	CRC1	0.600888	0.275066		Organelle morph.									RCF1	YHL008C	-1.01623	-0.267705
BRL1	RCF1	-1.8149	-0.212546		Organelle morph.									RCF2	YKL044W	0.364591	-0.329837
BRL1	RCF2	-1.1651	-0.335912		Organelle morph.									RCF2	YHL008C	-0.59949	-0.265017
COA3	EMP70	1.91949	-0.0208806		Organelle morph.									RCF2	USA1	-2.58257	-0.26143
COA3	PFA3	-1.8952	-0.255052		Organelle morph.									SDH3	YLR152C	-0.581256	0.357911
COA3	RTN2	0.526167	0.262851		Organelle morph.									SDH3	YJR015W	0.928687	0.326355
COX18	PFA3	-2.64394	-0.254949		Organelle morph.									SDH3	YCR061W	0.29922	0.30881
COX18	RTN2	0.220275	0.271429		Organelle morph.									SDH3	VBA5	2.64735	0.0786793
CRC1	RTN2	-0.636802	-0.238299		Organelle morph.									SDH3	YJL028W	2.51611	0.0568454
ILM1	PEX31	-5.65819	-0.0312011		Organelle morph.									SDH3	THI7	2.49596	-0.256535
ILM1	RTN2	2.97833	-0.0612132		Organelle morph.									SDH4	THI74	2.802	0.054807
MGR2	PEX29	-2.94579	0.0682165		Organelle morph.									SFC1	VBA2	2.33892	0.114543
PCP1	POM33	-9.27233	0.146344		Organelle morph.									TIM17	TUL1	2.27109	0.0246883
PEX28	TIM22	-0.170418	0.279478		Organelle morph.									TIM17	YKL031W	1.95206	-0.329915
PEX28	YSP1		0.51023		Organelle morph.									TIM17	YBR219C	2.21209	-0.125974
PEX31	YSP1	-0.891646	-0.222307		Organelle morph.									TIM17	YDL218W	2.76464	-0.0116673
RCF2	RTN2	0.531531	0.270965		Organelle morph.									TIM22	YOL162W	-0.653004	0.307971
AAC3	LAS21	-12.8667	-0.0229237											TIM22	YRO2	0.404982	0.300901
AAC3	TOK1	-14.0108	0.00108634											TIM22	YIP3	-0.212428	-0.256406
AAC3	VHC1	-7.0229	0.00649459											TIM22	VHT1	2.41731	-0.0222746
AIM26	CHS3	-9.79658	0.0870114											COQ2	COX18	3.49718	0.593457
AIM26	CHS7	-8.73707	0.196706											COQ2	RCF1	3.30007	0.462684
AIM26	FRE3	2.0089	0.0737745											COQ2	RCF2		0.46136
AIM26	GUP1	-7.81243	0.367136											VBA1	YSP1	-0.26932	0.460933
AIM26	KRE1	-2.98675	0.335551											PEX28	YSP1		0.440256
AIM26	LAS21	-3.63932	0.287999											YPR003C	YSP1	0.883723	0.437866
AIM26	SCS3	1.99526	0.0562679											BAP3	MDL2	0.366311	0.436353
ATG33	FRE8	2.13332	0.120941											AVT5	COX18	1.63622	0.421771
COA3	ELO2	0.094636	-0.225245											ERJ5	YSP1	0.38201	0.408762
COA3	ERG1	-0.87649	-0.251186											SHR3	YSP1	1.28713	0.388354
COA3	ERG3	-6.19066	-0.169479											AVT5	RCF2	1.1655	0.387091
COA3	FAT1	2.145	0.228507											GMH1	TIM22	1.27851	0.382074
COA3	FRE3	4.82621	0.482445											YPL264C	YSP1	0.602674	0.38173
COA3	GPI2	-4.09007	-0.189878											MRH1	YSP1	0.34043	0.377321
COA3	GUP1	1.91919	0.0921539											YDL218W	YSP1	0.198146	0.376786
COA3	IZH2	3.13517	0.46906											QDR3	YSP1	-0.664897	0.375982
COA3	MFM1	0.794719	0.279056											SSM4	YSP1	0.380271	0.370692
COA3	OLE1	1.03875	0.262369											COQ2	CRD1	-2.04595	0.369209
COA3	SUR1	-6.31513	-0.281838											AVT5	RCF1	0.17171	0.360187
COX18	ENB1	2.36073	-0.139182											YFL034W	YSP1	0.099049	0.35915
COX18	ERG1	-2.58267	-0.215165											BRE4	MDL2	-1.03215	0.358603
COX18	FAT1	2.49732	0.235065											AGP3	MDL2	-0.176077	0.357236
COX18	FRE3	3.82519	0.551381											MCH4	YSP1	0.715534	0.355295
COX18	GPI2	-3.84495	-0.186035											YOP1	YSP1	-0.123734	0.355061
COX18	GUP1	2.20774	0.06036											DNF2	YSP1	1.22704	0.355052
COX18	IZH2	3.03734	0.548102											SHR3	TIM22		0.352829
COX18	MFM1	1.02738	0.277718											AVT5	COA3	3.14347	0.35254
COX18	NSG2	-1.21905	-0.216572											TVP23	YSP1	0.008158	0.35061
COX18	SUR1	-6.28686	-0.21981											DCV1	YSP1	0.575077	0.349163
CRC1	FRE6	1.62255	0.280133											YDR090C	YSP1	-0.018258	0.348777
CRC1	SCT1	2.17356	-0.0207965											PEX28	TIM22	-0.419314	0.345966
CRC1	VMR1	-0.490439	0.340387											YFL051C	YSP1	0.972261	0.339258
CRC1	YIL170W	2.3684	0.0231655											YBR219C	YSP1	-0.356437	0.338897
CRC1	YPC1	0.51723	-0.228849											RTN2	YSP1	-0.07232	0.338428
CRD1	ERG1	0.100066	-0.222405											YMR141C	YSP1	-0.540207	0.335674
CRD1	FRE3	3.06238	0.305643											PFF1	TIM22	-0.965344	0.32634
CRD1	IZH2	1.34346	0.268749											ERP6	MDL2	-0.597905	0.321794
CRD1	IZH3	-3.21399	0.0992843											YHR140W	YSP1		0.319812
CRD1	KRE1	1.93337	-0.081951											YGL041C	YSP1	1.79307	0.318674
CRD1	MFM1	1.16725	0.297725											VBA5	YSP1	0.515419	0.318294
CRD1	SUR1	-7.09585	-0.125395											YRO2	YSP1	-0.364181	0.316594
CRD1	TRK2	1.9385	0.0012441											DFG16	YSP1	0.675402	0.314978
CRD1	YMR279C	1.90947	-0.0328366											BRE4	YSP1	0.37962	0.312523
ILM1	IPT1	3.25321	-0.043739											MCH4	TIM22	0.189303	0.30725
ILM1	KRE1	-12.6101	0.39778											PEX31	SDH4	-0.509199	0.306783
ILM1	LAS21	2.50458	0.217499											DLT1	YSP1	0.362691	0.306096
ILM1	LCB3	2.46784	-0.0973164											DTR1	MDL2	-0.162416	0.304924
ILM1	OLE1	3.21557	0.108899											AVT5	CRD1	-0.285344	0.304668
ILM1	SAC1		0.269293											YKR051W	YSP1	-0.121811	0.302533
ILM1	SMF2	4.08276	-0.148387											AGP2	MDL2	0.116652	0.300018
ILM1	WSC3	3.10742	-0.0499745											AGP3	COA3	2.25847	0.277061
ILM1	YDR018C	2.64033	0.0266464											FAT3	SFC1	2.43937	0.165084
ILM1	YPC1	3.24074	-0.0458769											SHR3	TIM17	2.84984	0.155854
MDL1	SMF1	-0.734752	-0.212683											QDR3	RCF1	2.55756	0.141265
MDL2	OLE1	0.058811	0.304787											MPC1	PAM17	3.17431	0.122549
MGR2	NHX1	1.92056	-0.0983546											YGR168C	YSP1	2.44164	0.118268
MGR2	ORM2	2.17843	-0.10847											QDR2	YSP1	-8.1274	0.112287
MGR2	PMC1	2.46656	0.00272308											RAX1	SFC1	2.271	0.107548
MGR2	SMP3	2.08888	-0.111306											ERC1	SFC1	2.8091	0.0911034
PAM17	SUR1	-3.42929	-0.0351875											AVT1	YIA6	2.26802	0.0847122
PAM17	YFT2	2.14721	0.0173098											DFG16	PAM17	2.60342	0.0833074
PCP1	SMF3	-5.70102	0.0841656											PET9	RCF1	-3.52063	0.0807641
RCF1	SUR1	-4.62027	-0.253156											DIE2	ILM1	2.6877	0.0400132
RCF1	ZRC1	0.571292	0.263008											STT3	YSP1	2.6572	0.039749
RCF1	ZRT3	1.959	0.126361											ERV14	ILM1	2.71291	0.0362012
RCF2	SUR1	-3.56138	-0.30969											ERJ5	ILM1	2.92994	0.0361192
RCF2	VMR1	0.260207	-0.282593											ARV1	COA3	3.28332	0.0159398
TIM17	YIL170W	2.30697	0.0277047											DNF1	TIM17	2.65785	-0.000647552
TIM22	ZRC1	-0.266228	-0.234044											PEX31	YSP1	1.81137	-0.353213
ALR2	ILM1	3.04174	-0.0701823											AUS1	COA3	-4.40571	-0.349246
BST1	COX18	1.91373	0.00952115											NNF2	TIM17	3.80955	-0.314732
BST1	PAM17	2.30834	-0.0641693											PRM2	YSP1	0.339729	-0.301453
CCH1	ILM1	-10.852	0.379881											HVG1	SDH3	-0.030593	-0.299797
CDC1	SDH4		0.324462											DIP5	RCF2	-0.809285	-0.295467
CHO1	COA3	2.23881	0.0358988											ASI2	SDH4	0.204795	-0.292635
CHO1	ILM1	2.16379	0.22762											TVP38	YSP1	-0.29377	-0.290914
CHO1	MGR2	2.64529	0.112854											MEP1	RCF2	-0.456235	-0.288384
CHO1	PCP1	-3.19947	-0.136451											LEM3	PCP1	2.83947	-0.285276
CHO1	TIM17	2.80115	0.0896955											ASI2	COX18	-1.14895	-0.283908
CHS1	ILM1	-4.04765	0.0817558											HVG1	MDL1	-0.156103	-0.276388
CHS3	ILM1	-12.9355	0.319578											AGP3	CRC1	-0.093919	-0.271812
CHS3	MGR2	0.331612	-0.215985											DSC3	RCF2	1.04126	-0.270428
CHS7	ILM1	-15.3874	0.236905											MUP3	RCF2	-0.605042	-0.270376
CHS7	MGR2	-0.217985	-0.256408											NNF2	RCF2	-0.2736	-0.269227
CHS7	TIM17	-1.80895	-0.257882											DER1	ILM1	3.602	-0.268333
COT1	COX18	-3.05801	0.0347799											HXT5	ILM1	2.02935	-0.266972
COT1	CRD1	-3.24754	-0.110626											HXT8	TIM17		-0.266324
COT1	RCF1	-3.1917	-0.0276889											YIP3	YSP1	0.215909	-0.255153
CSH1	ILM1	2.82006	-0.0214252											SNA2	YSP1	0.710831	-0.252412
CST26	ILM1	5.11377	-0.0013076											PET9	TIM22	1.2063	-0.251074
CWH43	ILM1	2.63555	0.229773											ARV1	PCP1	3.00377	-0.248321
ECM33	ILM1	2.59593	0.224377											PEX28	TIM17	2.3168	-0.218893
ECM33	TIM17	2.93588	0.0391895											LEM3	TIM17	3.97396	-0.217697
ELO2	ILM1		-0.279463											ERJ5	PCP1	2.27267	-0.212029
ELO3	TIM17	3.94347	-0.0401846											ALG9	TIM17	2.53016	-0.208044
ERG1	RCF2	-0.516629	-0.262446											SSM4	TIM17	3.685	-0.204308
ERG3	MGR2	-2.11061	-0.216004											ARV1	TIM17	4.7043	-0.204146
ERG3	YSP1	-3.24995	0.0425947											AUS1	COX18	-6.17438	-0.192504
FAT1	ILM1	3.52299	0.0636898											THI7	TIM17	2.8964	-0.184449
FAT1	RCF1	2.33456	0.132901											AUS1	RCF1	-4.28854	-0.16178
FAT1	RCF2	2.32028	0.140253											QDR2	TIM17	2.20317	-0.150409
FIG1	ILM1	3.51169	0.0781626											ARV1	MGR2	3.49607	-0.139991
SEI1	YSP1	0.48199	-0.240142											MUP1	YSP1	2.37316	-0.136078
FRE1	RCF2	-1.57187	-0.256986											FCY21	TIM17	3.23371	-0.126931
FRE2	ILM1	3.42896	0.151622											QDR3	TIM17	2.79281	-0.123691
FRE3	PCP1	2.05433	0.127954											PFF1	TIM17	2.84292	-0.103957
FRE3	RCF1	1.31218	0.486033											DTR1	ILM1	2.90065	-0.103697
FRE3	RCF2	2.15827	0.412015											ERJ5	SDH3	3.43922	-0.101343
GPI13	PCP1	-3.69992	-0.0672742											RRT1	SDH3	2.87116	-0.0973103
GPI13	RCF2	-0.250656	-0.26612											DCV1	ILM1	2.76776	-0.0968905
GPI17	ILM1	2.02433	0.221475											OPT2	PCP1	2.41334	-0.0898223
GPI17	MGR2	2.6644	0.0466314											DLT1	TIM17	3.74721	-0.0876222
GPI19	SDH4	1.91752	0.131925											DFG16	PCP1	2.64394	-0.0814346
GPI2	RCF1	-1.43434	-0.229812											VHT1	YSP1	3.17962	-0.0799422
GPI2	RCF2	-2.35064	-0.231336											BRE4	ILM1	3.52325	-0.0771001
GUP1	ILM1	-9.36143	0.321187											ERP6	ILM1	4.2772	-0.0765565
GUP1	MGR2	3.45954	-0.134266											DNF2	ILM1	3.97949	-0.0764008
GUP1	TIM17	2.29741	-0.0647391											COS12	MGR2	-4.37322	-0.0706621
IZH2	MDL2	2.53035	0.0579904											ERV14	TIM17	2.9244	-0.0702721
IZH2	PAM17	2.32189	0.220869											AUS1	CRD1	-4.4357	-0.069025
IZH2	RCF1	1.42795	0.428923											AQY1	TIM17	2.22142	-0.0634066
IZH2	RCF2	2.17537	0.356147											ERJ5	TIM17	4.29269	-0.0603402
IZH3	MGR2	0.691986	0.303638											AGP3	ILM1	2.39929	-0.052328
IZH3	PCP1	-5.77645	0.0390791											GMH1	ILM1	3.0425	-0.0431762
KEI1	TIM17	2.1267	0.0974898											ALG8	YSP1	2.62841	-0.041417
KRE1	MGR2	3.3153	-0.122221											SGE1	TIM17	2.2091	-0.0400793
KRE1	PAM17	2.37569	-0.0652474											ARV1	ILM1	2.9545	-0.0361164
LAG1	RCF1	0.011434	-0.251512											ARV1	COX18	2.29134	-0.0329838
MFM1	TIM17	-3.63418	0.0515607											MAL31	PAM17	3.16049	-0.0274471
PHS1	SFC1	2.33112	-0.0422562
PRM6	SDH4	-0.222064	-0.220677
PUN1	RCF2	-0.27856	-0.248163
PUN1	SDH4	-0.343693	-0.215791
SMA2	TIM17	2.02992	-0.0651524
SUR1	YSP1	2.08972	0.0316193
YPC1	YSP1	0.247554	0.279187

## Sheet: Organelle morph.
Gene 1	Gene 2	Gen. Inter.	Correlation	Functional categories of interacting partners:								With Cerulenin	Gene 1	Gene 2	Gen. Inter.	Correlation	Functional categories of interacting partners:
AIM14	PEX29	1.90973	0.129877	Organelle morph.									ECM33	PEX31	0.568788	-0.348712					GPI/Cell wall
PEX31	RTN2	0.80564	-0.235425	Organelle morph.									PEX31	WSC3	-0.36567	-0.30094					GPI/Cell wall
SEY1	YOP1	-5.54596	-0.0385855	Organelle morph.									ECM33	LNP1	0.803416	-0.259726					GPI/Cell wall
AIM14	YFL034W	2.59011	0.0420476							N/A			LNP1	WSC3	-0.047	-0.252607					GPI/Cell wall
AIM14	YPR071W	2.01059	0.0624558							N/A			BST1	PEX31	4.92875	-0.204084					GPI/Cell wall
ATG9	YDR090C	1.94037	0.0612868							N/A			PER1	PEX31	2.95211	-0.1531					GPI/Cell wall
ATG9	YKL031W	-3.37875	-0.00165497							N/A			PER1	VTC1	2.59451	-0.0804331					GPI/Cell wall
BRL1	COS10	2.01261	0.130209							N/A			EMP70	KRE1	-7.71712	0.0518944					GPI/Cell wall
BRL1	DSC3	0.4831	0.313294							N/A			LOH1	PFA3	-3.40419	0.0682634					GPI/Cell wall
BRL1	IRC23	0.257683	-0.254759							N/A			WSC3	YOP1	0.851321	0.308805					GPI/Cell wall
BRL1	SNA4	-1.49165	0.269031							N/A			RTN2	WSC3	0.248132	0.404154					GPI/Cell wall
BRL1	YBL059W	2.41214	-0.0235784							N/A			FRE2	VTC1	-0.488853	-0.307913				Ion homeos.
BRL1	YKL044W	0.170873	0.285574							N/A			PEX31	SMF2	0.685586	-0.300257				Ion homeos.
BRL1	YLR046C	1.96926	0.00979829							N/A			BSD2	PEX31	0.093859	-0.297238				Ion homeos.
COS1	PFA3		0.496958							N/A			FRE1	RTN2	-1.0713	-0.269956				Ion homeos.
COS12	PFA3	2.3814	0.106672							N/A			NHA1	RTN2	-0.297995	-0.25683				Ion homeos.
COS6	PFA3	-9.1563	-0.0155098							N/A			PEX28	ZRC1	0.016155	-0.256664				Ion homeos.
DLT1	SUR7	0.469221	0.27107							N/A			IZH2	YOP1	2.34454	0.0771274				Ion homeos.
NUR1	POM152	-4.88505	-0.0311922							N/A			IZH2	RTN2	2.28942	0.179493				Ion homeos.
PER33	RTN2	-0.487171	-0.210495							N/A			CSC1	SUR7	2.97258	0.257329				Ion homeos.
PEX28	YHR140W		0.508517							N/A			ALR2	YOP1	0.369883	0.308262				Ion homeos.
PEX29	PTM1	-0.107378	0.340102							N/A			FRE7	YOP1	0.522675	0.315964				Ion homeos.
PEX29	YFL034W	0.052493	0.28814							N/A			FRE7	RTN2	-0.023324	0.340852				Ion homeos.
PEX29	YFR035C	-4.24852	0.187861							N/A			TCB1	YVC1		0.342969				Ion homeos.
PEX29	YPR153W	0.334286	0.267057							N/A			PEX31	ZRC1	-1.23082	0.352002				Ion homeos.
PEX31	PRM8		-0.232884							N/A			ATM1	PEX31	-1.09762	0.364956				Ion homeos.
PEX31	YDR090C	-0.859	-0.250103							N/A			PCA1	PEX31	0.549136	0.398011				Ion homeos.
PEX31	YFL034W	-0.1715	-0.249219							N/A			ALR2	RTN2	-0.559393	0.399575				Ion homeos.
PEX31	YFL051C	0.708128	-0.257321							N/A			ELO1	PEX31	1.31641	-0.327503			Lipids
PEX31	YMR141C	0.717283	-0.221491							N/A			PEX31	YPC1	1.10855	-0.299922			Lipids
PEX31	YMR155W	0.400937	0.315269							N/A			PEX31	SUR2	0.644694	-0.289056			Lipids
PEX31	YPL264C	-0.701055	-0.325795							N/A			PEX31	YDR018C	1.03429	-0.265523			Lipids
PEX31	YPR003C	-0.311482	-0.243665							N/A			ERG1	RTN2	-0.623725	-0.258647			Lipids
PFA3	YJR015W	-3.01693	0.0288899							N/A			LCB3	PEX31	2.28958	-0.194896			Lipids
PFA3	YNL115C	2.16008	0.143978							N/A			ERG3	PEX31	2.38828	-0.13337			Lipids
PFF1	RTN2	-0.262567	0.32077							N/A			ELO3	PEX28	2.24726	-0.0732071			Lipids
RBD2	SUR7	-0.22885	-0.21602							N/A			ERG3	PEX29	-6.64335	-0.0450065			Lipids
RTN2	YDR090C	0.205065	0.321716							N/A			BRL1	ERG3	2.6941	0.00430964			Lipids
RTN2	YFR035C	-0.216999	0.286165							N/A			RTN2	SAC1	4.01654	0.00811538			Lipids
RTN2	YHL017W	-0.272707	-0.31275							N/A			SAC1	SUR7	-3.40992	0.0327952			Lipids
RTN2	YIL067C	0.046989	-0.299289							N/A			AIM14	CHO1	-5.45259	0.0453921			Lipids
RTN2	YKL044W	-0.022654	-0.234543							N/A			SCS3	SEY1	-17.1215	0.063625			Lipids
RTN2	YPL162C	-0.108769	0.300498							N/A			LNP1	SAC1	-3.41004	0.0863219			Lipids
TCB1	YHL044W	2.36315	-0.0272298							N/A			AIM14	SAC1	-3.30142	0.159324			Lipids
VTC3	YOR292C	0.149319	0.321243							N/A			ELO1	PEX28	-0.351567	0.317648			Lipids
YFL051C	YOP1	0.024754	0.270905							N/A			RTN2	YDR018C	-0.110958	0.319825			Lipids
BRL1	COQ2	-3.17385	-0.145137						Other				LNP1	NTE1	0.363314	0.330827			Lipids
BRL1	PRM2	2.40212	-0.103618						Other				YOP1	YPC1	-0.925536	0.332228			Lipids
COQ2	PFA3	-1.99773	-0.258276						Other				YDR018C	YOP1	0.674448	0.332346			Lipids
EMP70	RAX1	1.11106	0.279345						Other				GUP2	RTN2	0.442451	0.336877			Lipids
FMP45	PEX28	0.116901	0.266105						Other				MPO1	RTN2	0.1078	0.346047			Lipids
GMH1	PEX31	-0.29992	-0.309164						Other				DPP1	VTC1	-0.047504	0.366028			Lipids
PEX29	SRF1	2.34633	0.0763666						Other				PEX31	SCT1	-0.549953	0.377493			Lipids
POM152	SRF1	-0.45959	-0.232624						Other				RTN2	YPC1	-0.08164	0.444068			Lipids
RTN1	TVP18	3.2401	0.0445607						Other				PEX31	YSP1	1.81137	-0.353213		Mito
AIM14	EMP46	1.99591	0.116683					Vesicle traff.					COX18	PFA3	-3.41092	-0.219846		Mito
EMP46	RTN2	0.122572	-0.252314					Vesicle traff.					PEX28	TIM17	2.3168	-0.218893		Mito
ERP1	LNP1	-1.16004	0.277724					Vesicle traff.					PCP1	PEX28	2.36382	-0.188835		Mito
ERP2	PEX31	1.23603	0.278982					Vesicle traff.					COX18	PEX28	2.41727	-0.148703		Mito
ERP6	PEX31		-0.237367					Vesicle traff.					ILM1	RTN2	4.63021	-0.0227525		Mito
ERP6	RTN2	0.283459	0.32293					Vesicle traff.					PCP1	POM33	-8.89504	0.139352		Mito
ERP6	YOP1	-0.088439	0.26488					Vesicle traff.					PEX31	SDH4	-0.509199	0.306783		Mito
ERV14	LNP1	-4.26591	0.196676					Vesicle traff.					MDL2	RTN2	0.364356	0.327195		Mito
PEX28	SVP26		0.266064					Vesicle traff.					COX18	PEX31		0.329382		Mito
PEX31	SHR3	0.189298	-0.252336					Vesicle traff.					RTN2	YSP1	-0.07232	0.338428		Mito
PEX31	TVP23	-0.335573	-0.300692					Vesicle traff.					MDL2	YOP1	0.099538	0.344614		Mito
PEX31	YIP3	0.236909	0.290844					Vesicle traff.					PEX28	TIM22	-0.419314	0.345966		Mito
RTN2	SHR3		0.318744					Vesicle traff.					YOP1	YSP1	-0.123734	0.355061		Mito
RTN2	TVP23	-0.827671	0.342701					Vesicle traff.					PEX28	YSP1		0.440256		Mito
SUR7	TVP23	-0.040105	-0.224036					Vesicle traff.					PEX28	PEX31	0.106723	-0.26759	Organelle morph.
TVP23	YOP1	-0.352584	0.283265					Vesicle traff.					LNP1	RTN1	0.701599	0.301079	Organelle morph.
AGP3	BRL1	-1.22329	-0.257494				Transm. transp.						RTN2	YOP1	-0.253925	0.336206	Organelle morph.
AGP3	PEX31	-0.183848	-0.260141				Transm. transp.						SEY1	YOP1	-6.55922	0.0169036	Organelle morph.
AGP3	PFA3	-0.502863	-0.210732				Transm. transp.						ATG9	YKL031W	-3.56918	0.0755362
AGP3	RTN2	0.098877	0.386222				Transm. transp.						ATG9	YPR071W	-3.33986	0.0143574
AGP3	SUR7	-0.327753	-0.230374				Transm. transp.						ATG9	DTR1	2.20683	-0.122585
AIM14	MEP1	2.08707	0.106888				Transm. transp.						ATG9	FCY2	2.67345	-0.0587707
ATG9	FCY21	-3.01811	0.0240657				Transm. transp.						BRL1	FCY2	2.4917	0.076329
ATG9	GAP1	3.26997	-0.0472735				Transm. transp.						BRL1	SSM4	2.32343	0.0285751
ATG9	MEP1	1.96089	-0.0190788				Transm. transp.						BRL1	YBL059W	2.24303	-0.0580777
ATG9	SSU1	2.26588	-0.064553				Transm. transp.						EMP70	RAX1	0.919785	0.350083
AUS1	BRL1	-0.283784	0.281738				Transm. transp.						EMP70	GAL2		0.312328
AUS1	PFA3	0.475644	0.29761				Transm. transp.						EMP70	TPO4	0.975685	0.307207
AVT5	BRL1	-1.8751	-0.223955				Transm. transp.						EMP70	ERP1	2.41945	0.125101
AVT5	PFA3	-1.53387	-0.215648				Transm. transp.						EMP70	NUR1	2.37563	-0.0253004
BAP3	RTN2	0.786651	0.365217				Transm. transp.						LNP1	YIP3	1.16083	0.309065
BRL1	TNA1	0.074096	-0.220619				Transm. transp.						LNP1	YPR003C	-0.005454	-0.27437
DNF2	PEX31	-0.052407	-0.28962				Transm. transp.						LNP1	MCH4	-0.143888	-0.274296
EMP70	FLC2	-0.018101	0.27383				Transm. transp.						LNP1	SHR3	0.300156	-0.266832
ERS1	RTN1	-0.102757	-0.21535				Transm. transp.						LNP1	VBA1	0.828949	-0.254297
ESBP6	PFA3	1.95425	0.053356				Transm. transp.						PEX28	YHR140W		0.449464
FCY2	PFA3	-1.65239	0.326659				Transm. transp.						PEX28	QDR2	-9.08835	0.162824
FCY2	RTN2	0.60627	-0.350153				Transm. transp.						PEX28	VHT1	2.30504	-0.178395
FCY2	VTC2	-0.106706	-0.274644				Transm. transp.						PEX29	PTM1	0.236543	0.350563
HOL1	TCB1	2.22894	0.0639377				Transm. transp.						PEX29	YFR035C	-4.36857	0.113608
HXT3	VTC1	2.09234	-0.0435772				Transm. transp.						PEX29	SSH1	-4.62008	0.0594921
HXT5	PEX31	-0.456892	-0.255519				Transm. transp.						PEX29	YMR221C	0.504621	-0.303997
JEN1	VTC2	-1.47934	-0.231917				Transm. transp.						PEX31	YCR061W	0.046496	0.333423
JEN1	YOP1	-0.526113	-0.229509				Transm. transp.						PEX31	TPO4	-0.204915	0.306463
LEM3	PFA3		0.303101				Transm. transp.						PEX31	YPL264C	0.216067	-0.348382
LNP1	MAL11	2.1966	-0.0288727				Transm. transp.						PEX31	TAT1	1.08948	-0.342057
LNP1	YHC3	2.03097	-0.0463729				Transm. transp.						PEX31	YFL034W	-0.124687	-0.315882
PDR18	RTN2	0.477913	-0.228905				Transm. transp.						PEX31	VBA1	1.88962	-0.315873
PEX28	QDR2	-8.23721	0.119646				Transm. transp.						PEX31	PFF1	0.409911	-0.296675
PEX29	THI7	1.98706	-0.0844709				Transm. transp.						PEX31	YPR003C	1.14016	-0.296438
PEX31	QDR3	-0.630015	-0.228873				Transm. transp.						PEX31	YHL008C	1.99664	-0.266127
PEX31	SNQ2	-0.193461	-0.22351				Transm. transp.						PEX31	YMR141C	1.85723	-0.263816
PEX31	TAT1	0.235989	-0.244045				Transm. transp.						PEX31	SSM4	2.56376	-0.151637
PEX31	TPO2	-0.566269	0.311835				Transm. transp.						PFA3	RBD2	-0.352628	-0.289944
PFA3	YIL166C	1.97361	0.158853				Transm. transp.						PFA3	YDR029W	-0.198519	-0.264685
POM33	THI73		0.466268				Transm. transp.						PFA3	SSM4	3.33115	-0.143151
QDR3	RTN2	-0.60969	0.301097				Transm. transp.						PFA3	RRT1	2.20636	-0.00729173
RTN2	SNQ2	-0.350802	0.281575				Transm. transp.						POM33	THI73		0.428999
RTN2	TPO2	-0.075933	-0.266772				Transm. transp.						RTN1	SHR3	-0.06782	-0.257281
RTN2	YBT1	0.410045	-0.283244				Transm. transp.						RTN2	YDR090C	-0.080761	0.525681
RTN2	YIL166C	-0.085757	-0.243324				Transm. transp.						RTN2	YPR003C	0.56484	0.494234
SUR7	VRG4	-0.33579	0.26368				Transm. transp.						RTN2	TVP23	-0.176991	0.483043
SUR7	YEA6	1.09784	-0.234653				Transm. transp.						RTN2	YGL041C	-0.057041	0.460265
VTC1	YPQ2	1.96126	0.00917735				Transm. transp.						RTN2	VBA1	-0.331512	0.420594
VTC2	YBT1	0.121685	-0.262649				Transm. transp.						RTN2	SNQ2	-0.244104	0.409262
EMC3	PEX29	-1.39135	0.303078			Protein mat.							RTN2	YFL034W	-0.845076	0.384098
ENV10	PEX29	-4.12031	0.335221			Protein mat.							RTN2	SHR3		0.373578
ERF2	PEX31	-0.044931	0.291543			Protein mat.							RTN2	YFL051C	-0.512165	0.367379
GET2	PEX29	-8.00816	0.0628471			Protein mat.							RTN2	YBR219C	1.10853	0.366911
OST3	RTN2	1.98345	-0.0791889			Protein mat.							RTN2	YFR035C	0.164158	0.332467
OST6	RTN2	0.199382	-0.2537			Protein mat.							RTN2	YMR253C	0.60812	0.314388
PEX29	SSH1	-4.98681	0.132169			Protein mat.							RTN2	YMR221C	-0.417293	0.303686
PFA3	SPC2	1.98771	0.175385			Protein mat.							RTN2	TPN1	-0.323195	0.303385
POM152	VPS68	0.060188	-0.212824			Protein mat.							RTN2	VRG4	-0.145248	-0.300674
RTN2	SPC2	-0.498802	-0.307679			Protein mat.							RTN2	YIP3	0.11781	-0.283837
SPC2	SUR7		0.377711			Protein mat.							RTN2	YBT1	0.436642	-0.276933
ASI2	BRL1	2.33558	0.107399		Protein degr.								RTN2	STL1	0.113457	-0.263189
PFA3	SSM4	2.22425	-0.0591097		Protein degr.								SUR7	YIP3	2.38727	0.0291972
AIM14	CHO1	-4.55051	-0.0350258										VTC1	YKR051W	-0.052438	-0.255295
AIM14	GPI10		0.267391										VTC2	YBT1	-0.588928	-0.271385
BRL1	CRC1	0.600888	0.275066										YOP1	YPR003C		0.459201
BRL1	ERG3	2.00437	0.0875291										YDR090C	YOP1	-0.1574	0.453647
BRL1	GPI2	0.335021	0.296441										YGL041C	YOP1	0.780155	0.441557
BRL1	RCF1	-1.8149	-0.212546										ERP6	RTN2	0.046505	0.434147
BRL1	RCF2	-1.1651	-0.335912										AGP3	RTN2	0.744778	0.432229
BRL1	SUR1	1.45895	0.314741										QDR3	RTN2	-1.11468	0.429278
BRL1	VMR1		0.320723										BAP3	RTN2	0.834819	0.424732
EMP70	KRE1	-7.05347	-0.0109725										YFL051C	YOP1	0.325378	0.411097
LNP1	SAC1	-4.81892	0.0916863										SNQ2	YOP1	0.598524	0.408273
PEX28	TIM22	-0.170418	0.279478										MCH4	RTN2	1.18021	0.39347
PEX28	YSP1		0.51023										COS1	PFA3		0.387097
PEX31	WSC3	-0.596765	-0.224797										COQ2	PEX31	0.217353	0.3829
PEX31	YDR018C	0.493216	-0.233678										RBD2	RTN2	0.662347	0.375637
PEX31	YPC1	0.404195	-0.253967										BRE4	YOP1	0.559597	0.367082
PEX31	YSP1	-0.891646	-0.222307										VBA1	YOP1	0.450657	0.365889
PFA3	VNX1		0.358601										ERP6	YOP1	0.544835	0.363846
PFA3	YDR018C	-0.160211	-0.246761										MRH1	RTN2	-0.315292	0.357808
POM33	SMF3		0.272092										QDR3	YOP1	-0.582397	0.354188
RTN2	SAC1	2.76405	-0.0217213										DCV1	RTN2	0.128238	0.353131
RTN2	VMR1	-0.151211	-0.261736										MCH4	YOP1	-0.427855	0.349486
RTN2	WSC3	0.476048	0.276662										DNF2	RTN2	0.889042	0.347412
SUR7	YDR018C	0.104084	-0.219949										YFL034W	YOP1	-0.124728	0.345655
YOP1	YPC1	-0.00756	0.279462										PHM7	YOP1	-0.595585	0.331531
ALR2	PEX31	-0.736856	-0.242873										SPC2	SUR7		0.319639
ARN1	EMP70	-0.300601	-0.25867										TVP23	YOP1	-0.135981	0.313362
CCH1	EMP70	0.402125	0.289206										AUS1	PFA3	1.57422	0.312012
CHS3	RTN2	0.802371	-0.221348										SNA3	VTC3	-0.676516	0.311827
CHS7	RTN2	-0.06413	-0.222675										BAP3	YOP1	0.147059	0.310981
COA3	EMP70	1.91949	-0.0208806										HXT5	PEX28		0.309963
COA3	PFA3	-1.8952	-0.255052										BRE4	RTN2		0.309817
COA3	RTN2	0.526167	0.262851										PFF1	RTN2	0.065912	0.304921
COX18	PFA3	-2.64394	-0.254949										MST27	PEX31		0.301685
COX18	RTN2	0.220275	0.271429										AGP3	YOP1	0.111459	0.300464
CRC1	RTN2	-0.636802	-0.238299										FMP45	RTN1	2.95748	0.147564
DPP1	LNP1	2.39052	-0.0521121										ESBP6	PFA3	2.33725	0.0907352
DPP1	VTC1	-0.231093	0.303096										ERV14	LNP1	-3.31882	0.0898667
ECM33	PEX31	-0.285263	-0.241597										DCV1	PEX29	2.23494	0.0712852
ELO2	RTN2	-3.00025	0.0536599										AVT1	EMP70	2.2546	0.0487972
ELO3	PEX29	0.9431	-0.212896										GET2	PEX29	-7.50789	0.0404171
ELO3	POM152	1.90322	-0.08869										DNF1	PEX31	2.92294	0.0356163
ERG1	RTN2	-0.531646	-0.215851										COS1	SUR7	2.37038	0.00446686
ERG11	PEX29	-0.297456	0.345017										ASI2	PEX31	-0.443645	-0.322469
ERG3	PEX29	-8.66149	0.00667632										MCH4	PEX31	0.347278	-0.317187
ERG3	SUR7	-4.28301	0.0434593										HXT5	PEX31	0.01947	-0.313761
FRE1	RTN2	-0.154967	-0.28059										AVT3	RTN1	0.129277	-0.311803
FRE3	PFA3	-2.56085	-0.230881										DER1	PEX31	0.644383	-0.303674
FRE6	PEX31	-0.710166	0.306312										GMH1	PEX31	0.297953	-0.286148
FRE6	RTN2	0.93029	-0.247038										AGP2	LNP1	0.586659	-0.274678
FRE7	RTN2	-0.293019	0.294235										BRE4	PEX31	0.538969	-0.272447
GDT1	LNP1	1.92243	0.00868712										DIP5	PEX31	0.729105	-0.266825
GPI19	VTC3	1.96174	-0.100451										CPT1	VTC3	1.20788	-0.266376
GUP1	VTC1	1.91509	0.00143634										YIP3	YOP1	0.525038	-0.26016
GUP2	PEX31	-1.15671	-0.232296										NNF2	PEX31		-0.254469
ILM1	PEX31	-5.65819	-0.0312011										DNF2	PEX31	0.956548	-0.254155
ILM1	RTN2	2.97833	-0.0612132										FCY2	RTN2	0.742496	-0.251693
IPT1	PEX31	0.263473	-0.263151										EMP46	RTN2	-0.389921	-0.250316
IZH2	RTN2	2.37281	0.130207										LEM3	PEX31	2.52588	-0.248516
MGR2	PEX29	-2.94579	0.0682165										ERJ5	PEX31	3.2127	-0.219871
OLE1	PEX31		-0.23112										DCV1	PEX31	2.86368	-0.197395
OLE1	RTN2	0.098588	0.378917										NUR1	POM152	-7.15438	-0.0765779
PCP1	POM33	-9.27233	0.146344										COS6	PFA3	-8.62415	-0.0492296
RCF2	RTN2	0.531531	0.270965										FLC3	PEX29	2.5505	-0.0379811
SAC1	SUR7	-7.37363	0.0296537
SCS3	SEY1	-17.9407	0.0661607
SCS3	YOP1	-0.351903	0.335977
SMA2	SUR7		0.267224
VMR1	VTC2	-0.10616	-0.218164

## Sheet: Protein degr.
Gene 1	Gene 2	Gen. Inter.	Correlation	Functional categories of interacting partners:						With Cerulenin	Gene 1	Gene 2	Gen. Inter.	Correlation	Functional categories of interacting partners:
IRC23	USA1	-0.309668	-0.254387					N/A			ASI2	GPI19	-0.515193	-0.262709					GPI/Cell wall
SSM4	YNL095C	0.701884	-0.239316					N/A			GPI2	SSM4	3.70843	-0.240751					GPI/Cell wall
TUL1	YPL264C	-0.235034	-0.234325					N/A			RRT8	SSM4	4.24913	-0.181458					GPI/Cell wall
YDR029W	YPF1	-0.327131	-0.233951					N/A			GPI19	SSM4	2.75601	-0.169454					GPI/Cell wall
USA1	YDR090C	-0.565129	-0.219845					N/A			GPI13	SSM4	2.79963	-0.104502					GPI/Cell wall
DER1	DSC2	2.14371	-0.0315718					N/A			ASI2	RRT8	2.25715	-0.077573					GPI/Cell wall
DER1	YAR047C	1.92992	-0.0163292					N/A			DER1	PER1	-1.21067	0.327447					GPI/Cell wall
COS1	SSM4	2.28308	-0.000972655					N/A			IZH2	USA1	-1.29308	-0.302756				Ion homeos.
ASI3	YDL180W	2.09467	0.036169					N/A			ASI2	ZRC1	-1.58834	-0.280973				Ion homeos.
DFM1	YJR085C	2.63007	0.0678045					N/A			ASI2	PCA1	-0.355925	-0.265177				Ion homeos.
YLR050C	YPF1	1.99095	0.132787					N/A			SSM4	TOK1	2.33643	-0.0903444				Ion homeos.
DCV1	SSM4	0.183074	0.268152					N/A			PCA1	SSM4	3.11722	-0.089749				Ion homeos.
ASI1	SHH3		0.272662					N/A			FRE3	SSM4	2.73742	0.0246465				Ion homeos.
ASI1	YNL046W	1.17087	0.293319					N/A			ASI2	FET4	2.58461	0.0860321				Ion homeos.
COQ2	USA1	-3.14749	-0.183241				Other				FRE2	SSM4	-1.54852	0.323171				Ion homeos.
ASG7	TUL1	2.27786	0.00113955				Other				ASI2	RSN1	0.295936	0.395096				Ion homeos.
DER1	PHO86	2.28814	-0.0322555			Vesicle traff.					OLE1	SSM4	2.56363	-0.36934			Lipids
PHO86	SSM4	-2.99691	0.0256212			Vesicle traff.					KEI1	SSM4	1.56616	-0.321444			Lipids
PHO86	TUL1	2.18123	0.0304862			Vesicle traff.					ASI3	KEI1	-0.177794	-0.321172			Lipids
SNA3	TUL1	1.99635	0.162415			Vesicle traff.					ASI2	OLE1	1.46663	-0.266127			Lipids
AGP3	ASI2	-0.76356	-0.253702		Transm. transp.						ASI3	OLE1	-0.101967	-0.263805			Lipids
AGP3	USA1	-0.556074	-0.239053		Transm. transp.						ASI1	SAC1	0.184579	-0.250201			Lipids
ASI3	AVT3	0.175596	-0.213678		Transm. transp.						SCT1	SSM4	3.08468	-0.163299			Lipids
ASI3	SNQ2	0.341758	-0.211344		Transm. transp.						SSM4	TSC13	3.37212	-0.103209			Lipids
AVT5	USA1	-3.03403	-0.203011		Transm. transp.						SSM4	SUR1	3.42295	-0.0877836			Lipids
MPC1	USA1	-3.31753	-0.196593		Transm. transp.						PHS1	SSM4	2.33601	-0.0730067			Lipids
ESBP6	SSM4	2.73906	-0.0345045		Transm. transp.						PIS1	SSM4	2.35332	-0.0460815			Lipids
HXT8	YPF1	1.94735	0.128354		Transm. transp.						SAC1	SSM4	3.01785	0.0573586			Lipids
ASI2	YBT1	1.90237	0.177186		Transm. transp.						LCB3	SSM4	-5.24008	0.228734			Lipids
NFT1	YPF1	1.95156	0.178507		Transm. transp.						COX18	USA1	-4.3519	-0.342428		Mito
ASI2	PHO91	0.619181	0.264987		Transm. transp.						COA3	USA1	-3.0332	-0.331486		Mito
ASI3	TPO2	1.26747	0.278199		Transm. transp.						ASI2	SDH4	0.204795	-0.292635		Mito
FCY2	USA1	0.685461	0.280981		Transm. transp.						PCP1	SSM4	3.74462	-0.290519		Mito
DER1	FTH1		0.297128		Transm. transp.						ASI2	COX18	-1.14895	-0.283908		Mito
SSM4	YFL054C	-0.000218	0.378779		Transm. transp.						DER1	ILM1	3.602	-0.268333		Mito
AUS1	USA1	-0.694411	0.43087		Transm. transp.						RCF2	USA1	-2.58257	-0.26143		Mito
SPC2	YPF1	-0.469411	-0.218876	Prot. mat.							COX18	DER1	-0.018112	-0.261216		Mito
RER1	TUL1	-3.74242	-0.0391789	Prot. mat.							SSM4	TIM17	3.685	-0.204308		Mito
ALG9	ASI3	2.19092	0.00815968	Prot. mat.							AIM26	SSM4	3.82617	-0.0679676		Mito
ASI1	SSH1	-3.67294	0.0459455	Prot. mat.							COA3	SSM4	2.56599	-0.0227686		Mito
ASI1	SPC2	1.94282	0.0767242	Prot. mat.							ILM1	SSM4	2.28899	-0.00862578		Mito
SSH1	SSM4	-6.49013	0.156535	Prot. mat.							TIM17	TUL1	2.27109	0.0246883		Mito
ENV10	SSM4	-4.22371	0.215014	Prot. mat.							SSM4	YSP1	0.380271	0.370692		Mito
RRT8	SSM4	3.069	0.0482321								ASI2	PEX31	-0.443645	-0.322469	Organelle morph.
KRE1	YPF1	2.87566	-0.0516562								DER1	PEX31	0.644383	-0.303674	Organelle morph.
DER1	ILM1	2.84081	0.0515047								PEX31	SSM4	2.56376	-0.151637	Organelle morph.
GUP1	TUL1	2.7497	0.0239937								PFA3	SSM4	3.33115	-0.143151	Organelle morph.
ASI2	BRL1	2.33558	0.107399								BRL1	SSM4	2.32343	0.0285751	Organelle morph.
TIM17	TUL1	2.23709	0.0286919								ASI1	SHH3		0.350504
PFA3	SSM4	2.22425	-0.0591097								ASI1	YIP3	3.08556	0.0215226
ILM1	SSM4	2.09152	-0.0389702								ASI1	PDR18	2.29303	-0.103316
ATG33	YPF1	2.02534	0.154987								ASI2	MAL31	-0.166151	-0.267924
ASI1	SMA2	2.00014	-0.0287185								ASI2	YCR061W	-0.268213	-0.262761
ASI2	LCB3	1.90904	0.0758424								ASI2	TVP38	0.596733	-0.25351
ASI2	CHS3	1.90793	0.0853462								ASI2	COQ2	0.404188	-0.250645
SUR1	USA1	0.61614	0.278021								ASI3	VHT1	0.316204	-0.251426
GPI13	USA1	0.440616	0.343807								DER1	FTH1		0.364148
USA1	VMR1	0.228058	0.265364								DER1	PHO86	3.35441	-0.067679
ASI2	RSN1	0.188652	0.335462								DFM1	PDR15		0.355232
ASI3	GUP2	0.052523	-0.25248								DFM1	SPC1	1.05702	0.305474
ERG11	SSM4	-0.157056	0.287494								SSM4	YKR051W	-0.099198	0.382429
RCF2	USA1	-1.88293	-0.271135								SSM4	VBA5	-0.236026	0.376991
FRE3	USA1	-2.74029	-0.222838								SSM4	YFL054C	0.044005	0.359571
COA3	USA1	-2.91634	-0.218375								SSM4	THI7	-4.09497	0.282542
COX18	USA1	-3.81404	-0.276212								SSM4	YPR109W	-3.48314	0.220607
ELO3	SSM4	-3.82539	-0.00309792								SSM4	TVP18	3.27885	0.0379498
SSM4	YIL170W	-7.06447	0.0513561								SSM4	YNL115C	2.22099	0.0331669
AIM26	YPF1		-0.218849								SSM4	YNL320W	-3.87255	0.0282708
											SSM4	SYG1		-0.279776
											SSM4	SSY1	3.58757	-0.268766
											SSM4	VHT1	3.26827	-0.243442
											SSM4	YLR050C	2.30633	-0.188821
											SSM4	YCR061W	4.03743	-0.17327
											SSM4	YLR152C	2.50522	-0.133954
											SSM4	TPO4	2.43316	-0.10263
											SSM4	YKR073C	3.33651	-0.0738966
											SSM4	YIL170W	-7.90795	-0.0242102
											TUL1	YPL264C	0.07377	-0.257519
											AUS1	USA1	-0.453252	0.414557
											ERJ5	SSM4	-1.47409	0.381747
											RIM9	SSM4	0.038778	0.330064
											QDR3	SSM4	-0.320372	0.305297
											ARV1	DER1	-3.90721	0.177694
											SSH1	SSM4	-5.86941	0.109562
											ENV10	SSM4	-3.49776	0.101143
											PHO86	SSM4	-4.82421	0.0908966
											ERP2	SSM4	3.4588	0.0609935
											FUR4	SSM4	-3.47164	0.0539701
											ASG7	TUL1	2.3553	0.0433688
											SNA3	TUL1	2.38044	0.0117062
											COQ2	USA1	-2.17689	-0.348333
											NCE102	SSM4	0.679151	-0.30445
											COQ2	DER1	-0.343879	-0.27469
											AGP3	USA1	-0.739578	-0.255747
											PET9	SSM4	4.17823	-0.255467
											AVT5	USA1	-4.65361	-0.198315
											RFT1	SSM4	2.7815	-0.145661
											PHO86	YPF1	2.74212	-0.136324
											COQ2	SSM4	2.77262	-0.0788275
											MEP2	SSM4	2.30945	-0.062556
											ESBP6	SSM4	3.82587	-0.0625067
											ALG8	SSM4	3.46641	-0.0488946
											MAL31	SSM4	4.17527	-0.0411757
											COS1	SSM4	3.89832	-0.027132
											RER1	TUL1	-5.56276	-0.0056864

## Sheet: Prot. mat.
Gene 1	Gene 2	Gen. Inter.	Correlation	Functional categories of interacting partners:						With Cerulenin	Gene 1	Gene 2	Gen. Inter.	Correlation	Functional categories of interacting partners:
ALG12	ALG3	-0.170172	0.733723	Prot.mat.							GPI19	SPC2	0.216843	-0.260787							GPI/Cell wall
ALG12	ALG6	1.10535	0.608674	Prot.mat.							GPI2	SPC1	-0.083842	-0.25622							GPI/Cell wall
ALG3	ALG6	-0.271139	0.715465	Prot.mat.							ARV1	GPI13	0.290942	-0.250307							GPI/Cell wall
ALG12	ALG8	0.565149	0.531213	Prot.mat.							ERF2	SMA2	2.21027	-0.234412							GPI/Cell wall
ALG3	ALG8	0.673643	0.651013	Prot.mat.							ARV1	GPI2	-4.71249	-0.215684							GPI/Cell wall
ALG6	ALG8		0.617504	Prot.mat.							BST1	SSH1	5.2357	-0.17993							GPI/Cell wall
ALG12	ALG9	-0.765211	0.770784	Prot.mat.							LAS21	SSH1	2.59657	-0.171709							GPI/Cell wall
ALG3	ALG9	0.746261	0.711449	Prot.mat.							BST1	SEC62	3.12582	-0.130504							GPI/Cell wall
ALG6	ALG9	1.97317	0.527282	Prot.mat.							ERJ5	RRT8	2.44166	-0.129061							GPI/Cell wall
ALG8	ALG9	1.99089	0.576829	Prot.mat.							ALG8	BST1	3.10462	-0.127654							GPI/Cell wall
ALG6	ARV1	-0.530189	0.305207	Prot.mat.							KRE1	SSH1	2.6673	-0.113546							GPI/Cell wall
ALG12	DIE2	0.668309	0.758762	Prot.mat.							BST1	ENV10	2.98267	-0.103033							GPI/Cell wall
ALG3	DIE2	1.48039	0.738914	Prot.mat.							CHS2	SEC63	-5.42318	-0.0892156							GPI/Cell wall
ALG6	DIE2	0.680716	0.61155	Prot.mat.							SMP3	SSH1	2.32807	-0.0818974							GPI/Cell wall
ALG8	DIE2	-0.183253	0.638974	Prot.mat.							ECM33	SSH1	2.60983	-0.0714346							GPI/Cell wall
ALG9	DIE2	0.95092	0.736573	Prot.mat.							GPI17	SEC62	2.45189	-0.0609891							GPI/Cell wall
EMC3	EMC4	0.160161	0.360794	Prot.mat.							GUP1	SEC62	-5.55782	-0.0503882							GPI/Cell wall
EMC4	EMP65	2.1911	0.0735947	Prot.mat.							CHS2	GET2	2.39064	-0.0401763							GPI/Cell wall
EMC3	ENV10	-5.36224	0.303283	Prot.mat.							CWH43	PMT6	2.20711	-0.0312669							GPI/Cell wall
EMC4	ENV10	-5.10749	0.0879599	Prot.mat.							GUP1	RER1	-3.43908	-0.0168996							GPI/Cell wall
ALG12	ERD1	-1.67032	0.336644	Prot.mat.							ALG3	YEA4	2.31234	-0.0136307							GPI/Cell wall
ALG3	ERD1	-4.62406	0.47908	Prot.mat.							ALG6	PER1	3.64038	-0.00441278							GPI/Cell wall
ALG6	ERD1	-0.258503	0.348637	Prot.mat.							BST1	RER1	-3.55404	0.00586885							GPI/Cell wall
ALG9	ERD1	-1.31972	0.362282	Prot.mat.							ERJ5	GPI14	4.90906	0.0256026							GPI/Cell wall
ARV1	ERD1	-1.06755	0.343038	Prot.mat.							ARV1	SMA2	2.7703	0.0360875							GPI/Cell wall
EMP65	ERD1	-3.53668	0.0715429	Prot.mat.							CDC1	VPS68	2.43203	0.0768218							GPI/Cell wall
EMC3	ERJ5	-0.133264	-0.23559	Prot.mat.							ARV1	CHS3	-4.09188	0.104927							GPI/Cell wall
ERF2	ERJ5	0.084351	-0.286038	Prot.mat.							KRE1	PMT4	-3.80608	0.111562							GPI/Cell wall
ARV1	GET2	-10.5378	0.181924	Prot.mat.							ALG8	GUP1	-8.37625	0.113257							GPI/Cell wall
EMC3	GET2	-5.46814	0.0908406	Prot.mat.							GPI17	OST6	-3.57964	0.113962							GPI/Cell wall
ENV10	GET2	-13.2364	0.0775924	Prot.mat.							LAS21	RER1	-3.52576	0.148387							GPI/Cell wall
ERD1	GET2	-9.30805	0.227232	Prot.mat.							ALG8	KRE1	-4.63202	0.155053							GPI/Cell wall
ALG12	OST3	-16.2294	0.439306	Prot.mat.							ALG12	KRE1	-11.217	0.158934							GPI/Cell wall
ALG3	OST3	-18.017	0.513825	Prot.mat.							PER1	PMT1	-7.37689	0.16838							GPI/Cell wall
ALG6	OST3		0.41233	Prot.mat.							PER1	PMT4	-10.2331	0.173066							GPI/Cell wall
ALG8	OST3		0.31824	Prot.mat.							LAS21	STE24	-4.37509	0.175766							GPI/Cell wall
ALG9	OST3	-16.4218	0.409474	Prot.mat.							DIE2	KRE1	-4.58549	0.19056							GPI/Cell wall
ARV1	OST3	-3.19596	0.353134	Prot.mat.							ALG9	KRE1	-12.2016	0.191354							GPI/Cell wall
DIE2	OST3	-17.1538	0.417604	Prot.mat.							BST1	GET2	-5.04945	0.194569							GPI/Cell wall
EMP65	OST3	-4.12499	0.0782864	Prot.mat.							ARV1	GUP1	-12.8081	0.208657							GPI/Cell wall
ERD1	OST3	-6.45033	0.430337	Prot.mat.							BST1	OST3	-5.39189	0.209811							GPI/Cell wall
ALG12	OST5	-17.6524	0.37469	Prot.mat.							ALG3	BST1	-4.13706	0.214234							GPI/Cell wall
ALG3	OST5	-17.5906	0.383321	Prot.mat.							ALG6	KRE1	-5.53985	0.217555							GPI/Cell wall
ALG6	OST5	-14.34	0.296646	Prot.mat.							GUP1	PMT1	-9.49863	0.227483							GPI/Cell wall
ALG8	OST5	-13.4058	0.276865	Prot.mat.							ALG9	BST1	-3.91535	0.232325							GPI/Cell wall
ALG9	OST5	-18.2311	0.310008	Prot.mat.							ALG6	GUP1	-7.62102	0.240825							GPI/Cell wall
DIE2	OST5	-17.6161	0.419114	Prot.mat.							ARV1	CHS7	-5.80859	0.246521							GPI/Cell wall
OST3	OST5	-18.1024	0.606492	Prot.mat.							BST1	ERD1	-10.5381	0.255958							GPI/Cell wall
ALG12	OST6	-2.86561	0.339556	Prot.mat.							BST1	PMT4	-10.3746	0.258402							GPI/Cell wall
ALG3	OST6	-4.76809	0.342184	Prot.mat.							GUP1	SPC2	-3.43275	0.263172							GPI/Cell wall
ALG6	OST6	-4.73181	0.253507	Prot.mat.							ALG3	KRE1	-15.326	0.282862							GPI/Cell wall
ALG9	OST6	-2.93432	0.316742	Prot.mat.							LAS21	OST3	-6.42173	0.299777							GPI/Cell wall
DIE2	OST6	-3.36585	0.385268	Prot.mat.							GUP1	STE24	-2.54687	0.303064							GPI/Cell wall
OST3	OST6	-18.3201	0.413247	Prot.mat.							ERD1	KRE1	-14.3654	0.316242							GPI/Cell wall
OST5	OST6	-0.8069	0.457232	Prot.mat.							BST1	ERJ5		0.317841							GPI/Cell wall
ALG12	PMT1	-3.79741	0.114787	Prot.mat.							CHS7	RCE1	-0.845408	0.318566							GPI/Cell wall
ALG3	PMT1	-4.49875	0.188271	Prot.mat.							ALG3	LAS21	-2.61478	0.330374							GPI/Cell wall
ALG6	PMT1	-15.0234	0.259068	Prot.mat.							ALG9	GUP1	-2.49679	0.332876							GPI/Cell wall
ALG9	PMT1	-4.22717	0.102194	Prot.mat.							ALG3	GUP1	-8.80048	0.332968							GPI/Cell wall
ARV1	PMT1	-4.13554	0.491776	Prot.mat.							ERJ5	WSC3	-0.89316	0.336329							GPI/Cell wall
ERD1	PMT1	-7.23767	0.297216	Prot.mat.							ARV1	CWH43	0.304377	0.336865							GPI/Cell wall
GET2	PMT1	-11.112	0.140052	Prot.mat.							GUP1	STT3		0.34305							GPI/Cell wall
OST3	PMT1	-1.59905	0.360959	Prot.mat.							ALG12	GUP1	0.123105	0.356616							GPI/Cell wall
ALG6	PMT4	-0.88792	0.332447	Prot.mat.							GUP1	OST5	-1.16535	0.360063							GPI/Cell wall
ERD1	PMT4	-3.34239	0.302847	Prot.mat.							BST1	PMT1	-9.49702	0.364012							GPI/Cell wall
PMT1	PMT4	-17.5439	0.36716	Prot.mat.							ERD1	LAS21	-0.729273	0.372331							GPI/Cell wall
GET2	PMT5	-5.94314	0.0434649	Prot.mat.							ARV1	ECM33	-3.37122	0.381998							GPI/Cell wall
OST3	RER1	-2.98772	0.106724	Prot.mat.							GPI17	PMT1	-2.71511	0.383471							GPI/Cell wall
ENV10	SEC62	-3.30122	0.0694264	Prot.mat.							KRE1	PMT1	-0.588402	0.385897							GPI/Cell wall
SEC59	SEC63	-3.42858	0.0373093	Prot.mat.							KRE1	STE24	-1.39389	0.394617							GPI/Cell wall
ERD1	SLP1	-5.56497	0.170363	Prot.mat.							ERD1	GUP1	-1.77159	0.405461							GPI/Cell wall
RER1	SPC1	2.66118	0.0521949	Prot.mat.							GUP1	OST3	-15.0936	0.408949							GPI/Cell wall
ALG12	SPC2	-1.00494	0.267369	Prot.mat.							KRE1	SWP1	-4.21575	0.412081							GPI/Cell wall
ALG3	SPC2	-0.926638	0.313373	Prot.mat.							GUP1	OST6	-5.62133	0.429496							GPI/Cell wall
ENV10	SPC2	2.09108	-0.0590889	Prot.mat.							KRE1	STT3	-1.62492	0.433968							GPI/Cell wall
ERD1	SPC2	-4.34169	0.272557	Prot.mat.							ARV1	BST1	-5.79059	0.434934							GPI/Cell wall
OST3	SPC2	-5.94891	0.320889	Prot.mat.							KRE1	OST5	-2.99275	0.438157							GPI/Cell wall
OST6	SPC2		0.385951	Prot.mat.							LAS21	PMT4	-5.08362	0.441874							GPI/Cell wall
SEC62	SPC2	-5.37064	0.000107118	Prot.mat.							ARV1	PER1	-0.790101	0.442941							GPI/Cell wall
SLP1	SPC2	-0.767902	0.28121	Prot.mat.							ARV1	LAS21	-6.52377	0.460484							GPI/Cell wall
ALG6	SSH1	5.96265	-0.14764	Prot.mat.							LAS21	PMT1	-12.1002	0.469197							GPI/Cell wall
ARV1	SSH1	3.16134	-0.13065	Prot.mat.							KRE1	OST6	1.1078	0.479047							GPI/Cell wall
DIE2	SSH1	1.91782	-0.108475	Prot.mat.							KRE1	OST3	-12.0776	0.497259							GPI/Cell wall
EMC3	SSH1	-9.5659	0.126075	Prot.mat.							ALG6	ECM7	2.39528	-0.199423						Ion homeos.
EMC4	SSH1	-10.9252	-0.0223021	Prot.mat.							ALG8	SMF2	2.29984	-0.191814						Ion homeos.
ENV10	SSH1	-13.1518	0.562511	Prot.mat.							ARN1	ERF2	2.24246	-0.102827						Ion homeos.
ERD1	SSH1	2.58475	-0.118067	Prot.mat.							FHN1	FRE2	3.14	-0.0963125						Ion homeos.
PMT1	SSH1	2.5326	-0.176992	Prot.mat.							ALR2	VPS68	2.65549	-0.0630143						Ion homeos.
ALG12	STE24	0.007287	0.387512	Prot.mat.							NHA1	SEC62	3.11077	-0.05387						Ion homeos.
ALG3	STE24	-9.74846	0.454628	Prot.mat.							ERJ5	PCA1	6.6421	-0.0294172						Ion homeos.
ALG6	STE24	-2.25437	0.306871	Prot.mat.							ARV1	ECM7	2.36238	-0.00941035						Ion homeos.
ALG9	STE24	-1.69714	0.317439	Prot.mat.							GET2	NHA1	-4.20219	-0.00697716						Ion homeos.
DIE2	STE24	-1.53118	0.372377	Prot.mat.							FIG1	STT3	2.34828	0.0252137						Ion homeos.
ERD1	STE24	-15.1699	0.349051	Prot.mat.							ARN1	ERJ5	-5.40692	0.0556444						Ion homeos.
OST3	STE24	-14.512	0.410573	Prot.mat.							FET4	SEC59	2.82063	0.0611869						Ion homeos.
OST5	STE24	-0.44172	0.424457	Prot.mat.							ALG9	ZRG17	2.35851	0.0775009						Ion homeos.
OST6	STE24	-0.873115	0.451007	Prot.mat.							ALG6	COT1	-4.18358	0.140818						Ion homeos.
PMT1	STE24	0.649941	0.381241	Prot.mat.							NHX1	VPS68	-8.38043	0.171203						Ion homeos.
SLP1	STE24	-1.4937	0.336587	Prot.mat.							CCH1	OST6	-8.45927	0.24508						Ion homeos.
SPC2	STE24	-0.75659	0.42037	Prot.mat.							CCH1	OST3	-3.41283	0.284432						Ion homeos.
ALG12	STT3	-4.8062	0.423077	Prot.mat.							NHX1	SWP1	-4.38829	0.285495						Ion homeos.
ALG3	STT3	-12.1908	0.373112	Prot.mat.							STE24	TMN2	-0.384109	0.302685						Ion homeos.
ALG6	STT3	-14.2988	0.171564	Prot.mat.							ARN1	FHN1	1.20355	0.307341						Ion homeos.
ALG9	STT3	-2.61197	0.342752	Prot.mat.							ERD1	NHX1		0.341629						Ion homeos.
DIE2	STT3	-7.97241	0.40465	Prot.mat.							ERJ5	SMF2	0.492286	0.348093						Ion homeos.
OST3	STT3	-10.5208	0.640199	Prot.mat.							ERJ5	FIG1	0.610307	0.360498						Ion homeos.
OST5	STT3	-10.8056	0.688299	Prot.mat.							ALG3	NHX1	-2.92328	0.360873						Ion homeos.
OST6	STT3	-0.279142	0.490562	Prot.mat.							ECM7	RCE1	-0.757055	0.372011						Ion homeos.
PMT1	STT3	-0.218845	0.372488	Prot.mat.							OLE1	SPC1	-0.373613	-0.33712					Lipids
STE24	STT3	-0.359431	0.385402	Prot.mat.							ERF2	GUP2	0.71155	-0.311925					Lipids
ALG12	SWP1	-6.0554	0.338462	Prot.mat.							ARV1	OLE1	2.29827	-0.308737					Lipids
ALG3	SWP1	-15.0381	0.45418	Prot.mat.							ALG6	ELO1	1.1074	-0.292139					Lipids
ALG6	SWP1	-16.3113	0.420822	Prot.mat.							ARV1	ERG1	0.156085	-0.285386					Lipids
ALG8	SWP1	-15.6234	0.397155	Prot.mat.							OLE1	PMT4	0.043207	-0.272318					Lipids
ALG9	SWP1	-8.43171	0.303419	Prot.mat.							ARV1	DPP1	2.51383	-0.26123					Lipids
DIE2	SWP1	-10.0088	0.356151	Prot.mat.							ARV1	SCT1	3.18563	-0.168716					Lipids
ERD1	SWP1	-2.68953	0.339458	Prot.mat.							ERJ5	SCT1	4.05915	-0.126798					Lipids
OST3	SWP1	-2.75164	0.656716	Prot.mat.							EMC4	MPO1	2.662	-0.0714166					Lipids
OST5	SWP1	-17.2789	0.64122	Prot.mat.							ERG3	VPS68	2.22498	-0.0704613					Lipids
OST6	SWP1	-2.84206	0.310499	Prot.mat.							CDS1	ERJ5	4.89843	-0.0604173					Lipids
PMT1	SWP1	0.376248	0.323105	Prot.mat.							EMC4	IPT1	2.29152	-0.0542084					Lipids
SSH1	SWP1	4.14644	-0.165832	Prot.mat.							RER1	SCS3	-4.10586	-0.0331528					Lipids
STE24	SWP1	-5.78395	0.364326	Prot.mat.							ERG3	PMT6	-3.79883	-0.0258873					Lipids
STT3	SWP1	1.43978	0.740786	Prot.mat.							PMT6	SAC1	-3.67801	-0.0257163					Lipids
ALG6	VPS68	-0.881251	0.301578	Prot.mat.							ELO3	ERJ5	4.76553	-0.025274					Lipids
SSH1	YNL095C	3.12217	-0.0272827					N/A			ALG2	ORM2	2.41781	-0.0102852					Lipids
ECM34	SSH1	2.90641	0.0121915					N/A			PHS1	STE24	2.22862	-0.00754464					Lipids
COS1	SPC2	2.61825	-0.0391922					N/A			ERG11	SSH1	-9.9813	0.00590588					Lipids
BSC6	OST3	2.54528	-0.0624056					N/A			CHO1	OST5	-6.91526	0.00841751					Lipids
GET2	PRM8	2.43853	0.017629					N/A			ELO2	ERJ5	2.40042	0.0136392					Lipids
FHN1	PER33	2.41676	0.0126234					N/A			SCT1	SSH1	2.41076	0.0216367					Lipids
ERD1	YJR015W	2.31461	-0.0586998					N/A			ERJ5	LCB3	-3.33189	0.02331					Lipids
ERD1	FUN14	2.28866	-0.156077					N/A			CHO1	EMC4	-7.28763	0.0382116					Lipids
SSH1	VBA4	2.20903	0.0598064					N/A			ERJ5	SAC1	2.59729	0.043361					Lipids
PFA5	YAR028W	2.20175	-0.0565266					N/A			OST3	SCT1	-3.38322	0.0497088					Lipids
SSH1	YHR078W	2.16353	0.0506824					N/A			ALG12	SAC1	-4.80027	0.0569913					Lipids
SPC2	YNL046W	2.14741	0.203746					N/A			EMC4	ERG1	2.26945	0.073004					Lipids
EMC3	YOR097C	2.13932	0.0250112					N/A			ALG6	SAC1	-6.56419	0.0839859					Lipids
PMT6	YGR026W	2.13262	0.0487545					N/A			ERG11	GET2	-3.82479	0.0990795					Lipids
NCE102	YLR050C	2.12596	0.00504331					N/A			ERD1	ERG3	-4.9422	0.108718					Lipids
MRH1	SSH1	2.08984	-0.0551606					N/A			ERD1	SUR1	-8.96202	0.129918					Lipids
OST3	YDL180W	2.0259	-0.0339261					N/A			SUR1	VPS68	-5.48729	0.130756					Lipids
RCE1	TDA5	2.01929	0.0604484					N/A			EMC3	LCB3	2.45676	0.137369					Lipids
ENV10	YRO2	2.0156	0.0183324					N/A			ARV1	HMG2	-7.66563	0.139617					Lipids
SLP1	YOL163W	2.00889	0.153284					N/A			ALG3	ELO3	-12.1978	0.14411					Lipids
ERD1	YKL031W	2.00249	-0.0989686					N/A			ALG3	SAC1	-11.6589	0.152204					Lipids
STT3	YBR219C	1.98288	0.0487704					N/A			ARV1	ERG3	-4.06551	0.170159					Lipids
PMT5	YPR071W	1.97512	0.0269093					N/A			ALG6	SUR1	-5.22647	0.173903					Lipids
RER1	YNL046W	1.94935	-0.0627587					N/A			ARV1	HMG1	-5.9995	0.186086					Lipids
PMT5	TDA5	1.93072	0.0796611					N/A			ERD1	SAC1	-8.89376	0.227141					Lipids
STE24	YOL079W	1.92702	-0.0126508					N/A			ARV1	LCB3	-3.97679	0.233005					Lipids
PMT6	YKR073C	1.90697	-0.0547591					N/A			ALG6	ELO3	-4.43467	0.238566					Lipids
ENV10	MRH1	1.90225	-0.0352261					N/A			ALG3	SUR1	-5.79673	0.240154					Lipids
VPS68	YNL320W	1.2837	0.316107					N/A			ENV10	ERG11	-3.54102	0.287047					Lipids
ALG9	YML018C	1.11599	0.297812					N/A			ELO3	OST5	-1.20987	0.303381					Lipids
EMC4	NNF2	1.10815	0.281622					N/A			ERJ5	MPO1	0.555566	0.310556					Lipids
EMC3	MRH1	1.06388	-0.23821					N/A			SAC1	STE24	-6.82791	0.319753					Lipids
ALG3	YBR292C	0.863859	-0.215292					N/A			SAC1	STT3		0.322129					Lipids
DLT1	ERD1	0.616648	0.275393					N/A			ELO3	SWP1	-8.96577	0.323484					Lipids
OSW5	STT3	0.569891	0.296359					N/A			SUR1	SWP1	-5.60247	0.337617					Lipids
STE24	YBR292C	0.540146	-0.222187					N/A			ORM2	VPS68	-1.68237	0.345016					Lipids
OST5	YKR051W	0.406532	0.278059					N/A			EMC3	ERG11	1.3984	0.35228					Lipids
RCE1	YFL034W	0.395607	-0.248945					N/A			MGR2	SPC2	1.27064	-0.312437				Mito
ALG3	DLT1	0.160074	0.262491					N/A			ARV1	PCP1	3.00377	-0.248321				Mito
SPC2	YMR253C	0.138634	-0.221317					N/A			ERJ5	PCP1	2.27267	-0.212029				Mito
EMC3	NNF2	0.118702	0.346282					N/A			ALG9	TIM17	2.53016	-0.208044				Mito
SLP1	YNL320W	0.093473	0.31394					N/A			ARV1	TIM17	4.7043	-0.204146				Mito
EMP65	YMR155W	-0.077767	-0.260108					N/A			ILM1	SPC2	-4.1964	-0.141568				Mito
VPS68	YAL066W	-0.08781	-0.211777					N/A			ARV1	MGR2	3.49607	-0.139991				Mito
DIE2	YML018C	-0.102394	0.285842					N/A			ERJ5	SDH3	3.43922	-0.101343				Mito
OSW5	SPC2	-0.103216	0.269176					N/A			ERJ5	TIM17	4.29269	-0.0603402				Mito
EMC3	PTM1	-0.109813	0.504617					N/A			ALG8	YSP1	2.62841	-0.041417				Mito
EMC4	MRH1	-0.132901	-0.27987					N/A			ARV1	ILM1	2.9545	-0.0361164				Mito
ALG12	YML018C	-0.2926	0.296081					N/A			ARV1	COX18	2.29134	-0.0329838				Mito
ALG6	DLT1	-0.44435	0.315936					N/A			ARV1	COA3	3.28332	0.0159398				Mito
PRM8	SPC2	-0.506861	-0.254905					N/A			COX18	PMT5	2.2226	0.0236429				Mito
RBD2	SPC2	-0.529493	-0.239411					N/A			ERJ5	ILM1	2.92994	0.0361192				Mito
SPC2	YKL044W	-0.617402	0.302335					N/A			STT3	YSP1	2.6572	0.039749				Mito
FUN14	SPC2	-0.620506	-0.221676					N/A			DIE2	ILM1	2.6877	0.0400132				Mito
ERD1	PTM1	-0.696647	0.274921					N/A			ILM1	PMT6	-6.20744	0.0437746				Mito
ARV1	DLT1	-0.745873	0.27157					N/A			ILM1	OST3	-5.05929	0.171242				Mito
EMC4	PTM1	-0.748721	0.307629					N/A			AIM26	OST3	-3.6427	0.22389				Mito
STE24	YHR078W	-0.784807	0.283757					N/A			AIM26	ALG12	2.50846	0.253817				Mito
OST3	OSW5	-0.866175	0.349039					N/A			ILM1	OST6	-8.21784	0.255934				Mito
ALG6	TDA5	-2.91318	0.0955827					N/A			AIM26	ALG3	-0.209502	0.32157				Mito
ENV10	SYG1	-2.92647	-0.0011199					N/A			AIM26	ALG6	-0.489535	0.322171				Mito
SSH1	YKL044W	-2.93205	-0.0567001					N/A			ERJ5	YSP1	0.38201	0.408762				Mito
ALG12	OSW5	-2.9593	0.267168					N/A			ERJ5	PEX31	3.2127	-0.219871			Organelle morph.
ALG9	YBL059W	-2.96873	-0.0110451					N/A			GET2	PEX29	-7.50789	0.0404171			Organelle morph.
ALG9	OSW5	-3.10293	0.228428					N/A			PEX29	SSH1	-4.62008	0.0594921			Organelle morph.
ALG6	OSW5	-3.32357	0.249158					N/A			SPC2	SUR7		0.319639			Organelle morph.
ERD1	YKR051W	-3.41172	0.118454					N/A			NCE102	SSM4	0.679151	-0.30445		Protein degr.
ERD1	YPL041C	-3.80023	0.0749011					N/A			ALG8	SSM4	3.46641	-0.0488946		Protein degr.
ALG3	OSW5	-3.95035	0.287609					N/A			RER1	TUL1	-5.56276	-0.0056864		Protein degr.
RER1	YPR109W	-4.03661	-0.0278279					N/A			ENV10	SSM4	-3.49776	0.101143		Protein degr.
ENV10	YBR027C	-4.16531	-0.0549705					N/A			SSH1	SSM4	-5.86941	0.109562		Protein degr.
ALG8	OSW5	-4.65714	0.20924					N/A			ARV1	DER1	-3.90721	0.177694		Protein degr.
GET2	NUR1	-5.2167	0.0150638					N/A			DFM1	SPC1	1.05702	0.305474		Protein degr.
ENV10	FRE5	-5.34393	-0.0279823					N/A			ERJ5	SSM4	-1.47409	0.381747		Protein degr.
OST5	OSW5	-5.38335	0.28671					N/A			ALG12	ALG3	-0.174792	0.682166	Prot. mat.
DSC3	RER1	-5.47407	0.0504442					N/A			ALG12	ALG6	0.963631	0.510082	Prot. mat.
ENV10	PTM1	-6.25319	0.2758					N/A			ALG3	ALG6	0.026672	0.643738	Prot. mat.
ERD1	YHR078W	-6.34627	0.0899307					N/A			ALG12	ALG8	1.22223	0.495177	Prot. mat.
TMS1	VPS68	-6.74409	0.0471119					N/A			ALG3	ALG8	0.030207	0.524803	Prot. mat.
DSC2	RER1	-7.54053	0.149132					N/A			ALG6	ALG8		0.653451	Prot. mat.
NNF2	SSH1	-9.04873	0.16163					N/A			ALG12	ALG9	-0.338934	0.733438	Prot. mat.
ENV10	NNF2	-9.09441	0.15012					N/A			ALG3	ALG9	0.615218	0.684076	Prot. mat.
OST3	YML018C	-9.25511	-0.0361784					N/A			ALG6	ALG9	1.70215	0.372505	Prot. mat.
PTM1	SSH1	-11.4624	0.102479					N/A			ALG8	ALG9	1.14122	0.429064	Prot. mat.
GET2	PTM1	-13.3938	0.205883					N/A			ALG12	DIE2	0.296381	0.71171	Prot. mat.
OSW5	SWP1		0.444637					N/A			ALG3	DIE2	0.578348	0.695285	Prot. mat.
OST6	YML018C		0.432223					N/A			ALG6	DIE2	-0.463008	0.582068	Prot. mat.
ERF2	YLR311C		0.314154					N/A			ALG8	DIE2	-0.632854	0.595598	Prot. mat.
EMC4	YIP4		0.296742					N/A			ALG9	DIE2	0.367779	0.684763	Prot. mat.
ERF2	YLR326W		0.29263					N/A			EMC3	EMC4	-0.576325	0.374098	Prot. mat.
DLT1	SWP1		0.275875					N/A			ARV1	ENV10	2.32558	-0.0273088	Prot. mat.
ALG3	PRM2	0.993648	-0.238731				Other				EMC3	ENV10	-4.51389	0.296841	Prot. mat.
PRM2	RCE1	0.568231	-0.235692				Other				EMC4	ENV10	-5.24492	0.135824	Prot. mat.
CPT1	EMC4	0.081629	-0.224834				Other				ALG12	ERD1	-2.46503	0.414954	Prot. mat.
ALG8	PRM2	0.079173	-0.214653				Other				ALG3	ERD1	-4.93851	0.548484	Prot. mat.
ALG9	PRM2	1.06695	-0.214601				Other				ALG9	ERD1	-0.970703	0.435137	Prot. mat.
OST3	PRM2	1.05045	-0.213003				Other				EMP65	ERD1	-3.94431	0.0989197	Prot. mat.
CPT1	ERD1	2.04499	-0.148341				Other				ALG6	ERJ5	2.2803	-0.207351	Prot. mat.
MRL1	VPS68	-4.20877	-0.0480861				Other				ALG8	ERJ5	2.28116	-0.102853	Prot. mat.
ALG6	COQ2	1.93717	0.0549716				Other				ENV10	ERJ5	3.3775	0.0233093	Prot. mat.
ARV1	COQ2	1.91344	0.111838				Other				ARV1	GET2	-11.373	0.0666403	Prot. mat.
COQ2	VPS68	2.68623	0.162522				Other				EMC3	GET2	-5.05347	0.0430836	Prot. mat.
SRF1	VPS68	-0.653388	0.26654				Other				ENV10	GET2	-13.2461	0.0951448	Prot. mat.
RIM9	VPS68	1.26362	0.341541				Other				ERD1	GET2	-8.77926	0.224871	Prot. mat.
DFG16	VPS68	-1.22152	0.399523				Other				ERJ5	GET2	3.08078	-0.0486132	Prot. mat.
ERF2	ERP6	-0.694942	-0.213065			Vesicle traff.					ALG12	OST3	-15.61	0.432048	Prot. mat.
ERV14	SSH1	2.89552	-0.149476			Vesicle traff.					ALG3	OST3	-16.7799	0.495468	Prot. mat.
ERV14	RCE1	-5.33326	0.0266461			Vesicle traff.					ALG6	OST3		0.400736	Prot. mat.
RCE1	SFT2	-2.91074	0.0641544			Vesicle traff.					ALG8	OST3		0.333959	Prot. mat.
EMC4	ERV14	2.28709	0.0737901			Vesicle traff.					ALG9	OST3	-16.2655	0.389253	Prot. mat.
ENV10	ERP2	2.00916	0.10186			Vesicle traff.					DIE2	OST3	-17.678	0.415703	Prot. mat.
SPC2	YIP3	2.49745	0.107393			Vesicle traff.					EMP65	OST3	-3.83691	0.112763	Prot. mat.
GET2	GOT1	-13.5982	0.139845			Vesicle traff.					ERD1	OST3	-6.94831	0.417921	Prot. mat.
PHO86	SSH1	-4.98049	0.145025			Vesicle traff.					ALG12	OST5	-16.5364	0.348221	Prot. mat.
PHO86	STE24	-3.46495	0.168056			Vesicle traff.					ALG3	OST5	-17.2379	0.372834	Prot. mat.
ALG3	ERV14	-4.19804	0.197421			Vesicle traff.					ALG6	OST5	-13.739	0.278091	Prot. mat.
ERD1	ERP1	-3.61922	0.199574			Vesicle traff.					ALG8	OST5	-14.7039	0.262985	Prot. mat.
ERV14	OST3	-3.6564	0.245322			Vesicle traff.					ALG9	OST5	-17.9427	0.289033	Prot. mat.
ERV14	VPS68	0.607438	0.26256			Vesicle traff.					DIE2	OST5	-16.7563	0.47683	Prot. mat.
ALG6	ERV14	-1.02668	0.264794			Vesicle traff.					ERJ5	OST5	2.94937	-0.0478381	Prot. mat.
ALG12	SVP26	0.861564	0.267706			Vesicle traff.					OST3	OST5	-18.2015	0.60905	Prot. mat.
ERV14	STE24	-2.02054	0.269679			Vesicle traff.					ALG3	OST6	-5.1959	0.290763	Prot. mat.
TVP15	VPS68	0.445004	0.271886			Vesicle traff.					ALG6	OST6	-3.41057	0.175773	Prot. mat.
ALG6	SVP26	0.312407	0.273766			Vesicle traff.					DIE2	OST6	-2.60921	0.328686	Prot. mat.
EMP46	SLP1	1.74961	0.276011			Vesicle traff.					OST3	OST6	-16.2999	0.372165	Prot. mat.
ERV14	GET2	-16.2603	0.277026			Vesicle traff.					OST5	OST6	-0.608568	0.439973	Prot. mat.
ERJ5	ERP6	1.81341	0.280006			Vesicle traff.					ALG12	PMT1	-3.92241	0.156752	Prot. mat.
VPS68	YIP3	-1.48306	0.280317			Vesicle traff.					ALG3	PMT1	-4.75227	0.228119	Prot. mat.
STE24	SVP26	-0.828559	0.292175			Vesicle traff.					ALG6	PMT1	-12.5854	0.170771	Prot. mat.
ARV1	ERP1	-0.198949	0.29364			Vesicle traff.					ALG9	PMT1	-5.31104	0.171077	Prot. mat.
GET2	SFT2	-1.32686	0.30041			Vesicle traff.					ARV1	PMT1	-4.69681	0.448045	Prot. mat.
ERD1	SVP26	-1.50974	0.300843			Vesicle traff.					ERD1	PMT1	-7.37791	0.315792	Prot. mat.
ALG3	SVP26	-0.08716	0.307609			Vesicle traff.					GET2	PMT1	-11.3902	0.155244	Prot. mat.
PHO86	VPS68	0.562493	0.334371			Vesicle traff.					OST3	PMT1	-2.36494	0.352962	Prot. mat.
ARV1	ERV14	-7.29136	0.355498			Vesicle traff.					ARV1	PMT4	-5.60912	0.265262	Prot. mat.
ERP1	GET2	-2.23635	0.373347			Vesicle traff.					ERD1	PMT4	-2.18426	0.328114	Prot. mat.
ERV14	PMT1	-2.18713	0.378334			Vesicle traff.					PMT1	PMT4	-16.3914	0.443106	Prot. mat.
ERD1	ERV14	-0.550432	0.450152			Vesicle traff.					GET2	PMT5	-6.5177	0.0150297	Prot. mat.
EMC4	YOR1	3.11456	0.0350718		Transm. transp						ENV10	SEC62	-3.55055	0.148745	Prot. mat.
FCY2	RCE1	3.02176	0.123726		Transm. transp						ERD1	SLP1	-5.0521	0.198518	Prot. mat.
MPC1	SSH1	2.7208	0.0265221		Transm. transp						ERJ5	SPC1	2.20982	0.16973	Prot. mat.
ADP1	PMT5	2.71116	0.0761792		Transm. transp						ALG3	SPC2	-0.963383	0.328172	Prot. mat.
DNF1	EMC4	2.63501	-0.0157508		Transm. transp						ERD1	SPC2	-3.58709	0.251324	Prot. mat.
ALG9	ATO3	2.62229	-0.0800042		Transm. transp						OST3	SPC2	-4.04465	0.270392	Prot. mat.
LEM3	SSH1	2.57756	-0.103836		Transm. transp						SEC62	SPC2	-3.51943	0.0239554	Prot. mat.
DIP5	NCE102	2.57488	0.0243146		Transm. transp						ALG6	SSH1	4.43332	-0.122286	Prot. mat.
FTH1	OST5	2.54894	0.00238592		Transm. transp						ARV1	SSH1	3.20711	-0.104043	Prot. mat.
ERD1	YCF1	2.50532	0.0693018		Transm. transp						EMC3	SSH1	-10.8179	0.146661	Prot. mat.
PDR15	PMT5	2.4653	0.0906407		Transm. transp						EMC4	SSH1	-10.9316	0.0443525	Prot. mat.
FHN1	MCH2	2.36266	-0.0304467		Transm. transp						ENV10	SSH1	-13.278	0.598648	Prot. mat.
AVT4	OST5	2.34269	-0.056815		Transm. transp						ERD1	SSH1	2.55796	-0.152368	Prot. mat.
FCY2	SLP1	2.30907	0.14075		Transm. transp						ALG12	STE24	-0.556202	0.364099	Prot. mat.
ALG3	ITR1	2.30855	-0.118036		Transm. transp						ALG3	STE24	-8.91407	0.437068	Prot. mat.
ESBP6	OST3	2.2439	-0.129783		Transm. transp						ARV1	STE24	2.74855	0.14876	Prot. mat.
SPC1	THI7	2.20712	-0.0567676		Transm. transp						DIE2	STE24	-0.887959	0.358416	Prot. mat.
SEC59	YDR387C	2.11638	0.0383989		Transm. transp						ERD1	STE24	-15.0031	0.398741	Prot. mat.
ESBP6	SWP1	2.09449	-0.116359		Transm. transp						OST3	STE24	-13.5269	0.370898	Prot. mat.
ALG6	HUT1	2.03255	0.071438		Transm. transp						OST5	STE24	-0.550377	0.3951	Prot. mat.
GET2	MAL11	2.01775	0.114636		Transm. transp						OST6	STE24	-0.567006	0.370851	Prot. mat.
ERD1	YEA6	2.00114	-0.120577		Transm. transp						PMT1	STE24	0.340556	0.361003	Prot. mat.
SPC2	VHT1	1.99215	-0.0612371		Transm. transp						SLP1	STE24	-2.3908	0.360366	Prot. mat.
FCY2	PMT6	1.96086	0.0689306		Transm. transp						ALG12	STT3	-3.54112	0.381611	Prot. mat.
ERD1	YHC3	1.95887	-0.044264		Transm. transp						ALG3	STT3	-12.7133	0.297443	Prot. mat.
AVT1	ERD1	1.95667	-0.0847799		Transm. transp						ALG6	STT3	-11.93	0.245578	Prot. mat.
MPC1	SEC63	1.93827	0.0954038		Transm. transp						ALG8	STT3		0.329036	Prot. mat.
SLP1	SSU1	1.93392	-0.0366176		Transm. transp						DIE2	STT3	-9.87092	0.392956	Prot. mat.
ENV10	PET9	1.92979	-0.0205629		Transm. transp						ERJ5	STT3	2.61521	-0.0516136	Prot. mat.
AVT3	ERD1	1.92261	-0.084906		Transm. transp						OST3	STT3	-9.15269	0.636398	Prot. mat.
FLC1	OST6	1.91265	-0.114558		Transm. transp						OST5	STT3	-11.659	0.690663	Prot. mat.
HOL1	SLP1	1.91144	-0.133108		Transm. transp						OST6	STT3	-0.25873	0.44937	Prot. mat.
EMP65	TPO3	1.9077	0.0192467		Transm. transp						STE24	STT3	-1.07959	0.342431	Prot. mat.
LEM3	RCE1	1.64844	-0.257272		Transm. transp						ALG12	SWP1	-5.55593	0.249685	Prot. mat.
SPC1	YEA6	1.19438	0.265027		Transm. transp						ALG3	SWP1	-15.6164	0.343524	Prot. mat.
SLP1	YBT1	1.13951	0.299335		Transm. transp						ALG6	SWP1	-14.8456	0.412342	Prot. mat.
ALG6	ESBP6	1.0805	-0.23857		Transm. transp						ALG8	SWP1	-15.1127	0.412843	Prot. mat.
ESBP6	STE24	0.755806	-0.218138		Transm. transp						ALG9	SWP1	-7.74893	0.207049	Prot. mat.
ATO3	STE24	0.71911	-0.253026		Transm. transp						DIE2	SWP1	-12.2755	0.302778	Prot. mat.
EMC3	YBT1	0.486803	0.263997		Transm. transp						EMC3	SWP1	2.23109	-0.0644581	Prot. mat.
ATO3	SPC2	0.46677	-0.216496		Transm. transp						OST3	SWP1	-2.25242	0.658641	Prot. mat.
SPC2	YEA6	0.411643	-0.271382		Transm. transp						OST5	SWP1	-16.3217	0.625443	Prot. mat.
ATO3	OST6	0.360537	-0.296058		Transm. transp						SSH1	SWP1	3.15926	-0.172519	Prot. mat.
STE24	YEA6	0.355638	-0.231621		Transm. transp						STE24	SWP1	-3.91378	0.294551	Prot. mat.
SPC2	YBT1	0.34571	0.302971		Transm. transp						STT3	SWP1	1.0891	0.758076	Prot. mat.
ESBP6	OST6	0.199942	-0.213998		Transm. transp						ALG12	FLC2	-0.585745	0.341955
ALG3	ESBP6	0.114154	-0.279326		Transm. transp						ALG12	LEM3	-4.14708	0.0740835
OST6	PDR18	0.037362	0.283186		Transm. transp						ALG3	OSW5	-5.2834	0.33655
ITR1	SPC2	-0.037673	-0.220234		Transm. transp						ALG3	FLC2	-3.74883	0.331298
AGP3	EMC3	-0.086613	-0.259826		Transm. transp						ALG3	VRG4	-0.002176	0.310563
FLC2	STT3	-0.103377	0.298337		Transm. transp						ALG3	ERV14	-4.03382	0.220102
ATO3	RCE1	-0.154953	-0.271359		Transm. transp						ALG3	LEM3	-5.30153	0.0623405
OST6	TPO2	-0.245328	0.28626		Transm. transp						ALG3	VBA5	-3.72628	0.00977227
EMC3	FCY2	-0.460022	0.312272		Transm. transp						ALG3	SHR3	-0.879766	-0.26042
ERD1	FLC2	-0.545099	0.397144		Transm. transp						ALG3	YGR026W	2.20291	-0.118851
ALG9	FLC2	-0.634685	0.30736		Transm. transp						ALG6	SRF1	-0.078515	0.33715
FLC2	OST5	-0.786975	0.273124		Transm. transp						ALG6	OSW5	-3.94894	0.305171
AGP3	SPC2	-0.974271	-0.293447		Transm. transp						ALG6	AQR1	2.29195	0.0541269
FCY2	SPC1	-1.01383	-0.212253		Transm. transp						ALG6	NNF2	2.44821	-0.146095
ITR1	STE24	-1.0287	-0.212922		Transm. transp						ALG6	THI7	2.70032	-0.053364
ALG12	FLC2	-1.23456	0.370536		Transm. transp						ALG8	VBA1	2.5514	-0.0508999
GET2	VRG4	-3.08624	-0.0343188		Transm. transp						ALG8	DCV1	2.72033	-0.0428962
ALG9	YBT1	-3.19577	0.109687		Transm. transp						ALG9	FLC2	0.63001	0.306267
EMP65	HUT1	-3.21245	0.0234623		Transm. transp						ALG9	THI7	-3.72	0.181397
HUT1	OST3	-3.23287	0.132512		Transm. transp						ALG9	YKR051W	-4.47728	0.132664
LEM3	PMT1	-3.30158	0.233744		Transm. transp						ALG9	LEM3	-5.95142	0.123584
GET2	YDL199C	-3.3931	-0.0687677		Transm. transp						ALG9	YBT1	-3.40809	0.119528
HUT1	SLP1	-3.4517	-0.0611608		Transm. transp						ALG9	FUN14	2.90851	-0.0775248
LEM3	OST3	-3.57782	0.101726		Transm. transp						ARV1	YPL041C	-4.26218	0.352472
ENV10	GNP1	-4.2904	0.0281956		Transm. transp						ARV1	LEM3	-10.93	0.270268
ALG3	FLC2	-4.88766	0.310867		Transm. transp						ARV1	ERV14	-6.82486	0.266978
ARV1	DNF2	-5.05775	-0.109887		Transm. transp						ARV1	DFG16	-5.06536	0.191178
FLC2	OST3	-5.6681	0.291374		Transm. transp						ARV1	RIM9	-4.925	0.0948501
SSH1	YFL054C	-5.78025	0.0941603		Transm. transp						ARV1	DNF2	-6.0638	0.0490151
ARV1	LEM3	-8.51774	0.0812908		Transm. transp						ARV1	PET9	0.735478	-0.261974
AVT1	SPC1		0.405285		Transm. transp						ARV1	VHT1	0.687274	-0.258504
ALG12	GUP1	0.418793	0.326661								ARV1	IRC8	1.19979	-0.25842
ALG12	BST1	-0.881181	0.272309								ARV1	COQ2	3.17243	-0.0680735
ALG12	SUR1	-3.76285	0.119244								EMC3	PTM1	0.698646	0.371732
ALG12	SAC1	-6.72041	0.175418								EMC3	TDA4	0.336717	0.307622
ALG12	KRE1	-10.4035	0.190139								EMC3	NNF2	-0.175744	0.305
ALG2	COT1	3.10456	-0.0609876								EMC4	LEM3	2.31817	-0.139409
ALG3	YEA4	2.53247	-0.0708739								ENV10	PTM1	-6.02911	0.305515
ALG3	HMG1	2.21975	-0.0211326								ENV10	NNF2	-11.078	0.046184
ALG3	ECM7	2.00624	-0.0488694								ENV10	LEM3	3.32106	-0.0991951
ALG3	MGR2	1.24843	-0.254463								ENV10	FRE5	-3.6797	-0.0532439
ALG3	MDL1	-0.290305	-0.216997								ENV10	YBR027C	-4.54541	-0.0239143
ALG3	ERG3	-0.677018	0.313246								ERD1	FLC2	-0.280916	0.373802
ALG3	LAS21	-0.947407	0.273606								ERD1	ERV14	-1.34582	0.369612
ALG3	BST1	-1.87902	0.309001								ERD1	YHR078W	-5.60667	0.0510807
ALG3	NHX1	-3.64953	0.316988								ERF2	YLR311C		0.327239
ALG3	TSC13	-4.26948	0.0213861								ERF2	FCY21	1.40805	-0.267323
ALG3	SUR1	-7.47165	0.228229								ERF2	ITR1	2.2388	-0.206008
ALG3	GUP1	-8.41843	0.331218								ERJ5	VBA1	1.40439	0.476119
ALG3	SAC1	-9.8045	0.275212								ERJ5	YPR003C	0.828018	0.44002
ALG3	ELO3	-11.0926	0.191621								ERJ5	RIM9	0.014238	0.372843
ALG3	KRE1	-14.6091	0.301504								ERJ5	YBR219C	1.01393	0.353014
ALG6	PIS1	2.7087	-0.00846607								ERJ5	QDR3	-0.162478	0.346994
ALG6	ECM7	2.28115	-0.144698								ERJ5	TVP23	0.690065	0.333339
ALG6	RCF2	2.07572	0.00672572								ERJ5	YMR221C	0.856242	0.32117
ALG6	BST1	-2.27796	0.277994								ERJ5	SHR3	0.52472	0.313678
ALG6	LAS21	-3.32151	0.315605								ERJ5	VBA5	1.72522	0.302921
ALG6	COT1	-4.17333	0.1562								ERJ5	YJL028W	3.18535	0.116606
ALG6	ERG3	-4.47502	0.184949								ERJ5	NFT1	2.80559	0.0672518
ALG6	ELO3	-4.65227	0.170372								ERJ5	PHO89	2.95798	0.0599305
ALG6	KRE1	-4.95389	0.200368								ERJ5	YHL044W	2.33848	0.0249043
ALG6	NHX1	-5.22141	0.250705								ERJ5	YCR061W	3.47041	0.00133544
ALG6	SUR1	-5.52437	0.113791								ERJ5	TVP38	0.455293	-0.295909
ALG6	SAC1	-6.66208	0.150769								ERJ5	VBA2	-3.6704	-0.108335
ALG6	GUP1	-7.64716	0.276772								ERJ5	MAL31	3.90519	-0.0938143
ALG8	MDL1	0.196984	-0.227478								ERJ5	YJR015W	2.5748	-0.0793061
ALG8	GUP2	-3.01931	-0.00526426								FHN1	YHL008C	2.61516	-0.00967411
ALG8	GUP1	-9.06587	0.113404								GET2	PTM1	-13.5099	0.16496
ALG8	NHX1		0.344201								GET2	GOT1	-13.0022	0.12775
ALG9	ASI3	2.19092	0.00815968								GET2	YAL066W	2.57783	-0.0160649
ALG9	ZRG17	2.02863	-0.0170075								GET2	QDR3	3.03287	-0.0156861
ALG9	LDS1	1.9766	-0.103553								GET2	NUR1	-6.33743	-0.00983603
ALG9	SAC1	-0.484413	0.261281								NCE102	YMR221C	0.239188	-0.304003
ALG9	GUP1	-2.40796	0.30483								NCE102	YHR078W	-0.396184	-0.252834
ALG9	ELO3	-3.8725	0.139023								NCE102	THI7	2.69093	-0.171048
ALG9	KRE1	-10.6644	0.244037								OST3	OSW5	-0.66525	0.332166
ARV1	TIM17	3.34092	-0.00750747								OST3	YIL029C	2.25293	0.124242
ARV1	SMA2	2.6929	-0.0426139								OST3	TDA5	2.25806	0.0409551
ARV1	MGR2	2.64072	-0.114316								OST3	YML018C	-8.15071	-0.0796664
ARV1	ILM1	2.1102	0.174555								OST5	OSW5	-4.97492	0.295578
ARV1	ECM7	1.99982	-0.050762								OST6	YML018C		0.366742
ARV1	KRE1	-0.386419	0.382344								PMT5	YJR085C	3.66837	0.158728
ARV1	CWH43	-0.683874	0.34479								PMT6	YMR155W	2.35521	0.0597281
ARV1	GPI17	-2.17006	0.270555								PMT6	YGR026W	2.43198	-0.0499004
ARV1	ECM33	-2.87289	0.418441								RER1	YPR109W	-4.94736	-0.141026
ARV1	SUR1	-3.06692	-0.0101947								RER1	THI7	2.3109	-0.0978965
ARV1	CHS7	-3.13433	0.220812								SLP1	YOL162W	2.22124	0.0844647
ARV1	GPI2	-3.50397	-0.0822496								SPC1	YAL066W	-0.032189	0.351349
ARV1	ELO3	-3.88686	0.0818693								SPC2	YKR051W	-0.56518	0.346964
ARV1	HMG1	-4.9589	0.109054								SSH1	YFL054C	-6.48921	0.108037
ARV1	NHX1	-5.1379	0.124663								SSH1	YNL095C	2.22325	0.011505
ARV1	ERG3	-6.47427	0.170541								SSH1	YKL044W	-3.82988	-0.015853
ARV1	HMG2	-6.49421	0.113154								STE24	TVP18	2.23139	-0.0293426
ARV1	BST1	-6.85264	0.276971								STT3	VBA1	2.49978	0.00586924
ARV1	LAS21	-8.6737	0.398275								AVT1	SPC1		0.521845
ARV1	GUP1	-12.8983	0.306039								ERV14	PMT1	-1.8957	0.44325
DIE2	ILM1	2.81146	0.19149								PDR15	SPC1	0.150182	0.431894
DIE2	GUP1	-4.73227	0.252289								OSW5	SWP1		0.389878
DIE2	KRE1	-4.77513	0.222691								ERV14	PMT4	0.323518	0.375271
DIE2	ELO3	-7.46456	0.0879598								DCV1	ERJ5		0.358953
EMC3	ERG11	0.725864	0.377408								HVG1	SPC1	-0.387438	0.34258
EMC3	MDL2	0.370796	-0.212061								ERP1	GET2	-1.56757	0.335443
EMC3	VMR1	-0.175264	0.304991								PHO86	VPS68	-0.025975	0.332536
EMC3	IPT1	-1.28988	-0.23948								DNF2	ERJ5	0.471401	0.330457
EMC3	PEX29	-1.39135	0.303078								OSW5	STT3	0.290109	0.322896
EMC4	ILM1	2.80661	0.189127								DFG16	ERJ5	-0.28213	0.321704
EMC4	LAG1	2.40135	0.128435								MAL31	RER1	0.881551	0.315129
EMC4	PCP1	2.08699	0.040459								AKR2	NCE102	-0.119469	0.3095
EMC4	LOH1	1.96322	0.0187593								DTR1	ERJ5	3.21387	0.293536
EMC4	ERG11	1.61534	0.311153								LEM3	PMT1	-4.91068	0.271278
EMC4	VMR1	1.59689	0.262562								FLC2	OST3	-4.93534	0.249795
ENV10	GUP1	2.0788	-0.0847734								ERV14	GET2	-15.4827	0.220751
ENV10	IZH1	-3.18577	0.0356746								ERV14	OST3	-3.78844	0.20957
ENV10	ERG11	-3.91698	0.34002								TMS1	VPS68	-5.63863	0.175823
ENV10	PEX29	-4.12031	0.335221								DAL4	ERJ5	3.1737	0.17128
ENV10	SSM4	-4.22371	0.215014								LEM3	RER1	2.53412	0.137265
ERD1	MGR2	2.0709	-0.181042								COQ2	VPS68	3.17399	0.135389
ERD1	GUP1	-0.927854	0.406841								DFG16	SWP1	2.26352	0.133004
ERD1	LAS21	-1.08653	0.354042								NNF2	SSH1	-10.3313	0.130352
ERD1	SAC1	-3.27899	0.245231								LEM3	OST3	-3.40164	0.129993
ERD1	PER1	-5.79622	0.145185								PHO86	SSH1	-4.35548	0.126301
ERD1	ERG3	-8.06317	0.14762								ADP1	PMT5	2.70328	0.121563
ERD1	SUR1	-8.95062	0.11945								JEN1	SWP1	2.21395	0.101965
ERD1	KRE1	-14.8206	0.365185								ERP1	PMT4	-3.54258	0.063484
ERD1	NHX1		0.288736								PTM1	SSH1	-11.7749	0.0519529
ERF2	SMA2	2.62268	-0.112388								DSC2	RER1	-8.84808	0.0438745
ERF2	SUR1	2.57066	-0.095658								ERV14	RCE1	-4.44881	0.034262
ERF2	IPT1	0.719573	-0.244174								FCY2	SLP1	4.22734	0.0331662
ERF2	PEX31	-0.044931	0.291543								HUT1	SEC62	-3.77156	0.0218385
ERF2	GUP2	-0.433121	-0.23345								DIP5	SWP1	2.46368	0.0198693
GET2	LAC1	2.21311	0.0184517								AGP3	EMC3	-0.287764	-0.290191
GET2	LAS21	-0.341048	0.315812								DIP5	NCE102	2.27614	-0.150817
GET2	PHS1	-3.12803	0.0614697								ERV14	SSH1	3.13564	-0.139099
GET2	NHA1	-3.85058	-0.0361619								GNP1	RER1	-3.49884	-0.130501
GET2	PEX29	-8.00816	0.0628471								DFG16	SEC59	2.88556	-0.117162
GET2	PER1		0.368617								LEM3	SSH1	3.32333	-0.106612
OST3	SDH3	2.05846	-0.0774248								FCY2	RCE1	3.11338	-0.103021
OST3	RTN2	1.98345	-0.0791889								COS1	SPC2	3.25754	-0.0692039
OST3	TIM17	1.95276	-0.0908895								NNF2	OST3	2.92408	-0.0434176
OST3	SAC1	-6.19129	0.294045								ESBP6	SWP1	2.30431	-0.0371787
OST5	SUR1	-0.789586	0.269259								COS1	SWP1	2.33725	-0.0230475
OST5	SAC1	-2.33006	0.369318								FCY2	PMT6	3.05723	-0.0150377
OST6	ZRT2	2.10183	-0.0563863								MPC1	SEC63	2.2137	-0.00568644
OST6	RTN2	0.199382	-0.2537								MRL1	VPS68	-3.76857	-0.00509269
OST6	SAC1	-1.53913	0.277807								DSC3	RER1	-5.1613	-0.00343487
OST6	SUR1	-3.0803	0.0813449
RER1	SCS3	-3.30587	0.00970457
RER1	TUL1	-3.74242	-0.0391789
SEC62	SFK1	1.96471	0.0434239
SLP1	VMR1	0.427133	0.273813
SPC2	YDC1	2.71262	-0.0612454
SPC2	YFT2	1.93402	-0.17581
SPC2	YPF1	-0.469411	-0.218876
SPC2	SUR7		0.377711
SSH1	SSM4	-6.49013	0.156535
STE24	SUR1	-0.598983	0.308298
BST1	SSH1	4.87151	-0.226936
KRE1	SSH1	3.37718	-0.1069
CHS2	GET2	3.30044	-0.00122702
GUP2	SSH1	3.21821	0.00335848
GPI17	SEC62	2.82018	0.0909118
SCT1	SSH1	2.72187	0.0200274
PMC1	SSH1	2.71289	0.0251575
PHS1	STE24	2.67089	0.00220262
COX18	SSH1	2.66714	0.203836
ECM33	SSH1	2.66221	-0.0950417
NHA1	SEC62	2.64123	-0.0631074
CHS1	NCE102	2.59649	-0.0591193
ERG3	VPS68	2.52341	-0.103882
COT1	DIE2	2.46263	0.108562
ERG3	PFA5	2.43083	-0.143763
AIM26	STE24	2.35755	0.306801
PMC1	PMT6	2.30519	0.00309381
LAS21	SSH1	2.20724	-0.181808
FTR1	STT3	2.15877	-0.0657748
AIM26	SSH1	2.11382	-0.0845358
NHA1	RCE1	2.08027	0.134626
KHA1	SLP1	1.99503	-0.0202708
PFA3	SPC2	1.98771	0.175385
CDC1	VPS68	1.94898	0.0224146
AIM26	PMT4	1.94829	0.159378
ASI1	SPC2	1.94282	0.0767242
SMF2	SSH1	1.93018	-0.0327017
ILM1	RER1	1.92892	0.100177
ECM7	SWP1	1.90578	-0.158818
KRE1	OST6	1.03116	0.477947
ECM33	ERF2	0.908301	-0.219213
RCF2	SLP1	0.88809	-0.217727
LDS1	OST6	0.535876	-0.221334
GSC2	RCE1	0.455873	0.317143
PGA1	SLP1	0.410123	0.34866
ALR2	SPC2	0.117239	-0.236425
ILM1	SEC62	0.100586	0.264463
FIG1	NCE102	0.083406	-0.213322
POM152	VPS68	0.060188	-0.212824
CHS3	RCE1	0.037485	0.386884
FAT1	NCE102	-0.006113	-0.221714
CRC1	EMC3	-0.027815	0.265206
AIM26	ALG6	-0.08299	0.28938
FAT1	VPS68	-0.273132	0.330167
RCF2	SPC2	-0.345984	-0.215486
KRE1	PMT1	-0.366289	0.398017
ECM7	RCE1	-0.395943	0.340096
CHS3	OST6	-0.412545	0.292476
AIM26	ARV1	-0.453039	0.309052
CHS7	OST6	-0.462342	0.289816
ORM2	VPS68	-0.476582	0.331769
CHS7	RCE1	-0.477914	0.397786
RTN2	SPC2	-0.498802	-0.307679
CHS3	SPC2	-0.54001	0.303262
AIM26	ALG3	-0.656767	0.280703
GPI17	PMT1	-0.810255	0.326048
CHS7	SPC2	-0.90897	0.363569
PGA1	SPC2	-0.941856	0.270984
ELO3	OST5	-0.997517	0.348819
KRE1	STT3	-1.03333	0.414634
ERG3	SPC2	-1.0449	0.27701
CCH1	SPC2	-1.14638	0.288041
CCH1	RCE1	-1.32506	0.311672
KRE1	STE24	-1.42202	0.440974
GUP1	OST5	-1.51532	0.363885
NHX1	OST5	-1.78029	0.286
KRE1	OST5	-1.86759	0.439344
KRE1	SPC2	-2.05277	0.322411
BST1	STE24	-2.15892	0.319564
ERG3	STE24	-2.51633	0.28149
GUP1	SWP1	-2.91323	0.311463
FTR1	VPS68	-2.93718	-0.0159082
NHX1	STE24	-3.08826	0.212825
CHS1	OST6	-3.09733	0.115024
CCH1	OST3	-3.12685	0.273398
FAT1	STE24	-3.12861	0.0968254
LAS21	RER1	-3.13906	0.107599
CHO1	PMT4	-3.17546	-0.0041046
LAS21	PMT4	-3.23005	0.406285
COT1	OST3	-3.26346	0.0782169
LAS21	OST6	-3.32387	0.286678
COT1	VPS68	-3.34806	0.194974
GUP1	RCE1	-3.36333	0.0541601
CCC2	VPS68	-3.42931	-0.0452315
GUP1	SPC2	-3.46076	0.353784
SAC1	SWP1	-3.5009	0.323247
CCH1	ENV10	-3.57454	-0.0654835
ASI1	SSH1	-3.67294	0.0459455
IPT1	SWP1	-3.73444	0.244752
GUP1	RER1	-4.12605	0.0494019
GPI17	OST6	-4.17334	0.185541
BST1	PMT4	-4.20734	0.263629
GUP1	STE24	-4.29925	0.332092
KRE1	PMT4	-4.4034	0.133075
ERG3	PMT6	-4.43999	0.0122748
KRE1	SWP1	-4.62377	0.405928
LAS21	STE24	-4.7509	0.204794
CHS2	SEC63	-4.75505	-0.0205938
ILM1	PMT6	-4.80274	0.0214976
ELO3	VPS68	-4.89736	0.0586984
ILM1	RCE1	-4.97299	0.18211
PEX29	SSH1	-4.98681	0.132169
ELO3	RCE1	-5.003	0.0221366
SAC1	SPC2	-5.16129	0.0566715
GUP1	SEC62	-5.26054	-0.00360894
ERG3	SWP1	-5.60627	0.125603
SAC1	STE24	-5.75905	0.269797
GUP1	OST6	-5.84356	0.500045
BST1	PMT1	-6.04494	0.397542
ILM1	OST3	-6.45997	0.206424
ERG11	GET2	-6.56191	0.117336
LAS21	OST3	-6.60256	0.297912
CHO1	OST5	-6.69168	-0.0307858
ERG3	OST3	-6.69794	0.229479
BST1	OST3	-6.79	0.231147
BST1	GET2	-6.90941	0.356575
NHX1	SWP1	-7.25338	0.330723
SUR1	VPS68	-7.45774	0.134706
CHO1	EMC4	-7.68676	-0.0153536
ILM1	SPC2	-7.74891	0.0606469
CCH1	OST6	-7.85991	0.290614
SUR1	SWP1	-8.82014	0.315875
GUP1	PMT1	-9.49392	0.257239
ERG11	SSH1	-9.64685	0.0302596
ILM1	OST6	-9.99184	0.241193
BST1	ERD1	-11.0305	0.378936
ELO3	SWP1	-11.248	0.291236
KRE1	OST3	-12.3162	0.535069
LAS21	PMT1	-12.6846	0.390418
NHX1	VPS68	-13.2857	0.152741
GUP1	OST3	-16.5024	0.46678
GUP1	STT3		0.346391
SAC1	STT3		0.321898

[truncated: 4 more sheets: Transm. transp., Vesicle traff., Other, N_A]
