# Supplementary material for: Chemogenetic E-MAP in Saccharomyces cerevisiae for Identification of Membrane Transporters Operating Lipid Flip Flop
Source: PLoS Genet. 2016 Jul 27;12(7):e1006160. doi: 10.1371/journal.pgen.1006160 (PMC4962981; doi:10.1371/journal.pgen.1006160)
Supplement: S2 Table — (XLSX) [file pgen.1006160.s005.xlsx]

## Sheet: Legend
S2 TABLE LEGEND
In S2A Table all 147'153 combinations amongst the 543 genes of the MSP-E-MAP set and the 147'153 combinations of the MSP/C-E-MAP are listed with the genetic interaction score (S-score) as well as the correlation of their interaction profiles (correlation)
S2B Table lists the 4817 gene combinations having achieved either a significant genetic interaction score (NORM.DIST: P < 0.005) or a significant correlation score (NORM.DIST: P< 0.05) in at least one of the two E-MAPs. Highlighted in red are the scores that are significant after Bonferroni correction: To determine the significance threshollds after Bonferroni correction, the threshold P-value of…
S2C Table lists the gene pairs with very high profile correlation R >/= 0.5 either in MSP-E-MAP or MSP/C-E-MAP, with genes being color coded according to their functional category as indicated in S1 Table.
S2D Table lists the interactions and correlations of those 23 uncharactrized open reading frames (ORFs) amongst the 99 present in the E-MAP set, which show positive correlations to other genes of >0.4 or 0.5, thus suggesting possible functions.
S2E Table. For this Table P-values for significant changes were calculated as for the S scores and correlations using the probability density calculation of the Excel NORM.DIST function (unadjusted P values for interaction and correlation changes at <0.005 and <0.05, respectively), and doing this separately for cases were the S score was increased in the MSPC-E-MAP as compared to the MSP-E-MAP an…
S2F Table lists the 10 homolgs of the bacterial phosphatidylethanolamine flippase LplT present inour MSP E-MAP set, and their genetic interactions

## Sheet: S2A Table
				MSP-E-MAP		MSP/C-E-MAP
Gene 1	SN Gene 1	Gene 2	SN Gene 2	Gen. Inter.	Correlation	Gen. Inter. Ceru	Correlation Ceru	Arrow
AAC1	YMR056C	AAC3	YBR085W	-0.216847	-0.00874078	0.506906	-0.0212905
AAC1	YMR056C	ADP1	YCR011C	-0.121371	0.163267	-0.221696	0.0219083
AAC1	YMR056C	ADY2	YCR010C	-0.156288	-0.0583193	0.819113	-0.0804319
AAC1	YMR056C	AGP2	YBR132C	0.101874	-0.0573246	0.187839	-0.114147
AAC1	YMR056C	AGP3	YFL055W	0.545948	-0.119605	0.557859	-0.144127
AAC1	YMR056C	AIM14	YGL160W	0.042679	0.0867776	0.627397	0.116347
AAC1	YMR056C	AIM26	YKL037W	-0.726493	-0.0976584	-0.45666	0.0070366
AAC1	YMR056C	AKR2	YOR034C	-0.373977	-0.0541189	-0.00323	0.130688
AAC1	YMR056C	ALE1	YOR175C	0.056518	0.0791117	0.06006	0.128177
AAC1	YMR056C	ALG12	YNR030W	-0.39241	0.033453	0.652154	-0.0414261
AAC1	YMR056C	ALG2	YGL065C	0.177336	0.0048759	-0.344966	0.0518004
AAC1	YMR056C	ALG3	YBL082C	0.334662	0.0650709	1.14228	0.0858481
AAC1	YMR056C	ALG6	YOR002W	0.550717	-0.0372067	0.365618	0.0415397
AAC1	YMR056C	ALG8	YOR067C	-0.268621	0.0802613	-0.522108	0.113996
AAC1	YMR056C	ALG9	YNL219C	-0.148956	0.0136023	0.364927	0.0685893
AAC1	YMR056C	ALR2	YFL050C	0.057019	-0.091408	-0.37168	-0.115996
AAC1	YMR056C	AQR1	YNL065W	-0.751726	-0.109487	0.369267	-0.0350507
AAC1	YMR056C	AQY1	YPR192W	0.286622	0.0510361	-0.348851	-0.00894318
AAC1	YMR056C	AQY2	YLL052C	0.638737	-0.0774716	0.975086	-0.0529042
AAC1	YMR056C	ARE1	YCR048W	-0.19429	-0.0125179	-0.432138	-0.0877054
AAC1	YMR056C	ARN1	YHL040C	0.562856	0.117775	-1.05316	0.0689795
AAC1	YMR056C	ARN2	YHL047C	0.851125	-0.0598737	1.29275	0.00624164
AAC1	YMR056C	ARR3	YPR201W	-0.328665	0.0697283	0.400035	0.138641
AAC1	YMR056C	ARV1	YLR242C	0.767173	-0.027625	0.594951	-0.0206162
AAC1	YMR056C	ASG7	YJL170C	-0.400135	-0.0413784	-0.076466	-0.0103466
AAC1	YMR056C	ASI1	YMR119W		-0.0609351		-0.0160508
AAC1	YMR056C	ASI2	YNL159C	-0.364207	0.136591	0.167695	0.137704
AAC1	YMR056C	ASI3	YNL008C	-1.51343	-0.0232026	-0.80836	-0.105236
AAC1	YMR056C	ATG22	YCL038C	1.16301	0.0658441	0.365252	0.148071
AAC1	YMR056C	ATG33	YLR356W	0.750282	0.130546	0.138724	0.148367
AAC1	YMR056C	ATG9	YDL149W	-0.242127	0.00764135	-0.526864	-0.0741662
AAC1	YMR056C	ATM1	YMR301C	0.804683	0.192265	0.890876	0.0965011
AAC1	YMR056C	ATO2	YNR002C	0.328974	0.0756383	0.739413	0.151709
AAC1	YMR056C	ATO3	YDR384C	-0.180421	-0.0444489	-0.652801	-0.00836111
AAC1	YMR056C	ATR1	YML116W	0.026687	0.129971	-0.227665	0.0656495
AAC1	YMR056C	AUS1	YOR011W	-0.373833	0.146226	0.496411	0.237263
AAC1	YMR056C	AVT1	YJR001W	0.057695	-0.0302626	0.129712	-0.0734707
AAC1	YMR056C	AVT3	YKL146W	0.736498	0.00873702	0.116652	0.0361757
AAC1	YMR056C	AVT4	YNL101W	-0.017444	0.0857902	-0.319883	0.120859
AAC1	YMR056C	AVT5	YBL089W	-0.491292	-0.124642	0.182425	-0.051096
AAC1	YMR056C	AVT6	YER119C	-0.805049	0.0373443	-0.426988	-0.00195513
AAC1	YMR056C	AZR1	YGR224W	-0.38396	-0.0267351	-0.409616	0.0779278
AAC1	YMR056C	BAP3	YDR046C	-0.25494	-0.0618622	-0.47185	-0.195584
AAC1	YMR056C	BIO5	YNR056C	0.47805	-0.0294974	0.661196	0.0083466
AAC1	YMR056C	BRE4	YDL231C	0.717636	0.0243398	0.086987	0.0399683
AAC1	YMR056C	BRL1	YHR036W	0.765973	0.0754857	0.098756	0.107363
AAC1	YMR056C	BSC6	YOL137W	-0.536469	-0.121254	-0.198715	-0.0933537
AAC1	YMR056C	BSD2	YBR290W	0.24435	0.0556625	0.506242	-0.0135664
AAC1	YMR056C	BST1	YFL025C	0.604329	-0.0765864	-0.052257	-0.136878
AAC1	YMR056C	BUD8	YLR353W	0.358236	0.0158525	0.665297	0.115288
AAC1	YMR056C	BUD9	YGR041W	-0.138047	-0.000116376	0.632719	0.0601277
AAC1	YMR056C	CCC1	YLR220W	0.27016	-0.0525268	1.69455	-0.0197469
AAC1	YMR056C	CCC2	YDR270W	0.885756	-0.0714124	0.322943	0.135653
AAC1	YMR056C	CCH1	YGR217W	1.02664	0.060293	0.314079	0.140387
AAC1	YMR056C	CDC1	YDR182W	0.525174	-0.110803	0.474328	-0.0486925
AAC1	YMR056C	CDS1	YBR029C	0.698368	0.00992798	0.464123	0.0949365
AAC1	YMR056C	CHO1	YER026C	-0.634023	0.0223468	-1.21905	-0.0143753
AAC1	YMR056C	CHS1	YNL192W	0.783376	-0.0242188	0.578535	0.00358496
AAC1	YMR056C	CHS2	YBR038W	0.604702	-0.026062	0.533237	-0.00539498
AAC1	YMR056C	CHS3	YBR023C	1.54322	0.117179	0.953854	0.16485
AAC1	YMR056C	CHS7	YHR142W	-1.35313	0.118166	-1.7247	0.0817586
AAC1	YMR056C	COA3	YJL062W-A	0.299411	-0.0850603	0.174385	-0.0398724
AAC1	YMR056C	COQ2	YNR041C	-0.571483	-0.0599315	-0.708785	-0.139854
AAC1	YMR056C	COS1	YNL336W	0.325685	0.121778	0.495757	0.126859
AAC1	YMR056C	COS10	YNR075W	0.087969	0.111848	0.422648	0.023799
AAC1	YMR056C	COS12	YGL263W	0.180935	0.12704	0.612288	0.0755528
AAC1	YMR056C	COS6	YGR295C	-0.527208	-0.0454062	-0.529301	-0.0402758
AAC1	YMR056C	COT1	YOR316C	0.662346	0.0377971	-0.557035	0.0370886
AAC1	YMR056C	COX18	YGR062C	-0.877424	-0.173223	-1.24531	-0.116104
AAC1	YMR056C	CPR8	YNR028W	-0.076453	0.0637398	0.038501	0.0945654
AAC1	YMR056C	CPT1	YNL130C	-0.375104	-0.0175809	0.272232	-0.0121371
AAC1	YMR056C	CRC1	YOR100C	-0.303083	0.0125191	0.317102	0.0265751
AAC1	YMR056C	CRD1	YDL142C	-0.886129	-0.0657856	-0.62773	-0.135439
AAC1	YMR056C	CSC1	YLR241W	-0.940793	-0.0338165	0.27165	-0.0245607
AAC1	YMR056C	CSH1	YBR161W	-0.285515	-0.0393953	-0.710937	-0.0563634
AAC1	YMR056C	CST26	YBR042C	0.423573	-0.0145732	-0.353031	-0.0231274
AAC1	YMR056C	CTR1	YPR124W	0.394704	-0.002828	0.072737	-0.0516894
AAC1	YMR056C	CWH43	YCR017C	-0.337779	0.0386963	-0.12211	0.0145408
AAC1	YMR056C	DAL4	YIR028W	-0.929892	-0.0491022	-1.45444	-0.165136
AAC1	YMR056C	DCV1	YFR012W	0.319164	0.0296074	0.822539	-0.154411
AAC1	YMR056C	DER1	YBR201W	-0.00546	0.0433772	0.281725	0.0949976
AAC1	YMR056C	DFG16	YOR030W	0.626966	-0.0126443	1.24483	-0.0313575
AAC1	YMR056C	DFM1	YDR411C	-0.457671	-0.00986075	0.299201	-0.0505819
AAC1	YMR056C	DIE2	YGR227W	1.29245	0.0791227	0.01678	0.0471353
AAC1	YMR056C	DIP5	YPL265W	0.988774	0.0936255	0.550216	0.112346
AAC1	YMR056C	DLT1	YMR126C		-0.0174852		-0.0549973
AAC1	YMR056C	DNF1	YER166W	-0.821345	-0.142311	-0.635352	-0.16605
AAC1	YMR056C	DNF2	YDR093W	-0.378442	-0.0863296	0.198442	-0.147824
AAC1	YMR056C	DPP1	YDR284C	0.187489	-0.0547144	-0.307576	0.0589762
AAC1	YMR056C	DSC2	YOL073C	0.619924	0.113256	0.895235	0.147978
AAC1	YMR056C	DSC3	YOR223W	0.397319	0.0197295	1.02755	0.119725
AAC1	YMR056C	DTR1	YBR180W	-0.154209	-0.0698237	-0.515839	-0.0586223
AAC1	YMR056C	ECM12	YHR021W-A	0.08437	-0.030903	0.555118	0.033611
AAC1	YMR056C	ECM27	YJR106W	-0.149134	-0.071437	-0.662401	0.00149964
AAC1	YMR056C	ECM3	YOR092W	-0.949347	-0.0918549	-0.048536	-0.153002
AAC1	YMR056C	ECM33	YBR078W	-0.619326	0.0517356	-0.628065	0.0519446
AAC1	YMR056C	ECM34	YHL043W	0.69337	0.0949407	0.674364	0.122275
AAC1	YMR056C	ECM7	YLR443W	-0.10853	0.0143235	-0.368905	0.00111473
AAC1	YMR056C	ELO1	YJL196C	-0.536805	-0.00555274	-1.5817	-0.116763
AAC1	YMR056C	ELO2	YCR034W	0.042658	-0.0345674	-0.166841	0.065779
AAC1	YMR056C	ELO3	YLR372W	-0.921626	-0.0392267	-1.20872	0.0224094
AAC1	YMR056C	EMC3	YKL207W	1.03824	0.0564427	0.792403	0.145857
AAC1	YMR056C	EMC4	YGL231C	-0.017051	0.0611298	-0.356669	0.111477
AAC1	YMR056C	EMP46	YLR080W	1.64335	0.187031	0.378818	0.153969
AAC1	YMR056C	EMP65	YER140W	-0.010756	-0.00172394	0.052626	-0.0263855
AAC1	YMR056C	EMP70	YLR083C	-0.474702	-0.0660245	-0.178656	-0.0810427
AAC1	YMR056C	ENB1	YOL158C	-0.123172	-0.0599766	-0.314975	0.00255614
AAC1	YMR056C	ENV10	YLR065C	-0.028066	-0.114615	-0.776675	-0.0677736
AAC1	YMR056C	ERC1	YHR032W	0.040464	-0.0408086	-0.562134	-0.0688197
AAC1	YMR056C	ERD1	YDR414C	1.18361	0.0351012	0.562155	0.0541212
AAC1	YMR056C	ERF2	YLR246W	-0.037624	-0.0211924	-0.332069	0.074382
AAC1	YMR056C	ERG1	YGR175C	0.823374	0.117419	0.063015	0.131093
AAC1	YMR056C	ERG11	YHR007C	0.6867	-0.0154757	0.780063	0.0401285
AAC1	YMR056C	ERG3	YLR056W	0.102412	0.00866334	0.757891	0.113758
AAC1	YMR056C	ERJ5	YFR041C	-0.268043	-0.00631201	0.327651	-0.112433
AAC1	YMR056C	ERP1	YAR002C-A	-0.008623	-0.0593081	-0.238534	-0.0586675
AAC1	YMR056C	ERP2	YAL007C	-0.989755	-0.0732099	-1.23855	-0.0872951
AAC1	YMR056C	ERP6	YGL002W	0.358159	0.00263396	-0.152083	-0.125459
AAC1	YMR056C	ERS1	YCR075C	-0.621674	-0.00863921	-1.04284	-0.0502882
AAC1	YMR056C	ERV14	YGL054C	0.115965	-0.049401	0.31491	-0.037254
AAC1	YMR056C	ERV15	YBR210W	0.193219	-0.0409202	0.577747	-0.0413264
AAC1	YMR056C	ERV29	YGR284C	1.1317	-0.122746	1.62493	-0.0131434
AAC1	YMR056C	ERV41	YML067C	-0.039234	0.0690632	0.532466	-0.0205499
AAC1	YMR056C	ESBP6	YNL125C	-0.435088	-0.00267088	-0.414085	0.00120695
AAC1	YMR056C	FAT1	YBR041W	0.550131	-0.0200897	-0.402908	-0.00993627
AAC1	YMR056C	FAT3	YKL187C	0.024242	-0.100354	0.716361	-0.058056
AAC1	YMR056C	FCY2	YER056C	-0.39296	0.136631	-0.511825	0.142325
AAC1	YMR056C	FCY21	YER060W	0.181702	-0.0252395	-0.306474	0.0609187
AAC1	YMR056C	FET4	YMR319C	0.767753	0.0351248	0.05585	0.134001
AAC1	YMR056C	FHN1	YGR131W	0.777381	0.131104	0.801183	0.0657041
AAC1	YMR056C	FIG1	YBR040W	0.360834	-0.0426515	-0.250519	-0.0785755
AAC1	YMR056C	FKS3	YMR306W	0.971349	0.206547	0.948935	0.0392323
AAC1	YMR056C	FLC1	YPL221W	0.771979	-0.024205	0.152203	-0.00839303
AAC1	YMR056C	FLC2	YAL053W	-0.073259	-0.0751109	0.830008	-0.00318968
AAC1	YMR056C	FLC3	YGL139W	0.208144	-0.0437219	0.346754	0.0682787
AAC1	YMR056C	FLD1	YLR404W	1.10642	0.0674042	0.32794	-0.085883
AAC1	YMR056C	FLR1	YBR008C	0.334706	-0.099071	0.481078	-0.152979
AAC1	YMR056C	FLX1	YIL134W	-0.348969	0.00531196	-0.083516	0.0260935
AAC1	YMR056C	FMP45	YDL222C	-0.197361	-0.0133294	-1.05872	-0.113513
AAC1	YMR056C	FRE1	YLR214W	0.706276	0.0513511	0.977975	0.0537859
AAC1	YMR056C	FRE2	YKL220C	-0.224483	0.0993425	0.026592	-0.0215179
AAC1	YMR056C	FRE3	YOR381W	-1.24583	-0.156776	-1.63126	-0.171374
AAC1	YMR056C	FRE4	YNR060W	-0.098702	-0.137515	0.02764	-0.035775
AAC1	YMR056C	FRE5	YOR384W	1.24691	0.00652804	0.608086	0.0901528
AAC1	YMR056C	FRE6	YLL051C	1.06176	0.10416	1.75865	0.0990172
AAC1	YMR056C	FRE7	YOL152W	-0.880272	-0.131481	-0.089743	-0.0441209
AAC1	YMR056C	FRE8	YLR047C	0.408845	0.121801	0.492394	0.146207
AAC1	YMR056C	FSF1	YOR271C	-1.44835	-0.0608022	-1.14216	-0.174792
AAC1	YMR056C	FTH1	YBR207W	-0.107326	0.0171433	0.597313	0.0532162
AAC1	YMR056C	FTR1	YER145C	0.39859	-0.114459	0.069811	-0.100364
AAC1	YMR056C	FUI1	YBL042C	0.092315	-0.000348036	0.299032	0.0160079
AAC1	YMR056C	FUN14	YAL008W	0.929328	0.0106929	0.157244	0.0879602
AAC1	YMR056C	FUR4	YBR021W	0.830585	0.016631	1.2566	0.0561194
AAC1	YMR056C	GAL2	YLR081W	-0.109573	-0.0857624	0.023034	-0.091272
AAC1	YMR056C	GAP1	YKR039W	0.153207	-0.0679289	1.03062	0.0272904
AAC1	YMR056C	GDT1	YBR187W	0.464443	0.0159172	0.180977	0.00139447
AAC1	YMR056C	GET2	YER083C	0.536109	-0.0255654	0.156615	-0.0166314
AAC1	YMR056C	GEX2	YKR106W	1.13312	0.00708363	-0.298003	-0.0947242
AAC1	YMR056C	GIT1	YCR098C	-0.064092	0.0762075	0.184779	0.0513094
AAC1	YMR056C	GMH1	YKR030W	0.805856	-0.0220366	1.77181	0.0278124
AAC1	YMR056C	GNP1	YDR508C	-0.529356	-0.0127843	-1.03655	0.0447771
AAC1	YMR056C	GOT1	YMR292W	0.799916	0.0105063	1.10947	0.0334003
AAC1	YMR056C	GPI10	YGL142C	0.302613	0.132458	0.967614	0.185021
AAC1	YMR056C	GPI11	YDR302W	0.232454	0.0447782	0.13131	-0.0083704
AAC1	YMR056C	GPI13	YLL031C	0.635263	0.174354	0.533798	0.102284
AAC1	YMR056C	GPI14	YJR013W	0.59715	0.182521	0.39527	0.114915
AAC1	YMR056C	GPI17	YDR434W	0.127582	-0.041914	0.014929	0.0423452
AAC1	YMR056C	GPI19	YDR437W	-0.522068	-0.102463	-0.583303	-0.0371804
AAC1	YMR056C	GPI2	YPL076W	0.679149	0.036727	0.319611	0.0996191
AAC1	YMR056C	GPR1	YDL035C	1.19477	0.0675366	0.953231	0.0960229
AAC1	YMR056C	GPT2	YKR067W	-0.518959	0.0961915	-0.188334	0.0351182
AAC1	YMR056C	GSC2	YGR032W	-0.045274	0.0366357	-0.01678	0.0461674
AAC1	YMR056C	GUP1	YGL084C	-0.837212	-0.0595405	-0.81469	-0.0597871
AAC1	YMR056C	GUP2	YPL189W	-0.287738	-0.0675079	0.49791	-0.10611
AAC1	YMR056C	HMG1	YML075C	-0.961059	-0.0306533	-1.63989	-0.0687334
AAC1	YMR056C	HMG2	YLR450W	0.361135	0.170198	0.414547	0.177342
AAC1	YMR056C	HNM1	YGL077C	-0.82184	0.136644	0.02411	0.100863
AAC1	YMR056C	HOL1	YNR055C	-0.520547	-0.00641439	-0.924468	0.0699811
AAC1	YMR056C	HSP30	YCR021C	-0.265435	0.0467412	-0.137351	0.116926
AAC1	YMR056C	HUT1	YPL244C	-0.15764	0.010383	-0.617034	0.153176
AAC1	YMR056C	HVG1	YER039C	0.449696	0.0357878	0.479958	-0.00195958
AAC1	YMR056C	HXT10	YFL011W	-0.148559	-0.0559953	-0.411982	-0.124911
AAC1	YMR056C	HXT17	YNR072W		-0.00236388		-0.0170553
AAC1	YMR056C	HXT3	YDR345C	-0.253545	0.0587805	-0.590144	0.059893
AAC1	YMR056C	HXT5	YHR096C	0.144101	-0.0196261	0.145243	-0.0640689
AAC1	YMR056C	HXT8	YJL214W	0.196928	0.041372	0.211828	0.0755689
AAC1	YMR056C	ILM1	YJR118C	-0.07521	0.0975988	-0.366609	0.0387834
AAC1	YMR056C	INA1	YLR413W	-0.161673	-0.00617851	-0.454584	0.0165948
AAC1	YMR056C	IPT1	YDR072C	-0.086388	-0.117689	-0.087703	-0.0711517
AAC1	YMR056C	IRC23	YOR044W	-0.09779	-0.0845438	0.162677	-0.0361468
AAC1	YMR056C	IRC8	YJL051W	-0.592335	0.0686926	0.790324	0.0475309
AAC1	YMR056C	ITR1	YDR497C	-0.059875	0.0606525	-0.173944	0.011752
AAC1	YMR056C	IZH1	YDR492W	-0.233021	0.0652912	0.362335	0.0491577
AAC1	YMR056C	IZH2	YOL002C	-0.119197	-0.0829495	-0.16166	-0.0588755
AAC1	YMR056C	IZH3	YLR023C	-0.424689	0.0702958	0.225365	0.0521803
AAC1	YMR056C	IZH4	YOL101C	0.06298	0.0486854	-0.142579	0.0674985
AAC1	YMR056C	JEN1	YKL217W	-0.115027	0.200691	-0.696106	0.106375
AAC1	YMR056C	KCH1	YJR054W	0.146096	0.0442281	0.024693	0.0562783
AAC1	YMR056C	KEI1	YDR367W	-0.914096	-0.0130745	-0.541465	0.0833038
AAC1	YMR056C	KHA1	YJL094C	-0.136335	-0.0508019	-0.292864	-0.0281789
AAC1	YMR056C	KRE1	YNL322C	-0.229303	-0.00119553	-0.851741	-0.0351164
AAC1	YMR056C	LAC1	YKL008C	-0.672622	-0.0605183	-0.813494	-0.0259661
AAC1	YMR056C	LAG1	YHL003C	-0.690706	0.0794114	0.047455	0.128302
AAC1	YMR056C	LAS21	YJL062W	-0.097425	0.0361277	-0.952855	-0.00627784
AAC1	YMR056C	LCB3	YJL134W	0.378766	-0.0175569	-0.194525	-0.0233101
AAC1	YMR056C	LDS1	YAL018C	-0.841249	-0.129792	-0.438742	0.00850317
AAC1	YMR056C	LDS2	YOL047C	0.541764	-0.0724063	0.258139	0.125251
AAC1	YMR056C	LEM3	YNL323W	0.039183	0.0117335	-0.596844	-0.0806399
AAC1	YMR056C	LNP1	YHR192W	0.257977	0.148391	-0.157325	0.0523447
AAC1	YMR056C	LOH1	YJL038C	0.027441	0.00176312	-0.118318	-0.0145745
AAC1	YMR056C	LPP1	YDR503C	0.352069	-0.0730618	-0.113921	-0.0057095
AAC1	YMR056C	MAL11	YGR289C	0.759038	-0.0785036	0.61015	0.00321745
AAC1	YMR056C	MAL31	YBR298C	-0.18544	-0.106108	-0.924219	0.0306131
AAC1	YMR056C	MCH2	YKL221W	0.31424	0.0130333	0.308337	0.105102
AAC1	YMR056C	MCH4	YOL119C	0.712929	-0.078409	-0.071228	-0.0597876
AAC1	YMR056C	MDL1	YLR188W	0.545628	0.0348902	0.758088	0.0709591
AAC1	YMR056C	MDL2	YPL270W	-0.046019	-0.0407727	-0.826141	-0.129236
AAC1	YMR056C	MEP1	YGR121C	-0.185706	0.0226008	-0.87355	0.0399179
AAC1	YMR056C	MEP2	YNL142W	0.596368	0.0506662	-0.49543	0.0104281
AAC1	YMR056C	MEP3	YPR138C	0.68877	0.0924074	-0.329231	0.0769604
AAC1	YMR056C	MFM1	YPL060W	-0.204858	-0.119644	0.094783	-0.117559
AAC1	YMR056C	MGR2	YPL098C	-0.673022	0.0109651	-1.86237	-0.0422032
AAC1	YMR056C	MMP1	YLL061W	0.53602	-0.0665887	0.169165	-0.0228705
AAC1	YMR056C	MNR2	YKL064W	-0.668648	0.0196616	-0.852851	0.0205864
AAC1	YMR056C	MPC1	YGL080W	-3.01747	-0.0597816	-3.39806	-0.0767111
AAC1	YMR056C	MPO1	YGL010W	-0.269003	0.0893931	-1.34481	-0.172287
AAC1	YMR056C	MRH1	YDR033W	-0.044412	-0.0711198	-0.130427	-0.0426593
AAC1	YMR056C	MRL1	YPR079W	-0.798921	-0.0557372	-1.07374	-0.0188452
AAC1	YMR056C	MSC2	YDR205W	0.352458	0.105034	0.530894	0.213326
AAC1	YMR056C	MST27	YGL051W	-0.017483	-0.0978079	0.442658	-0.150905
AAC1	YMR056C	MUP1	YGR055W	0.211071	-0.247392	0.190245	-0.103499
AAC1	YMR056C	MUP3	YHL036W	0.004125	0.154429	-0.506031	0.0778442
AAC1	YMR056C	NCE102	YPR149W	0.579982	0.0963698	-1.14877	0.136539
AAC1	YMR056C	NCR1	YPL006W	-0.010587	-0.0716905	0.064268	-0.0582258
AAC1	YMR056C	NFT1	YKR103W	0.646073	0.0780318	1.00305	0.0509599
AAC1	YMR056C	NHA1	YLR138W	-0.458953	0.0378662	-0.67279	0.0567472
AAC1	YMR056C	NHX1	YDR456W	0.206388	-0.0632082	-0.507725	-0.0611504
AAC1	YMR056C	NNF2	YGR089W	0.847147	0.0407713	1.28644	0.039599
AAC1	YMR056C	NRT1	YOR071C	0.497825	0.132916	0.142973	0.206676
AAC1	YMR056C	NSG2	YNL156C	0.047631	0.112319	-0.444373	0.153602
AAC1	YMR056C	NTE1	YML059C	-0.603467	0.0123914	-0.740093	0.0137774
AAC1	YMR056C	NUR1	YDL089W	-0.350223	-0.0450362	-0.083591	-0.00856176
AAC1	YMR056C	OLE1	YGL055W	0.6596	-0.0255349	0.597202	-0.0581325
AAC1	YMR056C	OPT1	YJL212C	-0.042313	0.140386	-0.121937	0.135166
AAC1	YMR056C	OPT2	YPR194C	-0.171654	0.055007	-0.086173	0.0272192
AAC1	YMR056C	ORM1	YGR038W	-1.04155	0.00243416	-1.32847	-0.0790535
AAC1	YMR056C	ORM2	YLR350W	-0.288501	0.0412941	0.144437	-0.0258977
AAC1	YMR056C	OST3	YOR085W	-1.44759	-0.0669232	0.145418	0.000489192
AAC1	YMR056C	OST5	YGL226C-A	-0.336492	-0.000465953	-0.713409	-0.0464764
AAC1	YMR056C	OST6	YML019W		0.0915568		0.0511785
AAC1	YMR056C	OSW5	YMR148W		0.0170355		-0.0071021
AAC1	YMR056C	PAM17	YKR065C	-0.550036	-0.0806066	-0.050101	-0.126489
AAC1	YMR056C	PCA1	YBR295W	-1.36456	-0.11188	-1.709	-0.15942
AAC1	YMR056C	PCP1	YGR101W	-0.497287	-0.0206951	-0.184531	0.0538874
AAC1	YMR056C	PDR12	YPL058C	0.649516	0.0976456	-0.154908	0.0171113
AAC1	YMR056C	PDR15	YDR406W	-0.634165	-0.0699015	-0.586982	-0.104056
AAC1	YMR056C	PDR18	YNR070W	-0.09865	0.0562119	0.088969	-0.0625789
AAC1	YMR056C	PER1	YCR044C	-0.36125	-0.0456888	-0.690119	-0.0193052
AAC1	YMR056C	PER33	YLR064W	0.085847	0.109261	0.161898	-0.00951094
AAC1	YMR056C	PET9	YBL030C	0.492521	0.068801	0.327599	0.0973217
AAC1	YMR056C	PEX28	YHR150W	-0.37144	0.0220535	-0.801314	-0.0414765
AAC1	YMR056C	PEX29	YDR479C	0.180577	-0.022956	0.266838	0.0624631
AAC1	YMR056C	PEX31	YGR004W	-0.205453	-0.0332845	0.054806	-0.0606057
AAC1	YMR056C	PFA3	YNL326C	0.453523	0.20571	0.062473	0.182465
AAC1	YMR056C	PFA5	YDR459C	0.205584	-0.00537645	-0.419654	-0.0531397
AAC1	YMR056C	PFF1	YBR074W	0.369006	-0.0454118	0.063913	0.0036603
AAC1	YMR056C	PGA1	YNL158W	0.401892	0.113244	1.28721	0.131295
AAC1	YMR056C	PHM7	YOL084W	0.160029	0.133383	0.24955	0.1061
AAC1	YMR056C	PHO84	YML123C	0.201491	0.115962	-0.098128	0.010895
AAC1	YMR056C	PHO86	YJL117W	0.805921	-0.0926247	1.8527	-0.000605508
AAC1	YMR056C	PHO89	YBR296C	-0.874025	-0.215835	-0.382054	-0.193874
AAC1	YMR056C	PHO91	YNR013C	0.693989	0.0172762	0.768344	0.050571
AAC1	YMR056C	PHS1	YJL097W	-0.044805	-0.077892	-0.178764	0.0445688
AAC1	YMR056C	PIS1	YPR113W	-0.845865	-0.0524364	-0.40126	-0.0554522
AAC1	YMR056C	PMC1	YGL006W	-0.239655	0.0316013	0.105342	0.00465534
AAC1	YMR056C	PMT1	YDL095W	0.051616	-0.0147935	0.068138	0.0249791
AAC1	YMR056C	PMT4	YJR143C	-0.431597	0.0379407	-0.038461	0.0439296
AAC1	YMR056C	PMT5	YDL093W	-0.125719	-0.0057264	-0.696353	-0.104325
AAC1	YMR056C	PMT6	YGR199W	0.873526	-0.0633512	-0.040932	-0.0175152
AAC1	YMR056C	PMT7	YDR307W	-0.240091	0.0282957	0.342154	0.012996
AAC1	YMR056C	PNS1	YOR161C	0.340048	0.0539974	-0.022034	0.0425191
AAC1	YMR056C	POM152	YMR129W		-0.0368446		-0.0132496
AAC1	YMR056C	POM33	YLL023C	-0.048414	-0.0135913	0.111119	-0.0965651
AAC1	YMR056C	PRM10	YJL108C	0.169979	-0.0601467	-0.231482	0.021395
AAC1	YMR056C	PRM2	YIL037C	-0.301489	-0.0657233	-0.35379	-0.00861432
AAC1	YMR056C	PRM6	YML047C	0.503481	0.13518	0.948005	0.157948
AAC1	YMR056C	PRM8	YGL053W	-0.061723	-0.000536057	0.360964	-0.241229
AAC1	YMR056C	PTM1	YKL039W	-0.150319	0.0383111	-0.249076	0.00197563
AAC1	YMR056C	PTR2	YKR093W	0.142189	0.0570582	0.052117	-0.0158186
AAC1	YMR056C	PUG1	YER185W	-0.207086	-0.0314028	0.024948	-0.107225
AAC1	YMR056C	PUN1	YLR414C	0.933683	0.0976926	1.05198	0.0657381
AAC1	YMR056C	PUT3	YKL015W	-0.509228	-0.188081	-0.198394	-0.0617254
AAC1	YMR056C	PXA1	YPL147W	-0.640204	0.00937639	-0.28601	0.0443287
AAC1	YMR056C	QDR2	YIL121W	-0.607373	0.0464064	0.051639	0.121513
AAC1	YMR056C	QDR3	YBR043C	-0.474009	-0.0819196	-0.19081	-0.0944974
AAC1	YMR056C	RAX1	YOR301W	-0.514658	-0.134127	0.026002	-0.235496
AAC1	YMR056C	RBD2	YPL246C	-0.039298	0.00264634	-0.473774	-0.110256
AAC1	YMR056C	RCE1	YMR274C	0.338172	0.113856	0.567666	0.0925498
AAC1	YMR056C	RCF1	YML030W		-0.0125881		-0.0373866
AAC1	YMR056C	RCF2	YNR018W	-0.211472	-0.103143	0.107516	-0.042808
AAC1	YMR056C	RER1	YCL001W	0.214155	-0.0322893	-0.400785	0.0610441
AAC1	YMR056C	RFT1	YBL020W	0.246783	0.00184739	0.381256	0.0813245
AAC1	YMR056C	RGT2	YDL138W	-0.651362	-0.052695	0.010341	0.00333758
AAC1	YMR056C	RIM9	YMR063W		0.0811396		0.0547715
AAC1	YMR056C	RRT1	YBL048W	-0.807582	0.0170402	-0.689648	-0.0403707
AAC1	YMR056C	RRT7	YLL030C	0.189958	-0.0283674	0.365417	-0.0447879
AAC1	YMR056C	RRT8	YOL048C	-0.006307	0.0912538	0.352894	0.242058
AAC1	YMR056C	RSB1	YOR049C	-0.351551	-0.0368705	0.524496	0.0103287
AAC1	YMR056C	RSN1	YMR266W	0.356667	0.0961075	0.971797	0.147794
AAC1	YMR056C	RTA1	YGR213C	-0.034724	-0.000295052	-0.030216	-0.0775192
AAC1	YMR056C	RTC2	YBR147W	-0.32081	-0.0935184	0.249745	-0.0795975
AAC1	YMR056C	RTN1	YDR233C	-0.142827	0.0300639	-0.116897	0.0542201
AAC1	YMR056C	RTN2	YDL204W	-0.279835	-0.117272	0.776287	-0.182588
AAC1	YMR056C	SAC1	YKL212W	-0.233186	-0.051169	-0.339252	-0.083392
AAC1	YMR056C	SAM3	YPL274W	0.517798	0.112755	-0.223868	0.146438
AAC1	YMR056C	SCM4	YGR049W	1.01127	0.104726	0.775459	-0.00221982
AAC1	YMR056C	SCS3	YGL126W	-0.183154	0.0191775	-0.753964	0.0186477
AAC1	YMR056C	SCT1	YBL011W	-1.80865	-0.0652595	-1.69199	-0.10476
AAC1	YMR056C	SDH3	YKL141W	0.547335	0.0422012	0.177209	0.0475674
AAC1	YMR056C	SDH4	YDR178W	0.45548	-0.137366	0.130959	-0.089061
AAC1	YMR056C	SEC59	YMR013C		0.0279571		-0.0102108
AAC1	YMR056C	SEC62	YPL094C	-0.544884	-0.00599553	-0.534535	0.064486
AAC1	YMR056C	SEC63	YOR254C	-0.335324	0.0128754	0.2224	0.105633
AAC1	YMR056C	SEO1	YAL067C	0.110718	0.109842	0.051657	0.077917
AAC1	YMR056C	SEY1	YOR165W	-0.18414	0.047	0.072578	0.176377
AAC1	YMR056C	SFC1	YJR095W	0.292281	0.0688596	0.213634	0.0383179
AAC1	YMR056C	SFK1	YKL051W	-0.178227	-0.0860119	-0.02571	-0.0145899
AAC1	YMR056C	SFT2	YBL102W	0.928483	-0.0128024	1.35304	-0.0138964
AAC1	YMR056C	SGE1	YPR198W	0.390839	0.0449177	0.276578	0.112974
AAC1	YMR056C	SHH3	YMR118C		-0.119963		-0.173534
AAC1	YMR056C	SHR3	YDL212W	-0.319411	0.0198035	-0.562886	-0.0793087
AAC1	YMR056C	SLC1	YDL052C	-0.155006	-0.00883763	0.309906	0.0747551
AAC1	YMR056C	SLP1	YOR154W	0.765064	0.100732	0.577067	0.0920589
AAC1	YMR056C	SLY41	YOR307C	-0.714641	0.0539858	-0.898213	-0.0279381
AAC1	YMR056C	SMA2	YML066C	0.12781	-0.0778307	0.013146	-0.129226
AAC1	YMR056C	SMF1	YOL122C	-0.665079	-0.0696173	-0.164432	-0.0257033
AAC1	YMR056C	SMF2	YHR050W	0.254966	-0.0555437	-0.275409	-0.104848
AAC1	YMR056C	SMF3	YLR034C	0.61736	0.11823	0.518746	0.108683
AAC1	YMR056C	SMP3	YOR149C	-0.540727	-0.0844846	-0.111927	-0.176419
AAC1	YMR056C	SNA2	YDR525W-A	0.099702	0.000359711	0.259725	0.0156046
AAC1	YMR056C	SNA3	YJL151C	-0.577765	-0.067356	-0.252774	-0.124487
AAC1	YMR056C	SNA4	YDL123W	0.031647	0.0450567	0.123573	0.0220238
AAC1	YMR056C	SNF3	YDL194W	0.095188	-0.0119678	-0.385467	-0.0682638
AAC1	YMR056C	SNG1	YGR197C	-0.220141	-0.0821994	-1.59302	-0.069279
AAC1	YMR056C	SNQ2	YDR011W	0.599482	0.0346461	-0.978075	-0.0467374
AAC1	YMR056C	SPC1	YJR010C-A	-0.708689	0.0450704	0.500115	-0.00849797
AAC1	YMR056C	SPC2	YML055W	-0.066178	0.0429813	0.892914	0.00227546
AAC1	YMR056C	SPG3	YDR504C	-0.108963	0.0362849	-0.299383	0.0364644
AAC1	YMR056C	SRF1	YDL133W	-0.072324	-0.00570474	-0.725164	0.0095558
AAC1	YMR056C	SSH1	YBR283C	-0.5656	-0.0655455	-0.118746	-0.049051
AAC1	YMR056C	SSM4	YIL030C	1.06641	-0.121449	-0.098786	-0.126939
AAC1	YMR056C	SSU1	YPL092W	0.513828	0.0352397	-0.417603	0.0640843
AAC1	YMR056C	SSY1	YDR160W	-0.298643	0.0323895	-0.624818	0.0530627
AAC1	YMR056C	STE24	YJR117W	-0.187379	-0.108061	0.368369	-0.0102309
AAC1	YMR056C	STE3	YKL178C	0.132283	0.00391332	0.262953	-0.0393617
AAC1	YMR056C	STL1	YDR536W	0.054103	0.0615902	0.299788	0.150516
AAC1	YMR056C	STT3	YGL022W	0.119939	-0.0156391	0.099452	-0.0645154
AAC1	YMR056C	STV1	YMR054W		0.148482		0.0643543
AAC1	YMR056C	SUL1	YBR294W	-0.522192	-0.132698	-0.772191	0.0340662
AAC1	YMR056C	SUL2	YLR092W	-0.061006	0.0532636	0.093612	0.0325444
AAC1	YMR056C	SUR1	YPL057C	0.17847	0.0703597	0.525803	0.0882517
AAC1	YMR056C	SUR2	YDR297W	-0.220274	-0.00651442	-0.460516	0.0319375
AAC1	YMR056C	SUR7	YML052W	0.012102	0.0486178	0.243222	-0.0366855
AAC1	YMR056C	SVP26	YHR181W	0.224348	-0.0342075	-0.671765	-0.219908
AAC1	YMR056C	SWP1	YMR149W		0.00441768		0.000235933
AAC1	YMR056C	SYG1	YIL047C	-0.112476	-0.0514306	0.065048	0.0293965
AAC1	YMR056C	TAT1	YBR069C	0.453693	-0.0875003	0.409932	-0.0243352
AAC1	YMR056C	TCB1	YOR086C	-0.575955	-0.0839486	-0.682577	-0.142823
AAC1	YMR056C	TDA4	YJR116W	0.233506	0.0226207	0.631957	0.0911533
AAC1	YMR056C	TDA5	YLR426W	0.075426	-0.0883723	-0.741409	-0.0699275
AAC1	YMR056C	THI7	YLR237W	1.03628	0.0582208	1.9998	-0.0188373
AAC1	YMR056C	THI72	YOR192C	-0.874094	0.0111398	-0.221865	0.11392
AAC1	YMR056C	THI73	YLR004C	-0.338198	-0.0151603	-0.247322	0.0190472
AAC1	YMR056C	THI74	YDR438W	0.324251	-0.0969058	0.337681	-0.131898
AAC1	YMR056C	TIM17	YJL143W	0.099302	0.0106317	0.17119	-0.0105199
AAC1	YMR056C	TIM22	YDL217C	0.634039	0.0824869	-0.122992	0.0296386
AAC1	YMR056C	TMN2	YDR107C	-0.785638	-0.0448539	-0.793358	-0.00623646
AAC1	YMR056C	TMN3	YER113C	0.419154	0.083162	1.00112	0.0850887
AAC1	YMR056C	TMS1	YDR105C	-0.947667	-0.164215	-0.689463	-0.136853
AAC1	YMR056C	TNA1	YGR260W	-0.314117	-0.162005	-0.588323	-0.0869302
AAC1	YMR056C	TOG1	YER184C	0.219752	-0.0802485	0.575713	-0.0554966
AAC1	YMR056C	TOK1	YJL093C	0.311613	-0.0834321	0.080169	-0.0495387
AAC1	YMR056C	TPN1	YGL186C	0.134401	-0.0282132	-0.867264	-0.0158911
AAC1	YMR056C	TPO2	YGR138C	0.151172	0.0871097	-0.087476	0.00110493
AAC1	YMR056C	TPO3	YPR156C	1.08617	0.0584795	0.323629	0.161988
AAC1	YMR056C	TPO4	YOR273C	-0.651113	-0.0432687	-0.75523	-0.106627
AAC1	YMR056C	TPO5	YKL174C	0.511839	-0.059096	-0.118537	-0.0314902
AAC1	YMR056C	TRK2	YKR050W	0.5677	0.0377807	-0.169248	0.157325
AAC1	YMR056C	TSC13	YDL015C	-0.071803	0.0134159	-0.402382	-0.050489
AAC1	YMR056C	TUL1	YKL034W	-0.638132	-0.0811672	0.061137	-0.0029996
AAC1	YMR056C	TVP15	YDR100W	0.274067	-0.135155	-0.577421	-0.126725
AAC1	YMR056C	TVP18	YMR071C		-0.0133725		0.0455195
AAC1	YMR056C	TVP23	YDR084C	-0.09867	-0.0390775	0.325137	-0.177012
AAC1	YMR056C	TVP38	YKR088C	-0.75275	0.0182912	-1.08168	0.0200268
AAC1	YMR056C	UGA4	YDL210W	0.35348	0.0915403	0.027125	0.0237249
AAC1	YMR056C	UIP3	YAR027W	0.405173	0.00242544	-0.184887	-0.0753208
AAC1	YMR056C	UIP5	YKR044W	-0.192644	-0.0802648	0.769447	-0.00230286
AAC1	YMR056C	USA1	YML029W		0.252485		0.279152
AAC1	YMR056C	VBA1	YMR088C		-0.0011461		-0.0818597
AAC1	YMR056C	VBA2	YBR293W	-0.252831	-0.064851	-0.87587	0.029131
AAC1	YMR056C	VBA3	YCL069W	0.00984	0.0545776	-0.027854	0.0855612
AAC1	YMR056C	VBA4	YDR119W	-0.703134	-0.0248616	-1.03079	-0.0418003
AAC1	YMR056C	VBA5	YKR105C	0.011136	-0.0181185	0.084602	-0.220102
AAC1	YMR056C	VCX1	YDL128W	-0.413754	0.00091871	-0.484114	-0.032009
AAC1	YMR056C	VHC1	YBR235W	1.11165	0.148161	2.34248	0.113257
AAC1	YMR056C	VHT1	YGR065C	0.418486	-0.0444352	1.02168	0.0500189
AAC1	YMR056C	VMR1	YHL035C	0.321934	0.143955	-0.2933	0.073126
AAC1	YMR056C	VNX1	YNL321W	-0.162177	0.14921	-0.319218	0.113504
AAC1	YMR056C	VPS68	YOL129W	1.12874	-0.00841594	1.19615	0.0233504
AAC1	YMR056C	VPS73	YGL104C	0.832917	-0.101805	0.007851	-0.000391881
AAC1	YMR056C	VRG4	YGL225W	0.499183	0.040751	0.150175	0.115415
AAC1	YMR056C	VTC1	YER072W	0.599779	-0.0769603	-0.023736	0.00249962
AAC1	YMR056C	VTC2	YFL004W	-0.894151	-0.104215	0.060689	-0.110067
AAC1	YMR056C	VTC3	YPL019C	-0.092498	0.0442966	1.01007	-0.117628
AAC1	YMR056C	WSC3	YOL105C	0.229396	-0.0130532	-0.083992	-0.0631434
AAC1	YMR056C	YAL066W	YAL066W	-0.180543	-0.00703826	0.740536	-0.0999881
AAC1	YMR056C	YAR028W	YAR028W	1.53137	0.0205954	0.702206	0.131917
AAC1	YMR056C	YAR047C	YAR047C	0.729067	-0.00862446	0.328299	0.0306907
AAC1	YMR056C	YBL059W	YBL059W	0.320839	0.017922	-0.566577	0.057475
AAC1	YMR056C	YBR027C	YBR027C	-0.060983	-0.116631	0.228226	-0.0325594
AAC1	YMR056C	YBR219C	YBR219C	-0.508396	-0.0511495	0.381721	-0.075539
AAC1	YMR056C	YBR220C	YBR220C	0.100134	0.00366582	0.08604	-0.0688006
AAC1	YMR056C	YBR241C	YBR241C	-0.784905	0.0763763	-0.018372	0.0898081
AAC1	YMR056C	YBR287W	YBR287W	0.197714	0.0498769	0.514103	0.0866539
AAC1	YMR056C	YBR292C	YBR292C	0.048155	-0.0415749	-0.078833	-0.00333743
AAC1	YMR056C	YBT1	YLL048C	0.77751	0.0873891	0.778634	0.15247
AAC1	YMR056C	YCF1	YDR135C	0.742815	0.0932092	-0.056965	0.116161
AAC1	YMR056C	YCL002C	YCL002C	0.30534	0.0532726	-0.786714	0.0370543
AAC1	YMR056C	YCR007C	YCR007C	0.378537	0.155046	0.921916	0.107556
AAC1	YMR056C	YCR023C	YCR023C	-0.328072	-0.158172	0.398861	-0.113712
AAC1	YMR056C	YCR061W	YCR061W	-0.329858	-0.122453	-0.738755	-0.0496243
AAC1	YMR056C	YCT1	YLL055W	-0.132467	-0.0576548	0.902462	0.106354
AAC1	YMR056C	YDC1	YPL087W	0.870975	0.0282023	-0.288393	0.0189061
AAC1	YMR056C	YDL027C	YDL027C	0.643435	-0.059719	0.520405	-0.0152774
AAC1	YMR056C	YDL180W	YDL180W	-1.19929	-0.0832925	-0.848221	-0.0909981
AAC1	YMR056C	YDL199C	YDL199C	0.04424	-0.0140132	-0.063901	-0.0953384
AAC1	YMR056C	YDL218W	YDL218W	0.4892	-0.0902346	-0.599553	-0.0367237
AAC1	YMR056C	YDR018C	YDR018C	0.546378	-0.00212205	0.303254	-0.0717868
AAC1	YMR056C	YDR029W	YDR029W	-0.123419	0.0255173	0.043727	-0.0728505
AAC1	YMR056C	YDR090C	YDR090C	0.023462	-0.0615382	-0.392882	-0.0815281
AAC1	YMR056C	YDR338C	YDR338C	-0.085435	0.00822091	-0.077742	0.0836183
AAC1	YMR056C	YDR387C	YDR387C	-0.325465	-0.0551292	0.374031	0.000718475
AAC1	YMR056C	YEA4	YEL004W	-0.082397	-0.0135229	-0.183115	-0.00392076
AAC1	YMR056C	YEA6	YEL006W	-0.23418	-0.0202461	0.285423	-0.116706
AAC1	YMR056C	YER039C-A	YER039C-A	0.369772	-0.0145455	0.00826	0.127128
AAC1	YMR056C	YET2	YMR040W		-0.0828489		-0.0772613
AAC1	YMR056C	YFL015C	YFL015C	-0.21251	-0.0540996	0.000463	-0.162839
AAC1	YMR056C	YFL034W	YFL034W	0.691207	-0.0938931	-0.170512	-0.147255
AAC1	YMR056C	YFL051C	YFL051C	0.103929	0.0457621	0.097196	-0.13551
AAC1	YMR056C	YFL054C	YFL054C	0.411138	-0.0676506	0.621017	-0.175058
AAC1	YMR056C	YFR035C	YFR035C	-0.58299	-0.0740582	-0.396739	-0.141287
AAC1	YMR056C	YFT2	YDR319C	0.195364	-0.139788	0.186886	-0.100542
AAC1	YMR056C	YGL041C	YGL041C	0.017522	-0.0589298	-0.793533	-0.171272
AAC1	YMR056C	YGL114W	YGL114W	0.35131	0.0287239	-0.044172	0.00338847
AAC1	YMR056C	YGL140C	YGL140C	-0.347177	0.0269678	0.305	0.143739
AAC1	YMR056C	YGR016W	YGR016W	0.06302	0.0576523	0.169234	0.0315236
AAC1	YMR056C	YGR026W	YGR026W	-0.661726	0.0454904	-0.351401	0.0167537
AAC1	YMR056C	YGR149W	YGR149W	0.51004	-0.0149786	0.101143	-0.0249836
AAC1	YMR056C	YGR168C	YGR168C	-0.081661	0.0289352	0.045706	0.036107
AAC1	YMR056C	YHC3	YJL059W	-0.10322	-0.0244221	0.007187	0.0137234
AAC1	YMR056C	YHL008C	YHL008C	-0.402594	-0.0395971	0.274884	0.0845282
AAC1	YMR056C	YHL017W	YHL017W	-0.295037	0.0848838	0.565685	-0.0975008
AAC1	YMR056C	YHL044W	YHL044W	-0.606427	0.0551516	-0.422886	0.0708942
AAC1	YMR056C	YHR078W	YHR078W	-0.625862	-0.101014	-0.941495	-0.153834
AAC1	YMR056C	YHR140W	YHR140W	0.840455	0.0103434	0.423718	-0.196611
AAC1	YMR056C	YIA6	YIL006W	-0.069223	0.0368581	-0.316306	0.0890834
AAC1	YMR056C	YIL029C	YIL029C	0.146733	0.0420306	0.417527	0.0357727
AAC1	YMR056C	YIL067C	YIL067C	0.227984	-0.0192416	-0.18467	0.0480505
AAC1	YMR056C	YIL166C	YIL166C	1.25212	0.140666	0.206119	0.127471
AAC1	YMR056C	YIL170W	YIL170W	0.731506	-0.0953985	-1.22479	-0.0968998
AAC1	YMR056C	YIP3	YNL044W	0.064957	-0.114355	-0.749447	0.000128457
AAC1	YMR056C	YIP4	YGL198W	0.624672	0.0978963	0.235525	0.109809
AAC1	YMR056C	YIP5	YGL161C	-0.117346	0.12648	0.47709	0.0741137
AAC1	YMR056C	YJL028W	YJL028W	0.129156	-0.0162086	-0.343242	-0.000712126
AAC1	YMR056C	YJL163C	YJL163C	-0.131377	0.0111698	0.451554	0.0141972
AAC1	YMR056C	YJR015W	YJR015W	0.375631	0.0275991	-0.364731	0.0302375
AAC1	YMR056C	YJR085C	YJR085C	-0.982993	-0.0392411	-0.710138	-0.062312
AAC1	YMR056C	YJR124C	YJR124C	-0.271861	-0.0599628	0.290566	-0.066194
AAC1	YMR056C	YKL031W	YKL031W	-0.144632	-0.184742	-0.689883	-0.143264
AAC1	YMR056C	YKL044W	YKL044W	0.697184	0.119347	0.137801	0.0870294
AAC1	YMR056C	YKR051W	YKR051W	-0.292246	-0.0193867	-0.006147	-0.0405456
AAC1	YMR056C	YKR073C	YKR073C	-0.386766	0.0824932	-0.382747	0.044323
AAC1	YMR056C	YLL053C	YLL053C	0.131645	-0.0495671	0.361512	0.0455089
AAC1	YMR056C	YLR036C	YLR036C	-0.035606	-0.0248309	-0.189723	0.00185228
AAC1	YMR056C	YLR046C	YLR046C	0.06364	0.103412	-0.162437	0.0155659
AAC1	YMR056C	YLR050C	YLR050C	0.385186	0.118065	0.298702	0.0202762
AAC1	YMR056C	YLR152C	YLR152C	0.125101	0.0884048	-0.262412	0.122967
AAC1	YMR056C	YLR311C	YLR311C	-0.371782	-0.00993004	-0.810651	0.0721684
AAC1	YMR056C	YLR326W	YLR326W	-0.098808	0.0980113	-0.099131	0.203095
AAC1	YMR056C	YMD8	YML038C		0.0791313		0.0329155
AAC1	YMR056C	YML018C	YML018C		0.119496		0.10265
AAC1	YMR056C	YML131W	YML131W	-0.405465	-0.083602	0.342997	0.00399962
AAC1	YMR056C	YMR034C	YMR034C		0.037364		-0.0164674
AAC1	YMR056C	YMR141C	YMR141C		0.0110195		-0.0655112
AAC1	YMR056C	YMR155W	YMR155W		0.0992083		0.119896
AAC1	YMR056C	YMR187C	YMR187C	-1.14591	-0.0626947	-1.34915	-0.0844652
AAC1	YMR056C	YMR221C	YMR221C	1.2488	0.0187204	0.368626	-0.0505055
AAC1	YMR056C	YMR253C	YMR253C	-0.46597	-0.0405073	-0.539235	-0.128708
AAC1	YMR056C	YMR279C	YMR279C	0.845625	0.0345765	0.803156	0.0431916
AAC1	YMR056C	YNL046W	YNL046W	-0.188445	0.0256492	0.238546	0.057439
AAC1	YMR056C	YNL095C	YNL095C	0.164637	0.103375	-0.469003	0.0866655
AAC1	YMR056C	YNL115C	YNL115C	0.657859	0.0739792	0.115547	0.036783
AAC1	YMR056C	YNL143C	YNL143C	0.073028	0.0794668	-0.056825	0.0979256
AAC1	YMR056C	YNL146W	YNL146W	0.748027	0.0148468	0.440576	0.0431392
AAC1	YMR056C	YNL320W	YNL320W	0.279083	0.00233888	0.524506	0.0363951
AAC1	YMR056C	YNR048W	YNR048W	-0.226982	0.130368	-0.548555	0.116312
AAC1	YMR056C	YNR061C	YNR061C	-0.681773	-0.069605	0.224982	-0.077709
AAC1	YMR056C	YNR062C	YNR062C	-0.790175	0.0558639	-0.490735	0.0748351
AAC1	YMR056C	YOL079W	YOL079W	-0.190539	0.0372134	0.150341	0.0729209
AAC1	YMR056C	YOL107W	YOL107W	-0.725002	-0.0825815	-0.111415	0.0387249
AAC1	YMR056C	YOL162W	YOL162W	1.00876	0.044918	1.04092	0.0263063
AAC1	YMR056C	YOL163W	YOL163W	-0.066686	0.117864	-0.278128	0.0315679
AAC1	YMR056C	YOP1	YPR028W	-0.209544	0.0056221	-0.868119	0.0375485
AAC1	YMR056C	YOR097C	YOR097C	-0.475672	-0.036981	-0.170386	-0.0883653
AAC1	YMR056C	YOR1	YGR281W	-0.167416	0.0479825	-0.159917	0.0523144
AAC1	YMR056C	YOR152C	YOR152C	-0.079612	-0.00447432	0.275618	0.0084804
AAC1	YMR056C	YOR292C	YOR292C	-0.156742	-0.0641073	0.241515	-0.0372842
AAC1	YMR056C	YPC1	YBR183W	0.315206	-0.0612759	-0.895709	-0.232152
AAC1	YMR056C	YPF1	YKL100C	-0.035651	0.0466638	-0.009252	0.0346645
AAC1	YMR056C	YPL041C	YPL041C	-1.58341	-0.0701546	-1.62197	-0.163165
AAC1	YMR056C	YPL162C	YPL162C	0.161869	0.0315081	0.848827	0.0186352
AAC1	YMR056C	YPL257W	YPL257W	-0.224853	0.00473656	0.019956	0.0784289
AAC1	YMR056C	YPL264C	YPL264C	1.72137	0.0930896	0.815076	0.010327
AAC1	YMR056C	YPQ1	YOL092W	0.318318	0.00959943	0.281582	-0.0190435
AAC1	YMR056C	YPQ2	YDR352W	0.633396	0.0360935	-0.169719	0.0466765
AAC1	YMR056C	YPR003C	YPR003C	0.174403	0.0648595	-0.819063	-0.18252
AAC1	YMR056C	YPR027C	YPR027C	-0.779072	-0.00638468	-0.676663	0.026854
AAC1	YMR056C	YPR064W	YPR064W	0.096516	0.0876331	0.641806	-0.0925376
AAC1	YMR056C	YPR071W	YPR071W	-0.551907	-0.106646	-0.389991	-0.0350379
AAC1	YMR056C	YPR098C	YPR098C	-0.25071	-0.039305	-0.439063	-0.0431728
AAC1	YMR056C	YPR109W	YPR109W	-0.148868	0.0377812	-0.701321	-0.0151441
AAC1	YMR056C	YPR114W	YPR114W	-0.421199	0.0559984	-0.011197	0.0849982
AAC1	YMR056C	YPR117W	YPR117W	-0.377883	0.042099	0.191042	-0.0143017
AAC1	YMR056C	YPR153W	YPR153W	0.301529	0.0588825	-0.841744	0.0640186
AAC1	YMR056C	YRO2	YBR054W	0.381557	-0.0298131	0.425155	-0.0478423
AAC1	YMR056C	YSP1	YHR155W	0.606005	0.0664366	-0.514131	-0.0665861
AAC1	YMR056C	YSR3	YKR053C	-0.194845	-0.179041	0.067339	-0.120505
AAC1	YMR056C	YVC1	YOR087W	-0.241087	-0.125772	0.533402	-0.20477
AAC1	YMR056C	ZRC1	YMR243C	0.744438	-0.0460756	-0.691598	-0.0598948
AAC1	YMR056C	ZRG17	YNR039C	0.223542	-0.00152895	0.737414	-0.0310216
AAC1	YMR056C	ZRT2	YLR130C	0.096518	0.0720776	0.635402	0.0679137
AAC1	YMR056C	ZRT3	YKL175W	0.199535	-0.00111317	0.257184	-0.0574283
AAC3	YBR085W	ADP1	YCR011C	0.830601	0.00423991	0.838865	0.0586895
AAC3	YBR085W	ADY2	YCR010C	0.553064	-0.00525706	0.227173	0.0285644
AAC3	YBR085W	AGP2	YBR132C		-0.0170426		0.0654189
AAC3	YBR085W	AGP3	YFL055W	-0.471822	0.0294455	-0.83104	0.0161392
AAC3	YBR085W	AIM14	YGL160W	0.36068	0.004998	-0.099264	-0.0589334
AAC3	YBR085W	AIM26	YKL037W	-0.215068	0.0538263	0.02337	0.0515088
AAC3	YBR085W	AKR2	YOR034C	-0.321107	-0.0276045	-0.712685	-0.0233751
AAC3	YBR085W	ALE1	YOR175C	0.302756	0.00160709	0.649593	0.0364489
AAC3	YBR085W	ALG12	YNR030W	0.457934	-0.0115799	0.146969	0.0233516
AAC3	YBR085W	ALG2	YGL065C	-0.10234	0.0197306	-0.663899	-0.0408705
AAC3	YBR085W	ALG3	YBL082C	-1.12708	-0.028314	-1.03968	0.0136649
AAC3	YBR085W	ALG6	YOR002W	-0.466823	0.0836675	-0.321084	0.0614976
AAC3	YBR085W	ALG8	YOR067C		0.0431862		0.0807361
AAC3	YBR085W	ALG9	YNL219C	0.284749	0.0155682	0.863443	0.0215784
AAC3	YBR085W	ALR2	YFL050C	0.344106	-0.0197633	-0.337176	-0.0369844
AAC3	YBR085W	AQR1	YNL065W	0.469473	-0.0189337	0.012441	-0.0575854
AAC3	YBR085W	AQY1	YPR192W	0.088336	0.00178504	-0.153982	0.015976
AAC3	YBR085W	AQY2	YLL052C	-0.170774	0.0180808	-0.310824	-0.0252794
AAC3	YBR085W	ARE1	YCR048W	-0.158742	0.0759195	-0.581626	0.00366134
AAC3	YBR085W	ARN1	YHL040C	0.106004	-0.102055	0.460732	-0.0597178
AAC3	YBR085W	ARN2	YHL047C	-0.114039	-0.0314322	-0.289787	0.00350838
AAC3	YBR085W	ARR3	YPR201W	0.518525	0.0180256	0.680013	-0.0781962
AAC3	YBR085W	ARV1	YLR242C	0.701697	0.100467	0.266438	0.084937
AAC3	YBR085W	ASG7	YJL170C	-0.228276	0.071289	-0.233533	0.0539644
AAC3	YBR085W	ASI1	YMR119W	0.285653	0.0056919	0.283402	-0.0222754
AAC3	YBR085W	ASI2	YNL159C	0.092381	-0.0150538	0.560684	0.0297335
AAC3	YBR085W	ASI3	YNL008C	-0.047355	-0.0656154	0.272247	-0.0449844
AAC3	YBR085W	ATG22	YCL038C	0.33034	-0.1154	0.293747	-0.115573
AAC3	YBR085W	ATG33	YLR356W	-0.474756	-0.0668302	-0.186385	-0.0010662
AAC3	YBR085W	ATG9	YDL149W	-0.218283	-0.050483	0.674641	-0.0703816
AAC3	YBR085W	ATM1	YMR301C	-0.102126	0.0220326	-0.358479	-0.016977
AAC3	YBR085W	ATO2	YNR002C	-0.214284	-0.0987835	-0.267378	-0.0964116
AAC3	YBR085W	ATO3	YDR384C		-0.0380535		-0.0304607
AAC3	YBR085W	ATR1	YML116W	0.075008	-0.0203151	0.206953	-0.00668255
AAC3	YBR085W	AUS1	YOR011W	-1.04808	-0.0181844	-0.802588	0.020314
AAC3	YBR085W	AVT1	YJR001W	0.522678	0.00698551	0.62972	-0.0540014
AAC3	YBR085W	AVT3	YKL146W	-0.155044	0.0142894	0.070575	0.101006
AAC3	YBR085W	AVT4	YNL101W	0.032409	0.00766665	0.031605	0.0463661
AAC3	YBR085W	AVT5	YBL089W	0.920803	-0.0221886	0.502909	-0.0751888
AAC3	YBR085W	AVT6	YER119C	-0.095745	-0.0113834	-0.400383	-0.00691675
AAC3	YBR085W	AZR1	YGR224W	0.237223	0.0235715	-0.179784	0.0223827
AAC3	YBR085W	BAP3	YDR046C	0.473967	-0.0481361	0.929374	-0.0696775
AAC3	YBR085W	BIO5	YNR056C	0.064539	-0.00519829	-0.139376	-0.0413105
AAC3	YBR085W	BRE4	YDL231C	-0.763794	-0.07172	-0.349887	-0.0316971
AAC3	YBR085W	BRL1	YHR036W	-0.135792	-0.0689979	0.039096	-0.0352369
AAC3	YBR085W	BSC6	YOL137W	-1.46911	0.0397575	-1.04364	-0.0229709
AAC3	YBR085W	BSD2	YBR290W		-0.0565666		0.0429869
AAC3	YBR085W	BST1	YFL025C	0.994273	0.0676876	0.206859	0.0754997
AAC3	YBR085W	BUD8	YLR353W	-0.363233	-0.00245964	-0.440108	-0.0592408
AAC3	YBR085W	BUD9	YGR041W	-0.219281	0.00445168	-0.162793	-0.0326203
AAC3	YBR085W	CCC1	YLR220W	0.094425	-0.031482	0.384266	-0.0437792
AAC3	YBR085W	CCC2	YDR270W	-0.77933	-0.00971014	-0.722096	0.0151394
AAC3	YBR085W	CCH1	YGR217W	0.217947	-0.00272788	0.201688	0.00301301
AAC3	YBR085W	CDC1	YDR182W	0.512417	-0.0478968	1.34142	-0.0320128
AAC3	YBR085W	CDS1	YBR029C		0.00713529		-0.00769703
AAC3	YBR085W	CHO1	YER026C	-0.334922	0.0536592	-0.284101	0.0237831
AAC3	YBR085W	CHS1	YNL192W	0.295454	-0.055595	0.410187	-0.088858
AAC3	YBR085W	CHS2	YBR038W		0.0342864		0.0383445
AAC3	YBR085W	CHS3	YBR023C		0.06325		0.0625644
AAC3	YBR085W	CHS7	YHR142W	-0.670727	0.0723429	-0.674023	0.0738395
AAC3	YBR085W	COA3	YJL062W-A	0.299901	0.020458	0.191313	-0.0127089
AAC3	YBR085W	COQ2	YNR041C	0.344541	0.0192102	0.366167	-0.0576065
AAC3	YBR085W	COS1	YNL336W	-0.307582	-0.00886502	0.219104	-0.019823
AAC3	YBR085W	COS10	YNR075W	-0.534832	0.0156971	-0.240923	0.0155349
AAC3	YBR085W	COS12	YGL263W	-0.307238	-0.0720969	0.375325	-0.0243988
AAC3	YBR085W	COS6	YGR295C	0.44207	0.029704	0.623968	-0.0393335
AAC3	YBR085W	COT1	YOR316C	0.212838	-0.0063607	0.575421	0.0014585
AAC3	YBR085W	COX18	YGR062C		-0.0408677		-0.0888763
AAC3	YBR085W	CPR8	YNR028W	0.049276	-0.0805531	0.005013	-0.039183
AAC3	YBR085W	CPT1	YNL130C	0.01066	0.0104675	0.222086	0.0863267
AAC3	YBR085W	CRC1	YOR100C	-0.834088	0.00637501	-0.847604	0.0363844
AAC3	YBR085W	CRD1	YDL142C	0.241633	-0.0470804	-0.568937	-0.107196
AAC3	YBR085W	CSC1	YLR241W	0.135151	-0.0140415	0.492827	-0.0935887
AAC3	YBR085W	CSH1	YBR161W		0.0518754		0.070505
AAC3	YBR085W	CST26	YBR042C		-0.0081678		0.0878902
AAC3	YBR085W	CTR1	YPR124W	0.350467	-0.0647749	0.613707	-0.000182882
AAC3	YBR085W	CWH43	YCR017C	0.338791	-0.00225516	0.319727	-0.0166964
AAC3	YBR085W	DAL4	YIR028W	0.681763	-0.070237	0.128483	0.0298598
AAC3	YBR085W	DCV1	YFR012W	-0.215253	-0.0750675	-0.114958	-0.0384782
AAC3	YBR085W	DER1	YBR201W	-2.52636	-0.117263	-2.43634	-0.0302286
AAC3	YBR085W	DFG16	YOR030W	0.078284	0.0312122	-0.43571	0.0522198
AAC3	YBR085W	DFM1	YDR411C	-0.142414	0.0409734	-0.453412	-0.113791
AAC3	YBR085W	DIE2	YGR227W	-0.419751	0.0074063	-0.800916	0.0710812
AAC3	YBR085W	DIP5	YPL265W	-0.036547	0.0250926	-0.077499	0.0125015
AAC3	YBR085W	DLT1	YMR126C	0.41263	0.0696133	2.48462	0.0800011
AAC3	YBR085W	DNF1	YER166W	-0.611927	-0.0352399	-0.957734	-0.0468863
AAC3	YBR085W	DNF2	YDR093W	-0.594264	-0.0754104	-0.128742	-0.0455577
AAC3	YBR085W	DPP1	YDR284C	-0.51878	-0.0156172	-0.408805	0.0136121
AAC3	YBR085W	DSC2	YOL073C		-0.00274411		0.0854066
AAC3	YBR085W	DSC3	YOR223W	0.077352	0.0110199	-0.450785	0.102227
AAC3	YBR085W	DTR1	YBR180W		-0.0452326		0.0301349
AAC3	YBR085W	ECM12	YHR021W-A	0.339365	0.0232536	1.30447	0.0155529
AAC3	YBR085W	ECM27	YJR106W	-0.831055	0.104323	-0.797187	0.0620453
AAC3	YBR085W	ECM3	YOR092W	0.503035	0.00396099	0.458202	-0.0671507
AAC3	YBR085W	ECM33	YBR078W		0.0223745		0.0483031
AAC3	YBR085W	ECM34	YHL043W	0.79406	0.0224499	0.350919	0.0655671
AAC3	YBR085W	ECM7	YLR443W	-0.468392	0.00374741	-0.299909	0.0510181
AAC3	YBR085W	ELO1	YJL196C	0.088954	0.0300719	-0.265636	0.0280378
AAC3	YBR085W	ELO2	YCR034W		-0.0126138		0.00132399
AAC3	YBR085W	ELO3	YLR372W		-0.0348354		-0.0184174
AAC3	YBR085W	EMC3	YKL207W	-0.051549	0.0280753	0.195313	-0.0161935
AAC3	YBR085W	EMC4	YGL231C	-0.575129	0.0061224	-0.053277	0.00798956
AAC3	YBR085W	EMP46	YLR080W	0.340068	0.0131107	0.509353	0.00290309
AAC3	YBR085W	EMP65	YER140W	-0.158397	-0.0505682	-0.005202	-0.0558879
AAC3	YBR085W	EMP70	YLR083C	-0.045211	0.0177394	0.532023	-0.0666922
AAC3	YBR085W	ENB1	YOL158C	0.607319	-0.00343014	1.06038	-0.0164113
AAC3	YBR085W	ENV10	YLR065C	0.121657	0.0364489	0.294877	0.00787589
AAC3	YBR085W	ERC1	YHR032W	0.056499	0.0363936	0.174335	0.0558332
AAC3	YBR085W	ERD1	YDR414C	1.52492	0.00019345	1.35154	-0.0318238
AAC3	YBR085W	ERF2	YLR246W	0.458444	0.0242918	0.056355	0.0516259
AAC3	YBR085W	ERG1	YGR175C		-0.00249983		0.0393899
AAC3	YBR085W	ERG11	YHR007C		-0.0287759		-0.000175052
AAC3	YBR085W	ERG3	YLR056W		-0.0295443		0.00481801
AAC3	YBR085W	ERJ5	YFR041C	-0.621667	0.024319	-0.956543	0.0161341
AAC3	YBR085W	ERP1	YAR002C-A	-0.406099	-0.0112618	0.079651	-0.0011257
AAC3	YBR085W	ERP2	YAL007C	-0.172525	-0.0324845	0.169161	-0.0346673
AAC3	YBR085W	ERP6	YGL002W	-0.133814	0.0490288	0.136114	0.0687262
AAC3	YBR085W	ERS1	YCR075C	-0.289699	0.0871368	-0.059244	0.052646
AAC3	YBR085W	ERV14	YGL054C	-0.567015	0.0666265	-0.331926	0.0612155
AAC3	YBR085W	ERV15	YBR210W	-6.71324	0.0534873	-4.94291	0.0918403
AAC3	YBR085W	ERV29	YGR284C	0.80535	0.00327587	0.831931	-0.0178618
AAC3	YBR085W	ERV41	YML067C	0.596319	-0.054054	0.27321	-0.018155
AAC3	YBR085W	ESBP6	YNL125C	-0.209862	-0.015135	-0.089623	-0.0154603
AAC3	YBR085W	FAT1	YBR041W		0.026459		0.0403265
AAC3	YBR085W	FAT3	YKL187C	-0.209082	-0.00792765	-0.214324	0.00792192
AAC3	YBR085W	FCY2	YER056C	-0.718259	-0.0120538	0.43333	0.0280808
AAC3	YBR085W	FCY21	YER060W	-1.34326	0.00408047	-1.33393	0.0139617
AAC3	YBR085W	FET4	YMR319C	-0.580974	0.0493707	-0.571235	0.0328181
AAC3	YBR085W	FHN1	YGR131W	0.110426	-0.0460399	-0.259986	0.0204227
AAC3	YBR085W	FIG1	YBR040W		-0.0463144		-0.00890764
AAC3	YBR085W	FKS3	YMR306W	-0.461036	0.0345763	-0.438512	0.0226707
AAC3	YBR085W	FLC1	YPL221W	-0.133251	-0.0615792	-0.065679	-0.0354302
AAC3	YBR085W	FLC2	YAL053W	1.18129	-0.0140893	0.391929	0.00796041
AAC3	YBR085W	FLC3	YGL139W	-0.107343	-0.00876489	0.236789	-0.0861664
AAC3	YBR085W	FLD1	YLR404W	-0.308629	-0.00424381	-0.312839	-0.0504567
AAC3	YBR085W	FLR1	YBR008C		-0.011347		0.032503
AAC3	YBR085W	FLX1	YIL134W		0.0488647		0.17407
AAC3	YBR085W	FMP45	YDL222C	-0.265889	0.0491811	-1.46473	0.0127764
AAC3	YBR085W	FRE1	YLR214W	0.198961	-0.0341849	0.362297	0.00610742
AAC3	YBR085W	FRE2	YKL220C	-0.433073	-0.0422549	0.172262	-0.0582776
AAC3	YBR085W	FRE3	YOR381W	0.631996	-0.0450673	0.36403	-0.0524605
AAC3	YBR085W	FRE4	YNR060W	-0.420071	0.000754498	-0.525357	0.01014
AAC3	YBR085W	FRE5	YOR384W	-0.295952	0.0200567	-0.641337	0.0679452
AAC3	YBR085W	FRE6	YLL051C	-0.326263	-0.0537985	-0.00481	-0.0196112
AAC3	YBR085W	FRE7	YOL152W	-0.211748	0.0570261	-0.636255	0.0832904
AAC3	YBR085W	FRE8	YLR047C	-0.254771	-0.0371483	-0.868501	-0.0236823
AAC3	YBR085W	FSF1	YOR271C	0.371817	-0.0224211	0.409366	-0.0289491
AAC3	YBR085W	FTH1	YBR207W	-2.1237	0.0130254	-1.87326	-0.0406299
AAC3	YBR085W	FTR1	YER145C		0.0164827		0.0421297
AAC3	YBR085W	FUI1	YBL042C		0.0228864		0.0649882
AAC3	YBR085W	FUN14	YAL008W	-0.342421	-0.0116714	-0.928583	0.039089
AAC3	YBR085W	FUR4	YBR021W		0.0434766		0.0669791
AAC3	YBR085W	GAL2	YLR081W	0.098224	-0.0678715	0.075724	-0.146137
AAC3	YBR085W	GAP1	YKR039W	-0.506797	0.0085668	-0.608313	0.0169763
AAC3	YBR085W	GDT1	YBR187W		-0.0108599		0.0242388
AAC3	YBR085W	GET2	YER083C		-0.0108722		-0.0331296
AAC3	YBR085W	GEX2	YKR106W	0.213346	-0.00946855	0.363805	0.02448
AAC3	YBR085W	GIT1	YCR098C		0.0382371		0.0170663
AAC3	YBR085W	GMH1	YKR030W	1.34871	-0.0325041	1.20232	-0.0173469
AAC3	YBR085W	GNP1	YDR508C	-0.051511	-0.0140052	-0.038682	-0.0835206
AAC3	YBR085W	GOT1	YMR292W	-0.48815	0.0167105	-0.360498	-0.0234133
AAC3	YBR085W	GPI10	YGL142C	0.461155	0.00612267	0.115417	-0.0313804
AAC3	YBR085W	GPI11	YDR302W	-0.118834	-0.00550868	-0.235674	-0.0324657
AAC3	YBR085W	GPI13	YLL031C	0.034087	0.00554109	0.144122	-0.0346482
AAC3	YBR085W	GPI14	YJR013W		0.0139681		0.0231164
AAC3	YBR085W	GPI17	YDR434W		0.210343		0.141393
AAC3	YBR085W	GPI19	YDR437W	0.16334	-0.00750151	-0.410558	-0.0783161
AAC3	YBR085W	GPI2	YPL076W	-0.667536	0.0107853	-0.254357	0.0163184
AAC3	YBR085W	GPR1	YDL035C	0.982355	-0.0325666	0.98032	-0.0239933
AAC3	YBR085W	GPT2	YKR067W	0.096279	0.0112611	0.067384	0.0364668
AAC3	YBR085W	GSC2	YGR032W	-0.357467	-0.00900772	-0.128163	-0.0343761
AAC3	YBR085W	GUP1	YGL084C	0.408173	0.0797665	0.725905	0.0468833
AAC3	YBR085W	GUP2	YPL189W	-0.073701	0.0292783	0.058493	0.0120011
AAC3	YBR085W	HMG1	YML075C	0.209007	0.0110946	0.75961	0.00811141
AAC3	YBR085W	HMG2	YLR450W	-0.108271	-0.0161435	-0.076933	-0.00667506
AAC3	YBR085W	HNM1	YGL077C	0.172476	-0.00956722	0.167394	0.0330302
AAC3	YBR085W	HOL1	YNR055C	-0.172291	0.0327311	0.0908	0.0671706
AAC3	YBR085W	HSP30	YCR021C		-0.0416408		-0.00749146
AAC3	YBR085W	HUT1	YPL244C	-0.569795	-0.00379051	-0.760889	0.010793
AAC3	YBR085W	HVG1	YER039C	0.692637	0.0768703	0.553881	-0.0191812
AAC3	YBR085W	HXT10	YFL011W		0.04243		0.0330576
AAC3	YBR085W	HXT17	YNR072W		-0.0882771		-0.123041
AAC3	YBR085W	HXT3	YDR345C	0.354644	-0.0476581	-0.230302	-0.0579975
AAC3	YBR085W	HXT5	YHR096C	-0.545063	0.00809974	-0.826954	-0.0131225
AAC3	YBR085W	HXT8	YJL214W	-0.716423	-0.0429873	-0.816455	-0.0699567
AAC3	YBR085W	ILM1	YJR118C		-0.0813507		-0.0886119
AAC3	YBR085W	INA1	YLR413W	0.755064	0.000538511	0.785367	0.00507007
AAC3	YBR085W	IPT1	YDR072C	1.05179	-0.0485965	0.517968	-0.0571044
AAC3	YBR085W	IRC23	YOR044W	-0.104327	0.0212558	-0.553816	0.0975338
AAC3	YBR085W	IRC8	YJL051W	0.733157	0.00632247	0.452226	0.0295405
AAC3	YBR085W	ITR1	YDR497C	0.246386	-0.0136828	-0.002504	-0.0890866
AAC3	YBR085W	IZH1	YDR492W	-0.25572	0.0417837	-0.191904	0.00907591
AAC3	YBR085W	IZH2	YOL002C		-0.0318445		-0.0553148
AAC3	YBR085W	IZH3	YLR023C	0.59963	0.0243907	0.587009	0.0774882
AAC3	YBR085W	IZH4	YOL101C		-0.03434		-0.0535756
AAC3	YBR085W	JEN1	YKL217W	1.25962	0.0242731	0.897609	0.033051
AAC3	YBR085W	KCH1	YJR054W		0.0362247		0.0833976
AAC3	YBR085W	KEI1	YDR367W		-0.0765877		-0.0229895
AAC3	YBR085W	KHA1	YJL094C	-0.704183	0.0494993	-1.36939	0.0609266
AAC3	YBR085W	KRE1	YNL322C	0.804292	-0.0732133	0.895775	-0.0884054
AAC3	YBR085W	LAC1	YKL008C	-0.432817	0.0265457	0.176034	0.00446018
AAC3	YBR085W	LAG1	YHL003C	0.500153	-0.024676	0.016753	-0.00214234
AAC3	YBR085W	LAS21	YJL062W	-12.8667	-0.0229237	-14.2262	0.0607689
AAC3	YBR085W	LCB3	YJL134W	0.297162	0.0106407	0.174572	-0.00371308
AAC3	YBR085W	LDS1	YAL018C	-0.135964	0.0468838	-0.221629	0.0558941
AAC3	YBR085W	LDS2	YOL047C	0.577565	-0.0353532	0.190545	-0.0055619
AAC3	YBR085W	LEM3	YNL323W	-0.104075	-0.0389177	0.121569	0.0203889
AAC3	YBR085W	LNP1	YHR192W	-0.266333	-0.0585306	0.504333	-0.0466048
AAC3	YBR085W	LOH1	YJL038C	0.070018	0.0381288	-0.014624	0.0858291
AAC3	YBR085W	LPP1	YDR503C		-0.0316416		0.00661619
AAC3	YBR085W	MAL11	YGR289C		0.0391926		8.47487e-05
AAC3	YBR085W	MAL31	YBR298C	-0.255799	0.0173025	0.347811	0.0916923
AAC3	YBR085W	MCH2	YKL221W	-0.212032	-0.0268752	-0.195486	-0.0417707
AAC3	YBR085W	MCH4	YOL119C	-0.011076	-0.016256	-0.294399	-0.00493759
AAC3	YBR085W	MDL1	YLR188W	1.54146	0.00571266	0.81695	0.00635578
AAC3	YBR085W	MDL2	YPL270W	0.002926	-0.0837901	-0.181495	0.00217166
AAC3	YBR085W	MEP1	YGR121C	-0.42148	0.039965	0.004029	0.00442675
AAC3	YBR085W	MEP2	YNL142W	0.160172	-0.0373613	0.404069	0.00774851
AAC3	YBR085W	MEP3	YPR138C	-0.618089	-0.0657427	-0.216035	0.0204198
AAC3	YBR085W	MFM1	YPL060W	0.732975	-0.0909261	0.883475	-0.122158
AAC3	YBR085W	MGR2	YPL098C	0.266489	0.00146179	0.149956	-0.0118129
AAC3	YBR085W	MMP1	YLL061W	0.316573	-0.00582435	0.334858	-0.0132175
AAC3	YBR085W	MNR2	YKL064W	0.075255	0.0757431	-0.345683	0.0127647
AAC3	YBR085W	MPC1	YGL080W		0.0240005		-0.0277188
AAC3	YBR085W	MPO1	YGL010W	0.716345	-0.0536879	-0.170305	-0.0440081
AAC3	YBR085W	MRH1	YDR033W	0.431588	-0.0617194	0.575079	-0.01972
AAC3	YBR085W	MRL1	YPR079W	-0.090969	0.0228013	-0.332652	0.0528456
AAC3	YBR085W	MSC2	YDR205W	0.866119	0.015669	0.867877	0.0286495
AAC3	YBR085W	MST27	YGL051W	-0.142825	0.00400138	-0.226212	-0.0126141
AAC3	YBR085W	MUP1	YGR055W		0.0210788		-0.0655082
AAC3	YBR085W	MUP3	YHL036W	-0.335721	-0.00860721	-0.674669	0.0542861
AAC3	YBR085W	NCE102	YPR149W	0.134657	-0.00716586	0.160366	0.0701259
AAC3	YBR085W	NCR1	YPL006W	-0.23612	0.00926522	0.222265	-0.0271391
AAC3	YBR085W	NFT1	YKR103W	0.149777	-0.00579897	-0.113312	0.0142926
AAC3	YBR085W	NHA1	YLR138W	-1.38011	-0.0344676	-1.58573	-0.0684792
AAC3	YBR085W	NHX1	YDR456W		0.00208122		-0.0150915
AAC3	YBR085W	NNF2	YGR089W	0.108271	0.0655099	0.6138	0.0430675
AAC3	YBR085W	NRT1	YOR071C	0.093647	-0.00881053	0.17705	0.0351661
AAC3	YBR085W	NSG2	YNL156C	-0.152916	-0.00951419	0.088681	0.0195591
AAC3	YBR085W	NTE1	YML059C	-0.579981	0.0221802	-0.043573	-0.0112044
AAC3	YBR085W	NUR1	YDL089W	0.909973	-0.071531	1.05351	0.0238674
AAC3	YBR085W	OLE1	YGL055W	0.389307	-0.0118852	0.460162	-0.0783107
AAC3	YBR085W	OPT1	YJL212C		0.00918623		0.0543753
AAC3	YBR085W	OPT2	YPR194C	0.545766	0.00582873	0.550866	-0.021304
AAC3	YBR085W	ORM1	YGR038W		0.00804144		0.0131638
AAC3	YBR085W	ORM2	YLR350W	-1.28073	-0.0892839	-1.71556	-0.115798
AAC3	YBR085W	OST3	YOR085W	0.3093	0.012948	0.959525	0.0358698
AAC3	YBR085W	OST5	YGL226C-A	-0.274254	0.0155068	-0.560152	0.00547369
AAC3	YBR085W	OST6	YML019W	-0.178152	0.0317612	-0.463748	0.0295069
AAC3	YBR085W	OSW5	YMR148W	0.592811	-0.0119267	0.271911	-0.030288
AAC3	YBR085W	PAM17	YKR065C	-1.46979	0.012292	-1.77547	-0.00466131
AAC3	YBR085W	PCA1	YBR295W	-0.44258	0.0435027	0.011371	0.0373408
AAC3	YBR085W	PCP1	YGR101W		-0.010464		-0.0232704
AAC3	YBR085W	PDR12	YPL058C	-0.068608	-0.0410772	-0.502676	-0.0351463
AAC3	YBR085W	PDR15	YDR406W		0.0880687		-0.0572852
AAC3	YBR085W	PDR18	YNR070W	0.245755	-0.0379387	0.080155	-0.0221379
AAC3	YBR085W	PER1	YCR044C		-0.0114199		-0.00688852
AAC3	YBR085W	PER33	YLR064W	-0.496834	-0.0631897	-0.48489	-0.0311539
AAC3	YBR085W	PET9	YBL030C	0.018106	-0.0354676	0.114749	-0.0275294
AAC3	YBR085W	PEX28	YHR150W	1.55622	0.00254583	1.45568	0.0462905
AAC3	YBR085W	PEX29	YDR479C	0.312302	-0.0195114	0.325882	-0.00876338
AAC3	YBR085W	PEX31	YGR004W	0.398583	-0.0439655	-0.046825	-0.076329
AAC3	YBR085W	PFA3	YNL326C	-0.288752	-0.00982934	0.324223	0.0328466
AAC3	YBR085W	PFA5	YDR459C	1.60066	-0.0210988	1.22565	-0.0918018
AAC3	YBR085W	PFF1	YBR074W		0.0208608		0.0805687
AAC3	YBR085W	PGA1	YNL158W	0.141874	-0.0553546	-0.088397	-0.0126679
AAC3	YBR085W	PHM7	YOL084W	-0.532168	0.0117595	-0.299571	0.034038
AAC3	YBR085W	PHO84	YML123C	-0.139249	-0.0565513	0.065432	-0.0857371
AAC3	YBR085W	PHO86	YJL117W	-0.666858	0.0748957	-0.498649	0.0371285
AAC3	YBR085W	PHO89	YBR296C	0.082756	-0.0400279	0.244854	-0.0610838
AAC3	YBR085W	PHO91	YNR013C	-0.053394	0.0399452	-0.198551	-0.00967813
AAC3	YBR085W	PHS1	YJL097W		-0.0461144		-0.0162499
AAC3	YBR085W	PIS1	YPR113W	0.270592	0.0140035	-0.04616	-0.0157398
AAC3	YBR085W	PMC1	YGL006W	-0.338983	-0.0324179	-0.822225	0.00231805
AAC3	YBR085W	PMT1	YDL095W		0.101125		0.100077
AAC3	YBR085W	PMT4	YJR143C	-0.335936	0.0288439	-0.09817	0.0234708
AAC3	YBR085W	PMT5	YDL093W	0.186548	0.0332754	-0.131147	0.00672462
AAC3	YBR085W	PMT6	YGR199W	-0.779312	0.0803295	-0.579871	0.0585436
AAC3	YBR085W	PMT7	YDR307W	-0.341281	-0.0689149	-0.211703	-0.0240124
AAC3	YBR085W	PNS1	YOR161C	0.3545	0.0410218	0.187957	0.0488743
AAC3	YBR085W	POM152	YMR129W	-0.044325	0.0153692	-0.432097	-0.0391055
AAC3	YBR085W	POM33	YLL023C		0.0230462		0.104211
AAC3	YBR085W	PRM10	YJL108C		-0.0444297		0.0024295
AAC3	YBR085W	PRM2	YIL037C	0.516769	0.00688381	0.252009	0.0186763
AAC3	YBR085W	PRM6	YML047C	-0.425616	0.0328101	0.198976	-0.0274285
AAC3	YBR085W	PRM8	YGL053W	0.285918	0.0231973	-0.967039	-0.0114323
AAC3	YBR085W	PTM1	YKL039W	0.307898	0.00660675	0.0242	0.0384921
AAC3	YBR085W	PTR2	YKR093W	-0.631089	-0.0250774	-0.761048	0.0151604
AAC3	YBR085W	PUG1	YER185W	-1.32868	0.0268448	-1.59299	-0.0219364
AAC3	YBR085W	PUN1	YLR414C	-0.30882	-0.0236065	-0.098119	-0.0376468
AAC3	YBR085W	PUT3	YKL015W	-0.321583	0.0559994	-0.785745	0.0253617
AAC3	YBR085W	PXA1	YPL147W	-0.267869	-0.00390144	-0.465988	0.0174397
AAC3	YBR085W	QDR2	YIL121W	-0.064196	-0.0146494	-0.143933	0.00825737
AAC3	YBR085W	QDR3	YBR043C		-0.012218		0.0311438
AAC3	YBR085W	RAX1	YOR301W	0.599292	0.00885976	0.383636	-0.0489401
AAC3	YBR085W	RBD2	YPL246C	-0.399014	0.0607817	-0.616506	0.0635534
AAC3	YBR085W	RCE1	YMR274C	-0.410289	-0.0277213	-0.554053	-0.0498745
AAC3	YBR085W	RCF1	YML030W	0.592228	-0.0318044	0.012429	-0.0547
AAC3	YBR085W	RCF2	YNR018W	0.441601	-0.0448304	0.22129	-0.0625233
AAC3	YBR085W	RER1	YCL001W	0.253519	0.0659001	0.017642	0.108647
AAC3	YBR085W	RFT1	YBL020W	0.441348	-0.0397538	0.327912	0.0318094
AAC3	YBR085W	RGT2	YDL138W	-0.154835	-0.0304871	0.023907	-0.0555471
AAC3	YBR085W	RIM9	YMR063W	-0.053656	0.0249436	-1.184	0.0217563
AAC3	YBR085W	RRT1	YBL048W	-0.214007	-0.0106884	0.228163	0.00765895
AAC3	YBR085W	RRT7	YLL030C		0.0900669		0.0598451
AAC3	YBR085W	RRT8	YOL048C	-0.618401	-0.0337247	-0.631262	-0.00828859
AAC3	YBR085W	RSB1	YOR049C	-0.508089	-0.0454116	-0.342678	0.0338217
AAC3	YBR085W	RSN1	YMR266W	-0.484163	0.0686924	-0.022217	-0.0198046
AAC3	YBR085W	RTA1	YGR213C	0.450768	0.0227024	0.00935	0.0357495
AAC3	YBR085W	RTC2	YBR147W		0.120929		0.124959
AAC3	YBR085W	RTN1	YDR233C	0.039785	0.0443627	-0.250936	-0.0274572
AAC3	YBR085W	RTN2	YDL204W	0.076359	0.0744526	0.159838	-0.0206401
AAC3	YBR085W	SAC1	YKL212W		-0.0856011		-0.0894219
AAC3	YBR085W	SAM3	YPL274W	-0.048715	-0.0657679	0.188079	-0.0152863
AAC3	YBR085W	SCM4	YGR049W	-0.187137	0.0198265	-0.099565	-0.0624805
AAC3	YBR085W	SCS3	YGL126W	0.300053	-0.0154604	-0.192723	-0.00581134
AAC3	YBR085W	SCT1	YBL011W	-0.229244	-0.0194656	-0.183145	-0.0531536
AAC3	YBR085W	SDH3	YKL141W	-0.428848	-0.0153771	-0.526326	0.00596134
AAC3	YBR085W	SDH4	YDR178W	-0.432439	0.0385225	-1.18284	-0.0117489
AAC3	YBR085W	SEC59	YMR013C	0.167468	-0.0496225	0.626026	-0.0391613
AAC3	YBR085W	SEC62	YPL094C	0.013526	0.00339425	-0.050088	-0.0242116
AAC3	YBR085W	SEC63	YOR254C	-0.344502	0.00636191	-1.03557	0.0321692
AAC3	YBR085W	SEO1	YAL067C	0.550626	0.00548842	1.07395	0.0606497
AAC3	YBR085W	SEY1	YOR165W	-0.551045	0.00123216	-0.5276	0.00880889
AAC3	YBR085W	SFC1	YJR095W	1.70545	-0.00119134	1.3963	0.0246613
AAC3	YBR085W	SFK1	YKL051W	0.018055	-0.0339572	-0.134709	0.00126507
AAC3	YBR085W	SFT2	YBL102W	0.23062	0.0623136	0.368162	0.0733151
AAC3	YBR085W	SGE1	YPR198W	0.474254	-0.0425652	0.267636	-0.0425317
AAC3	YBR085W	SHH3	YMR118C	-0.451562	-0.0809594	-0.415863	-0.0618652
AAC3	YBR085W	SHR3	YDL212W	0.156947	-0.00368014	-0.256353	0.0112563
AAC3	YBR085W	SLC1	YDL052C	0.324308	-0.0744184	-0.085097	-0.100804
AAC3	YBR085W	SLP1	YOR154W	-0.594732	0.00610408	-0.394249	0.00299483
AAC3	YBR085W	SLY41	YOR307C	-0.113035	-0.00472539	-0.167325	-0.00708266
AAC3	YBR085W	SMA2	YML066C	-0.875916	0.0060154	-0.673791	-0.0168566
AAC3	YBR085W	SMF1	YOL122C	-0.371765	-0.0300333	-0.269134	0.00720017
AAC3	YBR085W	SMF2	YHR050W	0.728046	-0.0124144	0.479598	-0.018237
AAC3	YBR085W	SMF3	YLR034C	-0.094508	0.0426159	0.039742	0.0692442
AAC3	YBR085W	SMP3	YOR149C	0.171681	0.109591	0.095255	0.0504803
AAC3	YBR085W	SNA2	YDR525W-A	0.184388	-0.00256455	0.010311	-0.0276817
AAC3	YBR085W	SNA3	YJL151C	-0.069317	0.0324777	0.001508	0.0302205
AAC3	YBR085W	SNA4	YDL123W	-0.358354	-0.071475	-0.408458	-0.0950745
AAC3	YBR085W	SNF3	YDL194W	-0.089237	-0.0282683	-0.000423	-0.0252881
AAC3	YBR085W	SNG1	YGR197C	0.613918	0.0300178	0.483552	0.0394699
AAC3	YBR085W	SNQ2	YDR011W	-0.28522	-0.0431192	-0.083002	-0.0229304
AAC3	YBR085W	SPC1	YJR010C-A	-0.073088	0.0155141	1.10988	-0.0278993
AAC3	YBR085W	SPC2	YML055W	0.424318	0.00442098	0.553796	-0.0429218
AAC3	YBR085W	SPG3	YDR504C	-0.265573	0.00544255	0.097295	-0.0345989
AAC3	YBR085W	SRF1	YDL133W	2.1855	-0.0941306	0.836085	-0.0860525
AAC3	YBR085W	SSH1	YBR283C		0.0150614		-0.013673
AAC3	YBR085W	SSM4	YIL030C	0.105068	-0.0030672	0.307462	0.00360478
AAC3	YBR085W	SSU1	YPL092W	0.442882	0.0526425	0.179968	0.0279448
AAC3	YBR085W	SSY1	YDR160W	0.034784	-0.00521187	0.326982	-0.0270532
AAC3	YBR085W	STE24	YJR117W	0.285977	0.0566861	0.443751	0.0152667
AAC3	YBR085W	STE3	YKL178C		0.0702431		0.140408
AAC3	YBR085W	STL1	YDR536W	-0.39776	-0.039365	-0.355494	-0.0167331
AAC3	YBR085W	STT3	YGL022W		-0.0305945		-0.00128481
AAC3	YBR085W	STV1	YMR054W	0.157428	-0.0724375	0.023076	-0.0475248
AAC3	YBR085W	SUL1	YBR294W	-0.26375	-0.0488972	-0.87737	0.0179727
AAC3	YBR085W	SUL2	YLR092W	-0.134304	-0.0464477	-0.209056	-0.00134388
AAC3	YBR085W	SUR1	YPL057C	-0.443452	-0.0512941	-0.599693	-0.054062
AAC3	YBR085W	SUR2	YDR297W		-0.0494243		-0.0111537
AAC3	YBR085W	SUR7	YML052W	-0.06513	0.0163601	-0.218166	-0.0872919
AAC3	YBR085W	SVP26	YHR181W	0.154871	0.0497519	0.046136	0.129032
AAC3	YBR085W	SWP1	YMR149W	-1.70938	-0.00516338	-2.53912	0.0256278
AAC3	YBR085W	SYG1	YIL047C	0.743175	-0.0161262	0.493535	-0.029594
AAC3	YBR085W	TAT1	YBR069C		-0.0224813		0.0601984
AAC3	YBR085W	TCB1	YOR086C	0.276076	0.0345781	-0.108832	-0.031948
AAC3	YBR085W	TDA4	YJR116W	-0.053404	0.0278385	0.324125	0.00745767
AAC3	YBR085W	TDA5	YLR426W	0.465794	-0.0158375	0.126992	0.00484482
AAC3	YBR085W	THI7	YLR237W	0.989271	0.00870616	0.942599	-0.027937
AAC3	YBR085W	THI72	YOR192C	-0.109351	-0.0179526	0.219957	-0.0269322
AAC3	YBR085W	THI73	YLR004C	-0.148995	0.00474842	-0.09833	0.0765414
AAC3	YBR085W	THI74	YDR438W	-1.12912	0.0592962	-0.599609	-0.0014474
AAC3	YBR085W	TIM17	YJL143W	-0.407089	-0.0191468	-0.504859	-0.0237492
AAC3	YBR085W	TIM22	YDL217C	-0.020368	-0.00337625	0.390175	0.0428377
AAC3	YBR085W	TMN2	YDR107C	-0.311772	-0.0221423	-0.46675	0.0151817
AAC3	YBR085W	TMN3	YER113C	0.20107	0.0447472	0.545998	0.0450277
AAC3	YBR085W	TMS1	YDR105C	-0.3026	0.0676561	0.130001	-0.00210834
AAC3	YBR085W	TNA1	YGR260W	0.011883	0.0322394	-0.258213	0.0049724
AAC3	YBR085W	TOG1	YER184C		-0.0453992		-0.0838942
AAC3	YBR085W	TOK1	YJL093C	-14.0108	0.00108634	-14.6731	0.0145734
AAC3	YBR085W	TPN1	YGL186C	-0.390632	0.121679	-0.558742	0.03919
AAC3	YBR085W	TPO2	YGR138C	0.421551	-0.0224369	0.264885	-0.0306557
AAC3	YBR085W	TPO3	YPR156C	-0.096996	0.0101365	0.306711	0.00881694
AAC3	YBR085W	TPO4	YOR273C	0.057591	-0.0353917	-0.152776	-0.0274776
AAC3	YBR085W	TPO5	YKL174C	-0.470085	0.0260884	-0.63165	0.0497802
AAC3	YBR085W	TRK2	YKR050W	0.259402	0.0159182	0.363298	-0.0089313
AAC3	YBR085W	TSC13	YDL015C		-0.00540316		-0.0537112
AAC3	YBR085W	TUL1	YKL034W	-0.267928	-0.023967	-0.387549	0.0608159
AAC3	YBR085W	TVP15	YDR100W	0.959765	0.0474222	0.791696	-0.0800358
AAC3	YBR085W	TVP18	YMR071C	0.501667	-0.0446379	0.342545	-0.0334977
AAC3	YBR085W	TVP23	YDR084C	-0.45136	-0.0371231	-0.95926	-0.0166472
AAC3	YBR085W	TVP38	YKR088C	0.338486	0.00680755	0.257255	-0.00242929
AAC3	YBR085W	UGA4	YDL210W		-0.019736		-0.084302
AAC3	YBR085W	UIP3	YAR027W	-0.110824	-0.0210702	-0.44394	-0.00091343
AAC3	YBR085W	UIP5	YKR044W	0.356901	-0.0445839	0.139293	-0.0339906
AAC3	YBR085W	USA1	YML029W	0.324418	-0.00520701	0.275728	0.0355443
AAC3	YBR085W	VBA1	YMR088C	0.005608	-0.0187612	0.797378	0.0202354
AAC3	YBR085W	VBA2	YBR293W	-0.199084	0.00228204	0.471262	0.0423295
AAC3	YBR085W	VBA3	YCL069W	-0.887806	-0.150255	-0.598067	-0.137926
AAC3	YBR085W	VBA4	YDR119W	-0.731919	-0.0251779	-0.607855	-0.0589352
AAC3	YBR085W	VBA5	YKR105C	-0.672639	-0.0148648	-0.79689	0.00184288
AAC3	YBR085W	VCX1	YDL128W	-0.0341	-0.0674604	-0.52196	-0.0191171
AAC3	YBR085W	VHC1	YBR235W	-7.0229	0.00649459	-5.92903	-0.0449292
AAC3	YBR085W	VHT1	YGR065C	0.980895	0.0121286	1.37883	0.00872634
AAC3	YBR085W	VMR1	YHL035C	-0.075628	-0.0148376	-0.597598	0.00296061
AAC3	YBR085W	VNX1	YNL321W	-0.731885	-0.113465	0.736749	-0.0898167
AAC3	YBR085W	VPS68	YOL129W	0.021678	0.0403757	-0.194994	0.0421857
AAC3	YBR085W	VPS73	YGL104C		0.0342564		-0.0186454
AAC3	YBR085W	VRG4	YGL225W	0.071946	0.0400637	-0.13754	0.0371764
AAC3	YBR085W	VTC1	YER072W	-0.156188	-0.033984	-0.127922	-0.0850413
AAC3	YBR085W	VTC2	YFL004W	-0.316895	-0.0138505	0.176481	-0.0450132
AAC3	YBR085W	VTC3	YPL019C	0.202376	0.00142246	0.26913	-0.057039
AAC3	YBR085W	WSC3	YOL105C	-0.738826	0.0372006	-1.03619	0.0254648
AAC3	YBR085W	YAL066W	YAL066W	0.310074	0.0183415	0.127268	-0.025399
AAC3	YBR085W	YAR028W	YAR028W	-2.03391	0.0167233	-1.81832	-0.0306638
AAC3	YBR085W	YAR047C	YAR047C	-0.491769	0.0254259	-0.001082	-0.032732
AAC3	YBR085W	YBL059W	YBL059W	0.142963	0.0270363	0.793233	0.00510537
AAC3	YBR085W	YBR027C	YBR027C		-0.0289516		-0.0442056
AAC3	YBR085W	YBR219C	YBR219C	-17.0968	0.0109009	-16.9335	0.0860032
AAC3	YBR085W	YBR220C	YBR220C	-12.5984	0.0792336	-13.3354	0.0683129
AAC3	YBR085W	YBR241C	YBR241C		-0.0673618		0.00612238
AAC3	YBR085W	YBR287W	YBR287W	-0.813583	-0.0338431	-0.612767	-0.0532891
AAC3	YBR085W	YBR292C	YBR292C	-0.050934	0.047836	0.267114	0.151583
AAC3	YBR085W	YBT1	YLL048C	0.251464	0.011483	0.52868	-0.012984
AAC3	YBR085W	YCF1	YDR135C	-0.336283	-0.0728839	-0.027891	-0.0912267
AAC3	YBR085W	YCL002C	YCL002C	-0.07015	-0.00623318	-0.772898	0.00593064
AAC3	YBR085W	YCR007C	YCR007C	0.223368	-0.0341707	0.330228	-0.019828
AAC3	YBR085W	YCR023C	YCR023C	0.401612	-0.0637726	-0.213034	-0.0176991
AAC3	YBR085W	YCR061W	YCR061W	-0.888838	0.0353123	-1.16534	0.0223558
AAC3	YBR085W	YCT1	YLL055W	0.46512	0.0133734	0.614265	0.0371779
AAC3	YBR085W	YDC1	YPL087W	-0.076609	-0.0495415	-0.406252	-0.0407319
AAC3	YBR085W	YDL027C	YDL027C	0.478916	-0.0671715	0.167636	-0.0815366
AAC3	YBR085W	YDL180W	YDL180W	0.980514	0.0115063	0.303145	-0.00577102
AAC3	YBR085W	YDL199C	YDL199C	0.175127	0.126799	-0.50372	0.0473555
AAC3	YBR085W	YDL218W	YDL218W	0.4507	-0.0357908	-0.297936	0.0110459
AAC3	YBR085W	YDR018C	YDR018C	0.883398	-0.0932498	0.120514	0.000576308
AAC3	YBR085W	YDR029W	YDR029W	-1.09131	-0.0587601	-0.287903	-0.0329814
AAC3	YBR085W	YDR090C	YDR090C	-0.945828	-0.0949349	-1.30387	-0.0895292
AAC3	YBR085W	YDR338C	YDR338C	0.432675	-0.033212	0.601853	-0.0488008
AAC3	YBR085W	YDR387C	YDR387C	-0.193325	-0.00224262	-0.466852	-0.0559538
AAC3	YBR085W	YEA4	YEL004W	0.191555	-0.0866703	-0.166378	-0.0419521
AAC3	YBR085W	YEA6	YEL006W	-0.336389	0.0111262	-0.433025	-0.0029902
AAC3	YBR085W	YER039C-A	YER039C-A		0.0342846		-0.0329768
AAC3	YBR085W	YET2	YMR040W	-0.075489	-0.00218231	-0.094879	-0.0640729
AAC3	YBR085W	YFL015C	YFL015C	0.558647	-0.0158936	-0.296492	0.00175314
AAC3	YBR085W	YFL034W	YFL034W	-1.01607	0.0198567	-1.19374	0.0507187
AAC3	YBR085W	YFL051C	YFL051C	-1.49489	0.075016	-2.42904	0.0181904
AAC3	YBR085W	YFL054C	YFL054C	-0.422609	-0.0801403	-1.55454	-0.0561085
AAC3	YBR085W	YFR035C	YFR035C	-0.351625	0.0649434	-0.946685	-0.0259614
AAC3	YBR085W	YFT2	YDR319C	0.105619	-0.0568283	0.185403	-0.087337
AAC3	YBR085W	YGL041C	YGL041C	0.143124	0.0031907	0.498161	-0.00958027
AAC3	YBR085W	YGL114W	YGL114W	0.838137	-0.0111924	0.176497	-0.0652047
AAC3	YBR085W	YGL140C	YGL140C	-0.468977	-0.0528064	-0.230716	-0.103137
AAC3	YBR085W	YGR016W	YGR016W		-0.0700041		-0.0468326
AAC3	YBR085W	YGR026W	YGR026W	-0.248652	-0.0207777	-0.333707	0.0301034
AAC3	YBR085W	YGR149W	YGR149W	1.22012	-0.00580761	0.213849	0.0326713
AAC3	YBR085W	YGR168C	YGR168C		-0.0195556		-0.0249121
AAC3	YBR085W	YHC3	YJL059W	-1.42747	0.134667	-1.36671	0.130891
AAC3	YBR085W	YHL008C	YHL008C	0.234442	0.0247625	0.003928	-0.000493636
AAC3	YBR085W	YHL017W	YHL017W	0.014826	-0.0459827	-0.052969	-0.0362124
AAC3	YBR085W	YHL044W	YHL044W	0.597497	-0.00170732	-0.29854	-0.000643732
AAC3	YBR085W	YHR078W	YHR078W	0.799255	0.056839	0.735487	0.0711438
AAC3	YBR085W	YHR140W	YHR140W	-0.035086	0.0051945	0.251574	0.0446345
AAC3	YBR085W	YIA6	YIL006W		-0.0281006		0.0255557
AAC3	YBR085W	YIL029C	YIL029C	-0.621206	-0.0627844	0.728928	-0.0953831
AAC3	YBR085W	YIL067C	YIL067C	-0.453121	-0.0583073	-0.44538	-0.0232861
AAC3	YBR085W	YIL166C	YIL166C	-0.28624	-0.0529351	-0.389508	0.0215441
AAC3	YBR085W	YIL170W	YIL170W	0.676905	-0.00310598	0.750971	0.0060983
AAC3	YBR085W	YIP3	YNL044W	0.323031	0.0641361	0.151686	0.0397932
AAC3	YBR085W	YIP4	YGL198W	0.125971	0.0184894	0.55743	0.00473301
AAC3	YBR085W	YIP5	YGL161C	-1.16695	0.0184801	-0.883034	0.0976527
AAC3	YBR085W	YJL028W	YJL028W	0.355153	-0.0326424	0.566171	-0.0484374
AAC3	YBR085W	YJL163C	YJL163C	0.894358	0.00655279	0.68339	0.0174483
AAC3	YBR085W	YJR015W	YJR015W	-0.277854	0.0399603	-0.658695	0.0321761
AAC3	YBR085W	YJR085C	YJR085C	-0.130505	0.0630691	0.780176	0.0214308
AAC3	YBR085W	YJR124C	YJR124C	0.590705	-0.0249574	0.663218	-0.0177325
AAC3	YBR085W	YKL031W	YKL031W	0.474072	0.0215146	0.063863	0.0183553
AAC3	YBR085W	YKL044W	YKL044W	-0.99463	-0.0301802	-1.18818	-0.00479233
AAC3	YBR085W	YKR051W	YKR051W	-0.840537	0.00817752	-0.260279	-0.0130103
AAC3	YBR085W	YKR073C	YKR073C		0.0470466		0.0447355
AAC3	YBR085W	YLL053C	YLL053C	0.154759	-0.014779	0.205641	-0.049463
AAC3	YBR085W	YLR036C	YLR036C	0.53411	0.0178559	0.164385	0.0613061
AAC3	YBR085W	YLR046C	YLR046C	-0.516541	-0.0242075	-1.14655	-0.0239257
AAC3	YBR085W	YLR050C	YLR050C	0.627255	-0.0394667	0.601688	0.0261681
AAC3	YBR085W	YLR152C	YLR152C	-0.517633	-0.012098	-0.349971	-0.0341251
AAC3	YBR085W	YLR311C	YLR311C	-0.245766	0.00307044	0.13956	0.058995
AAC3	YBR085W	YLR326W	YLR326W	-0.192223	0.000138248	0.131792	0.034354
AAC3	YBR085W	YMD8	YML038C		-0.0397975		-0.00634864
AAC3	YBR085W	YML018C	YML018C	0.319436	-0.0151907	-0.408606	-0.0450471
AAC3	YBR085W	YML131W	YML131W	-0.622268	-0.00875488	-0.021767	-0.0574777
AAC3	YBR085W	YMR034C	YMR034C	-0.048594	0.0349918	0.058771	0.0141562
AAC3	YBR085W	YMR141C	YMR141C	-0.205084	0.00472701	-0.278624	0.0731273
AAC3	YBR085W	YMR155W	YMR155W	0.122406	-0.0152466	0.088582	-0.0772007
AAC3	YBR085W	YMR187C	YMR187C	-0.096701	-0.0904851	0.576739	-0.0428985
AAC3	YBR085W	YMR221C	YMR221C	0.601381	0.0932298	0.422945	0.0962585
AAC3	YBR085W	YMR253C	YMR253C	0.218248	0.0803426	0.65709	0.0813043
AAC3	YBR085W	YMR279C	YMR279C	0.113103	-0.0192394	-0.813216	-0.0439174
AAC3	YBR085W	YNL046W	YNL046W	0.39202	0.058466	0.221927	0.00756496
AAC3	YBR085W	YNL095C	YNL095C	0.185619	0.00153147	0.282333	-0.00375378
AAC3	YBR085W	YNL115C	YNL115C	-0.482293	-0.0410726	-1.08529	-0.019667
AAC3	YBR085W	YNL143C	YNL143C		-0.0557197		0.0196967
AAC3	YBR085W	YNL146W	YNL146W	0.243012	-0.00896956	0.155907	0.00176181
AAC3	YBR085W	YNL320W	YNL320W	-0.547593	0.0618527	-0.312568	0.0451288
AAC3	YBR085W	YNR048W	YNR048W	0.789467	0.0396525	0.450898	0.0767037
AAC3	YBR085W	YNR061C	YNR061C	0.341924	-0.0469677	0.145577	-0.0608334
AAC3	YBR085W	YNR062C	YNR062C	0.126334	-0.0233208	-0.133015	-0.0675759
AAC3	YBR085W	YOL079W	YOL079W	0.207516	-0.0903059	0.264008	-0.0658904
AAC3	YBR085W	YOL107W	YOL107W	0.299981	-0.0410516	0.267109	-0.0131126
AAC3	YBR085W	YOL162W	YOL162W	0.617313	0.145372	-0.080383	0.174494
AAC3	YBR085W	YOL163W	YOL163W	-0.304877	0.00904324	-0.212588	0.0125351
AAC3	YBR085W	YOP1	YPR028W	-1.261	0.0378276	-1.08062	-0.00364562
AAC3	YBR085W	YOR097C	YOR097C	0.639968	-0.0121443	0.88994	-0.0991008
AAC3	YBR085W	YOR1	YGR281W	-0.161809	-0.0102016	-1.64973	-0.0562405
AAC3	YBR085W	YOR152C	YOR152C	-0.391999	0.026968	-0.080374	0.0374646
AAC3	YBR085W	YOR292C	YOR292C	0.175473	-0.0643741	0.352056	-0.132785
AAC3	YBR085W	YPC1	YBR183W		-0.00906074		-0.00121964
AAC3	YBR085W	YPF1	YKL100C	-0.118931	-0.0265318	-0.351394	-0.00527401
AAC3	YBR085W	YPL041C	YPL041C	-0.037434	0.0191741	0.249244	-0.0412101
AAC3	YBR085W	YPL162C	YPL162C	0.516576	0.0566303	1.13417	0.109447
AAC3	YBR085W	YPL257W	YPL257W	-0.136481	-0.0788314	-0.476937	-0.0503952
AAC3	YBR085W	YPL264C	YPL264C	-0.821444	-0.000573023	-0.456739	0.00473869
AAC3	YBR085W	YPQ1	YOL092W	-0.146594	0.00820655	-0.354899	-0.0575182
AAC3	YBR085W	YPQ2	YDR352W	-0.519574	-0.0522654	-0.333196	-0.0603211
AAC3	YBR085W	YPR003C	YPR003C	-0.179747	-0.0247783	-0.706724	0.0839614
AAC3	YBR085W	YPR027C	YPR027C	-0.368955	-0.052502	-0.196364	-0.0497553
AAC3	YBR085W	YPR064W	YPR064W	0.138172	0.0175341	-0.010339	-0.0482347
AAC3	YBR085W	YPR071W	YPR071W	-0.119718	0.0551936	0.630789	0.000938946
AAC3	YBR085W	YPR098C	YPR098C	-0.471532	0.0168227	-8.5e-05	0.0157222
AAC3	YBR085W	YPR109W	YPR109W	1.18539	-0.0125294	0.917385	0.0154415
AAC3	YBR085W	YPR114W	YPR114W	0.177713	0.000319944	0.399391	-0.0131251
AAC3	YBR085W	YPR117W	YPR117W	0.142859	0.0241473	0.436435	0.0656432
AAC3	YBR085W	YPR153W	YPR153W	-0.063143	-0.0526166	0.376881	0.00130676
AAC3	YBR085W	YRO2	YBR054W		-0.0273178		0.0459712
AAC3	YBR085W	YSP1	YHR155W	-0.343286	0.0377758	-1.11213	0.0430828
AAC3	YBR085W	YSR3	YKR053C	-0.144338	0.06441	0.094293	0.121339
AAC3	YBR085W	YVC1	YOR087W	0.149099	-0.0126561	0.196151	-0.0757598
AAC3	YBR085W	ZRC1	YMR243C	0.242311	-0.00147728	-0.693989	-0.00957044
AAC3	YBR085W	ZRG17	YNR039C	0.116438	-0.00822927	0.044902	-0.0444173
AAC3	YBR085W	ZRT2	YLR130C	0.344326	0.0341576	-0.118643	-0.0308765
AAC3	YBR085W	ZRT3	YKL175W	0.365416	0.0116062	0.026166	0.0221665
ADP1	YCR011C	ADY2	YCR010C		0.105307		0.178793
ADP1	YCR011C	AGP2	YBR132C	0.557556	0.00950644	0.835383	0.0346433
ADP1	YCR011C	AGP3	YFL055W	0.147515	-0.0953547	0.002906	0.0135127
ADP1	YCR011C	AIM14	YGL160W	-0.660946	0.0329352	0.806932	0.0518804
ADP1	YCR011C	AIM26	YKL037W	1.05278	-0.026085	0.713344	-0.0604938
ADP1	YCR011C	AKR2	YOR034C	0.314939	-0.103169	-0.232477	-0.0926202
ADP1	YCR011C	ALE1	YOR175C	0.625515	0.0724899	-0.205624	-0.00285131
ADP1	YCR011C	ALG12	YNR030W	-0.030068	0.0690073	0.037447	0.0252743
ADP1	YCR011C	ALG2	YGL065C	0.21799	-0.0313057	0.393211	-0.0198999
ADP1	YCR011C	ALG3	YBL082C	0.235853	0.0239163	0.221629	-0.0231592
ADP1	YCR011C	ALG6	YOR002W	0.861781	-0.0814245	0.697581	-0.0790378
ADP1	YCR011C	ALG8	YOR067C	1.61808	-0.0289491	0.974033	-0.0288088
ADP1	YCR011C	ALG9	YNL219C	0.498143	0.0526272	-0.708893	-0.01503
ADP1	YCR011C	ALR2	YFL050C	0.431681	-0.0610485	0.419098	-0.104353
ADP1	YCR011C	AQR1	YNL065W	-1.15299	0.0332563	-0.399973	0.0251721
ADP1	YCR011C	AQY1	YPR192W	0.159713	0.0217548	-0.603185	-0.0400379
ADP1	YCR011C	AQY2	YLL052C	0.405214	0.0519652	0.217754	0.0547853
ADP1	YCR011C	ARE1	YCR048W		-0.0589615		-0.0794351
ADP1	YCR011C	ARN1	YHL040C	0.315494	-0.028251	-0.122357	-0.00149271
ADP1	YCR011C	ARN2	YHL047C	0.042101	-0.0750364	-0.3093	0.00810066
ADP1	YCR011C	ARR3	YPR201W	-0.442217	0.0543885	-1.43337	-0.0305043
ADP1	YCR011C	ARV1	YLR242C	0.420772	-0.112063	0.682511	0.00439258
ADP1	YCR011C	ASG7	YJL170C	0.563083	0.0434888	0.327649	-0.0380629
ADP1	YCR011C	ASI1	YMR119W	0.166106	0.0121755	0.728887	-0.013167
ADP1	YCR011C	ASI2	YNL159C	0.442686	0.0802552	0.279708	0.0667055
ADP1	YCR011C	ASI3	YNL008C	-0.269421	0.0726586	0.50417	0.0605149
ADP1	YCR011C	ATG22	YCL038C		0.0930943		0.0963303
ADP1	YCR011C	ATG33	YLR356W	-0.169263	0.0687334	0.714509	-0.00415821
ADP1	YCR011C	ATG9	YDL149W	-0.466976	-0.0355822	-0.174341	0.0218276
ADP1	YCR011C	ATM1	YMR301C	0.26986	0.0834414	0.485919	0.0656849
ADP1	YCR011C	ATO2	YNR002C	0.113219	0.0982649	-0.534138	0.0566914
ADP1	YCR011C	ATO3	YDR384C	0.473249	-0.0637343	0.485415	-0.0933039
ADP1	YCR011C	ATR1	YML116W	-0.665094	-0.0036009	0.011207	-0.0426519
ADP1	YCR011C	AUS1	YOR011W	0.48939	0.0739847	0.019518	0.0249229
ADP1	YCR011C	AVT1	YJR001W	-0.688387	-0.107464	-0.157774	0.0302182
ADP1	YCR011C	AVT3	YKL146W	-0.124668	-0.100799	-0.139419	0.00898202
ADP1	YCR011C	AVT4	YNL101W	0.465461	0.06174	0.186191	-0.0952906
ADP1	YCR011C	AVT5	YBL089W	-0.68538	-0.137919	-0.669589	-0.0437914
ADP1	YCR011C	AVT6	YER119C	-0.40655	0.0700795	0.144066	0.00501149
ADP1	YCR011C	AZR1	YGR224W	0.096653	-0.00364868	-0.498473	0.102382
ADP1	YCR011C	BAP3	YDR046C	0.469373	-0.00930037	0.034585	0.00301007
ADP1	YCR011C	BIO5	YNR056C	0.054549	-0.00674271	-0.789354	0.0494179
ADP1	YCR011C	BRE4	YDL231C	0.367905	0.0210317	-0.218397	0.0211556
ADP1	YCR011C	BRL1	YHR036W	0.094825	-0.0100146	-0.213596	0.00550525
ADP1	YCR011C	BSC6	YOL137W	-0.508995	-0.0664302	-0.205781	-0.0835451
ADP1	YCR011C	BSD2	YBR290W	0.992285	-0.0698988	0.856409	0.0353176
ADP1	YCR011C	BST1	YFL025C	0.249109	-0.0271077	-0.538622	0.0157309
ADP1	YCR011C	BUD8	YLR353W	-0.465725	-0.0173501	0.165303	0.0332492
ADP1	YCR011C	BUD9	YGR041W	-0.665741	-0.0223701	-0.426169	0.0241645
ADP1	YCR011C	CCC1	YLR220W	-0.246019	-0.0682659	-0.104638	-0.0225878
ADP1	YCR011C	CCC2	YDR270W	0.624655	-0.0746371	1.05316	-0.0170199
ADP1	YCR011C	CCH1	YGR217W	-0.191331	0.00948471	0.634803	-0.0534259
ADP1	YCR011C	CDC1	YDR182W	0.747967	-0.036179	-0.066224	-0.050491
ADP1	YCR011C	CDS1	YBR029C	-0.417852	-0.0990242	-0.5443	-0.067246
ADP1	YCR011C	CHO1	YER026C	-0.282412	-0.0341214	0.683495	-0.0970449
ADP1	YCR011C	CHS1	YNL192W	0.023105	0.0646685	0.350075	-0.0582914
ADP1	YCR011C	CHS2	YBR038W	1.26568	-0.00549939	1.03002	-0.00597365
ADP1	YCR011C	CHS3	YBR023C	-0.439479	-0.0154232	-0.185083	-0.0671505
ADP1	YCR011C	CHS7	YHR142W	-0.200802	0.0227592	-0.369225	-0.0373927
ADP1	YCR011C	COA3	YJL062W-A	-0.591888	-0.11712	0.17822	-0.106062
ADP1	YCR011C	COQ2	YNR041C	0.01031	-0.0767106	0.37971	-0.0682872
ADP1	YCR011C	COS1	YNL336W	-0.299017	-0.0178801	-0.167532	0.0314549
ADP1	YCR011C	COS10	YNR075W	0.050406	0.0376782	0.349168	-0.0247994
ADP1	YCR011C	COS12	YGL263W	0.25008	0.0607562	-0.342685	0.0479161
ADP1	YCR011C	COS6	YGR295C	0.367448	0.0456998	-0.397941	0.0548261
ADP1	YCR011C	COT1	YOR316C	1.87633	0.0605583	1.48869	0.0238806
ADP1	YCR011C	COX18	YGR062C	-1.41347	-0.100826	-1.32364	-0.0752696
ADP1	YCR011C	CPR8	YNR028W	0.213324	0.0601165	0.743164	-0.0251137
ADP1	YCR011C	CPT1	YNL130C	0.111632	0.0156654	-0.126905	0.0124525
ADP1	YCR011C	CRC1	YOR100C	0.75359	0.0543062	0.38678	0.0317113
ADP1	YCR011C	CRD1	YDL142C	-0.207806	-0.0827416	-0.256313	-0.0677607
ADP1	YCR011C	CSC1	YLR241W	-0.020591	0.0389288	-0.287903	0.0832331
ADP1	YCR011C	CSH1	YBR161W	0.136056	-0.0605849	0.758932	0.0300891
ADP1	YCR011C	CST26	YBR042C	-0.51329	-0.0488348	0.571094	-0.0167622
ADP1	YCR011C	CTR1	YPR124W	0.173945	0.0393309	0.259122	0.00751783
ADP1	YCR011C	CWH43	YCR017C		0.101683		0.210089
ADP1	YCR011C	DAL4	YIR028W	-0.38309	-0.0370269	0.975878	0.102453
ADP1	YCR011C	DCV1	YFR012W	-0.401322	-0.0282327	-0.509298	0.0187432
ADP1	YCR011C	DER1	YBR201W	0.114615	0.0103093	-0.110984	-0.000207394
ADP1	YCR011C	DFG16	YOR030W	-0.264939	-0.0530593	-0.323239	-0.00291791
ADP1	YCR011C	DFM1	YDR411C	0.776027	0.0436292	0.254167	0.126358
ADP1	YCR011C	DIE2	YGR227W	-0.710468	0.0507644	-0.052002	-0.0314608
ADP1	YCR011C	DIP5	YPL265W	0.246124	0.0501734	0.62892	-0.037635
ADP1	YCR011C	DLT1	YMR126C	0.435732	-0.0956893	1.15664	-0.0697185
ADP1	YCR011C	DNF1	YER166W	0.889918	-0.0499887	0.312707	-0.103022
ADP1	YCR011C	DNF2	YDR093W	1.13621	-0.0432019	0.833231	-0.0452347
ADP1	YCR011C	DPP1	YDR284C	0.736459	0.0616076	2.06386	-0.102419
ADP1	YCR011C	DSC2	YOL073C	0.16011	-0.0453877	0.6897	-0.0999372
ADP1	YCR011C	DSC3	YOR223W	1.30512	-0.00874192	1.13102	0.003748
ADP1	YCR011C	DTR1	YBR180W	0.112718	-0.0855226	0.27587	-0.0179294
ADP1	YCR011C	ECM12	YHR021W-A	0.290496	-0.041539	0.351962	0.0603157
ADP1	YCR011C	ECM27	YJR106W	-0.139712	-0.0456682	0.475261	-0.0925865
ADP1	YCR011C	ECM3	YOR092W	0.025279	0.0216404	-0.345956	0.00873968
ADP1	YCR011C	ECM33	YBR078W	0.775612	-0.0812723	1.47107	-0.0144921
ADP1	YCR011C	ECM34	YHL043W	-0.808543	0.0518773	0.000898	-0.0246389
ADP1	YCR011C	ECM7	YLR443W	-1.35254	0.0489014	-1.85394	0.0275368
ADP1	YCR011C	ELO1	YJL196C	-0.165064	-0.0758694	-0.338777	0.0578467
ADP1	YCR011C	ELO2	YCR034W		0.0227057		0.0113019
ADP1	YCR011C	ELO3	YLR372W	-1.17408	-0.0466921	-0.744356	-0.0594033
ADP1	YCR011C	EMC3	YKL207W	1.19853	0.0390626	0.307426	-0.0142912
ADP1	YCR011C	EMC4	YGL231C	-0.211766	0.0135741	-0.976107	0.00349979
ADP1	YCR011C	EMP46	YLR080W	0.25966	0.123939	0.786091	0.0836893
ADP1	YCR011C	EMP65	YER140W	-0.15309	0.00849652	-0.028128	0.0275532
ADP1	YCR011C	EMP70	YLR083C	-0.21134	-0.0350685	-0.738059	-0.0070284
ADP1	YCR011C	ENB1	YOL158C	-0.049074	0.0275938	-0.178254	0.046958
ADP1	YCR011C	ENV10	YLR065C	0.433684	0.0171139	0.033823	0.0505661
ADP1	YCR011C	ERC1	YHR032W	-0.575602	-0.00907127	-1.2224	-0.0214567
ADP1	YCR011C	ERD1	YDR414C	-0.53618	-0.102184	-1.07026	-0.0815192
ADP1	YCR011C	ERF2	YLR246W	0.086235	0.0653944	-0.136506	0.00613874
ADP1	YCR011C	ERG1	YGR175C	-0.023737	0.104672	-0.690933	-0.0683188
ADP1	YCR011C	ERG11	YHR007C	0.219213	-0.0265206	0.177272	-0.0416705
ADP1	YCR011C	ERG3	YLR056W	1.31951	0.0116195	2.06211	-0.0406387
ADP1	YCR011C	ERJ5	YFR041C	-0.017258	-0.102942	-0.370544	0.0508169
ADP1	YCR011C	ERP1	YAR002C-A	0.474281	-0.0611052	0.463746	0.032587
ADP1	YCR011C	ERP2	YAL007C	-0.831404	0.0535857	-2.40232	0.0514369
ADP1	YCR011C	ERP6	YGL002W	0.519709	-0.0687701	-0.222305	-0.0273159
ADP1	YCR011C	ERS1	YCR075C		0.00584383		-0.0339597
ADP1	YCR011C	ERV14	YGL054C	0.254804	-0.0584234	0.365246	-0.0173342
ADP1	YCR011C	ERV15	YBR210W	0.738432	-0.0400755	0.881631	-0.01661
ADP1	YCR011C	ERV29	YGR284C	0.809847	-0.155099	0.177287	-0.0764997
ADP1	YCR011C	ERV41	YML067C	0.432332	0.0174971	0.404048	-0.0104155
ADP1	YCR011C	ESBP6	YNL125C	-0.57597	-0.111081	-0.737363	-0.0132994
ADP1	YCR011C	FAT1	YBR041W	-0.371134	-0.00578729	0.490243	-0.0292005
ADP1	YCR011C	FAT3	YKL187C	-0.352611	0.0186355	0.250852	-0.0194922
ADP1	YCR011C	FCY2	YER056C	0.573776	0.127127	0.183159	0.0142331
ADP1	YCR011C	FCY21	YER060W	0.418979	-0.0272424	0.55811	-0.00742314
ADP1	YCR011C	FET4	YMR319C	0.71597	0.0847029	0.228442	0.00651296
ADP1	YCR011C	FHN1	YGR131W	0.747551	0.017057	0.541113	0.0483442
ADP1	YCR011C	FIG1	YBR040W	-0.344063	-0.0303254	1.66308	-0.0627635
ADP1	YCR011C	FKS3	YMR306W	1.30009	0.065609	0.766239	0.0583006
ADP1	YCR011C	FLC1	YPL221W	0.466908	-0.0577079	0.416026	-0.0350256
ADP1	YCR011C	FLC2	YAL053W	0.816802	-0.0489582	0.873379	-0.0664112
ADP1	YCR011C	FLC3	YGL139W	-0.125025	0.0310633	-0.365589	0.0162427
ADP1	YCR011C	FLD1	YLR404W	-0.939173	-0.0288509	0.63712	0.0211454
ADP1	YCR011C	FLR1	YBR008C	0.228908	-0.0513005	-0.068706	0.0057931
ADP1	YCR011C	FLX1	YIL134W	0.346828	0.00919002	0.609748	0.0361045
ADP1	YCR011C	FMP45	YDL222C	0.601396	-0.0142709	-0.383231	-0.0475643
ADP1	YCR011C	FRE1	YLR214W	0.574936	0.0842952	0.434261	0.0180887
ADP1	YCR011C	FRE2	YKL220C	-0.720922	0.0232666	-0.130788	0.0210794
ADP1	YCR011C	FRE3	YOR381W	-2.11622	-0.0110954	-1.20732	-0.0283269
ADP1	YCR011C	FRE4	YNR060W	0.151448	-0.0329424	-0.144754	-0.0783059
ADP1	YCR011C	FRE5	YOR384W	-0.628077	-0.0882979	-0.505838	-0.0563567
ADP1	YCR011C	FRE6	YLL051C	0.612852	0.0986851	-0.452536	0.0972556
ADP1	YCR011C	FRE7	YOL152W	-0.615506	-0.0145022	-0.965538	-0.0845476
ADP1	YCR011C	FRE8	YLR047C	0.581818	-0.0525246	2.20052	-0.0614262
ADP1	YCR011C	FSF1	YOR271C	-0.340358	-0.00491046	-0.243903	0.0169683
ADP1	YCR011C	FTH1	YBR207W	0.032927	-0.0244266	0.191062	-0.0266929
ADP1	YCR011C	FTR1	YER145C	-0.284097	-0.166108	-0.55194	-0.083891
ADP1	YCR011C	FUI1	YBL042C	-0.763948	-0.0984737	-0.640014	-0.0931596
ADP1	YCR011C	FUN14	YAL008W	-0.361049	-0.0738732	-1.45711	0.0155344
ADP1	YCR011C	FUR4	YBR021W	-0.731161	-0.0263899	-1.07391	0.0304837
ADP1	YCR011C	GAL2	YLR081W	0.099685	0.0057446	-0.529563	0.146217
ADP1	YCR011C	GAP1	YKR039W	-0.162101	0.0413273	0.174739	-0.0415479
ADP1	YCR011C	GDT1	YBR187W	0.688704	-0.0370363	1.01401	0.0151365
ADP1	YCR011C	GET2	YER083C	0.458414	-0.0882441	0.715387	-0.117142
ADP1	YCR011C	GEX2	YKR106W	0.337428	-0.0265839	0.885028	-0.0697555
ADP1	YCR011C	GIT1	YCR098C		0.0674851		0.0437939
ADP1	YCR011C	GMH1	YKR030W	0.243248	-0.0190291	0.510873	0.0581164
ADP1	YCR011C	GNP1	YDR508C	0.231108	0.0883354	0.109864	0.0473502
ADP1	YCR011C	GOT1	YMR292W	0.251805	0.0337119	0.129319	0.0348513
ADP1	YCR011C	GPI10	YGL142C	-0.144214	-0.0188599	-0.004203	-0.120478
ADP1	YCR011C	GPI11	YDR302W	0.330286	-0.0516336	0.812267	-0.05849
ADP1	YCR011C	GPI13	YLL031C	-0.076865	0.123795	-0.441908	0.00879038
ADP1	YCR011C	GPI14	YJR013W	-0.36757	0.108227	-0.614379	0.0952124
ADP1	YCR011C	GPI17	YDR434W	-0.085663	0.0291951	0.288333	0.0300201
ADP1	YCR011C	GPI19	YDR437W	-0.307326	-0.117937	-0.476461	-0.0116574
ADP1	YCR011C	GPI2	YPL076W	-0.417646	0.0547453	0.718879	-0.00373335
ADP1	YCR011C	GPR1	YDL035C	0.458831	0.0430115	0.990125	0.0266071
ADP1	YCR011C	GPT2	YKR067W	-0.238402	-0.0693929	-0.492813	-0.0937945
ADP1	YCR011C	GSC2	YGR032W	-0.161502	0.0187429	-0.582925	-0.0318223
ADP1	YCR011C	GUP1	YGL084C	-0.435084	-0.094481	0.098583	-0.0768581
ADP1	YCR011C	GUP2	YPL189W	-0.551928	-0.0905731	-1.48881	-0.0372702
ADP1	YCR011C	HMG1	YML075C	0.803578	-0.00130637	0.172227	-0.0522488
ADP1	YCR011C	HMG2	YLR450W	-0.071557	0.0684911	-0.023797	0.0383658
ADP1	YCR011C	HNM1	YGL077C	0.090564	-0.0323588	-0.13485	-0.018201
ADP1	YCR011C	HOL1	YNR055C	-0.631065	0.00119013	0.10265	-0.0449041
ADP1	YCR011C	HSP30	YCR021C		0.228395		0.226288
ADP1	YCR011C	HUT1	YPL244C	-0.289058	-0.0053536	-0.124581	-0.0685208
ADP1	YCR011C	HVG1	YER039C	0.064006	-0.00625598	-0.456765	0.0424001
ADP1	YCR011C	HXT10	YFL011W	-0.378279	0.0913222	0.030193	-0.00923784
ADP1	YCR011C	HXT17	YNR072W		-0.110609		-0.0404517
ADP1	YCR011C	HXT3	YDR345C	-0.142069	0.0901674	0.349804	0.00930109
ADP1	YCR011C	HXT5	YHR096C	-0.189794	-0.133184	-0.165028	0.021499
ADP1	YCR011C	HXT8	YJL214W	-0.018298	0.00854976	0.091554	-0.0277614
ADP1	YCR011C	ILM1	YJR118C	-1.07121	0.086125	-0.50715	0.0312777
ADP1	YCR011C	INA1	YLR413W	0.530028	0.0944154	2.1503	0.0340192
ADP1	YCR011C	IPT1	YDR072C	0.476398	-0.00462597	0.904381	-0.0352721
ADP1	YCR011C	IRC23	YOR044W	0.142503	-0.106679	0.890179	-0.0808132
ADP1	YCR011C	IRC8	YJL051W	0.459034	0.0170306	0.016425	0.0488615
ADP1	YCR011C	ITR1	YDR497C	-0.109553	0.00628188	-0.146154	0.0341442
ADP1	YCR011C	IZH1	YDR492W	0.072349	0.0181759	1.17786	0.00658797
ADP1	YCR011C	IZH2	YOL002C	-0.902554	0.0225481	-0.482031	0.0108863
ADP1	YCR011C	IZH3	YLR023C	0.273192	-0.0302321	-0.380906	-0.0447341
ADP1	YCR011C	IZH4	YOL101C	0.933266	0.0826026	1.29658	0.087654
ADP1	YCR011C	JEN1	YKL217W	1.6309	0.0211049	0.555108	-0.0284044
ADP1	YCR011C	KCH1	YJR054W	0.242523	0.00280254	0.307656	0.000141349
ADP1	YCR011C	KEI1	YDR367W	-0.838961	0.0277173	-0.324147	-0.0206975
ADP1	YCR011C	KHA1	YJL094C	0.057891	0.00371903	0.550934	-0.0625315
ADP1	YCR011C	KRE1	YNL322C	-0.235437	-0.0215689	0.16532	-0.0245081
ADP1	YCR011C	LAC1	YKL008C	0.099179	-0.0453433	-0.063111	-0.021241
ADP1	YCR011C	LAG1	YHL003C	0.68243	0.0589468	0.218281	0.0703464
ADP1	YCR011C	LAS21	YJL062W	0.142742	-0.0991999	-0.032638	-0.0986301
ADP1	YCR011C	LCB3	YJL134W	0.849336	-0.0294732	0.327783	0.0652567
ADP1	YCR011C	LDS1	YAL018C	-0.403101	-0.0765444	0.279012	-0.0371266
ADP1	YCR011C	LDS2	YOL047C	-0.104823	-0.0828347	-0.614896	-0.133344
ADP1	YCR011C	LEM3	YNL323W	-0.472025	-0.0443135	-0.71335	0.0276701
ADP1	YCR011C	LNP1	YHR192W	0.442932	0.0653955	0.574538	0.0510451
ADP1	YCR011C	LOH1	YJL038C	-0.039966	-0.107933	0.162609	-0.116285
ADP1	YCR011C	LPP1	YDR503C	0.992146	0.0308001	2.12892	-0.0336156
ADP1	YCR011C	MAL11	YGR289C	-0.015583	-0.140628	-0.740005	0.0744006
ADP1	YCR011C	MAL31	YBR298C	0.756976	-0.11733	2.39522	-0.0834093
ADP1	YCR011C	MCH2	YKL221W	-0.205184	0.0248355	-0.634702	0.0418717
ADP1	YCR011C	MCH4	YOL119C	-0.92145	-0.0389274	-0.660585	0.0529392
ADP1	YCR011C	MDL1	YLR188W	-0.289901	0.1582	0.032051	0.0585854
ADP1	YCR011C	MDL2	YPL270W	-0.271276	-0.114029	-0.251599	-0.142996
ADP1	YCR011C	MEP1	YGR121C	0.554626	-0.0154308	0.927331	-0.105256
ADP1	YCR011C	MEP2	YNL142W	-0.216068	0.0575381	-0.495858	0.0504924
ADP1	YCR011C	MEP3	YPR138C	0.723388	0.032965	0.384496	0.00871769
ADP1	YCR011C	MFM1	YPL060W	-1.16194	-0.0960792	-0.667573	0.0208318
ADP1	YCR011C	MGR2	YPL098C	0.596548	-0.0250775	0.630593	-0.0390835
ADP1	YCR011C	MMP1	YLL061W	-0.068179	-0.0826405	0.117751	0.00801591
ADP1	YCR011C	MNR2	YKL064W	-0.142674	-0.0816699	-0.286472	-0.157159
ADP1	YCR011C	MPC1	YGL080W	-2.16086	-0.00509477	-1.63769	0.00863983
ADP1	YCR011C	MPO1	YGL010W	0.119431	0.00505716	-0.272191	-0.0582572
ADP1	YCR011C	MRH1	YDR033W	0.780057	0.042018	1.11988	0.103142
ADP1	YCR011C	MRL1	YPR079W	0.823454	0.0890235	0.547009	-0.0126203
ADP1	YCR011C	MSC2	YDR205W	-0.086831	0.0347748	-0.460684	-0.0237657
ADP1	YCR011C	MST27	YGL051W	1.28062	0.0286351	-0.342689	-0.00765092
ADP1	YCR011C	MUP1	YGR055W	0.267757	-0.0274424	-0.219864	-0.0106088
ADP1	YCR011C	MUP3	YHL036W	1.30647	0.0383308	0.863683	-0.129227
ADP1	YCR011C	NCE102	YPR149W	-0.839702	-0.027686	-0.371926	-0.00495744
ADP1	YCR011C	NCR1	YPL006W	-0.198791	0.0193087	-0.02562	0.0185871
ADP1	YCR011C	NFT1	YKR103W	-0.883379	0.0334316	-0.017975	0.0205354
ADP1	YCR011C	NHA1	YLR138W	0.057927	-0.0248518	0.699157	-0.00653742
ADP1	YCR011C	NHX1	YDR456W	0.708946	-0.0363655	-0.078582	-0.0495112
ADP1	YCR011C	NNF2	YGR089W	-0.107854	-0.0444849	-0.133812	-0.025692
ADP1	YCR011C	NRT1	YOR071C	1.19869	0.0935189	1.05339	-0.00617707
ADP1	YCR011C	NSG2	YNL156C	1.09414	0.07909	-0.125186	0.103693
ADP1	YCR011C	NTE1	YML059C	-0.02763	-0.0266668	-0.716444	-0.136093
ADP1	YCR011C	NUR1	YDL089W	1.02085	-0.0479582	1.33595	0.0401629
ADP1	YCR011C	OLE1	YGL055W	0.543038	-0.0841268	0.729454	0.00497664
ADP1	YCR011C	OPT1	YJL212C	-0.334024	0.0803496	0.02873	0.0820177
ADP1	YCR011C	OPT2	YPR194C	-0.365176	0.0637265	-1.21201	0.04921
ADP1	YCR011C	ORM1	YGR038W	-1.14131	0.0623851	-0.369939	0.0571767
ADP1	YCR011C	ORM2	YLR350W	-0.803028	-0.0369257	-1.36996	-0.0859752
ADP1	YCR011C	OST3	YOR085W	-0.94935	-0.0556511	-0.170449	-0.0392576
ADP1	YCR011C	OST5	YGL226C-A	-0.469464	-0.0464662	-0.09604	-0.00728551
ADP1	YCR011C	OST6	YML019W	-0.073347	0.0958215	0.268771	0.0122181
ADP1	YCR011C	OSW5	YMR148W	-0.359075	0.0497436	-0.225944	0.0170362
ADP1	YCR011C	PAM17	YKR065C	-0.913848	-0.117738	-0.395649	-0.034339
ADP1	YCR011C	PCA1	YBR295W	1.10165	-0.0206409	1.00067	0.0194821
ADP1	YCR011C	PCP1	YGR101W	-0.230047	-0.0692047	0.494745	-0.110763
ADP1	YCR011C	PDR12	YPL058C	-1.12619	-0.0115184	-0.898128	-0.00287573
ADP1	YCR011C	PDR15	YDR406W	0.100495	0.0192544	-0.535949	0.0829008
ADP1	YCR011C	PDR18	YNR070W	-0.379417	0.0322872	-0.709114	0.0478233
ADP1	YCR011C	PER1	YCR044C		0.0189013		0.0243627
ADP1	YCR011C	PER33	YLR064W	-0.359755	0.085247	0.602506	0.0257079
ADP1	YCR011C	PET9	YBL030C	0.218107	0.104371	0.565485	-0.00643994
ADP1	YCR011C	PEX28	YHR150W	0.959406	-0.0196248	0.449597	-0.0217108
ADP1	YCR011C	PEX29	YDR479C	0.521491	-0.0231441	1.6689	-0.0237174
ADP1	YCR011C	PEX31	YGR004W	-0.121867	0.00954581	-0.20099	-0.0309107
ADP1	YCR011C	PFA3	YNL326C	-0.226415	0.0149413	0.188399	-0.00481254
ADP1	YCR011C	PFA5	YDR459C	-0.357886	-0.0386778	-0.616698	-0.0528877
ADP1	YCR011C	PFF1	YBR074W	1.00863	-0.0584655	0.806098	0.0432148
ADP1	YCR011C	PGA1	YNL158W	0.624408	0.107489	1.74958	0.0622918
ADP1	YCR011C	PHM7	YOL084W	0.52393	0.0845244	0.058569	0.0673677
ADP1	YCR011C	PHO84	YML123C	-0.082869	0.00592774	0.411079	0.0529032
ADP1	YCR011C	PHO86	YJL117W	0.370611	-0.11814	0.975378	-0.0743665
ADP1	YCR011C	PHO89	YBR296C	-0.295961	-0.163765	0.594689	-0.10606
ADP1	YCR011C	PHO91	YNR013C	0.666843	0.0193573	-0.758633	0.0527359
ADP1	YCR011C	PHS1	YJL097W	-0.646477	-0.0903324	0.26769	-0.0668935
ADP1	YCR011C	PIS1	YPR113W	-0.743383	0.0371414	-0.673662	0.0582134
ADP1	YCR011C	PMC1	YGL006W	0.383312	-0.081834	0.206668	-0.16907
ADP1	YCR011C	PMT1	YDL095W	1.62086	-0.0385702	1.93525	0.000729573
ADP1	YCR011C	PMT4	YJR143C	0.831778	-0.003735	0.388883	-0.0436678
ADP1	YCR011C	PMT5	YDL093W	2.71116	0.0761792	2.70328	0.121563
ADP1	YCR011C	PMT6	YGR199W	0.119368	-0.0447935	0.75158	-0.0727655
ADP1	YCR011C	PMT7	YDR307W	-0.317596	0.0148649	0.133356	0.0621553
ADP1	YCR011C	PNS1	YOR161C	-0.245428	-0.0163673	0.229543	-0.0226719
ADP1	YCR011C	POM152	YMR129W	-0.263809	0.0380062	-1.68369	-0.0992736
ADP1	YCR011C	POM33	YLL023C	0.00402	0.0279391	0.397424	-0.0132627
ADP1	YCR011C	PRM10	YJL108C	-0.237145	0.00864725	0.149922	0.0692571
ADP1	YCR011C	PRM2	YIL037C	-0.398016	-0.00130814	-0.064025	-0.00642593
ADP1	YCR011C	PRM6	YML047C	-0.840988	0.0860199	-0.372448	0.0213562
ADP1	YCR011C	PRM8	YGL053W	0.402926	-0.0729922	-0.105661	-0.0235446
ADP1	YCR011C	PTM1	YKL039W	-0.815362	-0.0821867	-0.42539	-0.135451
ADP1	YCR011C	PTR2	YKR093W	-0.204117	-0.0233108	0.314013	0.0290322
ADP1	YCR011C	PUG1	YER185W	-0.421298	-0.0395438	-0.800245	-0.129422
ADP1	YCR011C	PUN1	YLR414C	-0.12966	0.0409782	0.859543	0.146263
ADP1	YCR011C	PUT3	YKL015W	-0.35072	-0.0331702	-0.529841	-0.0656182
ADP1	YCR011C	PXA1	YPL147W	0.665245	-0.051537	-0.114198	-0.142664
ADP1	YCR011C	QDR2	YIL121W	-0.186756	-0.0552352	-0.115271	0.0469278
ADP1	YCR011C	QDR3	YBR043C	-0.389534	-0.0637098	-0.061212	0.0704972
ADP1	YCR011C	RAX1	YOR301W	-0.000945	0.00828087	-0.550258	0.0484861
ADP1	YCR011C	RBD2	YPL246C	-0.344101	-0.0639451	-0.448334	-0.0811099
ADP1	YCR011C	RCE1	YMR274C	-0.255167	0.0857664	0.083303	0.0188986
ADP1	YCR011C	RCF1	YML030W	-0.760403	-0.0533165	-0.534355	0.00655685
ADP1	YCR011C	RCF2	YNR018W	-0.182322	-0.0594443	0.702665	-0.00280465
ADP1	YCR011C	RER1	YCL001W		-0.0334952		-0.0672632
ADP1	YCR011C	RFT1	YBL020W	0.120744	-0.0421167	0.441231	-0.117324
ADP1	YCR011C	RGT2	YDL138W	-0.765868	-0.0247559	-0.099402	0.00452248
ADP1	YCR011C	RIM9	YMR063W	0.43117	-0.0586878	0.525959	0.0351452
ADP1	YCR011C	RRT1	YBL048W	0.377297	-0.0115794	-0.298311	0.0225683
ADP1	YCR011C	RRT7	YLL030C	-0.268373	-0.0643554	-0.036348	0.0249115
ADP1	YCR011C	RRT8	YOL048C	0.190866	-0.0191958	-0.047751	-0.0311162
ADP1	YCR011C	RSB1	YOR049C	-1.03114	-0.0682157	-0.0326	-0.0565389
ADP1	YCR011C	RSN1	YMR266W	-0.341068	0.112629	0.300456	0.011215
ADP1	YCR011C	RTA1	YGR213C	0.381168	-0.0191854	0.494566	-0.0467089
ADP1	YCR011C	RTC2	YBR147W	-0.4456	-0.00619124	0.025051	0.0213857
ADP1	YCR011C	RTN1	YDR233C	-0.141064	0.0121876	0.322344	-0.0312089
ADP1	YCR011C	RTN2	YDL204W	-0.158406	-0.131393	-0.151918	-0.00070184
ADP1	YCR011C	SAC1	YKL212W	1.3016	-0.0202439	1.33693	-0.0317349
ADP1	YCR011C	SAM3	YPL274W	-0.474232	0.00971931	-0.048543	-0.0185766
ADP1	YCR011C	SCM4	YGR049W	0.344673	-0.0326901	-0.333821	-0.0197001
ADP1	YCR011C	SCS3	YGL126W	0.283136	-0.063482	-0.391777	-0.0330597
ADP1	YCR011C	SCT1	YBL011W	0.125741	-0.0376441	1.30552	-0.0446051
ADP1	YCR011C	SDH3	YKL141W	-0.993163	-0.0780708	-0.182894	-0.0488659
ADP1	YCR011C	SDH4	YDR178W	0.11675	-0.0737942	-0.770253	-0.0730629
ADP1	YCR011C	SEC59	YMR013C	0.360451	0.0753478	0.922543	0.0854905
ADP1	YCR011C	SEC62	YPL094C	-0.444384	0.062145	-1.09254	-0.0455821
ADP1	YCR011C	SEC63	YOR254C	0.510399	0.0160026	0.305692	-0.037588
ADP1	YCR011C	SEO1	YAL067C	-0.110791	-0.0295113	0.195619	-0.0269772
ADP1	YCR011C	SEY1	YOR165W	-0.027801	-0.00531661	-1.37153	-0.0111487
ADP1	YCR011C	SFC1	YJR095W	-0.133036	-0.0636319	0.355895	-0.0719482
ADP1	YCR011C	SFK1	YKL051W	-0.622819	-0.0942793	-0.296229	-0.0360791
ADP1	YCR011C	SFT2	YBL102W	0.214218	-0.0185208	-0.326472	0.0604852
ADP1	YCR011C	SGE1	YPR198W	0.160824	0.0349796	-0.51729	0.0518976
ADP1	YCR011C	SHH3	YMR118C	0.601953	0.0322518	0.280318	0.019155
ADP1	YCR011C	SHR3	YDL212W	0.093351	-0.0717314	-0.896006	0.0382603
ADP1	YCR011C	SLC1	YDL052C	-0.686639	-0.00101268	-0.627671	0.0100098
ADP1	YCR011C	SLP1	YOR154W	0.568486	0.06893	0.513972	-0.00127559
ADP1	YCR011C	SLY41	YOR307C	-0.303299	-0.0479433	-0.162932	-0.0126596
ADP1	YCR011C	SMA2	YML066C	-0.492621	-0.0788646	-0.598748	-0.0081481
ADP1	YCR011C	SMF1	YOL122C	-0.830033	-0.0117685	-0.93873	-0.0629684
ADP1	YCR011C	SMF2	YHR050W	-0.823025	-0.00923013	-0.582225	0.0593644
ADP1	YCR011C	SMF3	YLR034C	0.300376	0.0146554	0.594052	-0.0796868
ADP1	YCR011C	SMP3	YOR149C	-0.038603	0.0525727	0.117475	0.181577
ADP1	YCR011C	SNA2	YDR525W-A	-0.619647	0.129207	-0.288099	0.110959
ADP1	YCR011C	SNA3	YJL151C	-0.094794	0.0148542	-0.390219	0.122717
ADP1	YCR011C	SNA4	YDL123W	1.5099	0.0465603	1.5135	0.0741131
ADP1	YCR011C	SNF3	YDL194W	1.11005	0.0170589	1.02601	-0.0401786
ADP1	YCR011C	SNG1	YGR197C	-0.45746	-0.000835215	-0.822484	-0.0529142
ADP1	YCR011C	SNQ2	YDR011W	1.42717	0.00709679	1.49234	-0.00223778
ADP1	YCR011C	SPC1	YJR010C-A	-0.433932	-0.048138	0.722854	0.0325486
ADP1	YCR011C	SPC2	YML055W	0.338604	0.068224	0.197054	0.0692027
ADP1	YCR011C	SPG3	YDR504C	0.391428	0.104062	0.988625	-0.00585743
ADP1	YCR011C	SRF1	YDL133W	0.117353	-0.0246772	1.02266	-0.0129985
ADP1	YCR011C	SSH1	YBR283C	0.247971	-0.032268	0.830097	0.0348187
ADP1	YCR011C	SSM4	YIL030C	0.027315	-0.0416162	-0.338126	-0.00816944
ADP1	YCR011C	SSU1	YPL092W	0.067835	0.0118696	-0.03173	-0.005003
ADP1	YCR011C	SSY1	YDR160W	0.694629	0.0483103	0.726167	-0.0749401
ADP1	YCR011C	STE24	YJR117W	0.314733	-0.0411023	0.85635	-0.0776537
ADP1	YCR011C	STE3	YKL178C	0.311874	0.0450732	0.402265	0.0617514
ADP1	YCR011C	STL1	YDR536W	0.061387	0.0552002	0.009405	-0.00715764
ADP1	YCR011C	STT3	YGL022W	-0.359847	-0.0186228	-0.37344	-0.0204152
ADP1	YCR011C	STV1	YMR054W	0.528265	0.0782763	-0.611906	0.137395
ADP1	YCR011C	SUL1	YBR294W	-0.595785	-0.0499096	0.157907	-0.0178768
ADP1	YCR011C	SUL2	YLR092W	-0.624244	0.0374322	0.167856	-0.000922396
ADP1	YCR011C	SUR1	YPL057C	-0.049308	0.0908969	-0.202809	0.0311994
ADP1	YCR011C	SUR2	YDR297W	0.838987	0.00745272	1.22715	-0.0155238
ADP1	YCR011C	SUR7	YML052W	0.440086	0.00857628	0.442846	0.0866078
ADP1	YCR011C	SVP26	YHR181W	0.854712	-0.0957691	0.758925	-0.0371194
ADP1	YCR011C	SWP1	YMR149W	0.403715	-0.0672285	0.256171	-0.0163383
ADP1	YCR011C	SYG1	YIL047C	-0.005222	-0.00736374	0.415487	-0.00146884
ADP1	YCR011C	TAT1	YBR069C	-0.079411	-0.136197	0.958485	-0.0273082
ADP1	YCR011C	TCB1	YOR086C	-0.278142	-0.0493681	-1.11432	-0.0659931
ADP1	YCR011C	TDA4	YJR116W	0.137203	-0.0137368	0.227629	0.0134454
ADP1	YCR011C	TDA5	YLR426W	-0.595359	0.000363791	-0.657831	-0.0104743
ADP1	YCR011C	THI7	YLR237W	0.381247	-0.0165554	1.23228	0.0461599
ADP1	YCR011C	THI72	YOR192C	-0.822324	0.0448166	-1.26974	-0.0652009
ADP1	YCR011C	THI73	YLR004C	-0.347299	-0.0251967	-0.483592	-0.0625067
ADP1	YCR011C	THI74	YDR438W	0.049474	-0.077335	-1.17853	0.0301115
ADP1	YCR011C	TIM17	YJL143W	-0.397044	0.0742775	-0.201594	0.0527564
ADP1	YCR011C	TIM22	YDL217C	0.280974	-0.027256	-0.475477	0.0465126
ADP1	YCR011C	TMN2	YDR107C	0.01156	-0.0855396	0.508299	-0.0893587
ADP1	YCR011C	TMN3	YER113C	0.984184	-0.0469418	0.878576	0.000883993
ADP1	YCR011C	TMS1	YDR105C	0.119723	0.0127163	0.253285	0.0311061
ADP1	YCR011C	TNA1	YGR260W	-0.689598	-0.0878963	-0.352657	-0.01455
ADP1	YCR011C	TOG1	YER184C	0.101886	-0.0685738	-0.010098	-0.0476708
ADP1	YCR011C	TOK1	YJL093C	-0.071841	-0.0595922	-0.473792	-0.0514719
ADP1	YCR011C	TPN1	YGL186C	0.423366	0.00892382	0.402114	0.0116824
ADP1	YCR011C	TPO2	YGR138C	0.113027	0.0372609	-1.0376	0.0269883
ADP1	YCR011C	TPO3	YPR156C	-0.603733	-0.049514	-0.321309	-0.00597237
ADP1	YCR011C	TPO4	YOR273C	-0.63575	0.0706119	0.404795	0.0130826
ADP1	YCR011C	TPO5	YKL174C	1.09901	-0.115118	0.694183	-0.113782
ADP1	YCR011C	TRK2	YKR050W	0.889666	-0.0358003	0.924697	-0.0368417
ADP1	YCR011C	TSC13	YDL015C	0.354443	0.0516693	0.125417	0.0077553
ADP1	YCR011C	TUL1	YKL034W	-0.702832	-0.081002	-0.058636	-0.112628
ADP1	YCR011C	TVP15	YDR100W	0.965857	-0.0778381	-0.016569	-0.0723021
ADP1	YCR011C	TVP18	YMR071C	1.22228	0.0235031	1.12198	0.0377199
ADP1	YCR011C	TVP23	YDR084C	-0.640823	-0.0775129	-1.51292	0.031144
ADP1	YCR011C	TVP38	YKR088C	-0.356086	-0.076084	2.08033	-0.125888
ADP1	YCR011C	UGA4	YDL210W	0.258207	0.0747434	-0.718736	0.0381768
ADP1	YCR011C	UIP3	YAR027W	0.583188	-0.114609	-0.089588	-0.0210707
ADP1	YCR011C	UIP5	YKR044W	-0.497761	0.0477978	-0.500253	-0.00731063
ADP1	YCR011C	USA1	YML029W	0.350985	0.222456	1.1708	0.0986685
ADP1	YCR011C	VBA1	YMR088C	0.35819	-0.0129248	0.068442	0.0991256
ADP1	YCR011C	VBA2	YBR293W	-0.471529	-0.00187124	-0.443352	-0.00497613
ADP1	YCR011C	VBA3	YCL069W		0.12162		0.150344
ADP1	YCR011C	VBA4	YDR119W	-1.06017	-0.14293	-1.46761	-0.124587
ADP1	YCR011C	VBA5	YKR105C	0.153168	-0.120613	0.666164	-0.0116478
ADP1	YCR011C	VCX1	YDL128W	1.23479	0.0738676	0.593245	0.0537765
ADP1	YCR011C	VHC1	YBR235W	-0.11779	0.0609186	-1.29083	0.0700247
ADP1	YCR011C	VHT1	YGR065C	-0.768417	0.0389724	-0.297783	-0.00450879
ADP1	YCR011C	VMR1	YHL035C	1.10604	0.100191	1.04704	0.0348634
ADP1	YCR011C	VNX1	YNL321W	-0.895577	-0.0343682	-0.458524	0.0339374
ADP1	YCR011C	VPS68	YOL129W	-0.426949	0.000759894	-0.812662	-0.0255832
ADP1	YCR011C	VPS73	YGL104C	1.55069	-0.0305385	0.839675	-0.0461172
ADP1	YCR011C	VRG4	YGL225W	-0.63285	0.0371949	-0.459352	-0.0292627
ADP1	YCR011C	VTC1	YER072W	-0.147982	-0.0767432	0.900788	-0.0136155
ADP1	YCR011C	VTC2	YFL004W	0.248775	-0.163532	0.406815	0.00134265
ADP1	YCR011C	VTC3	YPL019C	0.048715	0.0123726	-0.07837	0.109061
ADP1	YCR011C	WSC3	YOL105C	-0.787972	-0.0116653	-0.718744	0.0711705
ADP1	YCR011C	YAL066W	YAL066W	-0.191532	0.0315778	-0.489539	0.0499324
ADP1	YCR011C	YAR028W	YAR028W	-0.215671	-0.078971	-0.087374	-0.107663
ADP1	YCR011C	YAR047C	YAR047C	-0.319973	-0.0356493	-0.54568	-0.0735908
ADP1	YCR011C	YBL059W	YBL059W	-0.681171	-0.136997	-1.11632	-0.113253
ADP1	YCR011C	YBR027C	YBR027C	-0.610006	-0.0195312	-0.130072	-0.00635538
ADP1	YCR011C	YBR219C	YBR219C	-0.07696	-0.089153	-0.081626	-0.0169232
ADP1	YCR011C	YBR220C	YBR220C	0.291809	-0.038068	0.219798	-0.0234463
ADP1	YCR011C	YBR241C	YBR241C	0.15804	0.0333391	1.41567	0.121108
ADP1	YCR011C	YBR287W	YBR287W	0.691884	0.146569	0.674486	0.112954
ADP1	YCR011C	YBR292C	YBR292C	-0.249029	0.062968	0.39902	0.102332
ADP1	YCR011C	YBT1	YLL048C	0.179883	0.178689	-0.183991	0.0271936
ADP1	YCR011C	YCF1	YDR135C	-0.301932	-0.0247954	-0.077662	-0.0556481
ADP1	YCR011C	YCL002C	YCL002C		-0.0274534		0.0156137
ADP1	YCR011C	YCR007C	YCR007C		0.216096		0.158184
ADP1	YCR011C	YCR023C	YCR023C		0.0934724		0.040596
ADP1	YCR011C	YCR061W	YCR061W		-0.0972302		-0.0427774
ADP1	YCR011C	YCT1	YLL055W	0.450465	-0.00621877	0.642786	0.0101432
ADP1	YCR011C	YDC1	YPL087W	-0.520025	0.0151913	-0.258891	-0.0182249
ADP1	YCR011C	YDL027C	YDL027C	0.14997	0.0392975	0.940844	-0.0547393
ADP1	YCR011C	YDL180W	YDL180W	1.39274	-0.0767934	0.763594	-0.0232003
ADP1	YCR011C	YDL199C	YDL199C	1.03093	-0.0261959	0.738872	-0.0867358
ADP1	YCR011C	YDL218W	YDL218W	0.319741	-0.00498141	-0.196324	-0.0665159
ADP1	YCR011C	YDR018C	YDR018C	1.17136	0.0106563	1.94076	0.0335502
ADP1	YCR011C	YDR029W	YDR029W	0.510883	0.082574	0.564131	0.0214111
ADP1	YCR011C	YDR090C	YDR090C	-0.451217	-0.107771	-0.456145	-0.00491451
ADP1	YCR011C	YDR338C	YDR338C	-0.87233	0.0321811	0.105145	0.0176772
ADP1	YCR011C	YDR387C	YDR387C	0.791487	-0.0532348	0.845938	-0.0131812
ADP1	YCR011C	YEA4	YEL004W	-0.386366	-0.0416638	0.360532	-0.0823896
ADP1	YCR011C	YEA6	YEL006W	-0.193627	-0.123614	-0.167822	-0.125896
ADP1	YCR011C	YER039C-A	YER039C-A	0.927952	0.0454011	0.239475	0.0846955
ADP1	YCR011C	YET2	YMR040W	-0.103815	0.00676526	-0.276536	0.0261129
ADP1	YCR011C	YFL015C	YFL015C	0.663639	-0.0833058	-0.03706	-0.0346576
ADP1	YCR011C	YFL034W	YFL034W	-0.112766	-0.14969	-0.766613	-0.0463059
ADP1	YCR011C	YFL051C	YFL051C	-0.007579	-0.0134241	-0.454385	0.070961
ADP1	YCR011C	YFL054C	YFL054C	-0.233747	-0.0429964	-0.586376	-0.0787282
ADP1	YCR011C	YFR035C	YFR035C	0.07856	-0.0735602	0.262506	-0.155108
ADP1	YCR011C	YFT2	YDR319C	-0.083333	-0.0349212	0.06231	0.041786
ADP1	YCR011C	YGL041C	YGL041C	0.738549	-0.0817387	-0.820906	-0.0270671
ADP1	YCR011C	YGL114W	YGL114W	0.926543	0.0498278	0.336265	0.14261
ADP1	YCR011C	YGL140C	YGL140C	0.004874	0.0702828	-0.428002	0.0139734
ADP1	YCR011C	YGR016W	YGR016W	-0.309158	0.064087	-0.431194	0.0040107
ADP1	YCR011C	YGR026W	YGR026W	-1.32545	-0.0512135	-0.573024	-0.110357
ADP1	YCR011C	YGR149W	YGR149W	-0.854928	-0.0491447	-0.188148	-0.130617
ADP1	YCR011C	YGR168C	YGR168C	-0.033329	-0.0352448	-0.225097	0.0398186
ADP1	YCR011C	YHC3	YJL059W	-0.985836	-0.0999666	-0.623373	-0.0316333
ADP1	YCR011C	YHL008C	YHL008C	-0.641046	-0.0902982	-0.949985	0.0914815
ADP1	YCR011C	YHL017W	YHL017W	0.879925	0.0290793	1.13112	0.0168326
ADP1	YCR011C	YHL044W	YHL044W	0.164806	0.0125732	0.627063	0.0253595
ADP1	YCR011C	YHR078W	YHR078W	-0.203369	-0.0940368	-0.116993	-0.0840556
ADP1	YCR011C	YHR140W	YHR140W	0.46911	-0.079598	-0.264686	0.0713065
ADP1	YCR011C	YIA6	YIL006W	-0.35688	-0.0878835	-0.939092	-0.0590515
ADP1	YCR011C	YIL029C	YIL029C	0.066053	-0.0186193	-0.195101	-0.0549052
ADP1	YCR011C	YIL067C	YIL067C	-0.006601	0.105579	0.202034	0.0904637
ADP1	YCR011C	YIL166C	YIL166C	-0.021693	0.0871784	1.40216	0.0256618
ADP1	YCR011C	YIL170W	YIL170W	0.565969	0.063189	0.816429	0.00919779
ADP1	YCR011C	YIP3	YNL044W	-0.651182	0.0147538	-0.190761	-0.0795436
ADP1	YCR011C	YIP4	YGL198W	-0.083926	0.00229305	-0.553133	-0.0894541
ADP1	YCR011C	YIP5	YGL161C	0.110021	-0.00801708	0.48181	-0.134474
ADP1	YCR011C	YJL028W	YJL028W	-0.248309	0.0888856	-0.857005	0.136946
ADP1	YCR011C	YJL163C	YJL163C	-0.885946	-0.00461303	-0.177358	0.0553534
ADP1	YCR011C	YJR015W	YJR015W	-0.23704	0.0108025	-0.992135	-0.0392459
ADP1	YCR011C	YJR085C	YJR085C	-1.40573	0.063349	-0.435949	0.109719
ADP1	YCR011C	YJR124C	YJR124C	-0.41272	0.00447912	0.054576	-0.0154601
ADP1	YCR011C	YKL031W	YKL031W	-0.160951	-0.0986675	-0.009188	-0.0706265
ADP1	YCR011C	YKL044W	YKL044W	-0.412738	0.0350208	0.052808	-0.0519829
ADP1	YCR011C	YKR051W	YKR051W	0.205556	0.0512663	0.007147	0.0445328
ADP1	YCR011C	YKR073C	YKR073C	-0.403265	0.0300191	-0.519632	0.0352924
ADP1	YCR011C	YLL053C	YLL053C	-0.279466	0.00382	-0.413692	0.0335213
ADP1	YCR011C	YLR036C	YLR036C	-0.758295	-0.0661872	0.124588	-0.0692531
ADP1	YCR011C	YLR046C	YLR046C	-0.659497	-0.0161681	0.208836	-0.0442131
ADP1	YCR011C	YLR050C	YLR050C	-0.961536	0.00461257	0.884739	0.0208055
ADP1	YCR011C	YLR152C	YLR152C	-0.136589	0.0918088	0.177015	-0.0138678
ADP1	YCR011C	YLR311C	YLR311C	-0.63475	0.0221085	-0.389157	-0.00355302
ADP1	YCR011C	YLR326W	YLR326W	-0.81915	0.111462	-0.722991	0.0378513
ADP1	YCR011C	YMD8	YML038C	0.143051	0.0756595	0.029415	0.0957574
ADP1	YCR011C	YML018C	YML018C	-0.241743	0.0477603	-0.368847	-0.0436618
ADP1	YCR011C	YML131W	YML131W	0.350357	-0.0957727	1.88428	-0.0547369
ADP1	YCR011C	YMR034C	YMR034C	0.02926	0.033379	0.582457	0.128876
ADP1	YCR011C	YMR141C	YMR141C	0.163339	0.0609134	-0.105587	0.0415405
ADP1	YCR011C	YMR155W	YMR155W	-0.17367	-0.015879	-0.180343	-0.0729505
ADP1	YCR011C	YMR187C	YMR187C	0.066152	0.0109325	0.27994	0.0640583
ADP1	YCR011C	YMR221C	YMR221C	0.329304	-0.0297831	-0.333588	-0.0426189
ADP1	YCR011C	YMR253C	YMR253C	0.149184	0.00269482	-0.075051	0.0432629
ADP1	YCR011C	YMR279C	YMR279C	0.402517	0.0389288	-0.152708	0.0124517
ADP1	YCR011C	YNL046W	YNL046W	-0.19356	0.0942546	-0.126982	0.0483451
ADP1	YCR011C	YNL095C	YNL095C	1.19315	0.0846298	0.930481	0.0300308
ADP1	YCR011C	YNL115C	YNL115C	-0.068459	0.0699951	0.337483	0.0164354
ADP1	YCR011C	YNL143C	YNL143C	0.150286	-0.0093267	0.266501	0.0176542
ADP1	YCR011C	YNL146W	YNL146W	0.508996	-0.0220352	-0.277715	0.00917437
ADP1	YCR011C	YNL320W	YNL320W	0.987372	0.0133743	0.391154	-0.00627742
ADP1	YCR011C	YNR048W	YNR048W	0.605086	0.106206	0.289138	0.0753536
ADP1	YCR011C	YNR061C	YNR061C	0.48979	0.0130469	0.081578	-0.000698781
ADP1	YCR011C	YNR062C	YNR062C	0.513784	0.095965	-0.633041	0.0239394
ADP1	YCR011C	YOL079W	YOL079W	-0.198104	0.022901	-0.56537	-0.0637153
ADP1	YCR011C	YOL107W	YOL107W	0.297538	-0.0720373	0.345065	-0.0443984
ADP1	YCR011C	YOL162W	YOL162W	0.8379	0.0804749	0.263637	0.111019
ADP1	YCR011C	YOL163W	YOL163W	-0.589276	0.0586357	-0.684686	-0.00776729
ADP1	YCR011C	YOP1	YPR028W	0.643933	-0.027401	0.36515	-0.0290588
ADP1	YCR011C	YOR097C	YOR097C	0.091351	0.0768238	-0.118745	0.0812555
ADP1	YCR011C	YOR1	YGR281W	-1.75642	-0.0374752	-1.44862	0.0136613
ADP1	YCR011C	YOR152C	YOR152C	0.818122	0.0102345	0.158041	0.043318
ADP1	YCR011C	YOR292C	YOR292C	0.100093	0.0583525	0.146919	0.0437729
ADP1	YCR011C	YPC1	YBR183W	0.904879	-0.187587	0.71902	-0.0349832
ADP1	YCR011C	YPF1	YKL100C	-0.51012	-0.0338939	0.39569	-0.0202836
ADP1	YCR011C	YPL041C	YPL041C	-0.677458	0.0589073	-1.5646	0.0975232
ADP1	YCR011C	YPL162C	YPL162C	0.805478	-0.0324978	1.17396	-0.0396343
ADP1	YCR011C	YPL257W	YPL257W	-0.334975	-0.00296255	-0.92058	-0.0188899
ADP1	YCR011C	YPL264C	YPL264C	0.676034	0.0489794	0.120648	0.0489676
ADP1	YCR011C	YPQ1	YOL092W	-0.776403	-0.0154736	-0.106905	0.029909
ADP1	YCR011C	YPQ2	YDR352W	-0.730112	-0.0564676	-1.29129	-0.0437343
ADP1	YCR011C	YPR003C	YPR003C	0.516894	-0.0454522	-0.620443	0.0765233
ADP1	YCR011C	YPR027C	YPR027C	0.768406	0.0379734	0.220574	-0.0367239
ADP1	YCR011C	YPR064W	YPR064W	-1.42414	0.0268007	-0.734288	0.0717769
ADP1	YCR011C	YPR071W	YPR071W	0.896771	0.0718763	0.222943	0.0518217
ADP1	YCR011C	YPR098C	YPR098C	0.492557	0.0742419	0.877236	0.00385797
ADP1	YCR011C	YPR109W	YPR109W	0.468662	-0.0251281	0.131984	-0.0158553
ADP1	YCR011C	YPR114W	YPR114W	0.365187	-0.00525108	0.184799	-0.0629693
ADP1	YCR011C	YPR117W	YPR117W	-0.35902	0.0298589	-0.613082	0.0197295
ADP1	YCR011C	YPR153W	YPR153W	-0.547675	-0.0976361	-0.834975	-0.12343
ADP1	YCR011C	YRO2	YBR054W	0.188163	-0.0598007	-0.004443	-0.0380439
ADP1	YCR011C	YSP1	YHR155W	0.720005	-0.0478889	0.758202	0.0136999
ADP1	YCR011C	YSR3	YKR053C	-0.662439	-0.0958737	-0.456364	-0.0442823
ADP1	YCR011C	YVC1	YOR087W	-0.518749	-0.0179108	-0.544435	-0.00230854
ADP1	YCR011C	ZRC1	YMR243C	-0.33038	0.0806164	0.42425	0.0443354
ADP1	YCR011C	ZRG17	YNR039C	-0.129035	-0.0286945	-0.244578	-0.00597108
ADP1	YCR011C	ZRT2	YLR130C	-0.411107	-0.0870317	-0.120044	0.0427895
ADP1	YCR011C	ZRT3	YKL175W	0.332152	-0.101538	0.325478	-0.0859447
ADY2	YCR010C	AGP2	YBR132C	0.573961	0.0550924	0.383705	-0.0095094
ADY2	YCR010C	AGP3	YFL055W	0.309152	0.0599495	0.000621	0.0605497
ADY2	YCR010C	AIM14	YGL160W	0.101767	-0.166407	0.278263	-0.077379
ADY2	YCR010C	AIM26	YKL037W	0.870317	-0.02787	0.229152	-0.12958
ADY2	YCR010C	AKR2	YOR034C	-0.160809	0.0489958	-1.01788	-0.08684
ADY2	YCR010C	ALE1	YOR175C	0.519922	-0.152362	0.315806	-0.122627
ADY2	YCR010C	ALG12	YNR030W	0.083897	-0.0167666	1.25683	-0.0567414
ADY2	YCR010C	ALG2	YGL065C	-0.544148	0.0919447	-0.25426	-0.0288771
ADY2	YCR010C	ALG3	YBL082C	1.16732	-0.109481	-0.246558	-0.121571
ADY2	YCR010C	ALG6	YOR002W	0.168014	-0.126216	0.338849	-0.126797
ADY2	YCR010C	ALG8	YOR067C	0.219537	-0.116555	0.649446	-0.113215
ADY2	YCR010C	ALG9	YNL219C	0.285461	-0.0993753	0.970713	-0.105685
ADY2	YCR010C	ALR2	YFL050C	-0.246583	0.0870651	-0.62278	0.0630112
ADY2	YCR010C	AQR1	YNL065W	0.094331	-0.0887558	1.01948	-0.031051
ADY2	YCR010C	AQY1	YPR192W	-0.207979	-0.0218653	-0.304653	0.00503276
ADY2	YCR010C	AQY2	YLL052C	1.16689	0.172905	-0.304828	0.0391102
ADY2	YCR010C	ARE1	YCR048W		0.00143879		0.0691583
ADY2	YCR010C	ARN1	YHL040C	-0.581905	-0.00769381	-0.679926	0.00170929
ADY2	YCR010C	ARN2	YHL047C	-0.183468	0.127803	-0.351846	0.0780272
ADY2	YCR010C	ARR3	YPR201W	0.494679	-0.0692524	0.861482	-0.102085
ADY2	YCR010C	ARV1	YLR242C	-0.064661	0.054143	-0.487906	0.156164
ADY2	YCR010C	ASG7	YJL170C	-0.063723	-0.0445964	-0.771939	-0.064283
ADY2	YCR010C	ASI1	YMR119W	0.36275	0.0506515	0.639266	0.135842
ADY2	YCR010C	ASI2	YNL159C	-0.295542	-0.0770893	-0.870264	0.0553954
ADY2	YCR010C	ASI3	YNL008C	0.446561	-0.0628044	0.392367	0.130246
ADY2	YCR010C	ATG22	YCL038C		0.0306837		-0.0755128
ADY2	YCR010C	ATG33	YLR356W	-0.586282	-0.238894	-0.505638	-0.0771745
ADY2	YCR010C	ATG9	YDL149W	0.141315	-0.163342	1.01502	-0.0377123
ADY2	YCR010C	ATM1	YMR301C	-0.414244	-0.0941185	0.191905	-0.0541325
ADY2	YCR010C	ATO2	YNR002C	-0.623728	-0.0397146	0.19162	-0.0924253
ADY2	YCR010C	ATO3	YDR384C	0.413983	0.260135	-1.08638	0.0716672
ADY2	YCR010C	ATR1	YML116W	0.108025	-0.048651	-0.522485	0.068844
ADY2	YCR010C	AUS1	YOR011W	-0.742766	-0.18576	-0.321301	0.011577
ADY2	YCR010C	AVT1	YJR001W	-0.353401	0.208864	-0.616902	0.199456
ADY2	YCR010C	AVT3	YKL146W	-0.284958	0.133977	-0.493831	0.116619
ADY2	YCR010C	AVT4	YNL101W	0.353625	-0.0680806	-0.699358	-0.0692065
ADY2	YCR010C	AVT5	YBL089W	1.13162	0.185744	-0.111613	0.129531
ADY2	YCR010C	AVT6	YER119C	0.970709	-0.0805518	1.23371	-0.0566778
ADY2	YCR010C	AZR1	YGR224W	-0.536196	-0.0913019	-1.00831	-0.0695367
ADY2	YCR010C	BAP3	YDR046C	0.132026	0.077061	-0.304852	-0.0310916
ADY2	YCR010C	BIO5	YNR056C	-0.393919	-0.111434	0.251852	-0.042525
ADY2	YCR010C	BRE4	YDL231C	-0.176678	0.103234	0.329755	0.103676
ADY2	YCR010C	BRL1	YHR036W	0.087598	-0.14273	0.158659	-0.051334
ADY2	YCR010C	BSC6	YOL137W	-0.140269	0.0454092	-0.102845	0.107447
ADY2	YCR010C	BSD2	YBR290W	1.27207	0.0688985	1.0251	0.0722143
ADY2	YCR010C	BST1	YFL025C	0.032208	-0.053878	-1.96576	0.060291
ADY2	YCR010C	BUD8	YLR353W	0.19359	-0.052019	0.323196	-0.139173
ADY2	YCR010C	BUD9	YGR041W	-0.996237	-0.0139904	-0.434934	-0.0620543
ADY2	YCR010C	CCC1	YLR220W	0.720316	-0.0334203	0.055088	-0.150696
ADY2	YCR010C	CCC2	YDR270W	0.064791	0.0143268	0.293984	-0.0703587
ADY2	YCR010C	CCH1	YGR217W	0.582547	-0.0869858	0.318693	-0.165123
ADY2	YCR010C	CDC1	YDR182W	0.650939	0.132759	-0.313009	0.246699
ADY2	YCR010C	CDS1	YBR029C	-0.326823	-0.232637	-0.380239	-0.217496
ADY2	YCR010C	CHO1	YER026C	0.863542	-0.113862	0.850272	-0.182187
ADY2	YCR010C	CHS1	YNL192W	0.619095	-0.0974817	0.453564	-0.0315043
ADY2	YCR010C	CHS2	YBR038W	1.27524	-0.134621	0.538402	-0.139401
ADY2	YCR010C	CHS3	YBR023C	-0.600956	-0.156286	-0.57368	-0.126773
ADY2	YCR010C	CHS7	YHR142W	-0.20722	-0.175095	1.17396	-0.0536646
ADY2	YCR010C	COA3	YJL062W-A	0.992823	0.129328	1.04332	-0.0304442
ADY2	YCR010C	COQ2	YNR041C	0.611654	0.215825	0.868646	-0.0173958
ADY2	YCR010C	COS1	YNL336W	-0.340146	-0.0463099	-0.463518	-0.0252458
ADY2	YCR010C	COS10	YNR075W	-0.376549	-0.079928	0.163552	0.040128
ADY2	YCR010C	COS12	YGL263W	0.313685	-0.125244	0.04465	0.0805259
ADY2	YCR010C	COS6	YGR295C	0.589441	0.0237103	0.365282	0.0106179
ADY2	YCR010C	COT1	YOR316C	0.221489	-0.0632606	0.212536	-0.0730912
ADY2	YCR010C	COX18	YGR062C	0.587205	0.18159	0.431521	0.00307528
ADY2	YCR010C	CPR8	YNR028W	-0.141765	-0.0075405	0.745419	-0.0549527
ADY2	YCR010C	CPT1	YNL130C	-2.02031	0.10534	-1.64697	0.154206
ADY2	YCR010C	CRC1	YOR100C	-0.235404	-0.0607823	0.701129	0.0344432
ADY2	YCR010C	CRD1	YDL142C	0.578835	0.0823563	-0.564979	-0.0382842
ADY2	YCR010C	CSC1	YLR241W	0.096548	0.0288156	0.368164	-0.0158381
ADY2	YCR010C	CSH1	YBR161W	0.030218	0.00552909	1.1042	0.0617426
ADY2	YCR010C	CST26	YBR042C	0.172083	-0.0593716	0.32777	0.0301516
ADY2	YCR010C	CTR1	YPR124W	-0.633529	0.0255357	-0.302734	-0.0721188
ADY2	YCR010C	CWH43	YCR017C		0.157289		0.204042
ADY2	YCR010C	DAL4	YIR028W	1.0898	0.0188418	0.319973	-0.023595
ADY2	YCR010C	DCV1	YFR012W	-0.13545	0.0664399	0.133425	0.14598
ADY2	YCR010C	DER1	YBR201W	-0.397943	0.106162	-0.767126	0.195181
ADY2	YCR010C	DFG16	YOR030W	-0.303588	-0.0720007	-1.53138	0.162661
ADY2	YCR010C	DFM1	YDR411C	-0.197117	0.121602	-0.093732	-0.0196756
ADY2	YCR010C	DIE2	YGR227W	1.10662	-0.000506556	0.306802	-0.0381371
ADY2	YCR010C	DIP5	YPL265W	-1.43939	-0.110412	-1.06534	-0.00904446
ADY2	YCR010C	DLT1	YMR126C	0.782136	-0.0493817	0.506	0.109774
ADY2	YCR010C	DNF1	YER166W	-1.01817	-0.000170706	-1.62944	0.0583895
ADY2	YCR010C	DNF2	YDR093W	-0.341864	0.0329129	-1.00849	0.114723
ADY2	YCR010C	DPP1	YDR284C	-0.005523	0.101594	-0.103391	-0.0774548
ADY2	YCR010C	DSC2	YOL073C	0.490629	-0.118088	0.293796	0.0515445
ADY2	YCR010C	DSC3	YOR223W	0.121354	-0.171079	0.0072	-0.000203505
ADY2	YCR010C	DTR1	YBR180W	-0.344946	-0.0123378	-0.200022	0.0133114
ADY2	YCR010C	ECM12	YHR021W-A	0.105919	0.110921	-0.169477	0.070008
ADY2	YCR010C	ECM27	YJR106W	0.12975	-0.0313853	0.21577	0.00554107
ADY2	YCR010C	ECM3	YOR092W	0.864653	-0.0493316	0.666828	-0.0219911
ADY2	YCR010C	ECM33	YBR078W	0.779378	0.156891	-0.238244	0.216958
ADY2	YCR010C	ECM34	YHL043W	-0.099183	0.0478623	-0.581743	0.0495829
ADY2	YCR010C	ECM7	YLR443W	-0.46497	0.0450699	-0.474026	0.0865698
ADY2	YCR010C	ELO1	YJL196C	0.087329	0.128944	-0.072982	0.233475
ADY2	YCR010C	ELO2	YCR034W		-0.0950312		0.0129942
ADY2	YCR010C	ELO3	YLR372W	0.793642	-0.13633	0.583509	-0.0975678
ADY2	YCR010C	EMC3	YKL207W	0.51012	-0.0664947	-0.750906	-0.0430487
ADY2	YCR010C	EMC4	YGL231C	0.021765	-0.207089	0.422984	-0.158955
ADY2	YCR010C	EMP46	YLR080W	0.118001	-0.170519	-0.009795	-0.0796238
ADY2	YCR010C	EMP65	YER140W	-0.688529	0.00946596	-0.199795	0.0313478
ADY2	YCR010C	EMP70	YLR083C	0.127577	0.0481073	0.243761	-0.0666733
ADY2	YCR010C	ENB1	YOL158C	-0.236404	-0.0401212	-0.038637	-0.00553362
ADY2	YCR010C	ENV10	YLR065C	1.20389	0.0253677	1.58592	0.0984911
ADY2	YCR010C	ERC1	YHR032W	0.130502	0.0973466	0.171959	0.0856331
ADY2	YCR010C	ERD1	YDR414C	0.638881	-0.0998346	0.729875	-0.13755
ADY2	YCR010C	ERF2	YLR246W	0.775352	-0.0511041	0.287971	-0.101453
ADY2	YCR010C	ERG1	YGR175C	-0.113426	-0.103305	-0.134015	-0.0699847
ADY2	YCR010C	ERG11	YHR007C	-0.542032	-0.0705273	0.496298	-0.111877
ADY2	YCR010C	ERG3	YLR056W	0.34307	-0.0277557	-0.461541	-0.0509765
ADY2	YCR010C	ERJ5	YFR041C	-0.393184	0.0121609	-0.785597	0.133587
ADY2	YCR010C	ERP1	YAR002C-A	0.855068	-0.00620208	1.0444	-0.0123191
ADY2	YCR010C	ERP2	YAL007C	-0.064826	-0.0591704	0.188412	0.0149699
ADY2	YCR010C	ERP6	YGL002W	0.230922	0.111324	0.668443	0.0944965
ADY2	YCR010C	ERS1	YCR075C		0.0496788		-0.0561621
ADY2	YCR010C	ERV14	YGL054C	-0.483051	-0.111497	0.019114	0.0399764
ADY2	YCR010C	ERV15	YBR210W	-0.026093	0.0954065	-0.633544	0.101877
ADY2	YCR010C	ERV29	YGR284C	-0.098021	0.0392209	-0.685459	-0.0389722
ADY2	YCR010C	ERV41	YML067C	0.608373	-0.0256374	0.677831	-0.0785058
ADY2	YCR010C	ESBP6	YNL125C	-1.31598	-0.0522393	-0.388918	-0.107612
ADY2	YCR010C	FAT1	YBR041W	0.484611	0.0430193	0.013996	0.0291644
ADY2	YCR010C	FAT3	YKL187C	0.184468	0.0635346	0.520362	0.0528089
ADY2	YCR010C	FCY2	YER056C	-0.268547	-0.138369	-0.21984	0.0534435
ADY2	YCR010C	FCY21	YER060W	-0.849747	0.114573	-1.90955	0.00210953
ADY2	YCR010C	FET4	YMR319C	-0.60128	-0.0308321	-0.556684	-0.0770117
ADY2	YCR010C	FHN1	YGR131W	-0.138459	0.0589126	-0.044772	-0.0281813
ADY2	YCR010C	FIG1	YBR040W	0.078689	0.00850107	0.295463	0.141115
ADY2	YCR010C	FKS3	YMR306W	0.552877	-0.011473	0.439519	-0.0202107
ADY2	YCR010C	FLC1	YPL221W	-0.947005	0.0147649	-0.89694	0.0141368
ADY2	YCR010C	FLC2	YAL053W	0.034849	0.0549762	-1.58316	0.0180974
ADY2	YCR010C	FLC3	YGL139W	-0.767832	-0.00406669	-0.675786	0.00418995
ADY2	YCR010C	FLD1	YLR404W	-0.879877	0.0103797	-1.22553	-0.0037123
ADY2	YCR010C	FLR1	YBR008C	0.239346	-0.030574	0.25265	0.0160737
ADY2	YCR010C	FLX1	YIL134W	-0.142486	-0.120084	0.019877	-0.0111791
ADY2	YCR010C	FMP45	YDL222C	-0.24274	-0.018429	-0.523463	0.045628
ADY2	YCR010C	FRE1	YLR214W	0.607958	-0.0712551	0.084276	-0.0358474
ADY2	YCR010C	FRE2	YKL220C	-0.239399	-0.0909621	-0.044282	0.0481529
ADY2	YCR010C	FRE3	YOR381W	0.743907	0.175993	-0.789697	-0.00936533
ADY2	YCR010C	FRE4	YNR060W	-0.088242	-0.00455257	0.419393	0.0197043
ADY2	YCR010C	FRE5	YOR384W	0.144465	-0.149762	-0.42502	-0.177231
ADY2	YCR010C	FRE6	YLL051C	0.433395	-0.148	-0.602627	-0.0270628
ADY2	YCR010C	FRE7	YOL152W	0.247237	0.0704812	0.214328	0.0109757
ADY2	YCR010C	FRE8	YLR047C	0.52273	-0.120803	0.812486	-0.147883
ADY2	YCR010C	FSF1	YOR271C	-0.373665	0.0135806	0.399624	0.00481608
ADY2	YCR010C	FTH1	YBR207W	-0.398622	0.0321543	-1.16864	-0.0339494
ADY2	YCR010C	FTR1	YER145C	0.741157	-0.0310113	1.3829	-0.094713
ADY2	YCR010C	FUI1	YBL042C	0.681653	-0.144863	0.747201	-0.10472
ADY2	YCR010C	FUN14	YAL008W	-0.881799	0.0656563	-1.38305	0.050301
ADY2	YCR010C	FUR4	YBR021W	-0.185522	-0.164755	-0.398965	-0.00224236
ADY2	YCR010C	GAL2	YLR081W	0.141111	-0.0876981	0.742561	-0.0999988
ADY2	YCR010C	GAP1	YKR039W	0.515277	0.00277677	0.154868	0.0673466
ADY2	YCR010C	GDT1	YBR187W	-0.346339	-0.096738	-0.450305	-0.0698048
ADY2	YCR010C	GET2	YER083C	-0.341235	-0.0608823	-0.930878	-0.106536
ADY2	YCR010C	GEX2	YKR106W	0.295605	0.118928	-0.466843	0.0409732
ADY2	YCR010C	GIT1	YCR098C		0.0887335		-0.0620578
ADY2	YCR010C	GMH1	YKR030W	-0.077564	0.0787489	-0.643235	0.0275227
ADY2	YCR010C	GNP1	YDR508C	-0.769251	0.126138	-2.40421	0.202554
ADY2	YCR010C	GOT1	YMR292W	-1.04761	0.0135829	-0.631385	-0.00428813
ADY2	YCR010C	GPI10	YGL142C	-0.79614	-0.0214599	-0.5372	-0.105878
ADY2	YCR010C	GPI11	YDR302W	-0.394856	0.114436	0.286915	0.00866927
ADY2	YCR010C	GPI13	YLL031C	-0.261003	-0.167084	0.40676	-0.0873098
ADY2	YCR010C	GPI14	YJR013W	0.172991	-0.102225	0.012848	-0.0644386
ADY2	YCR010C	GPI17	YDR434W	0.318922	-0.0372211	1.26771	0.0269997
ADY2	YCR010C	GPI19	YDR437W	-0.021109	0.0150852	-1.14196	-0.0593663
ADY2	YCR010C	GPI2	YPL076W	-0.493443	-0.172499	0.058605	-0.130344
ADY2	YCR010C	GPR1	YDL035C	1.31331	-0.039798	0.85293	-0.00061514
ADY2	YCR010C	GPT2	YKR067W	0.148848	0.0424256	-0.789606	-0.034052
ADY2	YCR010C	GSC2	YGR032W	0.988773	-0.021054	0.685924	-0.0765429
ADY2	YCR010C	GUP1	YGL084C	1.1243	-0.0754849	1.78011	-0.152074
ADY2	YCR010C	GUP2	YPL189W	-0.286265	0.0220293	-0.510433	-0.00635677
ADY2	YCR010C	HMG1	YML075C	-0.731733	0.0176093	-0.516548	0.0440833
ADY2	YCR010C	HMG2	YLR450W	-0.411325	-0.0658484	-0.188716	0.0313835
ADY2	YCR010C	HNM1	YGL077C	0.089435	-0.124577	0.297321	-0.123623
ADY2	YCR010C	HOL1	YNR055C	0.290298	0.0243775	1.11088	0.0299604
ADY2	YCR010C	HSP30	YCR021C		0.107985		0.0133557
ADY2	YCR010C	HUT1	YPL244C	-0.820644	-0.0658354	-1.41382	-0.0656484
ADY2	YCR010C	HVG1	YER039C	0.175278	0.0449951	-0.944851	0.110847
ADY2	YCR010C	HXT10	YFL011W	-0.466372	0.0504913	-0.308028	-0.0263338
ADY2	YCR010C	HXT17	YNR072W	0.463442	-0.127599	-0.350273	-0.091761
ADY2	YCR010C	HXT3	YDR345C	-1.23806	-0.0890027	-0.418569	-0.10447
ADY2	YCR010C	HXT5	YHR096C	-0.156811	0.0028765	0.299963	0.0616222
ADY2	YCR010C	HXT8	YJL214W	0.167195	-0.00119342	-1.07562	0.0832026
ADY2	YCR010C	ILM1	YJR118C	1.90948	0.0040376	1.91251	-0.130904
ADY2	YCR010C	INA1	YLR413W	-0.529608	0.086258	-0.530399	0.0786325
ADY2	YCR010C	IPT1	YDR072C	0.608208	0.0475357	-0.302872	0.0476276
ADY2	YCR010C	IRC23	YOR044W	0.113924	0.042993	-0.352119	0.0286168
ADY2	YCR010C	IRC8	YJL051W	-0.383863	0.0857799	0.543432	-0.110122
ADY2	YCR010C	ITR1	YDR497C	-0.675392	0.133824	-0.062783	0.0166443
ADY2	YCR010C	IZH1	YDR492W	-0.26705	0.0189371	-0.278102	0.0868265
ADY2	YCR010C	IZH2	YOL002C	0.537981	0.0832385	0.592909	-0.0291273
ADY2	YCR010C	IZH3	YLR023C	-0.331709	0.0715894	-0.646502	0.0830403
ADY2	YCR010C	IZH4	YOL101C	0.021167	0.038931	0.663884	0.0581642
ADY2	YCR010C	JEN1	YKL217W	-0.175468	-0.11388	0.040443	-0.00332969
ADY2	YCR010C	KCH1	YJR054W	0.191521	-0.0112893	0.145228	-0.0434919
ADY2	YCR010C	KEI1	YDR367W	-0.474222	0.189882	-0.570877	-0.0927016
ADY2	YCR010C	KHA1	YJL094C	-0.054045	-0.0195677	0.159771	0.0224554
ADY2	YCR010C	KRE1	YNL322C	-0.094121	-0.135028	1.24992	-0.187157
ADY2	YCR010C	LAC1	YKL008C	1.26122	-0.0331096	1.13533	0.0325143
ADY2	YCR010C	LAG1	YHL003C	-0.332382	-0.204993	-0.037898	-0.0117948
ADY2	YCR010C	LAS21	YJL062W	0.512439	-0.0400204	-0.417986	0.00633683
ADY2	YCR010C	LCB3	YJL134W	0.900512	-0.139537	-0.512298	0.112738
ADY2	YCR010C	LDS1	YAL018C	-0.595873	0.0918743	-1.27721	0.0578624
ADY2	YCR010C	LDS2	YOL047C	-0.548788	-0.0170627	-0.16948	0.0101982
ADY2	YCR010C	LEM3	YNL323W	-0.325334	-0.0077851	-2.09662	0.163238
ADY2	YCR010C	LNP1	YHR192W	-0.168255	-0.0811538	0.716052	-0.00262369
ADY2	YCR010C	LOH1	YJL038C	-0.26534	0.0816281	-0.195633	-0.0774591
ADY2	YCR010C	LPP1	YDR503C	0.10723	0.0701095	0.691093	0.100507
ADY2	YCR010C	MAL11	YGR289C	-0.339775	-0.129523	0.062202	0.0944176
ADY2	YCR010C	MAL31	YBR298C	0.430734	0.0937856	-0.019159	0.0580596
ADY2	YCR010C	MCH2	YKL221W	0.264054	-0.0683588	0.174943	-0.0409211
ADY2	YCR010C	MCH4	YOL119C	-0.081479	0.0446001	-0.203807	0.124703
ADY2	YCR010C	MDL1	YLR188W	-0.657594	0.106148	-0.084427	0.033852
ADY2	YCR010C	MDL2	YPL270W	-0.031922	-0.000592832	-0.898586	0.00271099
ADY2	YCR010C	MEP1	YGR121C	-0.67544	-0.134657	-0.50708	-0.0458392
ADY2	YCR010C	MEP2	YNL142W	0.170198	0.0304446	0.070534	-0.0499854
ADY2	YCR010C	MEP3	YPR138C	0.110784	0.061927	0.441023	0.0449214
ADY2	YCR010C	MFM1	YPL060W	-0.537441	-0.00248321	-0.437755	-0.131738
ADY2	YCR010C	MGR2	YPL098C	0.453176	0.0715605	0.147101	-0.0465869
ADY2	YCR010C	MMP1	YLL061W	0.016939	0.158458	-0.270832	0.177389
ADY2	YCR010C	MNR2	YKL064W	0.560846	0.0138678	-0.932739	-0.0791055
ADY2	YCR010C	MPC1	YGL080W	0.937028	0.112344	0.328581	-0.109746
ADY2	YCR010C	MPO1	YGL010W	0.237502	0.129133	0.006773	0.11804
ADY2	YCR010C	MRH1	YDR033W	0.129492	0.125769	0.346317	0.157614
ADY2	YCR010C	MRL1	YPR079W	-0.574138	0.0117804	-0.959704	-0.0278518
ADY2	YCR010C	MSC2	YDR205W	-0.367336	-0.0848497	-0.731084	0.00819371
ADY2	YCR010C	MST27	YGL051W	0.337425	-0.0270764	0.230803	-0.0955152
ADY2	YCR010C	MUP1	YGR055W	0.289667	0.10224	-0.011626	0.0906895
ADY2	YCR010C	MUP3	YHL036W	-0.716231	-0.151131	-0.357975	0.00301368
ADY2	YCR010C	NCE102	YPR149W	-0.777722	-0.0487555	0.200163	-0.16496
ADY2	YCR010C	NCR1	YPL006W	0.219898	-0.0623486	0.213241	-0.0414594
ADY2	YCR010C	NFT1	YKR103W	-0.203669	0.0162855	0.002105	-0.028535
ADY2	YCR010C	NHA1	YLR138W	-0.470758	-0.167716	0.002654	-0.061087
ADY2	YCR010C	NHX1	YDR456W	-0.754687	-0.156251	-1.34025	-0.0922638
ADY2	YCR010C	NNF2	YGR089W	-0.698776	-0.182502	-1.77815	0.0353378
ADY2	YCR010C	NRT1	YOR071C	0.282859	-0.130048	0.601399	-0.0784479
ADY2	YCR010C	NSG2	YNL156C	-0.522042	-0.132259	0.119946	-0.0553313
ADY2	YCR010C	NTE1	YML059C	0.045547	-0.0289347	-0.793118	-0.0949761
ADY2	YCR010C	NUR1	YDL089W	1.2492	0.0357723	1.52387	0.0519812
ADY2	YCR010C	OLE1	YGL055W	0.202473	-0.00243314	1.59695	-0.159033
ADY2	YCR010C	OPT1	YJL212C	0.143413	-0.0554908	0.513419	-0.0967186
ADY2	YCR010C	OPT2	YPR194C	-0.412742	-0.139624	-0.268523	0.00213281
ADY2	YCR010C	ORM1	YGR038W	-0.211811	-0.00946742	0.671382	-0.0355994
ADY2	YCR010C	ORM2	YLR350W	-0.103373	-0.0787295	-0.132292	-0.103248
ADY2	YCR010C	OST3	YOR085W	-0.229784	-0.137753	0.393364	-0.172549
ADY2	YCR010C	OST5	YGL226C-A	0.460937	-0.0933052	0.773706	-0.0800542
ADY2	YCR010C	OST6	YML019W	0.153356	-0.148632	0.161039	-0.0955542
ADY2	YCR010C	OSW5	YMR148W	0.344327	-0.136744	0.438091	-0.159893
ADY2	YCR010C	PAM17	YKR065C	-0.107115	0.0358915	-0.323158	-0.0569169
ADY2	YCR010C	PCA1	YBR295W	-0.172594	0.0214806	0.902303	-0.207477
ADY2	YCR010C	PCP1	YGR101W	-0.04525	-0.0851028	1.62885	-0.138306
ADY2	YCR010C	PDR12	YPL058C	0.055733	0.0507921	0.182725	0.0332125
ADY2	YCR010C	PDR15	YDR406W	0.258513	0.194631	-0.329873	0.120428
ADY2	YCR010C	PDR18	YNR070W	1.47244	-0.239905	0.298491	-0.123086
ADY2	YCR010C	PER1	YCR044C		-0.0131916		0.0967558
ADY2	YCR010C	PER33	YLR064W	0.54227	-0.088391	0.418445	-0.0664197
ADY2	YCR010C	PET9	YBL030C	-0.450424	-0.121162	0.588947	-0.206365
ADY2	YCR010C	PEX28	YHR150W	0.273378	-0.064772	0.44217	0.104547
ADY2	YCR010C	PEX29	YDR479C	0.284745	0.0989554	0.49363	0.0897157
ADY2	YCR010C	PEX31	YGR004W	-0.038073	-0.0892889	0.104458	-0.147254
ADY2	YCR010C	PFA3	YNL326C	-0.468427	-0.102424	0.590752	-0.0767282
ADY2	YCR010C	PFA5	YDR459C	-0.281145	0.0401483	-0.582487	-0.0754332
ADY2	YCR010C	PFF1	YBR074W	1.68316	0.0950545	1.48705	0.217437
ADY2	YCR010C	PGA1	YNL158W	0.585045	-0.171245	1.45817	-0.171456
ADY2	YCR010C	PHM7	YOL084W	0.049015	-0.0735511	0.708599	0.14652
ADY2	YCR010C	PHO84	YML123C	1.55383	0.0363219	0.337161	-0.0524509
ADY2	YCR010C	PHO86	YJL117W	2.42858	-0.0994964	1.54032	-0.0687832
ADY2	YCR010C	PHO89	YBR296C	0.059331	0.0517944	-0.933916	0.0769859
ADY2	YCR010C	PHO91	YNR013C	-0.819558	-0.0112733	0.258328	0.106709
ADY2	YCR010C	PHS1	YJL097W	-1.3443	0.0635523	-0.937349	0.0257874
ADY2	YCR010C	PIS1	YPR113W	0.244363	0.0132177	-0.688418	-0.000741308
ADY2	YCR010C	PMC1	YGL006W	-0.281398	-0.0577905	-0.650348	-0.0462799
ADY2	YCR010C	PMT1	YDL095W	0.868529	-0.0708526	0.975072	-0.0228243
ADY2	YCR010C	PMT4	YJR143C	0.173019	-0.12278	1.30814	-0.0208287
ADY2	YCR010C	PMT5	YDL093W	1.8807	0.113992	1.16639	0.178804
ADY2	YCR010C	PMT6	YGR199W	0.299	-0.0136605	0.611166	-0.0100674
ADY2	YCR010C	PMT7	YDR307W	-0.345125	0.0208913	-1.19579	0.0575725
ADY2	YCR010C	PNS1	YOR161C	-0.828659	-0.132033	-0.775793	-0.00487484
ADY2	YCR010C	POM152	YMR129W	-0.266126	0.00444682	-0.070035	-0.1687
ADY2	YCR010C	POM33	YLL023C	0.319041	0.06998	0.272569	0.0150234
ADY2	YCR010C	PRM10	YJL108C	-0.955421	-0.0064726	-0.265429	-0.00439723
ADY2	YCR010C	PRM2	YIL037C	-0.461714	0.172493	0.170869	0.00901707
ADY2	YCR010C	PRM6	YML047C	-0.322101	-0.115221	-0.269612	-0.00652909
ADY2	YCR010C	PRM8	YGL053W	-0.291814	-0.0236011	-0.407576	-0.115777
ADY2	YCR010C	PTM1	YKL039W	0.656298	-0.166424	-0.141458	-0.099183
ADY2	YCR010C	PTR2	YKR093W	0.106259	-0.00443356	0.271149	0.024857
ADY2	YCR010C	PUG1	YER185W	0.358645	0.113194	-0.060857	-0.0367697
ADY2	YCR010C	PUN1	YLR414C	-1.14671	-0.108348	1.41737	-0.0735533
ADY2	YCR010C	PUT3	YKL015W	1.28002	0.130316	0.388038	-0.0210726
ADY2	YCR010C	PXA1	YPL147W	-0.614066	-0.0938177	-0.97302	0.0227585
ADY2	YCR010C	QDR2	YIL121W	0.2809	-0.064241	0.065561	-0.0544771
ADY2	YCR010C	QDR3	YBR043C	0.188783	0.0906301	-0.112078	0.10686
ADY2	YCR010C	RAX1	YOR301W	0.008355	-0.0248832	0.164126	-0.0675286
ADY2	YCR010C	RBD2	YPL246C	0.142696	0.0606177	-0.917635	0.0482081
ADY2	YCR010C	RCE1	YMR274C	-0.606456	-0.148386	-0.511938	-0.00647529
ADY2	YCR010C	RCF1	YML030W	0.400371	0.201401	0.242351	-0.0327176
ADY2	YCR010C	RCF2	YNR018W	0.673951	0.282288	0.977649	0.0884203
ADY2	YCR010C	RER1	YCL001W		0.0428552		0.0525447
ADY2	YCR010C	RFT1	YBL020W	-0.036325	-0.17689	0.343656	-0.117888
ADY2	YCR010C	RGT2	YDL138W	-0.552952	-0.0462432	0.121997	-0.0670122
ADY2	YCR010C	RIM9	YMR063W	0.16114	-0.0124881	-0.867453	0.115621
ADY2	YCR010C	RRT1	YBL048W	0.528329	-0.0797162	1.01574	-0.0308113
ADY2	YCR010C	RRT7	YLL030C	-0.096169	0.0339988	-0.38023	0.0329886
ADY2	YCR010C	RRT8	YOL048C	-0.456511	-0.0263998	-0.303485	-0.0604894
ADY2	YCR010C	RSB1	YOR049C	-0.265484	-0.00287357	-0.182996	0.0452503
ADY2	YCR010C	RSN1	YMR266W	-0.053872	-0.0681872	-0.63351	-0.0692645
ADY2	YCR010C	RTA1	YGR213C	-0.042096	-0.0212356	-0.768146	-0.141705
ADY2	YCR010C	RTC2	YBR147W	-0.192323	0.0813784	-0.350267	0.128105
ADY2	YCR010C	RTN1	YDR233C	0.531722	0.037795	0.270191	0.0174888
ADY2	YCR010C	RTN2	YDL204W	0.035089	0.146975	-0.672589	0.0935933
ADY2	YCR010C	SAC1	YKL212W	1.44125	-0.0993956	1.08817	-0.0753879
ADY2	YCR010C	SAM3	YPL274W	0.254019	-0.069823	0.417696	-0.0541328
ADY2	YCR010C	SCM4	YGR049W	-0.020321	0.0124817	-0.311904	0.0291021
ADY2	YCR010C	SCS3	YGL126W	0.299219	-0.0803835	-0.353224	0.0769036
ADY2	YCR010C	SCT1	YBL011W	0.078821	-0.0390789	1.29482	-0.08666
ADY2	YCR010C	SDH3	YKL141W	-0.271031	0.0109187	-0.196496	-0.0201763
ADY2	YCR010C	SDH4	YDR178W	0.337225	0.218341	-0.889813	-0.0515112
ADY2	YCR010C	SEC59	YMR013C	0.153457	-0.111536	0.936915	-0.119561
ADY2	YCR010C	SEC62	YPL094C	0.097916	-0.0138877	0.019761	-0.108833
ADY2	YCR010C	SEC63	YOR254C	0.046185	0.0283298	0.228012	-0.0340102
ADY2	YCR010C	SEO1	YAL067C	0.383859	0.0482466	-0.16784	0.297495
ADY2	YCR010C	SEY1	YOR165W	-0.124266	-0.0788528	-0.895536	-0.0324898
ADY2	YCR010C	SFC1	YJR095W	0.780508	-0.00132389	1.23941	0.0220497
ADY2	YCR010C	SFK1	YKL051W	-0.041765	0.120167	-0.039275	0.0283028
ADY2	YCR010C	SFT2	YBL102W	-0.845687	0.121701	-0.844281	0.0747259
ADY2	YCR010C	SGE1	YPR198W	0.514487	-0.0684299	0.532526	-0.0851001
ADY2	YCR010C	SHH3	YMR118C	-0.046466	0.153082	-0.247971	0.0372232
ADY2	YCR010C	SHR3	YDL212W	-0.28938	0.0927276	-0.580604	0.123634
ADY2	YCR010C	SLC1	YDL052C	1.21149	-0.0695541	0.027558	-0.100288
ADY2	YCR010C	SLP1	YOR154W	-0.234895	-0.184941	0.105576	-0.0590685
ADY2	YCR010C	SLY41	YOR307C	-0.765522	0.0414401	-0.076472	-0.0922552
ADY2	YCR010C	SMA2	YML066C	-1.18507	-0.0551723	-1.44043	-0.00625672
ADY2	YCR010C	SMF1	YOL122C	0.176598	-0.125336	-0.755564	-0.0379597
ADY2	YCR010C	SMF2	YHR050W	0.415313	0.0191023	-0.45296	0.184843
ADY2	YCR010C	SMF3	YLR034C	0.651653	-0.0300933	0.342194	-0.103846
ADY2	YCR010C	SMP3	YOR149C	0.026638	-0.0391982	0.828626	0.0373577
ADY2	YCR010C	SNA2	YDR525W-A	0.753154	0.0200591	0.686142	-0.0658488
ADY2	YCR010C	SNA3	YJL151C	0.039228	-0.0745079	-0.144723	-0.00717598
ADY2	YCR010C	SNA4	YDL123W	-0.045902	-0.0689511	1.18706	-0.00860625
ADY2	YCR010C	SNF3	YDL194W	0.522233	-0.113801	-0.377877	-0.158716
ADY2	YCR010C	SNG1	YGR197C	0.486453	-0.0625889	-0.941422	0.00599012
ADY2	YCR010C	SNQ2	YDR011W	0.473462	0.16348	0.747903	0.209097
ADY2	YCR010C	SPC1	YJR010C-A	0.104173	0.133277	-0.277992	0.121522
ADY2	YCR010C	SPC2	YML055W	0.35255	-0.164456	0.714375	-0.0927889
ADY2	YCR010C	SPG3	YDR504C	0.233806	-0.0192277	-0.286739	-0.043632
ADY2	YCR010C	SRF1	YDL133W	0.803168	-0.0481799	0.79483	0.0218243
ADY2	YCR010C	SSH1	YBR283C	1.04958	0.00786889	1.27138	0.0483827
ADY2	YCR010C	SSM4	YIL030C	0.114654	-0.110294	-1.14614	0.130012
ADY2	YCR010C	SSU1	YPL092W	-0.016799	-0.0201381	0.468155	-0.11989
ADY2	YCR010C	SSY1	YDR160W	-0.385823	-0.0300601	0.180213	-0.1135
ADY2	YCR010C	STE24	YJR117W	0.505855	-0.11513	0.516496	-0.111705
ADY2	YCR010C	STE3	YKL178C	-0.102017	0.0545755	0.25095	0.108506
ADY2	YCR010C	STL1	YDR536W	-0.678745	-0.0580253	-0.375156	-0.114177
ADY2	YCR010C	STT3	YGL022W	0.029541	-0.0424349	0.193423	-0.0881976
ADY2	YCR010C	STV1	YMR054W	0.601684	-0.104868	0.456828	-0.0913134
ADY2	YCR010C	SUL1	YBR294W	0.879525	0.209755	1.03457	0.154441
ADY2	YCR010C	SUL2	YLR092W	0.139287	-0.00686265	0.618736	0.00425427
ADY2	YCR010C	SUR1	YPL057C	-0.028248	-0.199357	-0.281255	-0.104474
ADY2	YCR010C	SUR2	YDR297W	0.126448	0.0128747	-0.132195	0.129965
ADY2	YCR010C	SUR7	YML052W	0.809518	-0.140728	0.65764	-0.147862
ADY2	YCR010C	SVP26	YHR181W	0.213833	-0.0567968	0.744531	-0.0638538
ADY2	YCR010C	SWP1	YMR149W	0.532189	-0.130035	-0.137673	-0.134216
ADY2	YCR010C	SYG1	YIL047C	0.629811	0.106325	0.351895	-0.0636244
ADY2	YCR010C	TAT1	YBR069C	1.06333	0.192971	-0.391707	0.193663
ADY2	YCR010C	TCB1	YOR086C	0.216601	0.0416063	0.095602	-0.0234666
ADY2	YCR010C	TDA4	YJR116W	1.48158	0.0420151	1.23513	-0.0152798
ADY2	YCR010C	TDA5	YLR426W	0.294685	-0.00966715	-0.698194	0.0238955
ADY2	YCR010C	THI7	YLR237W	0.62897	-0.110228	-1.88357	0.069005
ADY2	YCR010C	THI72	YOR192C	0.305485	-0.0898085	-0.284864	0.0192293
ADY2	YCR010C	THI73	YLR004C	-0.128108	0.181862	-1.22781	0.0720624
ADY2	YCR010C	THI74	YDR438W	-0.964249	0.102993	-0.869113	0.175578
ADY2	YCR010C	TIM17	YJL143W	1.04733	0.11318	1.46976	-0.117005
ADY2	YCR010C	TIM22	YDL217C	0.300202	-0.108866	-0.235233	0.0839319
ADY2	YCR010C	TMN2	YDR107C	-0.973092	-0.0754124	-0.653116	-0.0930591
ADY2	YCR010C	TMN3	YER113C	0.150049	0.0101838	-0.619273	0.0794077
[truncated: 145,155 more rows]

## Sheet: S2B Table
				MSP-E-MAP		MSP/C-E-MAP
Gene 1	SN Gene 1	Gene 2	SN Gene 2	Gen. Inter.	Correlation	Gen. Inter. Ceru	Correlation Ceru	Arrow
AAC1	YMR056C	MPC1	YGL080W	-3.01747	-0.0597816	-3.39806	-0.0767111
AAC1	YMR056C	MUP1	YGR055W	0.211071	-0.247392	0.190245	-0.103499
AAC1	YMR056C	PHO89	YBR296C	-0.874025	-0.215835	-0.382054	-0.193874
AAC1	YMR056C	VHC1	YBR235W	1.11165	0.148161	2.34248	0.113257
AAC3	YBR085W	DLT1	YMR126C	0.41263	0.0696133	2.48462	0.0800011
AAC3	YBR085W	ERV15	YBR210W	-6.71324	0.0534873	-4.94291	0.0918403
AAC3	YBR085W	LAS21	YJL062W	-12.8667	-0.0229237	-14.2262	0.0607689
AAC3	YBR085W	SRF1	YDL133W	2.1855	-0.0941306	0.836085	-0.0860525
AAC3	YBR085W	TOK1	YJL093C	-14.0108	0.00108634	-14.6731	0.0145734
AAC3	YBR085W	VHC1	YBR235W	-7.0229	0.00649459	-5.92903	-0.0449292
AAC3	YBR085W	YBR219C	YBR219C	-17.0968	0.0109009	-16.9335	0.0860032
AAC3	YBR085W	YBR220C	YBR220C	-12.5984	0.0792336	-13.3354	0.0683129
ADP1	YCR011C	FRE8	YLR047C	0.581818	-0.0525246	2.20052	-0.0614262
ADP1	YCR011C	MAL31	YBR298C	0.756976	-0.11733	2.39522	-0.0834093
ADP1	YCR011C	PMT5	YDL093W	2.71116	0.0761792	2.70328	0.121563
ADY2	YCR010C	ATG33	YLR356W	-0.586282	-0.238894	-0.505638	-0.0771745
ADY2	YCR010C	ATO3	YDR384C	0.413983	0.260135	-1.08638	0.0716672
ADY2	YCR010C	CDS1	YBR029C	-0.326823	-0.232637	-0.380239	-0.217496
ADY2	YCR010C	ILM1	YJR118C	1.90948	0.0040376	1.91251	-0.130904
ADY2	YCR010C	PDR18	YNR070W	1.47244	-0.239905	0.298491	-0.123086
ADY2	YCR010C	PHO86	YJL117W	2.42858	-0.0994964	1.54032	-0.0687832
ADY2	YCR010C	RCF2	YNR018W	0.673951	0.282288	0.977649	0.0884203
ADY2	YCR010C	YBR292C	YBR292C	0.288475	0.283853	-0.041298	0.244484
ADY2	YCR010C	YCR023C	YCR023C		0.302717		0.223358
AGP2	YBR132C	AGP3	YFL055W	-0.727153	0.206062	0.322274	0.327413
AGP2	YBR132C	BAP3	YDR046C	-0.60826	0.16398	-0.298871	0.321197
AGP2	YBR132C	BRE4	YDL231C	-0.057644	0.169321	0.290311	0.504003
AGP2	YBR132C	CRC1	YOR100C	-0.959211	-0.245369	-0.475143	-0.226895
AGP2	YBR132C	CSH1	YBR161W		0.173874		0.312759
AGP2	YBR132C	DTR1	YBR180W		0.225921		0.445374
AGP2	YBR132C	GMH1	YKR030W	-0.06856	0.198767	0.644801	0.365268
AGP2	YBR132C	HXT8	YJL214W	0.916872	-0.11978	0.312435	-0.270775
AGP2	YBR132C	LNP1	YHR192W	0.743821	-0.095332	0.586659	-0.274678
AGP2	YBR132C	MDL2	YPL270W	0.00773	0.162005	0.116652	0.300018
AGP2	YBR132C	OLE1	YGL055W	0.219722	0.163358	0.864828	0.300427
AGP2	YBR132C	ORM2	YLR350W	-0.490274	-0.157245	-0.894613	-0.288001
AGP2	YBR132C	SHR3	YDL212W	0.846284	0.123197	1.11814	0.363947
AGP2	YBR132C	YAR047C	YAR047C	0.445292	-0.196501	0.006045	-0.258408
AGP2	YBR132C	YBT1	YLL048C	0.162092	-0.112847	0.745487	-0.326743
AGP2	YBR132C	YDR018C	YDR018C	-0.459568	0.142278	-0.003012	0.476472
AGP2	YBR132C	YFL034W	YFL034W	0.03	0.185632	0.91718	0.448144
AGP2	YBR132C	YFL051C	YFL051C	-0.614985	0.203154	-0.493203	0.306791
AGP2	YBR132C	YIP3	YNL044W	0.656673	-0.10658	0.041057	-0.261228
AGP2	YBR132C	YKL044W	YKL044W	-0.40198	-0.141233	0.262993	-0.300018
AGP2	YBR132C	YLL053C	YLL053C	0.163558	-0.0366711	0.404629	-0.274481
AGP2	YBR132C	YPR003C	YPR003C	-0.375031	0.204061	-0.381651	0.331663
AGP3	YFL055W	ALR2	YFL050C		0.362538		0.359959
AGP3	YFL055W	ASI2	YNL159C	-0.76356	-0.253702	-0.605489	-0.113548
AGP3	YFL055W	AUS1	YOR011W	0.142067	-0.260082	0.09622	-0.33854
AGP3	YFL055W	BAP3	YDR046C	0.285962	0.368523	0.268917	0.400924
AGP3	YFL055W	BRE4	YDL231C	0.685288	0.298572	0.518255	0.413319
AGP3	YFL055W	BRL1	YHR036W	-1.22329	-0.257494	-0.678171	-0.224298
AGP3	YFL055W	COA3	YJL062W-A	1.99862	0.210266	2.25847	0.277061
AGP3	YFL055W	COS12	YGL263W	-0.760729	-0.278417	-0.876685	-0.2389
AGP3	YFL055W	CRC1	YOR100C	0.657928	-0.322407	-0.093919	-0.271812
AGP3	YFL055W	DCV1	YFR012W		0.279286		0.316249
AGP3	YFL055W	DTR1	YBR180W	0.381104	0.256993	0.669336	0.321759
AGP3	YFL055W	EMC3	YKL207W	-0.086613	-0.259826	-0.287764	-0.290191
AGP3	YFL055W	EMP46	YLR080W	-0.446769	-0.210064	-0.376908	-0.310435
AGP3	YFL055W	ERP6	YGL002W	0.254202	0.348911	0.219304	0.501003
AGP3	YFL055W	FCY2	YER056C	0.945406	-0.286393	0.3662	-0.228406
AGP3	YFL055W	FCY21	YER060W	2.34827	0.112879	1.53838	0.12698
AGP3	YFL055W	FRE1	YLR214W	0.047405	-0.354191	0.074507	-0.309145
AGP3	YFL055W	FRE6	YLL051C	-1.14809	-0.264207	-0.774239	-0.136618
AGP3	YFL055W	FRE7	YOL152W	0.193933	0.217691	0.080517	0.303572
AGP3	YFL055W	GPI13	YLL031C	0.281211	-0.260612	0.241978	-0.277754
AGP3	YFL055W	HNM1	YGL077C	-0.459329	-0.249387	-0.806523	-0.267065
AGP3	YFL055W	HXT5	YHR096C	-1.36382	0.270679	-1.19386	0.290814
AGP3	YFL055W	ILM1	YJR118C	2.04718	-0.037447	2.39929	-0.052328
AGP3	YFL055W	IRC23	YOR044W	-0.300519	0.267137	-1.08083	0.256594
AGP3	YFL055W	JEN1	YKL217W	-0.212356	-0.256434	-0.210423	-0.212105
AGP3	YFL055W	MDL2	YPL270W	-0.44208	0.302908	-0.176077	0.357236
AGP3	YFL055W	MUP3	YHL036W	0.734262	-0.25486	0.223735	-0.216247
AGP3	YFL055W	NHA1	YLR138W	0.340246	-0.201576	0.517315	-0.311358
AGP3	YFL055W	OPT2	YPR194C	0.464095	-0.22519	-0.267684	-0.161354
AGP3	YFL055W	PDR18	YNR070W	-0.079376	-0.259221	-0.030521	-0.205277
AGP3	YFL055W	PER33	YLR064W	0.172061	-0.297009	-0.72191	-0.177686
AGP3	YFL055W	PEX31	YGR004W	-0.183848	-0.260141	0.193806	-0.100173
AGP3	YFL055W	PFA3	YNL326C	-0.502863	-0.210732	-0.614763	-0.239222
AGP3	YFL055W	PGA1	YNL158W	-0.23493	-0.227227	-0.089685	-0.192089
AGP3	YFL055W	PHM7	YOL084W	0.418303	0.112932	0.3116	0.318271
AGP3	YFL055W	PHO86	YJL117W	0.352798	-0.171609	0.664165	-0.309368
AGP3	YFL055W	PRM6	YML047C	-0.477225	-0.268005	-0.465332	-0.178242
AGP3	YFL055W	PRM8	YGL053W	0.337281	0.424903	0.596998	0.477692
AGP3	YFL055W	PTM1	YKL039W	-0.499481	-0.263134	-0.41097	-0.233342
AGP3	YFL055W	PUN1	YLR414C	-0.910182	-0.222425	-0.443488	-0.16114
AGP3	YFL055W	RBD2	YPL246C	0.121586	0.236846	-0.192786	0.325248
AGP3	YFL055W	RCF2	YNR018W	0.594941	0.269544	0.43098	0.243187
AGP3	YFL055W	RTN2	YDL204W	0.098877	0.386222	0.744778	0.432229
AGP3	YFL055W	SAC1	YKL212W	2.26292	-0.0313187	2.13135	-0.0628609
AGP3	YFL055W	SHR3	YDL212W	0.173674	0.226052	0.168862	0.323559
AGP3	YFL055W	SMF1	YOL122C	-0.249582	-0.247896	0.061746	-0.177387
AGP3	YFL055W	SNQ2	YDR011W	-0.110799	0.221673	0.041323	0.372593
AGP3	YFL055W	SPC2	YML055W	-0.974271	-0.293447	-0.899013	-0.224989
AGP3	YFL055W	SUR7	YML052W	-0.327753	-0.230374	-0.117065	-0.112361
AGP3	YFL055W	TVP23	YDR084C	0.216689	0.292051	0.599248	0.360819
AGP3	YFL055W	USA1	YML029W	-0.556074	-0.239053	-0.739578	-0.255747
AGP3	YFL055W	VBA1	YMR088C	-0.540002	0.205783	0.477758	0.341795
AGP3	YFL055W	VMR1	YHL035C	0.147339	-0.249265	0.314194	-0.217489
AGP3	YFL055W	VRG4	YGL225W	-0.593981	-0.238267	-0.838968	-0.337256
AGP3	YFL055W	YAR047C	YAR047C	-0.076057	-0.224834	0.302965	-0.201791
AGP3	YFL055W	YBT1	YLL048C	0.948073	-0.304259	0.435789	-0.399464
AGP3	YFL055W	YDR018C	YDR018C	0.487049	0.30266	0.387427	0.44966
AGP3	YFL055W	YDR090C	YDR090C	0.777795	0.325149	0.603719	0.427558
AGP3	YFL055W	YFL034W	YFL034W		0.34421		0.451004
AGP3	YFL055W	YFL051C	YFL051C		0.473166		0.508563
AGP3	YFL055W	YFR035C	YFR035C	0.530225	0.315795	0.60766	0.327407
AGP3	YFL055W	YGL041C	YGL041C	0.153253	0.229603	0.693425	0.347164
AGP3	YFL055W	YHL017W	YHL017W	-0.651225	-0.21484	-0.162338	-0.101802
AGP3	YFL055W	YHR140W	YHR140W	-0.138061	0.239276	0.368485	0.454327
AGP3	YFL055W	YIL029C	YIL029C	-0.307903	-0.21479	-0.228424	-0.143773
AGP3	YFL055W	YIP3	YNL044W	-0.921591	-0.262812	-0.451759	-0.301961
AGP3	YFL055W	YKL044W	YKL044W	0.177438	-0.317826	-0.623796	-0.407825
AGP3	YFL055W	YMR155W	YMR155W	0.010708	-0.212303	0.351939	-0.182609
AGP3	YFL055W	YNL320W	YNL320W	0.021565	-0.272937	-0.426352	-0.16476
AGP3	YFL055W	YOL162W	YOL162W	-0.51526	0.192399	-0.680078	0.325619
AGP3	YFL055W	YOP1	YPR028W	0.293354	0.188444	0.111459	0.300464
AGP3	YFL055W	YPC1	YBR183W	-0.038702	0.324796	-0.512285	0.47242
AGP3	YFL055W	YPR003C	YPR003C	-0.62937	0.187557	-0.837718	0.387422
AGP3	YFL055W	YPR109W	YPR109W	-0.303271	-0.238696	-0.6245	-0.140133
AIM14	YGL160W	CHO1	YER026C	-4.55051	-0.0350258	-5.45259	0.0453921	2
AIM14	YGL160W	EMP46	YLR080W	1.99591	0.116683	-0.212938	0.105586
AIM14	YGL160W	GPI10	YGL142C		0.267391		0.236926
AIM14	YGL160W	MEP1	YGR121C	2.08707	0.106888	2.12798	0.135706
AIM14	YGL160W	PEX29	YDR479C	1.90973	0.129877	2.04703	0.118523
AIM14	YGL160W	SAC1	YKL212W	-0.421484	0.122127	-3.30142	0.159324
AIM14	YGL160W	YFL034W	YFL034W	2.59011	0.0420476	1.8597	-0.127263
AIM14	YGL160W	YPR071W	YPR071W	2.01059	0.0624558	1.57208	0.164189
AIM26	YKL037W	ALG12	YNR030W	1.88744	0.218281	2.50846	0.253817
AIM26	YKL037W	ALG3	YBL082C	-0.656767	0.280703	-0.209502	0.32157
AIM26	YKL037W	ALG6	YOR002W	-0.08299	0.28938	-0.489535	0.322171
AIM26	YKL037W	ARV1	YLR242C	-0.453039	0.309052	1.41133	0.123805
AIM26	YKL037W	BRE4	YDL231C	1.25846	-0.124247	0.832109	-0.26458
AIM26	YKL037W	CHS3	YBR023C	-9.79658	0.0870114	-10.1747	0.0865632
AIM26	YKL037W	CHS7	YHR142W	-8.73707	0.196706	-8.17521	0.1414
AIM26	YKL037W	COQ2	YNR041C	2.36639	0.0578146	1.51994	0.139899
AIM26	YKL037W	CRC1	YOR100C	1.56247	0.303062	1.70064	0.266322
AIM26	YKL037W	CRD1	YDL142C	2.10117	-0.0243631	2.41865	0.00563278
AIM26	YKL037W	ERP2	YAL007C	1.61382	0.123308	2.31791	0.0906308
AIM26	YKL037W	FRE3	YOR381W	2.0089	0.0737745	1.02713	0.111742
AIM26	YKL037W	FRE5	YOR384W	-3.76807	0.0230502	-4.23422	-0.056955
AIM26	YKL037W	GUP1	YGL084C	-7.81243	0.367136	-9.35275	0.340028
AIM26	YKL037W	ILM1	YJR118C	-0.371424	0.35847	-0.538724	0.407069
AIM26	YKL037W	KRE1	YNL322C	-2.98675	0.335551	-4.26982	0.310189
AIM26	YKL037W	LAS21	YJL062W	-3.63932	0.287999	-2.39552	0.200586
AIM26	YKL037W	LCB3	YJL134W	1.70955	0.0503251	4.52895	-0.0158752
AIM26	YKL037W	LEM3	YNL323W	3.10706	0.0745564	4.24423	-0.0194436
AIM26	YKL037W	NNF2	YGR089W	-3.70323	-0.00883771	-1.93175	-0.102979
AIM26	YKL037W	ORM2	YLR350W	-2.04517	0.216555	-1.6353	0.303951
AIM26	YKL037W	OST3	YOR085W	-2.62369	0.234764	-3.6427	0.22389
AIM26	YKL037W	PER1	YCR044C	0.223294	0.0393316	2.26644	-0.0747738
AIM26	YKL037W	PMT4	YJR143C	1.94829	0.159378	1.29417	0.109149
AIM26	YKL037W	SAC1	YKL212W	-2.66857	0.144513	-3.81442	0.10541
AIM26	YKL037W	SCS3	YGL126W	1.99526	0.0562679	2.15372	-0.0371011
AIM26	YKL037W	SHR3	YDL212W	-0.583564	-0.168138	-0.222963	-0.299275
AIM26	YKL037W	SSH1	YBR283C	2.11382	-0.0845358	1.60425	-0.101091
AIM26	YKL037W	SSM4	YIL030C	0.805115	-0.128324	3.82617	-0.0679676
AIM26	YKL037W	STE24	YJR117W	2.35755	0.306801	1.0824	0.290244
AIM26	YKL037W	THI7	YLR237W	0.688528	0.0750262	2.8377	-0.0178628
AIM26	YKL037W	VRG4	YGL225W	-0.552767	0.130169	-1.24504	0.316127
AIM26	YKL037W	YBT1	YLL048C	0.349293	0.204776	0.468695	0.300976
AIM26	YKL037W	YCR023C	YCR023C	1.97993	-0.00699295	1.62357	0.0430923
AIM26	YKL037W	YGL041C	YGL041C	1.34276	-0.078514	2.22238	-0.116441
AIM26	YKL037W	YPF1	YKL100C		-0.218849		-0.160539
AKR2	YOR034C	COS12	YGL263W	-0.78981	-0.210385	-0.361402	-0.195125
AKR2	YOR034C	COT1	YOR316C	-4.56723	-0.0658034	-3.35105	-0.00133031	6
AKR2	YOR034C	ELO1	YJL196C	0.182398	0.0125619	0.765915	-0.252344
AKR2	YOR034C	IRC23	YOR044W		0.300282		0.381532
AKR2	YOR034C	LDS2	YOL047C		0.293348		0.23696
AKR2	YOR034C	NCE102	YPR149W	0.08785	0.129403	-0.119469	0.3095
AKR2	YOR034C	PUG1	YER185W	-0.157613	-0.148623	1.04518	-0.270831
AKR2	YOR034C	RRT8	YOL048C		0.260357		0.376237
AKR2	YOR034C	RSB1	YOR049C		0.38587		0.372379
AKR2	YOR034C	SMA2	YML066C	2.0553	-0.108516	2.29097	-0.270228
AKR2	YOR034C	THI7	YLR237W	1.10531	-0.0270975	2.58846	-0.220649
AKR2	YOR034C	YBR027C	YBR027C	0.389498	-0.0548062	0.370824	-0.305454
AKR2	YOR034C	YMR221C	YMR221C	0.631377	-0.243411	0.938606	-0.279715
AKR2	YOR034C	YPL162C	YPL162C	0.884885	-0.217545	0.443746	-0.201834
AKR2	YOR034C	YPL264C	YPL264C	-0.188844	-0.170185	0.751415	-0.288177
ALE1	YOR175C	BST1	YFL025C	0.347262	0.0301212	2.43534	-0.150689
ALE1	YOR175C	DFG16	YOR030W	0.503975	0.0371375	2.79521	-0.0980632
ALE1	YOR175C	ELO1	YJL196C	1.45497	-3.29811e-05	1.20612	-0.327001
ALE1	YOR175C	ERG3	YLR056W	1.04422	0.0106167	2.75252	-0.0859244
ALE1	YOR175C	GPI17	YDR434W	1.72414	0.108627	2.90519	0.0177342
ALE1	YOR175C	GPI2	YPL076W	-0.141013	0.110963	-0.891576	0.314525
ALE1	YOR175C	HOL1	YNR055C	2.73688	0.00447954	1.24204	0.0953709
ALE1	YOR175C	MEP1	YGR121C	2.20414	0.0811429	1.726	-0.0231335
ALE1	YOR175C	NHA1	YLR138W	-3.57265	0.119116	-3.75041	0.150088
ALE1	YOR175C	NNF2	YGR089W	0.858439	0.08227	2.4761	-0.169946
ALE1	YOR175C	OLE1	YGL055W	0.502007	-0.0753651	-0.283545	0.30099
ALE1	YOR175C	PER1	YCR044C	0.266305	-0.0304283	0.484524	-0.296179
ALE1	YOR175C	SLC1	YDL052C	-16.6646	0.0417016	-16.8158	0.293911
ALE1	YOR175C	THI7	YLR237W	-0.052636	0.0479276	3.41539	-0.163181
ALE1	YOR175C	VBA1	YMR088C	0.050763	-0.0349507	3.02785	-0.121434
ALE1	YOR175C	YBL059W	YBL059W	-3.17055	-0.0703901	-2.07021	0.00270695
ALE1	YOR175C	YDR029W	YDR029W	-0.464912	-0.0619499	-0.311034	-0.264748
ALE1	YOR175C	YPL041C	YPL041C	0.18306	-0.0642708	0.361943	-0.338609
ALG12	YNR030W	ALG3	YBL082C	-0.170172	0.733723	-0.174792	0.682166
ALG12	YNR030W	ALG6	YOR002W	1.10535	0.608674	0.963631	0.510082
ALG12	YNR030W	ALG8	YOR067C	0.565149	0.531213	1.22223	0.495177
ALG12	YNR030W	ALG9	YNL219C	-0.765211	0.770784	-0.338934	0.733438
ALG12	YNR030W	BST1	YFL025C	-0.881181	0.272309	-2.78566	0.201588
ALG12	YNR030W	DIE2	YGR227W	0.668309	0.758762	0.296381	0.71171
ALG12	YNR030W	ERD1	YDR414C	-1.67032	0.336644	-2.46503	0.414954
ALG12	YNR030W	FLC2	YAL053W	-1.23456	0.370536	-0.585745	0.341955
ALG12	YNR030W	GUP1	YGL084C	0.418793	0.326661	0.123105	0.356616
ALG12	YNR030W	KRE1	YNL322C	-10.4035	0.190139	-11.217	0.158934
ALG12	YNR030W	LEM3	YNL323W	-1.82466	0.106128	-4.14708	0.0740835
ALG12	YNR030W	OST3	YOR085W	-16.2294	0.439306	-15.61	0.432048
ALG12	YNR030W	OST5	YGL226C-A	-17.6524	0.37469	-16.5364	0.348221
ALG12	YNR030W	OST6	YML019W	-2.86561	0.339556	-3.22422	0.277604
ALG12	YNR030W	OSW5	YMR148W	-2.9593	0.267168	-1.67091	0.295863
ALG12	YNR030W	PMT1	YDL095W	-3.79741	0.114787	-3.92241	0.156752
ALG12	YNR030W	SAC1	YKL212W	-6.72041	0.175418	-4.80027	0.0569913
ALG12	YNR030W	SPC2	YML055W	-1.00494	0.267369	-1.56068	0.266868
ALG12	YNR030W	STE24	YJR117W	0.007287	0.387512	-0.556202	0.364099
ALG12	YNR030W	STT3	YGL022W	-4.8062	0.423077	-3.54112	0.381611
ALG12	YNR030W	SUR1	YPL057C	-3.76285	0.119244	-2.84871	0.109093
ALG12	YNR030W	SVP26	YHR181W	0.861564	0.267706	0.042265	0.196323
ALG12	YNR030W	SWP1	YMR149W	-6.0554	0.338462	-5.55593	0.249685
ALG12	YNR030W	YML018C	YML018C	-0.2926	0.296081	-0.099663	0.170217
ALG2	YGL065C	COT1	YOR316C	3.10456	-0.0609876	0.470083	-0.0303175
ALG2	YGL065C	ORM2	YLR350W	1.22487	-0.0264159	2.41781	-0.0102852
ALG3	YBL082C	ALG6	YOR002W	-0.271139	0.715465	0.026672	0.643738
ALG3	YBL082C	ALG8	YOR067C	0.673643	0.651013	0.030207	0.524803
ALG3	YBL082C	ALG9	YNL219C	0.746261	0.711449	0.615218	0.684076
ALG3	YBL082C	BST1	YFL025C	-1.87902	0.309001	-4.13706	0.214234
ALG3	YBL082C	DIE2	YGR227W	1.48039	0.738914	0.578348	0.695285
ALG3	YBL082C	DLT1	YMR126C	0.160074	0.262491	-2.37953	0.161298
ALG3	YBL082C	ECM7	YLR443W	2.00624	-0.0488694	2.04258	-0.116855
ALG3	YBL082C	ELO3	YLR372W	-11.0926	0.191621	-12.1978	0.14411
ALG3	YBL082C	ERD1	YDR414C	-4.62406	0.47908	-4.93851	0.548484
ALG3	YBL082C	ERG3	YLR056W	-0.677018	0.313246	-1.67528	0.276951
ALG3	YBL082C	ERV14	YGL054C	-4.19804	0.197421	-4.03382	0.220102
ALG3	YBL082C	ESBP6	YNL125C	0.114154	-0.279326	0.180507	-0.246543
ALG3	YBL082C	FLC2	YAL053W	-4.88766	0.310867	-3.74883	0.331298
ALG3	YBL082C	GUP1	YGL084C	-8.41843	0.331218	-8.80048	0.332968
ALG3	YBL082C	HMG1	YML075C	2.21975	-0.0211326	0.849075	-0.0386572
ALG3	YBL082C	ITR1	YDR497C	2.30855	-0.118036	1.32635	-0.0463248
ALG3	YBL082C	KRE1	YNL322C	-14.6091	0.301504	-15.326	0.282862
ALG3	YBL082C	LAS21	YJL062W	-0.947407	0.273606	-2.61478	0.330374
ALG3	YBL082C	LEM3	YNL323W	-1.3494	0.100968	-5.30153	0.0623405
ALG3	YBL082C	MDL1	YLR188W	-0.290305	-0.216997	0.440388	-0.132949
ALG3	YBL082C	MGR2	YPL098C	1.24843	-0.254463	0.848186	-0.234026
ALG3	YBL082C	NHA1	YLR138W	-2.67549	0.134172	-3.14317	0.291022
ALG3	YBL082C	NHX1	YDR456W	-3.64953	0.316988	-2.92328	0.360873
ALG3	YBL082C	OST3	YOR085W	-18.017	0.513825	-16.7799	0.495468
ALG3	YBL082C	OST5	YGL226C-A	-17.5906	0.383321	-17.2379	0.372834
ALG3	YBL082C	OST6	YML019W	-4.76809	0.342184	-5.1959	0.290763
ALG3	YBL082C	OSW5	YMR148W	-3.95035	0.287609	-5.2834	0.33655
ALG3	YBL082C	PMT1	YDL095W	-4.49875	0.188271	-4.75227	0.228119
ALG3	YBL082C	PRM2	YIL037C	0.993648	-0.238731	0.107453	-0.100272
ALG3	YBL082C	RGT2	YDL138W	-2.88626	-0.0650746	-3.08299	-0.0472962
ALG3	YBL082C	SAC1	YKL212W	-9.8045	0.275212	-11.6589	0.152204
ALG3	YBL082C	SHR3	YDL212W	0.208809	-0.121744	-0.879766	-0.26042
ALG3	YBL082C	SMA2	YML066C	-1.64225	0.13415	-3.08434	0.152142
ALG3	YBL082C	SPC2	YML055W	-0.926638	0.313373	-0.963383	0.328172
ALG3	YBL082C	SSM4	YIL030C	-1.37228	0.0596213	-3.16245	0.021922
ALG3	YBL082C	STE24	YJR117W	-9.74846	0.454628	-8.91407	0.437068
ALG3	YBL082C	STT3	YGL022W	-12.1908	0.373112	-12.7133	0.297443
ALG3	YBL082C	SUR1	YPL057C	-7.47165	0.228229	-5.79673	0.240154
ALG3	YBL082C	SVP26	YHR181W	-0.08716	0.307609	-0.867943	0.143341
ALG3	YBL082C	SWP1	YMR149W	-15.0381	0.45418	-15.6164	0.343524
ALG3	YBL082C	TSC13	YDL015C	-4.26948	0.0213861	-2.6345	-0.168865
ALG3	YBL082C	VBA5	YKR105C	-1.46345	0.104351	-3.72628	0.00977227
ALG3	YBL082C	VRG4	YGL225W	-0.880086	0.237582	-0.002176	0.310563
ALG3	YBL082C	YBR292C	YBR292C	0.863859	-0.215292	0.740035	-0.212865
ALG3	YBL082C	YEA4	YEL004W	2.53247	-0.0708739	2.31234	-0.0136307
ALG3	YBL082C	YGR026W	YGR026W	1.61369	-0.125858	2.20291	-0.118851
ALG3	YBL082C	YSP1	YHR155W	-1.33834	-0.0116256	-3.29348	-0.155113
ALG6	YOR002W	ALG8	YOR067C		0.617504		0.653451
ALG6	YOR002W	ALG9	YNL219C	1.97317	0.527282	1.70215	0.372505
ALG6	YOR002W	AQR1	YNL065W	1.49833	-0.0255287	2.29195	0.0541269
ALG6	YOR002W	ARV1	YLR242C	-0.530189	0.305207	0.419594	0.0708294
ALG6	YOR002W	BST1	YFL025C	-2.27796	0.277994	2.04659	0.0798092
ALG6	YOR002W	COQ2	YNR041C	1.93717	0.0549716	0.974644	0.16274
ALG6	YOR002W	COT1	YOR316C	-4.17333	0.1562	-4.18358	0.140818	6
ALG6	YOR002W	DIE2	YGR227W	0.680716	0.61155	-0.463008	0.582068
ALG6	YOR002W	DLT1	YMR126C	-0.44435	0.315936	0.713481	0.0842644
ALG6	YOR002W	ECM7	YLR443W	2.28115	-0.144698	2.39528	-0.199423
ALG6	YOR002W	ELO1	YJL196C	0.020055	-0.091964	1.1074	-0.292139
ALG6	YOR002W	ELO3	YLR372W	-4.65227	0.170372	-4.43467	0.238566
ALG6	YOR002W	ERD1	YDR414C	-0.258503	0.348637	-0.952778	0.298078
ALG6	YOR002W	ERG3	YLR056W	-4.47502	0.184949	-0.611533	0.0909138
ALG6	YOR002W	ERJ5	YFR041C	0.125227	-0.0502835	2.2803	-0.207351
ALG6	YOR002W	ERV14	YGL054C	-1.02668	0.264794	0.622956	0.148883
ALG6	YOR002W	ESBP6	YNL125C	1.0805	-0.23857	1.23922	-0.122702
ALG6	YOR002W	GUP1	YGL084C	-7.64716	0.276772	-7.62102	0.240825
ALG6	YOR002W	HUT1	YPL244C	2.03255	0.071438	1.21062	0.0637504
ALG6	YOR002W	KRE1	YNL322C	-4.95389	0.200368	-5.53985	0.217555
ALG6	YOR002W	LAS21	YJL062W	-3.32151	0.315605	-1.99981	0.195922
ALG6	YOR002W	NHX1	YDR456W	-5.22141	0.250705	-2.75564	0.21288
ALG6	YOR002W	NNF2	YGR089W	1.00491	-0.0182966	2.44821	-0.146095
ALG6	YOR002W	OST3	YOR085W		0.41233		0.400736
ALG6	YOR002W	OST5	YGL226C-A	-14.34	0.296646	-13.739	0.278091
ALG6	YOR002W	OST6	YML019W	-4.73181	0.253507	-3.41057	0.175773
ALG6	YOR002W	OSW5	YMR148W	-3.32357	0.249158	-3.94894	0.305171
ALG6	YOR002W	PER1	YCR044C	-0.079318	0.0618383	3.64038	-0.00441278
ALG6	YOR002W	PIS1	YPR113W	2.7087	-0.00846607	1.2807	-0.0138764
ALG6	YOR002W	PMT1	YDL095W	-15.0234	0.259068	-12.5854	0.170771
ALG6	YOR002W	PMT4	YJR143C	-0.88792	0.332447	-0.683802	0.123391
ALG6	YOR002W	RCF2	YNR018W	2.07572	0.00672572	0.497081	0.0943597
ALG6	YOR002W	SAC1	YKL212W	-6.66208	0.150769	-6.56419	0.0839859
ALG6	YOR002W	SRF1	YDL133W	0.899701	0.257106	-0.078515	0.33715
ALG6	YOR002W	SSH1	YBR283C	5.96265	-0.14764	4.43332	-0.122286
ALG6	YOR002W	STE24	YJR117W	-2.25437	0.306871	-1.7919	0.240278
ALG6	YOR002W	STT3	YGL022W	-14.2988	0.171564	-11.93	0.245578
ALG6	YOR002W	SUR1	YPL057C	-5.52437	0.113791	-5.22647	0.173903
ALG6	YOR002W	SVP26	YHR181W	0.312407	0.273766	-0.009974	0.147649
ALG6	YOR002W	SWP1	YMR149W	-16.3113	0.420822	-14.8456	0.412342
ALG6	YOR002W	TDA5	YLR426W	-2.91318	0.0955827	-1.68741	-0.0160766
ALG6	YOR002W	THI7	YLR237W	-0.29716	0.148712	2.70032	-0.053364
ALG6	YOR002W	VPS68	YOL129W	-0.881251	0.301578	-0.628572	0.190087
ALG8	YOR067C	ALG9	YNL219C	1.99089	0.576829	1.14122	0.429064
ALG8	YOR067C	BST1	YFL025C	-1.06347	0.00851626	3.10462	-0.127654
ALG8	YOR067C	DCV1	YFR012W	-0.480398	0.00964628	2.72033	-0.0428962
ALG8	YOR067C	DIE2	YGR227W	-0.183253	0.638974	-0.632854	0.595598
ALG8	YOR067C	ERJ5	YFR041C	-1.26031	-0.0150754	2.28116	-0.102853
ALG8	YOR067C	GUP1	YGL084C	-9.06587	0.113404	-8.37625	0.113257
ALG8	YOR067C	GUP2	YPL189W	-3.01931	-0.00526426	-0.966376	-0.0686298
ALG8	YOR067C	KRE1	YNL322C	-1.57347	0.191826	-4.63202	0.155053
ALG8	YOR067C	MDL1	YLR188W	0.196984	-0.227478	0.22943	-0.0137894
ALG8	YOR067C	NHX1	YDR456W		0.344201		0.229661
ALG8	YOR067C	OST3	YOR085W		0.31824		0.333959
ALG8	YOR067C	OST5	YGL226C-A	-13.4058	0.276865	-14.7039	0.262985
ALG8	YOR067C	OSW5	YMR148W	-4.65714	0.20924	-2.61974	0.224765
ALG8	YOR067C	PRM2	YIL037C	0.079173	-0.214653	-0.05012	-0.0837983
ALG8	YOR067C	SMF2	YHR050W	-0.009873	0.00458337	2.29984	-0.191814
ALG8	YOR067C	SSM4	YIL030C	-0.280555	-0.0169059	3.46641	-0.0488946
ALG8	YOR067C	STT3	YGL022W		0.211134		0.329036
ALG8	YOR067C	SWP1	YMR149W	-15.6234	0.397155	-15.1127	0.412843
ALG8	YOR067C	VBA1	YMR088C	-1.22958	0.0713234	2.5514	-0.0508999
ALG8	YOR067C	YSP1	YHR155W	0.766883	0.0618172	2.62841	-0.041417
ALG9	YNL219C	ASI3	YNL008C	2.19092	0.00815968	1.50338	0.0752846
ALG9	YNL219C	ATO3	YDR384C	2.62229	-0.0800042	1.75408	-0.158242
ALG9	YNL219C	BST1	YFL025C	-1.20255	0.249456	-3.91535	0.232325
ALG9	YNL219C	COQ2	YNR041C	-2.56688	0.0252574	-3.09232	-0.135779
ALG9	YNL219C	DIE2	YGR227W	0.95092	0.736573	0.367779	0.684763
ALG9	YNL219C	ELO3	YLR372W	-3.8725	0.139023	-2.50229	0.0516097
ALG9	YNL219C	ERD1	YDR414C	-1.31972	0.362282	-0.970703	0.435137
ALG9	YNL219C	FLC2	YAL053W	-0.634685	0.30736	0.63001	0.306267
ALG9	YNL219C	FUN14	YAL008W	1.61069	-0.156694	2.90851	-0.0775248
ALG9	YNL219C	GUP1	YGL084C	-2.40796	0.30483	-2.49679	0.332876
ALG9	YNL219C	KRE1	YNL322C	-10.6644	0.244037	-12.2016	0.191354
ALG9	YNL219C	LDS1	YAL018C	1.9766	-0.103553	1.79634	-0.0360657
ALG9	YNL219C	LEM3	YNL323W	-0.974282	0.0976614	-5.95142	0.123584
ALG9	YNL219C	NUR1	YDL089W	-1.23463	-0.0121793	-3.10583	-0.0435776
ALG9	YNL219C	OST3	YOR085W	-16.4218	0.409474	-16.2655	0.389253
ALG9	YNL219C	OST5	YGL226C-A	-18.2311	0.310008	-17.9427	0.289033
ALG9	YNL219C	OST6	YML019W	-2.93432	0.316742	-2.92503	0.265905
ALG9	YNL219C	OSW5	YMR148W	-3.10293	0.228428	-1.77873	0.222918
ALG9	YNL219C	PMT1	YDL095W	-4.22717	0.102194	-5.31104	0.171077
ALG9	YNL219C	PRM2	YIL037C	1.06695	-0.214601	1.05575	-0.213649
ALG9	YNL219C	SAC1	YKL212W	-0.484413	0.261281	-2.26821	0.149785
ALG9	YNL219C	STE24	YJR117W	-1.69714	0.317439	-1.06398	0.299251
ALG9	YNL219C	STT3	YGL022W	-2.61197	0.342752	-2.94184	0.276338
ALG9	YNL219C	SWP1	YMR149W	-8.43171	0.303419	-7.74893	0.207049
ALG9	YNL219C	THI7	YLR237W	-2.55997	0.126193	-3.72	0.181397
ALG9	YNL219C	TIM17	YJL143W	0.581699	-0.0596394	2.53016	-0.208044
ALG9	YNL219C	VBA5	YKR105C	-1.56344	0.0355341	-3.16378	-0.00400647
ALG9	YNL219C	YBL059W	YBL059W	-2.96873	-0.0110451	-1.63356	0.0283723
ALG9	YNL219C	YBT1	YLL048C	-3.19577	0.109687	-3.40809	0.119528
ALG9	YNL219C	YKR051W	YKR051W	-2.81006	0.0581428	-4.47728	0.132664
ALG9	YNL219C	YML018C	YML018C	1.11599	0.297812	1.95059	0.202896
ALG9	YNL219C	ZRG17	YNR039C	2.02863	-0.0170075	2.35851	0.0775009
ALR2	YFL050C	BRE4	YDL231C	0.97906	0.281505	0.424843	0.333905
ALR2	YFL050C	BUD9	YGR041W	-1.3365	-0.222274	-1.13624	-0.084258
ALR2	YFL050C	DCV1	YFR012W		0.268872		0.295701
ALR2	YFL050C	DTR1	YBR180W	0.08589	0.281867	0.136686	0.290168
ALR2	YFL050C	ERP6	YGL002W	-0.512792	0.285435	-0.776178	0.269102
ALR2	YFL050C	FCY2	YER056C	1.5566	-0.259832	0.820227	-0.173574
ALR2	YFL050C	GMH1	YKR030W	0.552805	0.276686	0.426154	0.189379
ALR2	YFL050C	ILM1	YJR118C	3.04174	-0.0701823	3.79718	-0.055232
ALR2	YFL050C	IZH4	YOL101C	-1.32248	-0.096339	-3.58806	-0.0436276
ALR2	YFL050C	JEN1	YKL217W	-0.360881	-0.28459	-0.011267	-0.167932
ALR2	YFL050C	MDL2	YPL270W	-0.949711	0.247498	-0.980387	0.354421
ALR2	YFL050C	MPO1	YGL010W	0.187306	0.190046	0.598346	0.323781
ALR2	YFL050C	MRH1	YDR033W	-0.01869	0.260202	0.279417	0.381096
ALR2	YFL050C	PAM17	YKR065C	1.56074	0.129989	2.59102	0.169113
ALR2	YFL050C	PEX31	YGR004W	-0.736856	-0.242873	0.173138	-0.113862
ALR2	YFL050C	PRM8	YGL053W	0.542436	0.269226	1.00466	0.220402
ALR2	YFL050C	QDR3	YBR043C	-0.013635	0.316652	-0.230347	0.301014
ALR2	YFL050C	RTN2	YDL204W	-0.95263	0.254622	-0.559393	0.399575
ALR2	YFL050C	SCS3	YGL126W	1.9213	-0.0550489	1.45619	-0.0503135
ALR2	YFL050C	SHR3	YDL212W	0.27995	0.188455	1.0351	0.308677
ALR2	YFL050C	SNQ2	YDR011W	-0.239563	0.287645	-0.300673	0.41072
ALR2	YFL050C	SPC2	YML055W	0.117239	-0.236425	-0.849058	-0.132777
ALR2	YFL050C	TVP23	YDR084C	-0.284718	0.282234	0.342721	0.345662
ALR2	YFL050C	VBA1	YMR088C	0.465612	0.306452	0.06468	0.300844
ALR2	YFL050C	VMR1	YHL035C	0.137115	-0.215127	-0.366901	-0.140606
ALR2	YFL050C	VPS68	YOL129W	0.695692	-0.0796809	2.65549	-0.0630143
ALR2	YFL050C	YBT1	YLL048C	0.771938	-0.237027	0.130155	-0.193302
ALR2	YFL050C	YDR018C	YDR018C	0.365209	0.228224	-0.076359	0.301732
ALR2	YFL050C	YDR090C	YDR090C	0.734097	0.165981	0.548647	0.310968
ALR2	YFL050C	YFL034W	YFL034W		0.285231		0.376517
ALR2	YFL050C	YFL051C	YFL051C		0.375965		0.315406
ALR2	YFL050C	YGL041C	YGL041C	-0.592867	0.234486	0.419052	0.445351
ALR2	YFL050C	YIL166C	YIL166C	0.435279	-0.223135	0.833	-0.145584
ALR2	YFL050C	YKL044W	YKL044W	1.00598	-0.294203	1.24386	-0.178154
ALR2	YFL050C	YMD8	YML038C	2.09078	0.0425273	0.743489	0.0143875
ALR2	YFL050C	YOP1	YPR028W	0.394995	0.207625	0.369883	0.308262
ALR2	YFL050C	YPC1	YBR183W	-0.238002	0.316721	-0.221311	0.31125
ALR2	YFL050C	YPR003C	YPR003C	-0.0816	0.268142	-0.091648	0.39125
ALR2	YFL050C	YSP1	YHR155W	-0.088785	0.218259	1.05428	0.324355
AQR1	YNL065W	ERG3	YLR056W	0.756747	0.0291123	2.6614	0.0118789
AQR1	YNL065W	MAL31	YBR298C	2.02135	-0.00171786	1.02929	-0.0190058
AQR1	YNL065W	NNF2	YGR089W	0.95834	0.0560495	2.22373	-0.0319333
AQR1	YNL065W	PER1	YCR044C	1.0414	0.0341353	3.12185	0.0767891
AQR1	YNL065W	YHL008C	YHL008C	2.2205	0.0593666	1.11787	-0.00365388
AQY1	YPR192W	OPT2	YPR194C		0.266317		0.355516
AQY1	YPR192W	TIM17	YJL143W	0.679	0.0758501	2.22142	-0.0634066
AQY1	YPR192W	TPO3	YPR156C		0.274693		0.333696
AQY1	YPR192W	YPR027C	YPR027C	1.39905	0.102408	2.25004	0.0739854
AQY2	YLL052C	HVG1	YER039C	-0.142509	0.118388	-1.08702	0.371419
AQY2	YLL052C	MMP1	YLL061W		0.334736		0.355421
AQY2	YLL052C	YCT1	YLL055W		0.243509		0.386437
AQY2	YLL052C	YLL053C	YLL053C		0.324642		0.362382
AQY2	YLL052C	YMD8	YML038C	1.33731	0.246516	0.171979	0.379866
ARE1	YCR048W	COS6	YGR295C	-0.052336	0.0584672	3.15589	0.18023
ARE1	YCR048W	ELO1	YJL196C	-0.225204	0.136713	-1.08292	0.308764
ARE1	YCR048W	GUP1	YGL084C	1.67602	0.0014075	2.20992	0.0368551
ARE1	YCR048W	ILM1	YJR118C	-0.467469	-0.0725648	-1.15843	-0.307415
ARE1	YCR048W	RCF1	YML030W	0.224325	-0.109327	-0.893465	-0.283083
ARE1	YCR048W	RRT8	YOL048C	-0.305509	-0.132679	-0.395718	-0.262863
ARE1	YCR048W	SDH4	YDR178W	1.25904	0.044351	2.24298	-0.021081
ARE1	YCR048W	SNF3	YDL194W	1.94787	0.230103	1.51352	0.258611
ARE1	YCR048W	TIM17	YJL143W	0.243153	0.00821915	0.980189	-0.256348
ARN1	YHL040C	EMP70	YLR083C	-0.300601	-0.25867	-0.363544	-0.118276
ARN1	YHL040C	ERF2	YLR246W	0.242612	-0.124971	2.24246	-0.102827
ARN1	YHL040C	ERJ5	YFR041C	0.653826	0.108889	-5.40692	0.0556444
ARN1	YHL040C	FHN1	YGR131W	1.40771	0.221594	1.20355	0.307341
ARN1	YHL040C	FRE2	YKL220C	1.58386	0.0730159	2.91908	-0.00119086
ARN1	YHL040C	SCT1	YBL011W	1.95466	0.0209661	1.42903	-0.0970321
ARN2	YHL047C	UIP3	YAR027W	2.10566	0.0773096	0.342279	0.103601
ARN2	YHL047C	YGR168C	YGR168C	0.813604	0.297497	1.20258	0.343496
ARN2	YHL047C	YHL044W	YHL044W		0.178729		0.317021
ARR3	YPR201W	CPT1	YNL130C	1.61371	-0.0378468	2.4156	-0.170936
ARR3	YPR201W	ECM33	YBR078W	1.27745	-0.0876348	2.37588	-0.0678535
ARR3	YPR201W	ERS1	YCR075C	-3.22854	-0.120779	-5.26818	-0.132076
ARR3	YPR201W	HMG1	YML075C	2.03028	0.135104	0.04339	0.0544201
ARR3	YPR201W	OPT2	YPR194C		0.36644		0.403355
ARR3	YPR201W	PUT3	YKL015W	0.820519	-0.001088	2.51782	0.0620671
ARR3	YPR201W	SGE1	YPR198W		0.427753		0.431118
ARR3	YPR201W	SNA2	YDR525W-A	2.14297	-0.0649437	1.65448	-0.0207366
ARR3	YPR201W	YGL041C	YGL041C	2.12487	-0.0133642	1.57581	-0.134851
ARR3	YPR201W	YHR140W	YHR140W	2.04112	-0.0473827	0.69702	-0.124847
ARR3	YPR201W	YJR015W	YJR015W	2.35327	-0.0752856	0.943613	-0.131814
ARR3	YPR201W	YOL162W	YOL162W	2.04623	-0.0487044	1.57962	-0.129491
ARR3	YPR201W	YPR071W	YPR071W	3.3688	0.0408216	2.11727	0.0553677
ARV1	YLR242C	BST1	YFL025C	-6.85264	0.276971	-5.79059	0.434934
ARV1	YLR242C	CHS3	YBR023C	-2.0043	0.162482	-4.09188	0.104927
ARV1	YLR242C	CHS7	YHR142W	-3.13433	0.220812	-5.80859	0.246521
ARV1	YLR242C	COA3	YJL062W-A	1.33402	0.150822	3.28332	0.0159398
ARV1	YLR242C	COQ2	YNR041C	1.91344	0.111838	3.17243	-0.0680735
ARV1	YLR242C	COX18	YGR062C	1.16022	0.0897471	2.29134	-0.0329838
ARV1	YLR242C	CWH43	YCR017C	-0.683874	0.34479	0.304377	0.336865
ARV1	YLR242C	DER1	YBR201W	-1.97577	-0.0204055	-3.90721	0.177694
ARV1	YLR242C	DFG16	YOR030W	-2.25744	0.0811011	-5.06536	0.191178
ARV1	YLR242C	DLT1	YMR126C	-0.745873	0.27157	-0.723468	0.238362
ARV1	YLR242C	DNF2	YDR093W	-5.05775	-0.109887	-6.0638	0.0490151
ARV1	YLR242C	DPP1	YDR284C	0.514051	-0.109083	2.51383	-0.26123
ARV1	YLR242C	ECM33	YBR078W	-2.87289	0.418441	-3.37122	0.381998
ARV1	YLR242C	ECM7	YLR443W	1.99982	-0.050762	2.36238	-0.00941035
ARV1	YLR242C	ELO3	YLR372W	-3.88686	0.0818693	-2.66269	-0.030269
ARV1	YLR242C	ENV10	YLR065C	1.81943	0.0387073	2.32558	-0.0273088
ARV1	YLR242C	ERD1	YDR414C	-1.06755	0.343038	-1.56171	0.242613
ARV1	YLR242C	ERG1	YGR175C	-0.531215	-0.116321	0.156085	-0.285386
ARV1	YLR242C	ERG3	YLR056W	-6.47427	0.170541	-4.06551	0.170159
ARV1	YLR242C	ERP1	YAR002C-A	-0.198949	0.29364	-1.37228	0.27121
ARV1	YLR242C	ERV14	YGL054C	-7.29136	0.355498	-6.82486	0.266978
ARV1	YLR242C	GET2	YER083C	-10.5378	0.181924	-11.373	0.0666403
ARV1	YLR242C	GPI13	YLL031C	-0.884578	-0.0977812	0.290942	-0.250307
ARV1	YLR242C	GPI17	YDR434W	-2.17006	0.270555	-1.94046	0.259182
ARV1	YLR242C	GPI2	YPL076W	-3.50397	-0.0822496	-4.71249	-0.215684
ARV1	YLR242C	GUP1	YGL084C	-12.8983	0.306039	-12.8081	0.208657
ARV1	YLR242C	HMG1	YML075C	-4.9589	0.109054	-5.9995	0.186086
ARV1	YLR242C	HMG2	YLR450W	-6.49421	0.113154	-7.66563	0.139617
ARV1	YLR242C	ILM1	YJR118C	2.1102	0.174555	2.9545	-0.0361164
ARV1	YLR242C	IRC8	YJL051W	-0.212636	-0.19522	1.19979	-0.25842
ARV1	YLR242C	KRE1	YNL322C	-0.386419	0.382344	0.271514	0.153507
ARV1	YLR242C	LAS21	YJL062W	-8.6737	0.398275	-6.52377	0.460484
ARV1	YLR242C	LCB3	YJL134W	-0.442333	0.0435575	-3.97679	0.233005
ARV1	YLR242C	LEM3	YNL323W	-8.51774	0.0812908	-10.93	0.270268
ARV1	YLR242C	MGR2	YPL098C	2.64072	-0.114316	3.49607	-0.139991
ARV1	YLR242C	NHX1	YDR456W	-5.1379	0.124663	-2.65157	0.0550084
ARV1	YLR242C	NNF2	YGR089W	-0.586059	-0.0153601	-3.07769	0.174145
ARV1	YLR242C	OLE1	YGL055W	0.205154	0.0467112	2.29827	-0.308737
ARV1	YLR242C	OST3	YOR085W	-3.19596	0.353134	-2.08261	0.205976
ARV1	YLR242C	PCP1	YGR101W	0.935117	-0.104951	3.00377	-0.248321
ARV1	YLR242C	PER1	YCR044C	-1.57169	0.106018	-0.790101	0.442941
ARV1	YLR242C	PET9	YBL030C	1.31088	-0.106241	0.735478	-0.261974
ARV1	YLR242C	PMT1	YDL095W	-4.13554	0.491776	-4.69681	0.448045
ARV1	YLR242C	PMT4	YJR143C	-2.43079	0.238836	-5.60912	0.265262
ARV1	YLR242C	RIM9	YMR063W	-1.56366	0.0600579	-4.925	0.0948501
ARV1	YLR242C	SCT1	YBL011W	1.00529	0.026796	3.18563	-0.168716
ARV1	YLR242C	SMA2	YML066C	2.6929	-0.0426139	2.7703	0.0360875
ARV1	YLR242C	SSH1	YBR283C	3.16134	-0.13065	3.20711	-0.104043
ARV1	YLR242C	STE24	YJR117W	-0.036892	0.254392	2.74855	0.14876
ARV1	YLR242C	SUR1	YPL057C	-3.06692	-0.0101947	-0.946756	-0.0877696
ARV1	YLR242C	TIM17	YJL143W	3.34092	-0.00750747	4.7043	-0.204146
ARV1	YLR242C	VHT1	YGR065C	0.30938	-0.166215	0.687274	-0.258504
ARV1	YLR242C	YPL041C	YPL041C	-1.88753	0.126239	-4.26218	0.352472
ASG7	YJL170C	MNR2	YKL064W	2.07431	0.0437894	1.45075	0.0473356
ASG7	YJL170C	TUL1	YKL034W	2.27786	0.00113955	2.3553	0.0433688
ASI1	YMR119W	LEM3	YNL323W	-0.801047	0.0628793	-3.14768	0.0650287
ASI1	YMR119W	PDR18	YNR070W	1.11149	-0.00723252	2.29303	-0.103316
ASI1	YMR119W	SAC1	YKL212W	-0.672387	-0.188301	0.184579	-0.250201
ASI1	YMR119W	SHH3	YMR118C		0.272662		0.350504
ASI1	YMR119W	SMA2	YML066C	2.00014	-0.0287185	1.14468	-0.0394696
ASI1	YMR119W	SPC2	YML055W	1.94282	0.0767242	-0.583731	0.0442116
ASI1	YMR119W	SSH1	YBR283C	-3.67294	0.0459455	-2.22548	-0.0441361
ASI1	YMR119W	YIP3	YNL044W	1.77713	0.177596	3.08556	0.0215226
ASI1	YMR119W	YNL046W	YNL046W	1.17087	0.293319	0.718576	0.252402
ASI2	YNL159C	BRL1	YHR036W	2.33558	0.107399	1.68439	0.0331701
ASI2	YNL159C	CHS3	YBR023C	1.90793	0.0853462	0.776405	0.0638532
ASI2	YNL159C	COQ2	YNR041C	-1.70759	-0.0973058	0.404188	-0.250645
ASI2	YNL159C	COX18	YGR062C	-1.22042	-0.182162	-1.14895	-0.283908
ASI2	YNL159C	FET4	YMR319C	0.109515	0.0707513	2.58461	0.0860321
ASI2	YNL159C	GPI19	YDR437W	-0.44844	-0.0838254	-0.515193	-0.262709
ASI2	YNL159C	LCB3	YJL134W	1.90904	0.0758424	-0.746485	0.208324
ASI2	YNL159C	MAL31	YBR298C	0.936322	-0.100321	-0.166151	-0.267924
ASI2	YNL159C	OLE1	YGL055W	0.335922	-0.0530156	1.46663	-0.266127
ASI2	YNL159C	PCA1	YBR295W	-0.689996	-0.124209	-0.355925	-0.265177
ASI2	YNL159C	PER1	YCR044C	0.011345	-0.0710931	-3.02782	0.187488
ASI2	YNL159C	PEX31	YGR004W	-1.6962	-0.0346129	-0.443645	-0.322469
ASI2	YNL159C	PHO91	YNR013C	0.619181	0.264987	0.335024	0.239168
ASI2	YNL159C	RRT8	YOL048C	1.88081	0.084212	2.25715	-0.077573
ASI2	YNL159C	RSN1	YMR266W	0.188652	0.335462	0.295936	0.395096
ASI2	YNL159C	SDH4	YDR178W	0.497124	-0.102423	0.204795	-0.292635
ASI2	YNL159C	TVP38	YKR088C	0.29629	-0.0748091	0.596733	-0.25351
ASI2	YNL159C	YBT1	YLL048C	1.90237	0.177186	0.255343	0.00989229
ASI2	YNL159C	YCR061W	YCR061W	-0.508234	-0.0767066	-0.268213	-0.262761
ASI2	YNL159C	ZRC1	YMR243C	-1.5386	-0.0972689	-1.58834	-0.280973
ASI3	YNL008C	AVT3	YKL146W	0.175596	-0.213678	0.317822	-0.136369
ASI3	YNL008C	GUP2	YPL189W	0.052523	-0.25248	-0.853363	0.0412326
ASI3	YNL008C	KEI1	YDR367W	0.566114	-0.128967	-0.177794	-0.321172
ASI3	YNL008C	OLE1	YGL055W	-0.206594	-0.0397344	-0.101967	-0.263805
ASI3	YNL008C	SNQ2	YDR011W	0.341758	-0.211344	0.148666	-0.0325728
ASI3	YNL008C	TPO2	YGR138C	1.26747	0.278199	0.860306	0.154435
ASI3	YNL008C	VHT1	YGR065C	0.292462	-0.151525	0.316204	-0.251426
ASI3	YNL008C	YDL180W	YDL180W	2.09467	0.036169	0.444543	0.0189419
ATG22	YCL038C	KRE1	YNL322C	-2.83549	0.102135	-3.15099	0.129841
ATG22	YCL038C	YDL027C	YDL027C	1.45793	0.238811	1.75002	0.300251
ATG33	YLR356W	ATR1	YML116W	0.405389	0.282056	0.69858	0.281897
ATG33	YLR356W	BUD8	YLR353W		0.291592		0.364859
ATG33	YLR356W	FRE8	YLR047C	2.13332	0.120941	1.64876	0.111716
ATG33	YLR356W	YLR050C	YLR050C	1.17184	0.311899	1.66568	0.10811
ATG33	YLR356W	YPF1	YKL100C	2.02534	0.154987	0.479246	0.188851
ATG9	YDL149W	DTR1	YBR180W	1.30898	-0.0923782	2.20683	-0.122585
ATG9	YDL149W	FCY2	YER056C	1.24613	-0.0170969	2.67345	-0.0587707
ATG9	YDL149W	FCY21	YER060W	-3.01811	0.0240657	-2.98358	0.0653474
ATG9	YDL149W	GAP1	YKR039W	3.26997	-0.0472735	1.5429	-0.128992
ATG9	YDL149W	MEP1	YGR121C	1.96089	-0.0190788	0.397336	-0.00155151
ATG9	YDL149W	SSU1	YPL092W	2.26588	-0.064553	1.6845	-0.0978637
ATG9	YDL149W	YDR090C	YDR090C	1.94037	0.0612868	1.68625	-0.0150595
ATG9	YDL149W	YKL031W	YKL031W	-3.37875	-0.00165497	-3.56918	0.0755362
ATG9	YDL149W	YPR071W	YPR071W	-2.78114	-0.000555033	-3.33986	0.0143574
ATM1	YMR301C	ECM33	YBR078W	-0.006983	-0.0469432	0.268958	-0.259592
ATM1	YMR301C	IZH3	YLR023C	0.295001	-0.0447873	0.718199	-0.265641
ATM1	YMR301C	PEX31	YGR004W	-0.839389	0.0718228	-1.09762	0.364956
ATM1	YMR301C	QDR2	YIL121W	0.193194	-0.135899	1.26878	-0.253391
ATM1	YMR301C	SMF2	YHR050W	-0.14364	-0.11519	0.221607	-0.276764
ATM1	YMR301C	TPO4	YOR273C	0.375697	0.143849	0.052038	0.324872
ATO2	YNR002C	CCC2	YDR270W	-0.362415	-0.215552	-0.182623	-0.0502973
ATO2	YNR002C	CHO1	YER026C	2.03302	0.0475254	0.860322	0.0958626
ATO2	YNR002C	PHO91	YNR013C		0.203543		0.31195
ATO2	YNR002C	TDA5	YLR426W	1.90114	-0.110966	1.94228	-0.065949
ATO3	YDR384C	FRE6	YLL051C	0.3458	-0.226116	0.29092	-0.112225
ATO3	YDR384C	GAL2	YLR081W	0.564385	-0.245818	0.814788	-0.283995
ATO3	YDR384C	KEI1	YDR367W		0.365146		0.351781
ATO3	YDR384C	MPC1	YGL080W	2.63694	0.132817	2.68667	0.0954568
ATO3	YDR384C	NTE1	YML059C	-1.22627	-0.174549	-0.441271	-0.251525
ATO3	YDR384C	OST6	YML019W	0.360537	-0.296058	-0.079661	-0.174518
ATO3	YDR384C	RCE1	YMR274C	-0.154953	-0.271359	-0.167518	-0.207007
ATO3	YDR384C	SAC1	YKL212W	2.13733	-0.0665194	1.8716	-0.116992
ATO3	YDR384C	SDH4	YDR178W	0.107573	0.266872	0.346636	0.238359
ATO3	YDR384C	SMA2	YML066C	0.24385	-0.124979	0.533681	-0.278623
ATO3	YDR384C	SPC2	YML055W	0.46677	-0.216496	1.6953	-0.143501
ATO3	YDR384C	SPG3	YDR504C	-0.794232	-0.17435	-0.344481	-0.250371
ATO3	YDR384C	STE24	YJR117W	0.71911	-0.253026	0.273916	-0.163356
ATO3	YDR384C	THI74	YDR438W		0.33384		0.102684
ATO3	YDR384C	TIM17	YJL143W	2.04007	0.150076	1.05026	0.0984794
ATO3	YDR384C	TPO2	YGR138C	0.522072	-0.2119	1.02162	-0.134447
ATO3	YDR384C	VBA2	YBR293W	-0.341767	-0.245371	-0.290276	-0.124224
ATO3	YDR384C	YAR047C	YAR047C	-0.561297	-0.217991	-0.383332	-0.136457
ATO3	YDR384C	YBT1	YLL048C	0.019229	-0.252205	0.57727	-0.28708
ATO3	YDR384C	YDR029W	YDR029W	0.256071	-0.164648	-0.375409	-0.284623
ATO3	YDR384C	YIP3	YNL044W	-0.791649	-0.214671	-0.848322	-0.118658
ATO3	YDR384C	YMR155W	YMR155W	-0.008867	-0.229634	-0.24392	-0.073533
ATO3	YDR384C	YNL320W	YNL320W	-0.593184	-0.253707	0.236582	-0.102764
ATO3	YDR384C	YOR292C	YOR292C	0.217822	-0.223472	0.045425	-0.20107
ATR1	YML116W	ERP2	YAL007C	1.02051	-0.00446039	2.44468	0.00620856
ATR1	YML116W	PET9	YBL030C	-0.219914	0.263574	-0.498388	0.129123
ATR1	YML116W	TPO2	YGR138C	1.31875	0.0887941	2.32988	0.0245313
AUS1	YOR011W	AVT5	YBL089W	-3.98101	-0.249946	-3.85705	-0.0850683
AUS1	YOR011W	BRL1	YHR036W	-0.283784	0.281738	0.89163	0.205938
AUS1	YOR011W	COA3	YJL062W-A	-6.07393	-0.321916	-4.40571	-0.349246
AUS1	YOR011W	COQ2	YNR041C	-8.28111	-0.289801	-6.96966	-0.33625
AUS1	YOR011W	COS12	YGL263W	1.33967	0.334762	0.757909	0.27516
AUS1	YOR011W	COT1	YOR316C	-2.64404	0.408179	-2.318	0.406344	6
AUS1	YOR011W	COX18	YGR062C	-6.87623	-0.252685	-6.17438	-0.192504
AUS1	YOR011W	CRC1	YOR100C		0.325724		0.192928
AUS1	YOR011W	CRD1	YDL142C	-4.31764	-0.0288252	-4.4357	-0.069025
AUS1	YOR011W	DSC3	YOR223W	0.605087	0.355347	1.39998	0.217011
AUS1	YOR011W	EMP46	YLR080W	1.62942	0.327577	1.70046	0.431485
AUS1	YOR011W	ERP6	YGL002W	-0.137004	-0.163152	-0.409631	-0.303515
AUS1	YOR011W	FAT1	YBR041W	-0.441816	-0.211114	-0.491377	-0.226584
AUS1	YOR011W	FCY2	YER056C	-0.081393	0.330033	0.691071	0.282918
AUS1	YOR011W	FRE3	YOR381W	-6.54827	-0.349524	-5.92549	-0.308811
AUS1	YOR011W	GPI13	YLL031C	0.253351	0.305927	0.646778	0.206469
AUS1	YOR011W	GPI2	YPL076W	-0.020559	0.262903	1.12483	0.19037
AUS1	YOR011W	HNM1	YGL077C	-0.779357	0.340964	-0.271496	0.353428
AUS1	YOR011W	HXT3	YDR345C	0.248792	0.315588	-0.107177	0.252375
AUS1	YOR011W	IRC8	YJL051W	0.801325	-0.0298785	2.67151	-0.103405
AUS1	YOR011W	JEN1	YKL217W	0.903674	0.284549	1.11039	0.290586
AUS1	YOR011W	LAG1	YHL003C	1.56474	0.1481	2.23372	0.151291
AUS1	YOR011W	MDL2	YPL270W	-0.303414	-0.226646	-0.788858	-0.204828
AUS1	YOR011W	MSC2	YDR205W	1.47038	0.277086	1.82661	0.2483
AUS1	YOR011W	MUP3	YHL036W	0.332529	0.264141	0.041016	0.221652
AUS1	YOR011W	NRT1	YOR071C		0.29512		0.264279
AUS1	YOR011W	PFA3	YNL326C	0.475644	0.29761	1.57422	0.312012
AUS1	YOR011W	PGA1	YNL158W	1.04242	0.290665	1.35975	0.305916
AUS1	YOR011W	PRM8	YGL053W	0.624548	-0.225614	0.716209	-0.333821
AUS1	YOR011W	RAX1	YOR301W	-0.421462	-0.170753	-0.607438	-0.313691
AUS1	YOR011W	RCF1	YML030W	-3.54296	-0.153367	-4.28854	-0.16178
AUS1	YOR011W	RCF2	YNR018W	-1.93224	-0.312324	-1.60324	-0.217447
AUS1	YOR011W	RFT1	YBL020W	0.763557	0.155687	2.2525	0.131773
AUS1	YOR011W	RRT8	YOL048C		0.362196		0.24172
AUS1	YOR011W	SDH4	YDR178W	-0.829015	-0.213766	0.531288	-0.0612404
AUS1	YOR011W	SSM4	YIL030C	-1.14716	-0.0299522	-3.14648	0.00128769
AUS1	YOR011W	SUR1	YPL057C	1.06918	0.320496	2.11732	0.210634
AUS1	YOR011W	TAT1	YBR069C	0.29732	-0.247874	0.137963	0.00694323
AUS1	YOR011W	TDA5	YLR426W	-1.40981	0.08481	-3.15855	0.0731603
AUS1	YOR011W	USA1	YML029W	-0.694411	0.43087	-0.453252	0.414557
AUS1	YOR011W	VHT1	YGR065C	0.429191	0.122576	2.47299	0.0863302
AUS1	YOR011W	VMR1	YHL035C	0.604246	0.344264	0.978192	0.273016
AUS1	YOR011W	VRG4	YGL225W	0.901427	0.265141	1.44799	0.295495
AUS1	YOR011W	YBR241C	YBR241C	-4.54789	0.1751	-4.45038	0.235931
AUS1	YOR011W	YBT1	YLL048C	1.47778	0.272269	0.67234	0.264126
AUS1	YOR011W	YDR029W	YDR029W	-0.4937	-0.115168	-0.731063	-0.260485
AUS1	YOR011W	YHL008C	YHL008C	-0.026885	0.299175	0.820824	0.185086
AUS1	YOR011W	YKL044W	YKL044W	0.67054	0.264144	0.528003	0.265324
AUS1	YOR011W	YMR034C	YMR034C	-1.62495	-0.118903	-1.55875	-0.253488
AUS1	YOR011W	ZRC1	YMR243C	-2.1913	-0.0533907	-3.04798	-0.154541
AVT1	YJR001W	AVT5	YBL089W	1.93637	0.185072	1.08866	0.191202
AVT1	YJR001W	DAL4	YIR028W	1.32427	0.0970275	2.64419	0.282944
AVT1	YJR001W	ELO2	YCR034W	-1.14112	-0.0375454	2.22472	0.0496761
AVT1	YJR001W	EMP70	YLR083C	0.327866	-0.0314457	2.2546	0.0487972
AVT1	YJR001W	ERD1	YDR414C	1.95667	-0.0847799	1.14767	-0.0271061
AVT1	YJR001W	ERP1	YAR002C-A	0.96709	-0.0145084	2.74548	0.19724
AVT1	YJR001W	FCY2	YER056C	-1.80851	-0.26011	-1.67967	-0.0722793
AVT1	YJR001W	GPI2	YPL076W	0.18032	0.0180195	0.54014	-0.268328
AVT1	YJR001W	MAL31	YBR298C	-0.379751	0.154459	2.2871	0.104706
AVT1	YJR001W	OLE1	YGL055W	0.593075	0.0681121	0.090357	-0.367708
AVT1	YJR001W	PDR15	YDR406W	0.001723	0.205876	0.592821	0.448284
AVT1	YJR001W	PDR18	YNR070W	0.520877	-0.226444	0.134926	0.00991986
AVT1	YJR001W	PER1	YCR044C	0.360359	-0.0023245	-4.09079	0.106099
AVT1	YJR001W	RRT8	YOL048C	0.002425	-0.189222	0.430641	-0.252596
AVT1	YJR001W	SPC1	YJR010C-A		0.405285		0.521845
AVT1	YJR001W	STL1	YDR536W	0.253235	-0.0599851	-1.03174	-0.26605
AVT1	YJR001W	YAL066W	YAL066W	-0.490796	0.2427	0.17779	0.342094
AVT1	YJR001W	YBL059W	YBL059W	2.92536	0.0243213	-0.259939	0.00854726
AVT1	YJR001W	YBT1	YLL048C	-0.688045	-0.214627	-0.759546	0.0559668
AVT1	YJR001W	YIA6	YIL006W	1.08281	0.15804	2.26802	0.0847122
AVT1	YJR001W	YOR1	YGR281W	1.66463	-0.0491292	0.287214	-0.252766
AVT3	YKL146W	ERD1	YDR414C	1.92261	-0.084906	1.40509	-0.141987
AVT3	YKL146W	FUN14	YAL008W	0.045955	0.176591	-0.239779	0.326333
AVT3	YKL146W	PDR18	YNR070W	-0.442942	-0.25196	1.01875	-0.0959355
AVT3	YKL146W	RTN1	YDR233C	0.153316	-0.117795	0.129277	-0.311803
AVT3	YKL146W	TPO5	YKL174C		0.287753		0.206205
AVT3	YKL146W	YBR292C	YBR292C	-0.419981	0.234825	0.681327	0.379576
AVT3	YKL146W	YEA6	YEL006W	-0.417295	0.291663	-0.290545	0.174531
AVT4	YNL101W	GUP2	YPL189W	0.251546	-0.114458	0.282468	-0.296376
AVT4	YNL101W	OST5	YGL226C-A	2.34269	-0.056815	0.658836	-0.0171735
AVT4	YNL101W	OSW5	YMR148W	1.8487	0.00907939	2.45933	0.0617574
AVT4	YNL101W	QDR3	YBR043C	0.670288	-0.103396	0.353895	-0.266132
AVT4	YNL101W	SMA2	YML066C	1.98488	-0.099361	1.35501	-0.218691
AVT4	YNL101W	VNX1	YNL321W	1.41067	0.0196751	2.24188	0.0694297
AVT4	YNL101W	YBR287W	YBR287W	2.18513	-0.0953965	2.02864	-0.0771769
AVT4	YNL101W	YFL051C	YFL051C	-0.327024	-0.110719	-0.476567	-0.259867
AVT4	YNL101W	YNL115C	YNL115C		0.294802		0.274497
AVT5	YBL089W	BRL1	YHR036W	-1.8751	-0.223955	-1.11451	-0.144515
AVT5	YBL089W	COA3	YJL062W-A	3.92307	0.450798	3.14347	0.35254
AVT5	YBL089W	COQ2	YNR041C	2.88166	0.433685	2.18481	0.340562
AVT5	YBL089W	COS10	YNR075W	-0.32595	-0.235966	0.185763	-0.100927
AVT5	YBL089W	COX18	YGR062C	2.07727	0.508311	1.63622	0.421771
AVT5	YBL089W	CRC1	YOR100C	-0.880101	-0.26861	-0.740308	-0.176729
AVT5	YBL089W	CRD1	YDL142C	-0.715612	0.399935	-0.285344	0.304668
AVT5	YBL089W	DIP5	YPL265W	-0.713797	-0.239712	-1.0266	-0.191859
AVT5	YBL089W	FCY2	YER056C	-2.2994	-0.3794	-2.78276	-0.268323
AVT5	YBL089W	FRE3	YOR381W	3.32999	0.398147	2.18769	0.327444
AVT5	YBL089W	IZH2	YOL002C	1.29345	0.356856	1.1512	0.283527
AVT5	YBL089W	LEM3	YNL323W	2.09239	-0.0931035	-0.060637	-0.0888817
AVT5	YBL089W	MFM1	YPL060W	-0.198937	0.327562	-0.391344	0.0918053
AVT5	YBL089W	MGR2	YPL098C	0.618841	0.304199	0.477586	0.237437
AVT5	YBL089W	PAM17	YKR065C	0.279154	0.284043	0.551069	0.160351
AVT5	YBL089W	PFA3	YNL326C	-1.53387	-0.215648	-1.41394	-0.181987
AVT5	YBL089W	PGA1	YNL158W	-0.897462	-0.212816	-0.662731	-0.166231
AVT5	YBL089W	PUN1	YLR414C	-0.09837	-0.198439	-0.143177	-0.263221
AVT5	YBL089W	RCF1	YML030W	0.797205	0.423605	0.17171	0.360187
AVT5	YBL089W	RCF2	YNR018W	1.45229	0.409207	1.1655	0.387091
AVT5	YBL089W	SAC1	YKL212W	2.16324	0.174102	1.32043	0.176757
AVT5	YBL089W	SUR1	YPL057C	-3.56796	-0.197852	-4.20784	-0.189146
AVT5	YBL089W	TAT1	YBR069C	1.92061	0.126783	1.22116	0.0352745
AVT5	YBL089W	TIM17	YJL143W	-0.17864	0.287459	0.477568	0.154221
AVT5	YBL089W	USA1	YML029W	-3.03403	-0.203011	-4.65361	-0.198315
AVT5	YBL089W	VMR1	YHL035C	-2.42577	-0.239578	-1.58704	-0.209678
AVT5	YBL089W	VRG4	YGL225W	-2.84103	-0.271261	-1.77332	-0.185223
AVT5	YBL089W	YBT1	YLL048C	-1.68761	-0.258561	-1.29149	-0.0801386
AVT5	YBL089W	YCT1	YLL055W	1.96131	0.139607	1.82546	0.0476305
AVT6	YER119C	FRE2	YKL220C	1.8192	-0.0546349	3.10962	-0.0269704
AVT6	YER119C	GSC2	YGR032W	2.04566	0.0888479	1.29092	0.089673
AVT6	YER119C	MAL31	YBR298C	2.10684	0.0344053	-1.04168	-0.0347699
AVT6	YER119C	MPO1	YGL010W	2.30902	0.107827	1.16143	0.109143
AVT6	YER119C	SNA2	YDR525W-A	1.90274	0.181828	1.95052	0.172326
AZR1	YGR224W	DIP5	YPL265W	2.13405	0.0634829	2.22989	0.204567
AZR1	YGR224W	FAT1	YBR041W	-0.979822	-0.284306	-1.77398	-0.223097
AZR1	YGR224W	FIG1	YBR040W	-0.077248	-0.236048	-0.349708	-0.1152
AZR1	YGR224W	QDR3	YBR043C	-0.119851	-0.219181	-0.315443	-0.0360744
BAP3	YDR046C	BRE4	YDL231C	0.37075	0.0986611	0.149923	0.312703
BAP3	YDR046C	CHS3	YBR023C	0.347318	-0.308977	-0.031572	-0.269407
BAP3	YDR046C	CHS7	YHR142W	0.034536	-0.265029	-0.302707	-0.203815
BAP3	YDR046C	COS12	YGL263W	-0.32767	-0.232157	0.144571	-0.154979
BAP3	YDR046C	DCV1	YFR012W	-0.37722	0.278469	-0.048012	0.19332
BAP3	YDR046C	DNF2	YDR093W		0.1959		0.300044
BAP3	YDR046C	ERP6	YGL002W	0.427021	0.299111	0.140718	0.346318
BAP3	YDR046C	FCY2	YER056C	0.075658	-0.229058	-1.38094	-0.240709
BAP3	YDR046C	GNP1	YDR508C	1.30257	0.056258	2.22663	0.0780576
BAP3	YDR046C	ILM1	YJR118C	2.00771	-0.0727423	2.05032	-0.0325968
BAP3	YDR046C	IRC23	YOR044W	-0.279594	0.271905	-0.353927	0.223817
BAP3	YDR046C	MDL2	YPL270W	0.249594	0.194346	0.366311	0.436353
BAP3	YDR046C	MUP3	YHL036W	0.470037	-0.210487	0.531919	-0.222076
BAP3	YDR046C	OLE1	YGL055W	0.209292	0.309403	0.19478	0.259351
BAP3	YDR046C	PET9	YBL030C	-0.057007	-0.241363	0.582169	-0.183498
BAP3	YDR046C	PFF1	YBR074W	-0.191815	0.263183	-0.571617	0.215394
BAP3	YDR046C	PRM8	YGL053W	-0.30894	0.303215	0.013558	0.444335
BAP3	YDR046C	QDR3	YBR043C	-0.306135	0.261849	-0.386117	0.24356
BAP3	YDR046C	RFT1	YBL020W	-0.023063	-0.21194	0.825498	-0.00789104
BAP3	YDR046C	RTN2	YDL204W	0.786651	0.365217	0.834819	0.424732
BAP3	YDR046C	SAC1	YKL212W	2.14664	-0.0417222	2.6036	-0.0686388
BAP3	YDR046C	SHR3	YDL212W	0.468636	0.264528	0.713696	0.317102
BAP3	YDR046C	SNQ2	YDR011W		0.298668		0.395042
BAP3	YDR046C	TVP23	YDR084C		0.288052		0.470862
BAP3	YDR046C	YDR018C	YDR018C		0.215919		0.323433
BAP3	YDR046C	YDR090C	YDR090C		0.236666		0.408025
BAP3	YDR046C	YFL034W	YFL034W	-0.454852	0.258483	0.136916	0.325489
BAP3	YDR046C	YFL051C	YFL051C	-0.007728	0.262634	0.260284	0.190099
BAP3	YDR046C	YFR035C	YFR035C	-0.051588	0.32887	0.352972	0.360155
BAP3	YDR046C	YGL041C	YGL041C	-0.280798	0.27284	0.471914	0.357876
BAP3	YDR046C	YGL140C	YGL140C	-0.394102	-0.237584	-0.552951	-0.224615
BAP3	YDR046C	YHL017W	YHL017W	-0.346704	-0.322492	-0.293198	-0.121896
BAP3	YDR046C	YMR155W	YMR155W	0.147486	-0.217158	0.222225	-0.135861
BAP3	YDR046C	YMR253C	YMR253C	-0.527474	0.262696	-0.089814	0.332026
BAP3	YDR046C	YOP1	YPR028W	-0.152369	0.0770424	0.147059	0.310981
BAP3	YDR046C	YPC1	YBR183W	0.293857	0.284806	-0.159583	0.403868
BAP3	YDR046C	YPR003C	YPR003C	-0.323966	0.342864	0.575007	0.490303
BIO5	YNR056C	FRE4	YNR060W		0.278787		0.156458
BIO5	YNR056C	WSC3	YOL105C	2.67133	0.089238	2.13187	0.174604
BIO5	YNR056C	YJR015W	YJR015W	0.557839	-0.111399	2.2532	-0.066658
BIO5	YNR056C	YSR3	YKR053C	0.209513	-0.0643172	0.974402	-0.253808
BRE4	YDL231C	CHS3	YBR023C	-0.134959	-0.226258	0.762428	-0.120956
BRE4	YDL231C	CSH1	YBR161W	-0.345317	0.236213	-0.572455	0.309993
BRE4	YDL231C	DCV1	YFR012W	0.379227	0.255595	0.450277	0.345788
BRE4	YDL231C	DNF2	YDR093W	1.05342	0.197714	0.196335	0.300891
BRE4	YDL231C	DTR1	YBR180W	0.354388	0.239366	-0.977066	0.470813
BRE4	YDL231C	ERP6	YGL002W	-0.637623	0.171195	-0.669591	0.344992
BRE4	YDL231C	GAL2	YLR081W	0.93079	-0.153005	0.86279	-0.260689
BRE4	YDL231C	GMH1	YKR030W	0.129704	0.305263	0.114623	0.397158
BRE4	YDL231C	HXT5	YHR096C	-1.19639	0.197661	-0.953118	0.410746
BRE4	YDL231C	HXT8	YJL214W	0.127625	-0.153861	0.20514	-0.289217
BRE4	YDL231C	ILM1	YJR118C	3.50039	0.0071657	3.52325	-0.0771001
BRE4	YDL231C	MCH4	YOL119C	0.299382	0.0913069	0.653024	0.320298
BRE4	YDL231C	MDL2	YPL270W	-0.371846	0.182774	-1.03215	0.358603
BRE4	YDL231C	MPO1	YGL010W	-0.120196	0.172348	-0.118993	0.344053
BRE4	YDL231C	MRH1	YDR033W	-0.130844	0.194741	0.139176	0.393162
BRE4	YDL231C	NHA1	YLR138W	-0.947312	-0.178157	-0.400545	-0.302335
BRE4	YDL231C	ORM2	YLR350W	-0.002024	-0.225356	-0.746778	-0.415982
BRE4	YDL231C	OSW5	YMR148W	-0.099521	-0.093801	-0.714748	-0.251467
BRE4	YDL231C	PDR18	YNR070W	0.535689	-0.1694	0.384464	-0.257457
BRE4	YDL231C	PEX31	YGR004W	-0.093483	-0.203352	0.538969	-0.272447
BRE4	YDL231C	PHO86	YJL117W	0.456577	-0.165128	0.862687	-0.336542
BRE4	YDL231C	RTN2	YDL204W		0.129025		0.309817
BRE4	YDL231C	SAC1	YKL212W	1.06938	0.0244508	3.22896	-0.0324637
BRE4	YDL231C	SHR3	YDL212W		0.213688		0.438655
BRE4	YDL231C	SMA2	YML066C	0.791483	-0.0956945	0.81297	-0.260986
BRE4	YDL231C	SNA3	YJL151C	0.017871	-0.0950467	0.053797	-0.250296
BRE4	YDL231C	SNA4	YDL123W		-0.255602		-0.224824
BRE4	YDL231C	SNQ2	YDR011W	-0.12618	0.332694	0.523257	0.407565
BRE4	YDL231C	SPG3	YDR504C	0.08136	-0.0798638	-0.050759	-0.254781
BRE4	YDL231C	TAT1	YBR069C	0.222075	0.156771	0.243392	0.416976
BRE4	YDL231C	VBA1	YMR088C	0.143048	0.136743	0.932273	0.433545
BRE4	YDL231C	YAR047C	YAR047C	-0.834296	-0.233073	-0.761288	-0.318989
BRE4	YDL231C	YBT1	YLL048C	0.714095	-0.0954209	2.15277	-0.42036
BRE4	YDL231C	YDL218W	YDL218W		0.246994		0.38888
BRE4	YDL231C	YDR018C	YDR018C	-0.175005	0.319941	0.339941	0.660862
BRE4	YDL231C	YDR090C	YDR090C	1.74654	0.156885	1.65383	0.430213
BRE4	YDL231C	YFL034W	YFL034W	0.542719	0.269489	0.545521	0.550861
BRE4	YDL231C	YFL051C	YFL051C	1.50715	0.277541	1.53135	0.348016
BRE4	YDL231C	YFL054C	YFL054C	2.27009	0.104161	0.976336	0.0736473
BRE4	YDL231C	YFR035C	YFR035C	0.086868	0.277585	-0.045002	0.128815
BRE4	YDL231C	YGL041C	YGL041C	-0.059167	0.238778	0.280562	0.308927
BRE4	YDL231C	YHL044W	YHL044W	-0.207234	-0.229976	-0.266857	-0.188896
BRE4	YDL231C	YIP3	YNL044W	0.731792	-0.102952	0.447974	-0.277051
BRE4	YDL231C	YKL044W	YKL044W	-0.249244	-0.180632	-0.673188	-0.300673
BRE4	YDL231C	YLL053C	YLL053C	0.266316	0.006375	0.236189	-0.267098
BRE4	YDL231C	YMR141C	YMR141C	0.150012	0.214385	-0.062237	0.328519
BRE4	YDL231C	YNL320W	YNL320W	0.27341	-0.251341	0.926875	-0.176648
BRE4	YDL231C	YOL162W	YOL162W	0.405003	0.130785	-0.222415	0.316194
BRE4	YDL231C	YOL163W	YOL163W	-0.502938	-0.139292	-0.602982	-0.259758
BRE4	YDL231C	YOP1	YPR028W	0.175258	0.255773	0.559597	0.367082
BRE4	YDL231C	YPC1	YBR183W	0.27719	0.217564	-0.78973	0.338626
BRE4	YDL231C	YPR003C	YPR003C	-0.265004	0.147307	-0.16083	0.383757
BRE4	YDL231C	YSP1	YHR155W	-0.162785	0.0680481	0.37962	0.312523
BRL1	YHR036W	COQ2	YNR041C	-3.17385	-0.145137	-3.12486	-0.0800211
BRL1	YHR036W	COS10	YNR075W	2.01261	0.130209	0.467226	0.0933969
BRL1	YHR036W	CRC1	YOR100C	0.600888	0.275066	1.00537	0.258196
BRL1	YHR036W	DSC3	YOR223W	0.4831	0.313294	0.521393	0.154985
BRL1	YHR036W	ERG3	YLR056W	2.00437	0.0875291	2.6941	0.00430964
BRL1	YHR036W	FCY2	YER056C	0.771874	0.146473	2.4917	0.076329
BRL1	YHR036W	GPI2	YPL076W	0.335021	0.296441	0.813616	0.249987
BRL1	YHR036W	IRC23	YOR044W	0.257683	-0.254759	0.148834	-0.136511
BRL1	YHR036W	PRM2	YIL037C	2.40212	-0.103618	0.98325	-0.00946947
BRL1	YHR036W	RCF1	YML030W	-1.8149	-0.212546	-0.219155	-0.161003
BRL1	YHR036W	RCF2	YNR018W	-1.1651	-0.335912	-0.704855	-0.156445
BRL1	YHR036W	SNA4	YDL123W	-1.49165	0.269031	-1.09847	0.247926
BRL1	YHR036W	SSM4	YIL030C	1.32081	0.0114109	2.32343	0.0285751
BRL1	YHR036W	SUR1	YPL057C	1.45895	0.314741	1.82594	0.269375
BRL1	YHR036W	TNA1	YGR260W	0.074096	-0.220619	0.679603	-0.109197
BRL1	YHR036W	VMR1	YHL035C		0.320723		0.262928
BRL1	YHR036W	YBL059W	YBL059W	2.41214	-0.0235784	2.24303	-0.0580777
BRL1	YHR036W	YKL044W	YKL044W	0.170873	0.285574	0.394221	0.236467
BRL1	YHR036W	YLR046C	YLR046C	1.96926	0.00979829	1.41097	-0.0639581
BSC6	YOL137W	ECM34	YHL043W	2.60737	-0.017871	1.52902	-0.0435745
BSC6	YOL137W	FRE5	YOR384W	-1.68392	-0.12787	-3.16395	-0.114529
BSC6	YOL137W	GPI13	YLL031C	-3.29976	-0.0389584	-1.73425	0.00790697
BSC6	YOL137W	OST3	YOR085W	2.54528	-0.0624056	0.986705	-0.0133623
BSC6	YOL137W	PDR12	YPL058C	2.08978	-0.090679	2.28941	-0.0791053
BSC6	YOL137W	PHS1	YJL097W	2.12858	0.0275005	2.39491	0.0148645
BSC6	YOL137W	TVP18	YMR071C	2.20961	0.00434616	2.21514	-0.0149852
BSC6	YOL137W	YGR026W	YGR026W	2.33781	0.018167	0.493468	0.0523484
BSC6	YOL137W	YPL041C	YPL041C	1.14368	0.0699743	2.78559	0.0207671
BSC6	YOL137W	YPL257W	YPL257W	2.19741	-0.0265894	1.02772	-0.0950484
BSD2	YBR290W	CWH43	YCR017C	2.03538	0.115855	1.54391	0.253704
BSD2	YBR290W	ELO3	YLR372W	2.46034	0.0368776	2.63472	-0.109224
BSD2	YBR290W	FLR1	YBR008C	2.17417	-0.0461194	1.53414	-0.0234675
BSD2	YBR290W	KRE1	YNL322C	0.889487	0.115111	2.58843	0.045517
BSD2	YBR290W	PET9	YBL030C	0.746902	-0.114084	0.409022	-0.286254
BSD2	YBR290W	PEX31	YGR004W	-0.07887	0.00257997	0.093859	-0.297238
BSD2	YBR290W	SUR1	YPL057C	1.98829	-0.106637	2.57796	-0.20918
BST1	YFL025C	CDC1	YDR182W	-4.82382	-0.0554347	-3.96499	-0.046034
BST1	YFL025C	CHO1	YER026C	-1.50772	0.0733553	2.55172	0.0569669
BST1	YFL025C	CHS1	YNL192W	-1.69827	0.0327009	-3.614	0.0107158
BST1	YFL025C	CHS3	YBR023C	-1.59375	0.149956	-3.41002	0.0811136
BST1	YFL025C	CHS7	YHR142W	-1.7762	0.244655	-4.85672	0.184358
BST1	YFL025C	COQ2	YNR041C	1.09368	-0.0237577	3.40025	-0.12712
BST1	YFL025C	COX18	YGR062C	1.91373	0.00952115	4.90406	-0.111457
BST1	YFL025C	DFG16	YOR030W	1.6532	0.0959636	-0.654521	0.328304
BST1	YFL025C	ECM33	YBR078W	-2.88011	0.129961	-4.66551	0.325429
BST1	YFL025C	ECM7	YLR443W	1.98163	-0.166069	0.935497	-0.0706361
BST1	YFL025C	ELO3	YLR372W	-2.07444	0.124205	3.50838	0.0428978
BST1	YFL025C	ENV10	YLR065C	1.39217	-0.0461348	2.98267	-0.103033
BST1	YFL025C	ERD1	YDR414C	-11.0305	0.378936	-10.5381	0.255958
BST1	YFL025C	ERG1	YGR175C	-0.288834	0.0157771	2.58591	-0.133189
BST1	YFL025C	ERG11	YHR007C	0.796665	0.0048894	2.84926	-0.117855
BST1	YFL025C	ERJ5	YFR041C		0.0348798		0.317841
BST1	YFL025C	ERP1	YAR002C-A	-0.501472	0.464895	-0.903495	0.336347
BST1	YFL025C	ERV14	YGL054C	-14.2441	0.314224	-12.6081	0.256486
BST1	YFL025C	FCY2	YER056C	-2.43287	0.0979907	-3.03388	0.0889613
BST1	YFL025C	FLC2	YAL053W	-4.48158	0.314536	-4.49283	0.208639
BST1	YFL025C	GET2	YER083C	-6.90941	0.356575	-5.04945	0.194569
BST1	YFL025C	GPI10	YGL142C	0.500124	-0.0245768	1.94767	-0.265752
BST1	YFL025C	GPI2	YPL076W	0.795349	0.143986	2.83061	-0.0696568
BST1	YFL025C	GUP1	YGL084C	5.21508	0.423075	3.64064	0.337479
BST1	YFL025C	IRC8	YJL051W	-0.012734	0.00335015	2.60585	-0.0291598
BST1	YFL025C	IZH2	YOL002C	2.40306	0.0182088	3.00178	-0.0161963
BST1	YFL025C	KEI1	YDR367W	0.003902	-0.0923163	3.51982	-0.180878
BST1	YFL025C	KRE1	YNL322C	-7.56534	0.281695	-5.54347	0.178773
BST1	YFL025C	LAS21	YJL062W	-6.59598	0.292111	-11.0081	0.427839
BST1	YFL025C	LCB3	YJL134W	-1.09072	0.0776381	-3.87739	0.211137
BST1	YFL025C	LEM3	YNL323W	-0.480763	0.282143	-4.51676	0.449587
BST1	YFL025C	MAL31	YBR298C	-0.764432	-0.0300907	3.76259	-0.276468
BST1	YFL025C	OLE1	YGL055W	0.346188	0.0215611	6.13802	-0.1101
BST1	YFL025C	OST3	YOR085W	-6.79	0.231147	-5.39189	0.209811
BST1	YFL025C	PAM17	YKR065C	2.30834	-0.0641693	0.887858	0.049743
BST1	YFL025C	PCA1	YBR295W	0.453696	0.0464179	5.25932	-0.110023
BST1	YFL025C	PCP1	YGR101W	1.31181	-0.0431352	6.34152	-0.211931
BST1	YFL025C	PER1	YCR044C	0.738868	0.696229	4.04991	0.603671
BST1	YFL025C	PET9	YBL030C	-0.13606	-0.0803692	2.6053	-0.30623
BST1	YFL025C	PEX31	YGR004W	-0.313399	0.0342937	4.92875	-0.204084
BST1	YFL025C	PMT1	YDL095W	-6.04494	0.397542	-9.49702	0.364012
BST1	YFL025C	PMT4	YJR143C	-4.20734	0.263629	-10.3746	0.258402
BST1	YFL025C	RER1	YCL001W	-1.08068	0.102572	-3.55404	0.00586885
BST1	YFL025C	SCT1	YBL011W	-0.947462	0.0194636	4.53169	-0.123903
BST1	YFL025C	SEC62	YPL094C	1.89917	-0.0822794	3.12582	-0.130504
BST1	YFL025C	SMF1	YOL122C	-5.23145	0.0826654	-3.68086	0.0357315
BST1	YFL025C	SMF2	YHR050W	-11.2165	0.127258	-9.72495	0.256871
BST1	YFL025C	SSH1	YBR283C	4.87151	-0.226936	5.2357	-0.17993
BST1	YFL025C	SSY1	YDR160W	0.422289	-0.0697453	3.1636	-0.116605
BST1	YFL025C	STE24	YJR117W	-2.15892	0.319564	-1.49589	0.186914
BST1	YFL025C	SUR2	YDR297W	-1.30786	0.145415	-3.62187	0.290396
BST1	YFL025C	TIM17	YJL143W	1.13196	-0.17241	3.90529	-0.22287
BST1	YFL025C	TOG1	YER184C	-0.069317	-0.0702253	2.21143	-0.119466
BST1	YFL025C	TVP38	YKR088C	1.24224	-0.0487975	2.30624	-0.192201
BST1	YFL025C	VHT1	YGR065C	0.905235	-0.0489454	2.75881	-0.155396
BST1	YFL025C	YCF1	YDR135C	0.772113	-0.124924	2.51952	-0.113497
BST1	YFL025C	YCR061W	YCR061W	-0.11231	-0.0985508	3.86777	-0.259065
BST1	YFL025C	YKR051W	YKR051W	0.200998	0.190615	-0.371219	0.306194
BUD8	YLR353W	FRE8	YLR047C	2.40622	0.0801615	2.07494	0.215308
BUD8	YLR353W	YAR047C	YAR047C	2.05087	0.0480623	0.045703	0.0150433
BUD8	YLR353W	YLR050C	YLR050C	2.10818	0.146485	1.25015	0.20754
BUD9	YGR041W	OLE1	YGL055W		0.000680983		0.316646
BUD9	YGR041W	PGA1	YNL158W	0.288676	0.130345	2.2424	0.220084
CCC1	YLR220W	FRE1	YLR214W		0.261457		0.172487
CCC1	YLR220W	HNM1	YGL077C	2.34759	-0.0920101	0.760571	-0.158595
CCC1	YLR220W	NNF2	YGR089W	0.458862	-0.0552303	2.4454	-0.142516
CCC1	YLR220W	PFF1	YBR074W	-1.00868	-0.166263	-0.229671	-0.354561
CCC1	YLR220W	SHR3	YDL212W	-0.4505	-0.216143	-0.699328	-0.119958
CCC2	YDR270W	COQ2	YNR041C	-0.567747	-0.223064	-0.748094	-0.194912
CCC2	YDR270W	DFG16	YOR030W	-5.31179	-0.0830914	-2.74066	-0.157417
CCC2	YDR270W	ECM33	YBR078W	1.27487	0.113544	2.47744	0.0353999
CCC2	YDR270W	ELO2	YCR034W	0.442779	0.320033	0.532522	0.19713
CCC2	YDR270W	FET4	YMR319C	-4.65662	-0.115379	-3.40175	-0.0394964
CCC2	YDR270W	FTR1	YER145C	0.906707	0.569755	0.035283	0.426463
CCC2	YDR270W	IZH1	YDR492W	2.06213	-0.0156153	1.90583	0.0662826
CCC2	YDR270W	IZH2	YOL002C	0.341236	-0.23807	0.371076	-0.218718
CCC2	YDR270W	NHX1	YDR456W	0.098953	0.373743	0.313487	0.296658
CCC2	YDR270W	NRT1	YOR071C	0.314528	0.179664	0.960066	0.341757
CCC2	YDR270W	PER1	YCR044C	0.377495	0.0384296	2.27068	-0.0237506
CCC2	YDR270W	RIM9	YMR063W	-3.47484	-0.146349	-2.20467	-0.185209
CCC2	YDR270W	TPO5	YKL174C	0.309554	0.263889	-0.239389	0.0825811
CCC2	YDR270W	VPS68	YOL129W	-3.42931	-0.0452315	-2.58975	-0.0544073
CCC2	YDR270W	YAR047C	YAR047C	2.23745	-0.0426601	0.07153	-0.0654481
CCC2	YDR270W	YBR241C	YBR241C	-0.670949	0.235516	-0.533331	0.317635
CCC2	YDR270W	YGL114W	YGL114W	0.898458	0.300713	0.195096	0.310319
CCH1	YGR217W	CHS1	YNL192W	-1.20066	0.319355	-1.14384	0.362914
CCH1	YGR217W	CHS3	YBR023C	0.485656	0.641806	0.421008	0.57904
CCH1	YGR217W	CHS7	YHR142W	0.439373	0.563985	0.240955	0.536831
CCH1	YGR217W	CWH43	YCR017C	-2.55227	0.0829196	-3.05883	-0.0730512
CCH1	YGR217W	EMP70	YLR083C	0.402125	0.289206	-0.040197	0.294846
CCH1	YGR217W	ENV10	YLR065C	-3.57454	-0.0654835	-3.2178	-0.104183
CCH1	YGR217W	ERG3	YLR056W	-0.568809	0.394813	-0.868226	0.351035
CCH1	YGR217W	FUN14	YAL008W	0.519231	-0.216667	1.48149	-0.190517
CCH1	YGR217W	GPI17	YDR434W	-4.76345	0.0358634	-2.16645	0.00525027
CCH1	YGR217W	GSC2	YGR032W	-0.408253	0.512861	-0.176157	0.428095
CCH1	YGR217W	GUP1	YGL084C	-7.73419	0.416988	-7.13632	0.412524
CCH1	YGR217W	ILM1	YJR118C	-10.852	0.379881	-11.3655	0.339458
CCH1	YGR217W	KRE1	YNL322C	-13.9453	0.195518	-15.0881	0.167717
CCH1	YGR217W	OST3	YOR085W	-3.12685	0.273398	-3.41283	0.284432
CCH1	YGR217W	OST6	YML019W	-7.85991	0.290614	-8.45927	0.24508
CCH1	YGR217W	RCE1	YMR274C	-1.32506	0.311672	-0.721518	0.222368
CCH1	YGR217W	SMF2	YHR050W	1.39532	-0.237516	0.310072	-0.253159
CCH1	YGR217W	SNQ2	YDR011W	-0.3168	-0.270132	-0.087841	-0.270394
CCH1	YGR217W	SPC2	YML055W	-1.14638	0.288041	-0.488692	0.183321
CCH1	YGR217W	YGL041C	YGL041C	0.50844	-0.306553	0.679294	-0.212534
CCH1	YGR217W	YMR155W	YMR155W	0.447338	0.280633	0.101656	0.204162
CCH1	YGR217W	YOR292C	YOR292C	-0.371597	0.273823	-0.249048	0.247407
CCH1	YGR217W	YPR003C	YPR003C	0.109328	-0.254879	-0.01257	-0.250004
CDC1	YDR182W	MPC1	YGL080W	2.14759	-0.0916264	1.16343	-0.110316
CDC1	YDR182W	SDH4	YDR178W		0.324462		0.194052
CDC1	YDR182W	VPS68	YOL129W	1.94898	0.0224146	2.43203	0.0768218
CDS1	YBR029C	CHS2	YBR038W		0.221729		0.30869
CDS1	YBR029C	DFG16	YOR030W	0.944669	-0.00903564	2.5408	0.0313417
CDS1	YBR029C	ERJ5	YFR041C	-0.628063	-0.107246	4.89843	-0.0604173
CDS1	YBR029C	FCY2	YER056C	0.087762	-0.0864542	2.45403	-0.0129695
CDS1	YBR029C	FUR4	YBR021W		0.304722		0.249735
CDS1	YBR029C	GNP1	YDR508C	0.080377	-0.24401	-0.493312	-0.236844
CDS1	YBR029C	OLE1	YGL055W	-0.785752	0.0799617	-1.0348	0.307077
CDS1	YBR029C	RIM9	YMR063W	0.386856	-0.0478773	2.35006	0.0212745
CDS1	YBR029C	YMR253C	YMR253C	2.3052	0.014682	1.88677	0.0328036
CDS1	YBR029C	YPL041C	YPL041C	1.07333	-0.0894039	-0.016478	-0.294232
CHO1	YER026C	CHS2	YBR038W	-3.20752	0.120311	-4.5777	0.16963
CHO1	YER026C	CHS3	YBR023C	-3.46695	0.0509508	-4.00028	0.0255228
CHO1	YER026C	CHS7	YHR142W	-4.46882	0.0465908	-5.20362	0.0337924
CHO1	YER026C	COA3	YJL062W-A	2.23881	0.0358988	1.08853	0.0797191
CHO1	YER026C	COT1	YOR316C	1.93094	-0.0175747	2.23871	0.040285
CHO1	YER026C	DFG16	YOR030W	1.77349	0.0438778	2.91656	-0.00419586
CHO1	YER026C	ECM7	YLR443W	2.10785	0.00833396	2.10006	-0.0273373
CHO1	YER026C	EMC4	YGL231C	-7.68676	-0.0153536	-7.28763	0.0382116	2
CHO1	YER026C	ERG3	YLR056W	-2.33604	-0.036461	-4.22863	-0.051215
CHO1	YER026C	ERV14	YGL054C	-3.13468	0.100274	-2.1025	0.0638856
CHO1	YER026C	GNP1	YDR508C	1.50092	-0.0955604	2.239	-0.0105943
CHO1	YER026C	GPI10	YGL142C	-1.57098	0.0288496	-3.09542	0.171552	2
CHO1	YER026C	ILM1	YJR118C	2.16379	0.22762	2.08599	0.256101
CHO1	YER026C	LDS2	YOL047C	2.14923	-0.0486223	0.887517	0.00474968
CHO1	YER026C	MAL11	YGR289C	1.93177	0.0338361	1.56188	-0.00225795
CHO1	YER026C	MGR2	YPL098C	2.64529	0.112854	2.56489	0.139714
CHO1	YER026C	NHA1	YLR138W	-3.75932	0.0124402	-3.49169	0.0445969
CHO1	YER026C	OST5	YGL226C-A	-6.69168	-0.0307858	-6.91526	0.00841751	2
CHO1	YER026C	PCP1	YGR101W	-3.19947	-0.136451	-4.00631	-0.0550736
CHO1	YER026C	PMT4	YJR143C	-3.17546	-0.0041046	-2.9788	-0.0784757
CHO1	YER026C	SAC1	YKL212W	-6.92975	0.183623	-3.68748	0.209028
CHO1	YER026C	TIM17	YJL143W	2.80115	0.0896955	2.30783	0.109209
CHO1	YER026C	TPN1	YGL186C	-5.64811	0.255522	-5.63264	0.203771	2
CHO1	YER026C	VRG4	YGL225W	-6.01726	0.119599	-6.42806	0.134283	2
CHO1	YER026C	YCR061W	YCR061W	2.01897	-0.0249909	0.407492	0.0376814
CHO1	YER026C	YIP4	YGL198W	-6.74129	0.0378541	-6.91054	-0.018172	2
CHS1	YNL192W	CHS2	YBR038W	-10.1257	0.0851048	-10.9775	0.114524	1
CHS1	YNL192W	CHS3	YBR023C	-3.34032	0.383304	-3.60006	0.380639	1
CHS1	YNL192W	CHS7	YHR142W	1.97874	0.240907	1.15274	0.262959
CHS1	YNL192W	COQ2	YNR041C	2.21368	0.00957148	2.47826	0.0590635
CHS1	YNL192W	CST26	YBR042C	-11.7106	-0.0826093	-10.4567	-0.209202	1
CHS1	YNL192W	ERG1	YGR175C	-3.0441	0.0123387	-2.6892	-0.0620736
CHS1	YNL192W	FAT1	YBR041W	-8.97286	0.109891	-10.2025	-0.00786881	1
CHS1	YNL192W	FIG1	YBR040W	-12.4169	-0.112688	-13.9553	-0.179192	1
CHS1	YNL192W	FLR1	YBR008C	-3.6354	0.0626721	-3.20224	0.106363	1
CHS1	YNL192W	FUR4	YBR021W	-5.34699	-0.0144255	-5.21568	-0.00534155	1
CHS1	YNL192W	GUP1	YGL084C	-3.34999	0.114818	-3.29681	0.148267
CHS1	YNL192W	ILM1	YJR118C	-4.04765	0.0817558	-6.52513	0.0520838
CHS1	YNL192W	IRC23	YOR044W	2.195	-0.0107128	2.28002	-0.10157
CHS1	YNL192W	KRE1	YNL322C	-8.14824	0.075	-8.29714	0.0292085
CHS1	YNL192W	LEM3	YNL323W	1.96579	-0.13134	3.383	-0.0896134
CHS1	YNL192W	MAL11	YGR289C	2.00106	-0.0495427	0.720158	-0.0244438
CHS1	YNL192W	MPC1	YGL080W	-2.46856	-0.00504298	-3.34782	-0.0135903
CHS1	YNL192W	NCE102	YPR149W	2.59649	-0.0591193	1.47232	-0.0128237
CHS1	YNL192W	NNF2	YGR089W	-2.14465	0.141512	-4.16644	0.10939
CHS1	YNL192W	OST6	YML019W	-3.09733	0.115024	-2.9117	0.149641
CHS1	YNL192W	PFF1	YBR074W	-4.25553	-0.000869922	-5.37853	-0.0988332	1
CHS1	YNL192W	QDR3	YBR043C	-10.3457	-0.0689129	-11.7731	-0.025124	1
CHS1	YNL192W	SGE1	YPR198W	1.92977	0.115756	0.394825	0.0406036
CHS1	YNL192W	SUR1	YPL057C	-3.66128	0.0651996	-4.30253	-0.0140882
CHS1	YNL192W	TAT1	YBR069C	-2.95845	-0.152059	-3.21079	-0.224174	1
CHS1	YNL192W	THI7	YLR237W	-1.17138	-0.00285058	-3.24455	0.0539466
CHS1	YNL192W	YBR027C	YBR027C	-4.93078	0.0879849	-5.80087	0.188363	1
CHS1	YNL192W	YPR098C	YPR098C	1.01006	0.0758558	2.79178	0.127788
CHS1	YNL192W	YRO2	YBR054W	-4.67658	-0.132101	-6.30134	-0.120679	1
CHS2	YBR038W	ERG3	YLR056W	2.33133	-0.0093948	2.44132	-0.0268791
CHS2	YBR038W	FCY2	YER056C	0.59756	-0.0827499	2.21119	-0.0867046
CHS2	YBR038W	FIG1	YBR040W		0.331822		0.232704
CHS2	YBR038W	GET2	YER083C	3.30044	-0.00122702	2.39064	-0.0401763
CHS2	YBR038W	MRL1	YPR079W	2.01718	-0.0582657	0.372996	0.00718331
CHS2	YBR038W	PHO89	YBR296C	1.31043	0.0462073	3.02776	0.0579816
CHS2	YBR038W	SEC63	YOR254C	-4.75505	-0.0205938	-5.42318	-0.0892156
CHS2	YBR038W	SHH3	YMR118C	3.19069	-0.0202556	0.521964	-0.0523783
CHS2	YBR038W	SUR2	YDR297W	2.12766	0.00644323	1.50758	-0.116018
CHS2	YBR038W	VBA3	YCL069W	2.08456	-0.0855101	0.860869	-0.0203666
CHS2	YBR038W	YHL017W	YHL017W	2.26105	-0.0512884	-0.136937	0.110553
CHS2	YBR038W	ZRC1	YMR243C	2.25934	0.0128999	1.96449	-0.0115077
CHS2	YBR038W	ZRG17	YNR039C	2.08407	0.0171198	2.14478	-0.0142622
CHS3	YBR023C	CHS7	YHR142W	-0.308362	0.656088	-0.477958	0.611501
CHS3	YBR023C	DCV1	YFR012W	0.657315	-0.219453	1.35825	-0.126735
CHS3	YBR023C	DNF2	YDR093W	-0.237129	-0.192998	0.309183	-0.252643
CHS3	YBR023C	ERG3	YLR056W	-0.175613	0.367816	-0.079603	0.330061
CHS3	YBR023C	FRE5	YOR384W	1.96767	0.0634428	1.71892	0.0623853
CHS3	YBR023C	FUN14	YAL008W	1.78547	-0.225207	0.955852	-0.089764
CHS3	YBR023C	GSC2	YGR032W	0.288302	0.427638	-0.011453	0.400963
CHS3	YBR023C	GUP1	YGL084C	-8.15495	0.350217	-8.08211	0.338058
CHS3	YBR023C	ILM1	YJR118C	-12.9355	0.319578	-10.6242	0.26957
CHS3	YBR023C	KRE1	YNL322C	-7.64776	0.309265	-7.77819	0.287115
CHS3	YBR023C	LAS21	YJL062W	-4.37444	0.144987	-6.09467	0.128018
CHS3	YBR023C	LEM3	YNL323W	0.771325	-0.17552	2.21616	-0.0697185
CHS3	YBR023C	MGR2	YPL098C	0.331612	-0.215985	0.327271	-0.149992
CHS3	YBR023C	OST6	YML019W	-0.412545	0.292476	-0.037474	0.238274
CHS3	YBR023C	PER1	YCR044C	-0.242471	0.0735557	-3.66462	-0.0212387
CHS3	YBR023C	RCE1	YMR274C	0.037485	0.386884	-0.334979	0.296923
CHS3	YBR023C	RTN2	YDL204W	0.802371	-0.221348	0.204669	-0.174059
CHS3	YBR023C	SNQ2	YDR011W	0.07833	-0.279819	-0.008225	-0.239023
CHS3	YBR023C	SPC2	YML055W	-0.54001	0.303262	-0.806766	0.204952
CHS3	YBR023C	STV1	YMR054W	0.908121	0.273849	0.213519	0.24169
CHS3	YBR023C	TPO2	YGR138C	0.698775	0.315496	-0.25824	0.181248
CHS3	YBR023C	YAR028W	YAR028W	1.90327	0.0540988	1.76701	0.108149
CHS3	YBR023C	YGL041C	YGL041C	-0.073056	-0.23201	-0.394861	-0.181611
CHS3	YBR023C	YPR003C	YPR003C	0.984724	-0.228885	0.331992	-0.188006
CHS3	YBR023C	YPR109W	YPR109W	1.93476	0.11379	1.18997	0.143371
CHS7	YHR142W	CPT1	YNL130C	-0.088729	-0.0311798	2.25377	-0.0323936
CHS7	YHR142W	ECM33	YBR078W	-6.11174	0.0764558	-6.83059	0.101716
CHS7	YHR142W	ELO2	YCR034W	-3.16091	-0.0485425	-4.14146	-0.0322589
CHS7	YHR142W	ELO3	YLR372W	-5.11944	-0.0337614	-4.30587	-0.0391147
CHS7	YHR142W	ERD1	YDR414C	-1.18935	0.189866	-3.20734	0.276415
CHS7	YHR142W	ERG3	YLR056W	-2.54447	0.373856	-4.12727	0.314021
CHS7	YHR142W	FCY2	YER056C	0.900135	0.345668	1.75334	0.213193
CHS7	YHR142W	FUN14	YAL008W	-0.069474	-0.255999	-0.100489	-0.21209
CHS7	YHR142W	GSC2	YGR032W	1.00435	0.346479	-0.006716	0.318125
CHS7	YHR142W	GUP1	YGL084C	-8.96974	0.346415	-8.71196	0.396799
CHS7	YHR142W	ILM1	YJR118C	-15.3874	0.236905	-13.4014	0.195244
CHS7	YHR142W	KRE1	YNL322C	-7.8902	0.269253	-9.65143	0.237363
CHS7	YHR142W	LAS21	YJL062W	-4.76092	0.167019	-7.09485	0.202044
CHS7	YHR142W	LEM3	YNL323W	-1.28547	-0.0822831	-3.6582	0.000843641
CHS7	YHR142W	MGR2	YPL098C	-0.217985	-0.256408	0.445787	-0.235875
CHS7	YHR142W	MMP1	YLL061W	0.455128	-0.236395	0.147699	-0.0357574
CHS7	YHR142W	NNF2	YGR089W	0.711104	0.140702	-4.21866	0.127007
CHS7	YHR142W	OLE1	YGL055W	-0.546048	-0.184655	0.2115	-0.278374
CHS7	YHR142W	OST6	YML019W	-0.462342	0.289816	-0.404827	0.208442
CHS7	YHR142W	PCP1	YGR101W	1.29593	-0.0613358	2.34157	-0.10191
CHS7	YHR142W	PRM2	YIL037C	-0.262409	-0.184587	0.162431	-0.290648
CHS7	YHR142W	QDR2	YIL121W	-10.8877	0.164729	-13.332	0.126554	7
CHS7	YHR142W	RCE1	YMR274C	-0.477914	0.397786	-0.845408	0.318566
CHS7	YHR142W	RTN2	YDL204W	-0.06413	-0.222675	-0.1489	-0.0448256
CHS7	YHR142W	SAC1	YKL212W	-3.51289	0.0645208	-4.00524	0.0716628
CHS7	YHR142W	SNQ2	YDR011W	1.20575	-0.289481	0.002159	-0.211206
CHS7	YHR142W	SPC2	YML055W	-0.90897	0.363569	-2.14006	0.26892
CHS7	YHR142W	TIM17	YJL143W	-1.80895	-0.257882	-0.539962	-0.263616
CHS7	YHR142W	TPO2	YGR138C	-0.924571	0.384412	-1.21655	0.232206
CHS7	YHR142W	VHT1	YGR065C	2.12177	-0.125641	1.90472	-0.213894
CHS7	YHR142W	YBR292C	YBR292C	0.090739	-0.237152	0.905102	-0.158023
CHS7	YHR142W	YEA6	YEL006W	-0.350281	-0.210136	-0.765851	-0.104151
CHS7	YHR142W	YGL041C	YGL041C	0.354657	-0.234166	0.363854	-0.103681
CHS7	YHR142W	YJL163C	YJL163C	2.16633	-0.167953	0.808013	-0.131335
CHS7	YHR142W	YOR292C	YOR292C	0.723091	0.260717	0.209021	0.213542
CHS7	YHR142W	YRO2	YBR054W	-1.13141	-0.222615	-0.964421	0.0184228
COA3	YJL062W-A	COQ2	YNR041C	5.0389	0.687567	4.20211	0.675257
COA3	YJL062W-A	COS10	YNR075W	-0.095718	-0.245744	-0.498023	-0.261256
COA3	YJL062W-A	COX18	YGR062C	4.53953	0.645018	4.19414	0.56495
COA3	YJL062W-A	CRD1	YDL142C	2.1757	0.402365	1.84808	0.332454
COA3	YJL062W-A	DFG16	YOR030W	1.1605	0.0761351	2.35254	0.0298266
COA3	YJL062W-A	ELO2	YCR034W	0.094636	-0.225245	1.00402	-0.130277
COA3	YJL062W-A	EMP70	YLR083C	1.91949	-0.0208806	1.63274	0.0458152
COA3	YJL062W-A	ERG1	YGR175C	-0.87649	-0.251186	-2.00644	-0.129425
COA3	YJL062W-A	ERG3	YLR056W	-6.19066	-0.169479	-4.35372	-0.155558
COA3	YJL062W-A	ERP6	YGL002W	2.01512	0.165239	2.8417	0.272459
COA3	YJL062W-A	FAT1	YBR041W	2.145	0.228507	1.88248	0.173296
COA3	YJL062W-A	FCY2	YER056C	-2.47187	-0.280601	-0.7398	-0.302918
COA3	YJL062W-A	FRE1	YLR214W	-2.41513	-0.207568	-1.07184	-0.295415
COA3	YJL062W-A	FRE3	YOR381W	4.82621	0.482445	3.62461	0.439502
COA3	YJL062W-A	FRE7	YOL152W	0.231708	0.249455	1.84766	0.317569
COA3	YJL062W-A	FUN14	YAL008W	-0.78506	-0.0874325	-0.526942	-0.304776
COA3	YJL062W-A	GPI2	YPL076W	-4.09007	-0.189878	-4.04741	-0.106577
COA3	YJL062W-A	GUP1	YGL084C	1.91919	0.0921539	1.7826	0.092302
COA3	YJL062W-A	HXT3	YDR345C	-1.82968	-0.230824	-2.0758	-0.297588
COA3	YJL062W-A	IZH2	YOL002C	3.13517	0.46906	1.93312	0.491445
COA3	YJL062W-A	LEM3	YNL323W	2.25821	-0.14979	2.08502	-0.143517
COA3	YJL062W-A	MFM1	YPL060W	0.794719	0.279056	-0.901512	0.163458
COA3	YJL062W-A	MGR2	YPL098C	0.219293	0.290049	-1.22484	0.265289
COA3	YJL062W-A	OLE1	YGL055W	1.03875	0.262369	-0.001249	0.122009
COA3	YJL062W-A	PAM17	YKR065C	2.05376	0.187412	2.15905	0.143981
COA3	YJL062W-A	PCP1	YGR101W	2.27852	0.116746	1.04868	0.193633
COA3	YJL062W-A	PET9	YBL030C	-4.83868	-0.0669282	-4.70829	0.025379
COA3	YJL062W-A	PFA3	YNL326C	-1.8952	-0.255052	-1.75425	-0.235612
COA3	YJL062W-A	PHM7	YOL084W	1.9774	0.0683381	2.60997	0.0841099
COA3	YJL062W-A	PNS1	YOR161C	-0.278035	-0.255099	0.198528	-0.244996
COA3	YJL062W-A	RAX1	YOR301W	2.41192	0.0346161	1.66667	0.104102
COA3	YJL062W-A	RCF1	YML030W	3.17933	0.501484	3.6949	0.46516
COA3	YJL062W-A	RCF2	YNR018W	4.14859	0.457856	3.76693	0.332363
COA3	YJL062W-A	RTN2	YDL204W	0.526167	0.262851	1.87707	0.216707
COA3	YJL062W-A	SAC1	YKL212W	-1.61102	0.159814	-3.04441	0.161569
COA3	YJL062W-A	SDH4	YDR178W	0.860459	0.265533	0.136023	0.195884
COA3	YJL062W-A	SHH3	YMR118C	1.09643	-0.0374423	2.29403	0.0029202
COA3	YJL062W-A	SSM4	YIL030C	0.863685	-0.0679738	2.56599	-0.0227686
COA3	YJL062W-A	SUR1	YPL057C	-6.31513	-0.281838	-5.58888	-0.130822
COA3	YJL062W-A	TVP23	YDR084C	0.3159	0.056059	2.82432	0.168058
COA3	YJL062W-A	USA1	YML029W	-2.91634	-0.218375	-3.0332	-0.331486
COA3	YJL062W-A	VBA1	YMR088C	0.612322	0.00450287	2.49105	0.0297763
COA3	YJL062W-A	VBA5	YKR105C	1.50011	0.00593063	2.41762	0.0742912
COA3	YJL062W-A	YBR292C	YBR292C	2.17069	0.100183	1.50571	-0.0310847
COA3	YJL062W-A	YDR029W	YDR029W	0.577631	0.0984176	2.42457	0.272242
COA3	YJL062W-A	YFL015C	YFL015C	0.32624	0.0640478	3.20059	0.178503
COA3	YJL062W-A	YFL051C	YFL051C	1.12376	0.103727	2.44198	0.180467
COA3	YJL062W-A	YHR140W	YHR140W	1.92812	-0.0374521	3.05014	0.144593
COA3	YJL062W-A	YIL067C	YIL067C	1.50946	-0.194056	1.8606	-0.287057
COA3	YJL062W-A	YMR279C	YMR279C	1.18992	0.052069	2.32436	0.150671
COA3	YJL062W-A	YPR003C	YPR003C	1.99271	-0.0827621	1.30028	0.0553245
COQ2	YNR041C	COS10	YNR075W		-0.199655		-0.27298
COQ2	YNR041C	COS12	YGL263W	-2.6282	-0.210877	-0.682542	-0.176661
COQ2	YNR041C	COX18	YGR062C	4.59046	0.611345	3.49718	0.593457
COQ2	YNR041C	CRD1	YDL142C	-2.80949	0.443419	-2.04595	0.369209
COQ2	YNR041C	DER1	YBR201W	-1.50948	0.0258438	-0.343879	-0.27469
COQ2	YNR041C	DFG16	YOR030W	1.55147	0.0275867	3.12909	-0.0674223
COQ2	YNR041C	DIP5	YPL265W	-1.34448	-0.212263	-0.871779	-0.27253
COQ2	YNR041C	DLT1	YMR126C	2.5589	0.0745277	2.4895	0.0478524
COQ2	YNR041C	DNF2	YDR093W	0.602294	-0.070636	3.1427	-0.0534369
COQ2	YNR041C	DSC3	YOR223W	-2.14996	-0.142225	0.373801	-0.285497
COQ2	YNR041C	ECM33	YBR078W	0.197571	0.00125994	1.3841	-0.256223
COQ2	YNR041C	ELO2	YCR034W	-0.635669	-0.265909	0.019657	-0.185882
COQ2	YNR041C	ERG1	YGR175C	-0.939372	-0.282788	-1.43273	-0.0236825
COQ2	YNR041C	FAT1	YBR041W	1.92305	0.184606	1.67548	0.156482
COQ2	YNR041C	FCY2	YER056C	-2.99778	-0.206013	-1.55025	-0.306903
COQ2	YNR041C	FRE3	YOR381W	4.24859	0.588719	4.22683	0.519434
COQ2	YNR041C	FRE7	YOL152W	1.54512	0.202666	2.60733	0.187039
COQ2	YNR041C	FUN14	YAL008W	-0.250875	-0.143943	-0.657666	-0.293512
COQ2	YNR041C	GPI13	YLL031C	-3.92048	-0.120343	-3.71182	0.0684902
COQ2	YNR041C	IRC23	YOR044W	2.14667	0.145173	1.88547	0.0101406
COQ2	YNR041C	IZH2	YOL002C	2.66747	0.4832	2.43222	0.465772
COQ2	YNR041C	LAG1	YHL003C	-1.66493	-0.187339	-1.60938	-0.269986
COQ2	YNR041C	LAS21	YJL062W	1.21222	0.0261382	2.39313	-0.134904
COQ2	YNR041C	LCB3	YJL134W	0.950133	-0.118084	3.28175	-0.196888
COQ2	YNR041C	LEM3	YNL323W	1.19009	-0.156698	3.30893	-0.200312
COQ2	YNR041C	NRT1	YOR071C	-0.951926	-0.120977	-0.337046	-0.298513
COQ2	YNR041C	PCA1	YBR295W	-0.377182	0.171068	-0.596	0.373694
COQ2	YNR041C	PER1	YCR044C	-0.518382	-0.0516413	2.98887	-0.100315
COQ2	YNR041C	PEX31	YGR004W	-0.171827	0.113404	0.217353	0.3829
COQ2	YNR041C	PFA3	YNL326C	-1.99773	-0.258276	-1.81651	-0.245115
COQ2	YNR041C	PHM7	YOL084W	2.60274	0.0554068	3.12456	-0.00540627
COQ2	YNR041C	QDR3	YBR043C	1.21755	0.0647174	3.10353	0.0416393
COQ2	YNR041C	RCF1	YML030W	3.273	0.531644	3.30007	0.462684
COQ2	YNR041C	RCF2	YNR018W		0.495345		0.46136
COQ2	YNR041C	SSM4	YIL030C	1.22317	-0.0974386	2.77262	-0.0788275
COQ2	YNR041C	SUR1	YPL057C	-6.69716	-0.256343	-5.04441	-0.0700645
COQ2	YNR041C	TIM22	YDL217C	0.485159	-0.258037	1.20436	-0.18827
COQ2	YNR041C	TVP15	YDR100W	1.45176	0.148404	2.27377	0.189291
COQ2	YNR041C	TVP23	YDR084C	0.993651	0.0167889	2.55191	0.114949
COQ2	YNR041C	USA1	YML029W	-3.14749	-0.183241	-2.17689	-0.348333
COQ2	YNR041C	VPS68	YOL129W	2.68623	0.162522	3.17399	0.135389
COQ2	YNR041C	WSC3	YOL105C	2.01125	-0.008127	2.17168	-0.0693607
COQ2	YNR041C	YBR219C	YBR219C	0.416048	-0.0348268	2.51744	-0.0582421
COQ2	YNR041C	YCR007C	YCR007C	-0.374282	-0.103297	-0.096381	-0.254933
COQ2	YNR041C	YGL114W	YGL114W	-0.828541	-0.224837	-1.18122	-0.0243903
COQ2	YNR041C	YHL008C	YHL008C	-1.43157	-0.220546	0.15481	-0.271299
COQ2	YNR041C	YHR140W	YHR140W	1.59911	-0.103858	2.68242	0.108684
COQ2	YNR041C	YIL067C	YIL067C	-0.497695	-0.127553	0.734323	-0.275788
COQ2	YNR041C	YMR279C	YMR279C	1.36291	0.0867936	2.28977	0.103973
COQ2	YNR041C	ZRC1	YMR243C	0.443956	0.338569	-0.085568	0.376002
COS1	YNL336W	COS6	YGR295C	-17.4973	0.0379665	-17.8449	-0.0117198	8
COS1	YNL336W	NTE1	YML059C	0.814398	0.0217911	2.20441	-0.0715244
COS1	YNL336W	PFA3	YNL326C		0.496958		0.387097
COS1	YNL336W	RRT1	YBL048W	0.896971	-0.045858	2.38573	-0.110905
COS1	YNL336W	SPC2	YML055W	2.61825	-0.0391922	3.25754	-0.0692039
COS1	YNL336W	SSM4	YIL030C	2.28308	-0.000972655	3.89832	-0.027132
COS1	YNL336W	SUR7	YML052W	1.84558	0.0442431	2.37038	0.00446686
COS1	YNL336W	SWP1	YMR149W	0.90235	-0.0173824	2.33725	-0.0230475
COS1	YNL336W	VNX1	YNL321W		0.513798		0.446006
COS10	YNR075W	COX18	YGR062C	-1.45631	-0.230732	-1.59345	-0.233009
COS10	YNR075W	KRE1	YNL322C	1.10546	0.0415804	2.43013	-0.019364
COS10	YNR075W	THI7	YLR237W	-1.3543	0.0149135	-3.20771	0.18102
COS12	YGL263W	EMP46	YLR080W	-1.17773	0.296661	-1.03532	0.321736
COS12	YGL263W	ERG1	YGR175C	0.917297	0.268277	1.12832	0.0528537
COS12	YGL263W	HNM1	YGL077C	0.465881	0.323413	0.587382	0.281876
COS12	YGL263W	LCB3	YJL134W	2.24107	0.0231263	-0.233762	0.124296
COS12	YGL263W	LEM3	YNL323W	2.57217	-0.124037	2.62624	0.010283
COS12	YGL263W	MGR2	YPL098C	-3.0302	-0.0605173	-4.37322	-0.0706621
COS12	YGL263W	PFA3	YNL326C	2.3814	0.106672	1.56087	0.0230913
COS12	YGL263W	PGA1	YNL158W	1.23288	0.306365	0.85478	0.181282
COS12	YGL263W	SCM4	YGR049W	2.20868	0.100576	0.89592	0.226168
COS12	YGL263W	SMA2	YML066C	-2.47141	0.100901	-3.19387	0.197527
COS12	YGL263W	VMR1	YHL035C	1.46285	0.293373	1.10603	0.269068
COS12	YGL263W	YBT1	YLL048C	0.537748	0.273236	-0.602854	0.280452
COS12	YGL263W	YFT2	YDR319C	0.09344	-0.232676	-0.098892	-0.0662949
COS12	YGL263W	YGL041C	YGL041C	2.49363	-0.0125611	0.760267	-0.0438954
COS12	YGL263W	YGR149W	YGR149W	-2.98773	0.0081411	-2.21517	-0.143878
COS12	YGL263W	YPL041C	YPL041C	-0.698657	-0.0676354	-3.36702	0.107646
COS6	YGR295C	ENB1	YOL158C	2.32822	-0.0334262	2.85576	0.00837995
COS6	YGR295C	FLD1	YLR404W	0.726787	-0.028458	2.71768	-0.0721361
COS6	YGR295C	KRE1	YNL322C	-7.48829	-0.0195877	-7.9869	-0.0340918	8
COS6	YGR295C	LEM3	YNL323W	-6.41243	0.0226432	-7.05075	0.0852116	8
COS6	YGR295C	PFA3	YNL326C	-9.1563	-0.0155098	-8.62415	-0.0492296	8
COS6	YGR295C	VNX1	YNL321W	-10.5187	-0.0875639	-10.4982	-0.163534	8
COS6	YGR295C	YNL320W	YNL320W	-2.77414	0.135242	-3.94739	0.0508961	8
COT1	YOR316C	COX18	YGR062C	-3.05801	0.0347799	-3.10517	0.0763825
COT1	YOR316C	CRD1	YDL142C	-3.24754	-0.110626	-2.64559	-0.0489488
COT1	YOR316C	DFG16	YOR030W	-3.49647	0.238687	-2.31858	0.143745	6
COT1	YOR316C	DIE2	YGR227W	2.46263	0.108562	1.26471	0.0962393
COT1	YOR316C	DSC2	YOL073C	-1.38201	0.264557	-2.88752	0.234771	6
COT1	YOR316C	ECM34	YHL043W	3.3314	0.154318	3.23727	0.177548
COT1	YOR316C	FCY2	YER056C	1.45493	0.209732	3.43583	0.166974
COT1	YOR316C	FLD1	YLR404W	1.99449	-0.0290246	1.18709	-0.0291146
COT1	YOR316C	IRC23	YOR044W	-5.04647	-0.130152	-3.94539	-0.114681	6
COT1	YOR316C	LDS2	YOL047C	-11.7751	0.159714	-9.79637	0.0716836	6
COT1	YOR316C	LEM3	YNL323W	1.94041	-0.0165022	1.85705	0.00922585
COT1	YOR316C	OST3	YOR085W	-3.26346	0.0782169	-2.40331	0.0930084
COT1	YOR316C	RCF1	YML030W	-3.1917	-0.0276889	-1.66694	-0.00971975
COT1	YOR316C	RRT8	YOL048C	-10.0853	0.166058	-10.7223	0.087051	6
COT1	YOR316C	RSB1	YOR049C	-4.40838	-0.208082	-2.46326	-0.116495	6
COT1	YOR316C	SMA2	YML066C	-3.05202	0.00160668	-3.08458	0.0270425
COT1	YOR316C	TDA5	YLR426W	-5.0972	0.238722	-5.68636	0.1431
COT1	YOR316C	VPS68	YOL129W	-3.34806	0.194974	-2.59012	0.143024
COT1	YOR316C	YBL059W	YBL059W	-4.848	-0.0401047	-2.7287	0.00531092
COT1	YOR316C	YOL079W	YOL079W	-3.03738	0.0839274	-1.42025	0.0683275	6
COT1	YOR316C	YPQ1	YOL092W	-4.31519	0.0168628	-4.36605	-0.054902	6
COX18	YGR062C	CRC1	YOR100C	-3.1286	-0.158434	-1.6757	-0.145492
COX18	YGR062C	CRD1	YDL142C	2.60402	0.397615	3.30007	0.402906
COX18	YGR062C	DER1	YBR201W	-0.69596	-0.0463997	-0.018112	-0.261216
COX18	YGR062C	DIP5	YPL265W	-1.43593	-0.315139	-0.820685	-0.313362
COX18	YGR062C	DLT1	YMR126C	1.63153	0.0608072	2.34129	0.0509454
COX18	YGR062C	DSC3	YOR223W	-2.96974	-0.100592	-2.60536	-0.223847
COX18	YGR062C	EMP46	YLR080W	-3.7955	-0.223235	-3.43665	-0.250782
COX18	YGR062C	ENB1	YOL158C	2.36073	-0.139182	3.58217	-0.0649442
COX18	YGR062C	ERG1	YGR175C	-2.58267	-0.215165	-2.12627	0.017296
COX18	YGR062C	ERG3	YLR056W	0.190535	-0.186341	0.88663	-0.253963
COX18	YGR062C	ERV29	YGR284C	1.66107	0.0406925	2.39929	-0.0453959
COX18	YGR062C	FAT1	YBR041W	2.49732	0.235065	2.12994	0.204306
COX18	YGR062C	FCY2	YER056C	-2.60685	-0.321347	-1.26138	-0.275198
COX18	YGR062C	FRE3	YOR381W	3.82519	0.551381	3.1045	0.500042
COX18	YGR062C	GPI13	YLL031C	-2.37524	-0.198829	-3.08724	-0.00679469
COX18	YGR062C	GPI2	YPL076W	-3.84495	-0.186035	-4.24023	-0.0168472
COX18	YGR062C	GUP1	YGL084C	2.20774	0.06036	1.82243	0.0810371
COX18	YGR062C	ILM1	YJR118C	2.65397	0.117173	1.66353	0.211412
COX18	YGR062C	IZH2	YOL002C	3.03734	0.548102	2.26974	0.534687
COX18	YGR062C	JEN1	YKL217W	-3.15991	-0.162565	-1.92588	-0.115654
COX18	YGR062C	LAS21	YJL062W	1.74479	0.0523179	2.87285	-0.0880457
COX18	YGR062C	MDL2	YPL270W	1.73974	0.157188	2.41427	0.0588876
COX18	YGR062C	MFM1	YPL060W	1.02738	0.277718	0.122508	0.218973
COX18	YGR062C	MGR2	YPL098C	0.77285	0.339424	-0.187009	0.33759
COX18	YGR062C	MPC1	YGL080W	2.2367	0.232291	1.88473	0.193692
COX18	YGR062C	NRT1	YOR071C	-1.2995	-0.139812	-1.9528	-0.278914
COX18	YGR062C	NSG2	YNL156C	-1.21905	-0.216572	-1.0243	-0.21794
COX18	YGR062C	PAM17	YKR065C	2.45364	0.271725	2.16716	0.208891
COX18	YGR062C	PER1	YCR044C	1.12351	-0.0270446	4.20624	-0.0723487
COX18	YGR062C	PET9	YBL030C	-4.36273	-0.0777212	-4.61252	0.0412253
COX18	YGR062C	PEX28	YHR150W	-0.62421	-0.114294	2.41727	-0.148703
COX18	YGR062C	PEX31	YGR004W		0.0481062		0.329382
COX18	YGR062C	PFA3	YNL326C	-2.64394	-0.254949	-3.41092	-0.219846
COX18	YGR062C	PHO86	YJL117W	1.50213	0.124132	2.31116	-0.0245229
COX18	YGR062C	PMT5	YDL093W	1.55799	0.0564062	2.2226	0.0236429
COX18	YGR062C	PRM2	YIL037C	2.27937	0.0106671	0.388174	0.110781
COX18	YGR062C	PUG1	YER185W	0.972934	0.0454039	2.24194	0.0646622
COX18	YGR062C	QDR3	YBR043C	1.28278	0.155037	2.64374	0.0533107
COX18	YGR062C	RCF1	YML030W	2.51402	0.51671	1.69444	0.50654
COX18	YGR062C	RCF2	YNR018W	2.75677	0.493945	2.18937	0.486069
COX18	YGR062C	RTN2	YDL204W	0.220275	0.271429	1.51332	0.145063
COX18	YGR062C	SAM3	YPL274W	-3.46295	-0.149605	-3.0754	-0.114726
COX18	YGR062C	SDH4	YDR178W	0.736729	0.281025	0.532295	0.34923
COX18	YGR062C	SSH1	YBR283C	2.66714	0.203836	1.97984	0.169371
COX18	YGR062C	SUR1	YPL057C	-6.28686	-0.21981	-6.03603	-0.0530198
COX18	YGR062C	TAT1	YBR069C	2.96829	0.0467355	3.09857	-0.154538
COX18	YGR062C	TVP15	YDR100W	1.01887	0.213719	2.48809	0.205186
COX18	YGR062C	USA1	YML029W	-3.81404	-0.276212	-4.3519	-0.342428
COX18	YGR062C	YAL066W	YAL066W	1.77591	0.0890922	2.52034	0.0135345
COX18	YGR062C	YDR090C	YDR090C	1.88669	0.323774	2.65402	0.170831
COX18	YGR062C	YFL034W	YFL034W	1.66358	0.0723957	2.56877	-0.0385275
COX18	YGR062C	YFL051C	YFL051C	0.927902	0.130695	2.70681	0.0190121
COX18	YGR062C	YFR035C	YFR035C	2.03862	0.171917	2.52802	0.204883
COX18	YGR062C	YHL008C	YHL008C	-3.30515	-0.149063	-1.81238	-0.304053
COX18	YGR062C	YKL044W	YKL044W	-3.23729	-0.175697	-1.88212	-0.107198
COX18	YGR062C	YOL163W	YOL163W	-0.169121	-0.21076	-0.892908	-0.0437673
COX18	YGR062C	YPC1	YBR183W	1.44196	0.065492	2.46139	-0.0216324
COX18	YGR062C	YPR071W	YPR071W	2.00828	-0.085344	1.45793	-0.0573683
CPT1	YNL130C	DLT1	YMR126C	0.34724	-0.00461099	2.6572	0.0173383
CPT1	YNL130C	EMC4	YGL231C	0.081629	-0.224834	0.975418	-0.111841
CPT1	YNL130C	ERD1	YDR414C	2.04499	-0.148341	0.737276	-0.186889
CPT1	YNL130C	ERP1	YAR002C-A	0.419156	-0.107303	2.49714	-0.0571714
CPT1	YNL130C	FRE6	YLL051C	1.11498	-0.0603882	2.70421	-0.213777
CPT1	YNL130C	ILM1	YJR118C	0.316865	-0.224388	-0.480821	-0.141311
CPT1	YNL130C	MRH1	YDR033W	1.3772	0.0409923	2.2508	-0.0239617
CPT1	YNL130C	OSW5	YMR148W	1.80907	-0.0388681	2.33835	-0.0631033
CPT1	YNL130C	PDR15	YDR406W	-2.90302	0.172601	-1.86256	0.0737539
CPT1	YNL130C	PDR18	YNR070W	1.73632	-0.0438979	2.35551	-0.106046
CPT1	YNL130C	SAC1	YKL212W	1.03348	-0.222895	0.569429	-0.138863
CPT1	YNL130C	SPG3	YDR504C	0.578995	-0.0260965	2.57841	0.0428026
CPT1	YNL130C	THI7	YLR237W	1.10327	-0.288734	3.56886	-0.275605
CPT1	YNL130C	THI72	YOR192C	0.434898	-0.224369	1.20118	-0.0982353
CPT1	YNL130C	VBA5	YKR105C	0.547863	-0.0774866	2.34534	-0.0844337
CPT1	YNL130C	VNX1	YNL321W	2.41283	0.0850655	0.823008	-0.11492
CPT1	YNL130C	VTC3	YPL019C	1.13023	-0.185797	1.20788	-0.266376
CPT1	YNL130C	YGR016W	YGR016W	0.340531	-0.0765371	-0.120494	-0.280966
CPT1	YNL130C	YKR051W	YKR051W	0.628218	-0.122753	2.65569	-0.157207
CPT1	YNL130C	YMR187C	YMR187C	1.82735	0.0737188	2.56482	-0.0714237
CPT1	YNL130C	YPL257W	YPL257W	0.577199	-0.15566	0.669839	-0.290702
CPT1	YNL130C	ZRG17	YNR039C	-0.159083	-0.0137699	2.42057	-0.00996113
CRC1	YOR100C	DSC3	YOR223W	2.17003	0.308747	1.63864	0.238775
CRC1	YOR100C	EMC3	YKL207W	-0.027815	0.265206	0.399205	0.144182
CRC1	YOR100C	EMP46	YLR080W	0.367942	0.267241	0.075476	0.261842
CRC1	YOR100C	ERG3	YLR056W	1.62284	0.118222	2.2983	0.100177
CRC1	YOR100C	ERP6	YGL002W	0.232569	-0.242407	0.011256	-0.209535
CRC1	YOR100C	FCY2	YER056C	2.69394	0.397771	2.89214	0.270555
CRC1	YOR100C	FRE6	YLL051C	1.62255	0.280133	0.948	0.125497
CRC1	YOR100C	GAP1	YKR039W	1.36282	0.12085	2.29776	0.078387
CRC1	YOR100C	IRC23	YOR044W		-0.23538		-0.200158
CRC1	YOR100C	JEN1	YKL217W	0.044739	0.26025	0.44788	0.116545
CRC1	YOR100C	MCH4	YOL119C	2.18957	0.0430207	1.59826	0.0272528
CRC1	YOR100C	MDL2	YPL270W	0.387842	-0.277473	0.40109	-0.189166
CRC1	YOR100C	PDR18	YNR070W	0.507777	0.269332	0.354931	0.306917
CRC1	YOR100C	PRM2	YIL037C	0.033733	-0.219544	0.980703	-0.168459
CRC1	YOR100C	PRM8	YGL053W	0.222787	-0.315123	-0.049204	-0.243062
CRC1	YOR100C	RCF2	YNR018W	-0.556422	-0.252815	0.53666	-0.250796
CRC1	YOR100C	RTN2	YDL204W	-0.636802	-0.238299	-0.131048	-0.174402
CRC1	YOR100C	SAC1	YKL212W	-2.03232	-0.096202	-4.24001	-0.0938563
CRC1	YOR100C	SCT1	YBL011W	2.17356	-0.0207965	2.80495	0.00398779
CRC1	YOR100C	SNA4	YDL123W	-0.496053	0.29442	-1.07222	0.187345
CRC1	YOR100C	TAT1	YBR069C	0.811275	-0.239593	0.418611	-0.152784
CRC1	YOR100C	VMR1	YHL035C	-0.490439	0.340387	-0.566288	0.211693
CRC1	YOR100C	YBT1	YLL048C	1.53502	0.406066	1.40657	0.394556
CRC1	YOR100C	YDR018C	YDR018C	0.398058	-0.165117	-0.550524	-0.279346
CRC1	YOR100C	YFL034W	YFL034W	-0.298724	-0.260698	-0.203723	-0.253209
CRC1	YOR100C	YFL051C	YFL051C	0.20896	-0.213332	-0.892859	-0.0818981
CRC1	YOR100C	YIL170W	YIL170W	2.3684	0.0231655	2.29808	-0.00536143
CRC1	YOR100C	YKL044W	YKL044W	-0.87735	0.318944	-0.744239	0.305251
CRC1	YOR100C	YLR152C	YLR152C	1.69124	0.0475703	2.44658	0.0166124
CRC1	YOR100C	YNL320W	YNL320W	-1.90612	0.370279	-2.11311	0.269093
CRC1	YOR100C	YOR292C	YOR292C	2.3433	0.240591	1.85101	0.244642
CRC1	YOR100C	YPC1	YBR183W	0.51723	-0.228849	0.768151	-0.175487
CRD1	YDL142C	ERG1	YGR175C	0.100066	-0.222405	-0.124811	-0.085942
CRD1	YDL142C	FCY2	YER056C	-3.15348	-0.103764	-2.49372	-0.0773502
CRD1	YDL142C	FCY21	YER060W	1.22681	0.0665031	4.10998	-0.0804382
CRD1	YDL142C	FRE3	YOR381W	3.06238	0.305643	1.54766	0.222225
CRD1	YDL142C	ILM1	YJR118C	2.25071	0.0138315	1.88073	0.0643649
CRD1	YDL142C	IZH2	YOL002C	1.34346	0.268749	1.04314	0.298637
CRD1	YDL142C	IZH3	YLR023C	-3.21399	0.0992843	-2.15381	-0.0658395
CRD1	YDL142C	KRE1	YNL322C	1.93337	-0.081951	1.92711	-0.0110072
CRD1	YDL142C	MFM1	YPL060W	1.16725	0.297725	0.939474	0.320911
CRD1	YDL142C	MGR2	YPL098C	-4.22119	0.311049	-4.56545	0.323136
CRD1	YDL142C	MPC1	YGL080W	2.58632	0.0870922	2.20471	0.115608
CRD1	YDL142C	PAM17	YKR065C	-4.19541	0.447805	-4.01566	0.381225
CRD1	YDL142C	PCP1	YGR101W	-1.14451	0.325729	-1.53938	0.260246
CRD1	YDL142C	RCF1	YML030W	1.13906	0.418231	1.10476	0.435041
CRD1	YDL142C	RCF2	YNR018W	1.56866	0.358408	0.98294	0.385096
CRD1	YDL142C	SMA2	YML066C	1.25341	-0.00274071	2.36717	-0.0678891
CRD1	YDL142C	SUR1	YPL057C	-7.09585	-0.125395	-6.03169	-0.077131
CRD1	YDL142C	TIM17	YJL143W	-8.69295	0.335758	-8.30861	0.327094
CRD1	YDL142C	TRK2	YKR050W	1.9385	0.0012441	0.705717	-0.0653852
CRD1	YDL142C	YBR219C	YBR219C	1.61166	0.0106492	2.69259	-0.0356531
CRD1	YDL142C	YBR241C	YBR241C	-3.29614	0.0273637	-2.7741	0.00751137
CRD1	YDL142C	YDR090C	YDR090C	2.43369	0.199132	1.85086	0.144057
CRD1	YDL142C	YMR279C	YMR279C	1.90947	-0.0328366	1.99047	-0.0894057
CSC1	YLR241W	GPI17	YDR434W	0.473704	-0.0600461	-0.752056	-0.254667
CSC1	YLR241W	SUR7	YML052W	1.51085	0.112488	2.97258	0.257329
CSC1	YLR241W	TMS1	YDR105C	-2.9134	-0.00800165	-2.90105	-0.0132434
CSC1	YLR241W	YIP3	YNL044W	1.06261	0.117439	2.30885	0.0524788
CSH1	YBR161W	DTR1	YBR180W		0.329878		0.351014
CSH1	YBR161W	FRE1	YLR214W	0.544394	-0.0680702	2.2295	-0.0761349
CSH1	YBR161W	GMH1	YKR030W	-0.096697	0.243971	0.392782	0.362335
CSH1	YBR161W	GPI2	YPL076W	-4.26893	0.0929677	-3.67942	0.0179122
CSH1	YBR161W	ILM1	YJR118C	2.82006	-0.0214252	3.14256	-0.0605164
CSH1	YBR161W	SAC1	YKL212W	-0.822641	0.0783011	2.22845	0.0689916
CSH1	YBR161W	SNQ2	YDR011W	-0.131838	0.284792	-0.327924	0.277068
CSH1	YBR161W	SUR1	YPL057C	-11.7667	0.051585	-10.3092	-0.00992175
CSH1	YBR161W	YOL162W	YOL162W	-0.355591	0.228522	-0.391555	0.323624
CSH1	YBR161W	YOR152C	YOR152C	0.020298	-0.217429	0.057277	-0.061899
CSH1	YBR161W	YPR003C	YPR003C	-0.635339	0.288132	-0.54399	0.307981
CST26	YBR042C	DCV1	YFR012W	-0.528836	0.352559	0.242433	0.183214
CST26	YBR042C	ELO2	YCR034W	-10.8349	0.0386594	-9.54677	-0.0770147
CST26	YBR042C	ELO3	YLR372W	-10.9765	0.0715604	-10.1391	0.0621566
CST26	YBR042C	ERV41	YML067C	-0.440555	0.271321	-0.762085	0.209124
CST26	YBR042C	FAT1	YBR041W		0.563513		0.584055
CST26	YBR042C	FIG1	YBR040W		0.591437		0.45119
CST26	YBR042C	ILM1	YJR118C	5.11377	-0.0013076	4.46014	0.112151
CST26	YBR042C	IPT1	YDR072C	-0.884642	0.285618	0.542295	0.339695
CST26	YBR042C	KRE1	YNL322C	2.52757	0.0456111	1.58572	0.0875158
CST26	YBR042C	LCB3	YJL134W	-0.096034	0.408652	-0.019024	0.190831
CST26	YBR042C	MPO1	YGL010W	0.681962	0.286143	0.825004	0.256673
CST26	YBR042C	PFF1	YBR074W		0.269726		0.197822
CST26	YBR042C	PTR2	YKR093W	0.220635	0.295328	0.413131	0.13965
CST26	YBR042C	QDR3	YBR043C		0.4989		0.336354
CST26	YBR042C	SRF1	YDL133W	-0.483844	0.285905	-0.356762	0.263503
CST26	YBR042C	YRO2	YBR054W		0.4544		0.403544
CTR1	YPR124W	EMP46	YLR080W	-3.06827	-0.0261342	-2.1305	-0.0836896	5
CTR1	YPR124W	NHA1	YLR138W	-4.99144	0.0411966	-4.89686	-0.0265342	5
CTR1	YPR124W	SUL2	YLR092W	-4.70561	0.0754871	-4.39239	-0.0411441	5
CTR1	YPR124W	YLR152C	YLR152C	-3.79154	0.135292	-3.74572	0.141979	5
CTR1	YPR124W	ZRT2	YLR130C	-8.11762	0.0941852	-7.74496	0.0979052	5
CWH43	YCR017C	ECM33	YBR078W	0.413028	0.379334	0.487723	0.418499
CWH43	YCR017C	GUP1	YGL084C	-9.93924	-0.0194502	-8.10539	-0.0223789
CWH43	YCR017C	HVG1	YER039C	-0.205812	-0.0595186	-0.554995	0.308311
CWH43	YCR017C	ILM1	YJR118C	2.63555	0.229773	2.56757	0.130698
CWH43	YCR017C	KRE1	YNL322C	1.57634	0.199021	2.89743	0.13854
CWH43	YCR017C	PET9	YBL030C	0.021957	-0.11714	0.480029	-0.253885
CWH43	YCR017C	PMT6	YGR199W	0.906352	-0.0139593	2.20711	-0.0312669
CWH43	YCR017C	SNA4	YDL123W	1.39981	0.0898446	2.62197	0.11276
CWH43	YCR017C	YAL066W	YAL066W	0.033617	0.0666397	0.353561	0.320786
CWH43	YCR017C	YBR287W	YBR287W	1.94753	0.154669	1.46262	0.12622
CWH43	YCR017C	YCR007C	YCR007C		0.197304		0.310063
DAL4	YIR028W	ERJ5	YFR041C	0.550783	0.0358875	3.1737	0.17128
DAL4	YIR028W	FTH1	YBR207W	2.00798	-0.00672333	-1.02133	-0.0898462
DAL4	YIR028W	HOL1	YNR055C	0.672349	-0.005904	2.70249	-0.0958638
DAL4	YIR028W	LEM3	YNL323W	0.752333	0.027999	2.3127	0.026354
DAL4	YIR028W	MAL31	YBR298C	1.77328	-0.0119617	2.21256	0.0603601
DAL4	YIR028W	PCA1	YBR295W	0.813835	0.0285223	0.283367	0.305874
DAL4	YIR028W	STL1	YDR536W	-0.215758	-0.122665	-0.981914	-0.270315
DCV1	YFR012W	DNF2	YDR093W	0.038469	0.246545	0.018265	0.387378
DCV1	YFR012W	DTR1	YBR180W	0.119707	0.328694	0.37591	0.278758
DCV1	YFR012W	ELO2	YCR034W	-2.71644	0.0761093	-3.5304	0.0317591
DCV1	YFR012W	ERJ5	YFR041C		0.145009		0.358953
DCV1	YFR012W	ERP6	YGL002W	0.15382	0.265632	0.957069	0.312908
DCV1	YFR012W	FIG1	YBR040W	0.209786	0.307005	0.19593	0.413367
DCV1	YFR012W	GMH1	YKR030W	-0.358093	0.243343	-0.968161	0.307617
DCV1	YFR012W	GPI14	YJR013W	0.821005	-0.00386827	2.41938	0.0650709
DCV1	YFR012W	ILM1	YJR118C	3.62314	-0.075235	2.76776	-0.0968905
DCV1	YFR012W	MCH4	YOL119C	0.305378	0.181567	0.625086	0.36469
DCV1	YFR012W	MRH1	YDR033W	-0.096572	0.278403	0.41272	0.482705
DCV1	YFR012W	PEX29	YDR479C	1.10332	0.111423	2.23494	0.0712852
DCV1	YFR012W	PEX31	YGR004W	0.697301	-0.192649	2.86368	-0.197395
DCV1	YFR012W	PFF1	YBR074W	0.177697	0.278654	-0.512766	0.187034
DCV1	YFR012W	PHM7	YOL084W	-0.232004	0.166839	0.18927	0.308668
DCV1	YFR012W	PTR2	YKR093W	-0.165735	0.252141	0.071563	0.308806
DCV1	YFR012W	QDR3	YBR043C	0.367415	0.279643	0.501506	0.27951
DCV1	YFR012W	RTN2	YDL204W	-0.249332	0.25669	0.128238	0.353131
DCV1	YFR012W	SCT1	YBL011W	1.30199	0.00820072	4.92037	-0.070438
DCV1	YFR012W	SHR3	YDL212W	0.279042	0.261114	0.86159	0.316299
DCV1	YFR012W	SSM4	YIL030C	0.183074	0.268152	-0.232345	0.287318
DCV1	YFR012W	SVP26	YHR181W	-0.252389	0.204868	0.190801	0.324764
DCV1	YFR012W	VBA1	YMR088C	-0.310292	0.216402	0.143098	0.400718
DCV1	YFR012W	VBA5	YKR105C	0.261862	0.100083	-0.06694	0.33356
DCV1	YFR012W	YCR061W	YCR061W	0.279525	0.104254	2.53034	-0.0327432
DCV1	YFR012W	YDL199C	YDL199C	-0.350456	0.278589	-0.536807	0.191454
DCV1	YFR012W	YDR018C	YDR018C	0.293046	0.226937	0.669671	0.326488
DCV1	YFR012W	YFL034W	YFL034W		0.227151		0.36192
DCV1	YFR012W	YFL051C	YFL051C		0.256859		0.387789
DCV1	YFR012W	YFR035C	YFR035C		0.293901		0.210979
DCV1	YFR012W	YIP3	YNL044W	0.642842	-0.122582	0.109601	-0.251494
DCV1	YFR012W	YPR003C	YPR003C	-0.364485	0.306932	-0.38694	0.408059
DCV1	YFR012W	YRO2	YBR054W	0.325626	0.272066	0.607507	0.250046
DCV1	YFR012W	YSP1	YHR155W	0.243364	0.166747	0.575077	0.349163
DER1	YBR201W	DSC2	YOL073C	2.14371	-0.0315718	0.347556	0.0685038
DER1	YBR201W	FTH1	YBR207W		0.297128		0.364148
DER1	YBR201W	ILM1	YJR118C	2.84081	0.0515047	3.602	-0.268333
DER1	YBR201W	PER1	YCR044C	-0.30034	0.138145	-1.21067	0.327447
DER1	YBR201W	PEX31	YGR004W	-0.468323	-0.11158	0.644383	-0.303674
DER1	YBR201W	PHO86	YJL117W	2.28814	-0.0322555	3.35441	-0.067679
DER1	YBR201W	YAR047C	YAR047C	1.92992	-0.0163292	0.49759	-0.104895
DFG16	YOR030W	DNF2	YDR093W	0.209396	0.148672	0.260154	0.377113
DFG16	YOR030W	ECM33	YBR078W	-0.561284	-0.00107489	-3.55152	0.264351
DFG16	YOR030W	ELO3	YLR372W	-4.18124	0.00803145	-0.134235	-0.0152628
DFG16	YOR030W	ERG3	YLR056W	-2.59636	-0.0372446	-4.57255	0.0423021
DFG16	YOR030W	ERJ5	YFR041C	0.301679	0.20208	-0.28213	0.321704
DFG16	YOR030W	FAT1	YBR041W	0.585451	0.292979	0.854803	0.181524
DFG16	YOR030W	FET4	YMR319C	0.686424	0.389737	0.15036	0.157817
DFG16	YOR030W	FTR1	YER145C	-9.71966	-0.0566791	-7.85626	-0.185937
DFG16	YOR030W	GPI2	YPL076W	0.435567	0.0791876	2.92633	-0.00261575
DFG16	YOR030W	IRC23	YOR044W		0.280688		0.295544
DFG16	YOR030W	KRE1	YNL322C	1.6241	0.0325507	2.44107	0.0110945
DFG16	YOR030W	LCB3	YJL134W	-0.949065	0.174281	-3.33132	0.167079
DFG16	YOR030W	NHX1	YDR456W	-8.89626	-0.00354002	-5.07739	-0.0676663
DFG16	YOR030W	OLE1	YGL055W	0.72724	0.0365441	3.10392	-0.00206022
DFG16	YOR030W	PAM17	YKR065C	0.550356	0.0945366	2.60342	0.0833074
DFG16	YOR030W	PCP1	YGR101W	0.553913	0.0968827	2.64394	-0.0814346
DFG16	YOR030W	PER1	YCR044C	2.34688	-0.0657573	-0.747956	0.137192
DFG16	YOR030W	PHM7	YOL084W	0.720752	0.258654	0.750649	0.302418
DFG16	YOR030W	PIS1	YPR113W	1.00381	0.0144784	2.62037	-0.01921
DFG16	YOR030W	RIM9	YMR063W	2.72969	0.615696	5.08421	0.636531
DFG16	YOR030W	SAC1	YKL212W	-5.41269	-0.0438671	-2.29259	0.00138798
DFG16	YOR030W	SCT1	YBL011W	1.82447	-0.00728622	2.33601	-0.114682
DFG16	YOR030W	SEC59	YMR013C	1.57419	-0.0923097	2.88556	-0.117162
DFG16	YOR030W	SHR3	YDL212W	-0.034322	0.121726	-0.434149	0.358054
DFG16	YOR030W	SLC1	YDL052C	0.919445	-0.00780615	2.31733	-0.177635
DFG16	YOR030W	SUR1	YPL057C	0.045567	0.102523	2.41822	0.00181092
DFG16	YOR030W	SVP26	YHR181W	0.41292	0.270703	0.481945	0.217959
DFG16	YOR030W	SWP1	YMR149W	1.08188	0.16985	2.26352	0.133004
DFG16	YOR030W	TVP15	YDR100W	-0.600602	0.269281	-0.501261	0.0812313
DFG16	YOR030W	TVP38	YKR088C	-0.454133	-0.0662275	-0.343837	-0.279722
DFG16	YOR030W	VBA1	YMR088C	0.002054	0.105508	0.814943	0.398931
DFG16	YOR030W	VHT1	YGR065C	0.580029	-0.0502268	2.5535	-0.0103204
DFG16	YOR030W	VPS68	YOL129W	-1.22152	0.399523	-1.00861	0.20215
DFG16	YOR030W	WSC3	YOL105C	0.370566	0.162017	0.103115	0.308366
DFG16	YOR030W	YLR046C	YLR046C	-1.12045	-0.0411157	-3.24441	-0.074587
DFG16	YOR030W	YMR221C	YMR221C	0.988854	0.278433	1.45048	0.287087
DFG16	YOR030W	YPL041C	YPL041C	-1.12234	-0.0427916	-6.3627	0.0477632
DFG16	YOR030W	YPR003C	YPR003C	0.104989	0.19671	0.555147	0.305824
DFG16	YOR030W	YSP1	YHR155W	0.981274	0.0807535	0.675402	0.314978
DFM1	YDR411C	PDR15	YDR406W		0.21521		0.355232
DFM1	YDR411C	SPC1	YJR010C-A	-0.737538	0.176516	1.05702	0.305474
DFM1	YDR411C	YJR085C	YJR085C	2.63007	0.0678045	0.830348	-0.0192619
DIE2	YGR227W	ELO3	YLR372W	-7.46456	0.0879598	-3.02071	0.124815
DIE2	YGR227W	GUP1	YGL084C	-4.73227	0.252289	-2.75744	0.258065
DIE2	YGR227W	ILM1	YJR118C	2.81146	0.19149	2.6877	0.0400132
DIE2	YGR227W	KRE1	YNL322C	-4.77513	0.222691	-4.58549	0.19056
DIE2	YGR227W	OST3	YOR085W	-17.1538	0.417604	-17.678	0.415703
DIE2	YGR227W	OST5	YGL226C-A	-17.6161	0.419114	-16.7563	0.47683
DIE2	YGR227W	OST6	YML019W	-3.36585	0.385268	-2.60921	0.328686
DIE2	YGR227W	SSH1	YBR283C	1.91782	-0.108475	1.66085	-0.136617
DIE2	YGR227W	STE24	YJR117W	-1.53118	0.372377	-0.887959	0.358416
DIE2	YGR227W	STT3	YGL022W	-7.97241	0.40465	-9.87092	0.392956
DIE2	YGR227W	SWP1	YMR149W	-10.0088	0.356151	-12.2755	0.302778
DIE2	YGR227W	YML018C	YML018C	-0.102394	0.285842	-0.409075	0.247057
DIP5	YPL265W	EMP46	YLR080W	2.72697	0.065067	1.75772	0.1819
DIP5	YPL265W	FRE3	YOR381W	-2.09512	-0.327621	-1.7346	-0.311847
DIP5	YPL265W	GPI2	YPL076W	1.99045	0.090533	2.70689	0.0332757
DIP5	YPL265W	IZH2	YOL002C	0.657111	-0.264059	0.050766	-0.246983
DIP5	YPL265W	MEP2	YNL142W	1.69936	0.045167	2.26127	-0.112188
DIP5	YPL265W	MEP3	YPR138C	2.07983	0.0584735	2.38715	-0.049098
DIP5	YPL265W	NCE102	YPR149W	2.57488	0.0243146	2.27614	-0.150817
DIP5	YPL265W	PDR12	YPL058C	1.66856	0.0204127	3.05882	-0.0310961
DIP5	YPL265W	PEX31	YGR004W	0.802007	-0.0718753	0.729105	-0.266825
DIP5	YPL265W	PRM10	YJL108C	0.749439	0.0668792	2.29597	-0.0340947
DIP5	YPL265W	RCF1	YML030W	-0.123206	-0.302814	1.53535	-0.199927
DIP5	YPL265W	RCF2	YNR018W	-0.652696	-0.269344	-0.809285	-0.295467
DIP5	YPL265W	SLY41	YOR307C	1.31051	0.00748751	3.03318	-0.077419
DIP5	YPL265W	SUR1	YPL057C	3.07564	0.0793477	2.04101	0.0299401
DIP5	YPL265W	SWP1	YMR149W	1.12148	-0.0775887	2.46368	0.0198693
DIP5	YPL265W	YIA6	YIL006W	-0.021723	-0.232456	-0.083761	-0.168591
DIP5	YPL265W	YIL067C	YIL067C	2.14424	0.00479978	1.1446	0.0773779
DIP5	YPL265W	YPL264C	YPL264C		0.176636		0.327122
DIP5	YPL265W	YPR153W	YPR153W	2.69281	-0.0159795	2.72673	-0.121916
DLT1	YMR126C	ELO3	YLR372W	-4.82426	0.0219466	-2.03069	-0.0486164
DLT1	YMR126C	ERD1	YDR414C	0.616648	0.275393	-0.505583	0.242856
DLT1	YMR126C	ERG3	YLR056W	-10.281	-0.0746117	-12.1865	-0.102817
DLT1	YMR126C	FRE2	YKL220C	-0.122079	0.121431	0.122756	0.332468
DLT1	YMR126C	GPI14	YJR013W	1.25473	-0.0113685	2.48807	0.0217013
DLT1	YMR126C	GUP1	YGL084C	1.82728	0.206859	2.38836	0.19265
DLT1	YMR126C	IZH2	YOL002C	2.28547	0.068082	1.52898	0.129003
DLT1	YMR126C	LEM3	YNL323W	-4.1044	0.0342508	-4.62592	0.131464
DLT1	YMR126C	NHX1	YDR456W	-2.25748	0.159706	-4.25332	0.0690333
DLT1	YMR126C	SAC1	YKL212W	-5.95375	0.0277379	-4.54129	0.0656538
DLT1	YMR126C	SRF1	YDL133W	-0.332465	0.287235	-0.218034	0.286775
DLT1	YMR126C	SUR7	YML052W	0.469221	0.27107	0.212459	0.100871
DLT1	YMR126C	SVP26	YHR181W	-0.002426	0.283732	-0.314315	0.310364
DLT1	YMR126C	SWP1	YMR149W		0.275875		0.155115
DLT1	YMR126C	TIM17	YJL143W	1.1076	-0.0782803	3.74721	-0.0876222
DLT1	YMR126C	TVP15	YDR100W	-0.174372	0.233505	-0.114435	0.393635
DLT1	YMR126C	VBA5	YKR105C	-0.498158	0.206622	0.178349	0.395314
DLT1	YMR126C	VHC1	YBR235W	0.225167	-0.0831323	-0.169533	-0.26785
DLT1	YMR126C	YDL218W	YDL218W	0.052289	0.273667	-0.432349	0.392864
DLT1	YMR126C	YFL034W	YFL034W	-0.078373	0.354066	-0.203216	0.271169
DLT1	YMR126C	YPR153W	YPR153W	1.16158	0.471467	2.65233	0.354098
DLT1	YMR126C	YSP1	YHR155W	0.299866	0.00698505	0.362691	0.306096
DNF1	YER166W	DNF2	YDR093W	-1.62014	0.0418995	-4.8981	0.0520313
DNF1	YER166W	EMC4	YGL231C	2.63501	-0.0157508	0.721623	-0.0155976
DNF1	YER166W	FRE4	YNR060W	2.1908	0.0466874	1.32354	0.0483175
DNF1	YER166W	MDL2	YPL270W	2.45101	0.0925059	0.841021	0.147099
DNF1	YER166W	PEX31	YGR004W	1.67316	0.0225919	2.92294	0.0356163
DNF1	YER166W	TIM17	YJL143W	0.885675	0.066453	2.65785	-0.000647552
DNF1	YER166W	YIL067C	YIL067C	2.11364	0.0040713	0.444019	-0.00598169
DNF2	YDR093W	DTR1	YBR180W	-0.407232	0.181144	-0.372086	0.303532
DNF2	YDR093W	ELO3	YLR372W	-1.15975	0.0744086	2.38273	0.0747019
DNF2	YDR093W	ERJ5	YFR041C	0.048751	0.0810075	0.471401	0.330457
DNF2	YDR093W	FIG1	YBR040W	0.081955	0.161386	-0.770816	0.331767
DNF2	YDR093W	FKS3	YMR306W	-1.11845	-0.210448	0.328156	-0.108283
DNF2	YDR093W	FRE2	YKL220C	0.278938	0.153862	0.228362	0.329291
DNF2	YDR093W	GMH1	YKR030W	0.307734	0.234061	-0.181273	0.350556
DNF2	YDR093W	ILM1	YJR118C	2.45855	-0.0210868	3.97949	-0.0764008
DNF2	YDR093W	MCH4	YOL119C	0.652602	0.140433	-0.323119	0.342941
DNF2	YDR093W	MRH1	YDR033W		0.143154		0.350342
DNF2	YDR093W	PEX31	YGR004W	-0.052407	-0.28962	0.956548	-0.254155
DNF2	YDR093W	PTR2	YKR093W	0.457493	0.221598	0.350304	0.399069
DNF2	YDR093W	RTN2	YDL204W	1.20102	0.192159	0.889042	0.347412
DNF2	YDR093W	SHR3	YDL212W	0.761431	0.144277	2.12458	0.347588
DNF2	YDR093W	TVP23	YDR084C		0.249749		0.435897
DNF2	YDR093W	VBA1	YMR088C	-0.410716	0.126105	-0.425702	0.390387
DNF2	YDR093W	VBA5	YKR105C	0.433545	0.0232817	0.54853	0.300033
DNF2	YDR093W	YDR018C	YDR018C		0.230801		0.393657
DNF2	YDR093W	YDR090C	YDR090C		0.213038		0.379865
DNF2	YDR093W	YET2	YMR040W	-0.495857	-0.154121	0.196355	-0.257424
DNF2	YDR093W	YFL034W	YFL034W	0.018108	0.240437	-0.070764	0.337175
DNF2	YDR093W	YFL054C	YFL054C	0.15472	0.200406	-0.706181	0.321695
DNF2	YDR093W	YML131W	YML131W	0.239144	-0.221298	-0.34118	-0.0778386
DNF2	YDR093W	YMR155W	YMR155W	-1.2189	-0.223877	-0.783225	-0.185961
DNF2	YDR093W	YPR003C	YPR003C	0.175724	0.238612	0.586318	0.336415
DNF2	YDR093W	YSP1	YHR155W	0.521886	0.147603	1.22704	0.355052
DPP1	YDR284C	ELO1	YJL196C	-0.752553	-0.0130796	0.073526	-0.262236
DPP1	YDR284C	GPI11	YDR302W		0.229025		0.316052
DPP1	YDR284C	LAC1	YKL008C	2.02148	-0.0622791	-0.312466	-0.106596
DPP1	YDR284C	LCB3	YJL134W	-0.228411	-0.200019	1.51246	-0.3002
DPP1	YDR284C	LNP1	YHR192W	2.39052	-0.0521121	-0.294529	0.0585961
DPP1	YDR284C	LPP1	YDR503C	0.848598	0.273081	0.528488	0.24864
DPP1	YDR284C	OLE1	YGL055W	0.415748	-0.00107589	0.008095	0.350205
DPP1	YDR284C	PER1	YCR044C	0.383215	-0.104394	2.82658	-0.183202
DPP1	YDR284C	THI7	YLR237W	0.616257	-0.0366611	2.73605	-0.172831
DPP1	YDR284C	VBA5	YKR105C	-0.437398	-0.226542	0.14273	-0.233856
DPP1	YDR284C	VTC1	YER072W	-0.231093	0.303096	-0.047504	0.366028
DPP1	YDR284C	YHL008C	YHL008C	-0.036024	-0.220355	0.47043	-0.260695
DPP1	YDR284C	YKR051W	YKR051W	-0.453169	-0.160156	0.05336	-0.257513
DPP1	YDR284C	YPL041C	YPL041C	0.403513	-0.0456832	2.03059	-0.269022
DSC2	YOL073C	DSC3	YOR223W	-1.66674	0.325148	0.852583	0.371314
DSC2	YOL073C	FRE1	YLR214W	0.756985	0.108066	2.27588	0.00893212
DSC2	YOL073C	KRE1	YNL322C	-1.37623	0.00478388	-3.28135	-0.0709439
DSC2	YOL073C	PHM7	YOL084W		0.319272		0.141842
DSC2	YOL073C	RER1	YCL001W	-7.54053	0.149132	-8.84808	0.0438745
DSC2	YOL073C	SUL1	YBR294W	0.456581	-0.247184	0.183861	-0.107297
DSC2	YOL073C	TDA5	YLR426W	-5.65663	-0.0580201	-6.42984	0.0177515	4
DSC3	YOR223W	FRE5	YOR384W	-2.85417	0.0985933	-3.00427	0.130297
DSC3	YOR223W	ITR1	YDR497C	0.039073	-0.238253	-0.349354	-0.0829811
DSC3	YOR223W	LAS21	YJL062W	-2.01377	0.0247638	-3.18002	0.17451
DSC3	YOR223W	MDL2	YPL270W	-0.813013	-0.223475	-1.24461	-0.133362
DSC3	YOR223W	MPC1	YGL080W	1.97773	-0.0631596	0.898466	-0.0257402
DSC3	YOR223W	NCR1	YPL006W	1.2533	0.0203063	2.49526	-0.0435741
DSC3	YOR223W	OLE1	YGL055W	-0.605429	-0.0488291	-0.2994	-0.255607
DSC3	YOR223W	PGA1	YNL158W	-1.44573	0.291011	-2.52303	0.164002
DSC3	YOR223W	PTM1	YKL039W	0.062236	0.263116	0.292769	0.0769934
DSC3	YOR223W	RBD2	YPL246C	0.328715	-0.229793	-0.592926	-0.17703
DSC3	YOR223W	RCF2	YNR018W	0.001007	-0.246024	1.04126	-0.270428
DSC3	YOR223W	RER1	YCL001W	-5.47407	0.0504442	-5.1613	-0.00343487
DSC3	YOR223W	VMR1	YHL035C	0.040382	0.304227	-0.8643	0.267264
DSC3	YOR223W	YBT1	YLL048C	0.334705	0.287517	-1.02746	0.190218
DSC3	YOR223W	YKL044W	YKL044W	-0.219183	0.275129	-0.80833	0.294416
DTR1	YBR180W	ERJ5	YFR041C	0.131061	0.14099	3.21387	0.293536
DTR1	YBR180W	FIG1	YBR040W	1.1935	0.26233	0.352321	0.199896
DTR1	YBR180W	ILM1	YJR118C	3.25236	0.00278517	2.90065	-0.103697
DTR1	YBR180W	IRC23	YOR044W	0.117835	0.208183	0.13877	0.343179
DTR1	YBR180W	MDL2	YPL270W	-0.728621	0.0964358	-0.162416	0.304924
DTR1	YBR180W	PHO86	YJL117W	0.326626	-0.15665	0.272294	-0.266577
DTR1	YBR180W	SHR3	YDL212W	1.16422	0.214677	1.18728	0.395388
DTR1	YBR180W	TAT1	YBR069C	-0.875792	0.143354	-0.821159	0.350393
DTR1	YBR180W	TVP23	YDR084C	0.400195	0.269615	0.176819	0.223902
DTR1	YBR180W	VBA1	YMR088C	0.044048	0.21966	0.503188	0.411916
DTR1	YBR180W	YBT1	YLL048C	0.074167	-0.126686	0.124581	-0.255952
DTR1	YBR180W	YDR018C	YDR018C	-0.428696	0.154807	-0.319775	0.423519
DTR1	YBR180W	YFL034W	YFL034W	-0.370432	0.170559	-0.619166	0.44631
DTR1	YBR180W	YFL051C	YFL051C	0.108334	0.279933	-0.29795	0.326352
DTR1	YBR180W	YKL044W	YKL044W	0.207081	-0.154264	0.064047	-0.261542
DTR1	YBR180W	YMD8	YML038C	0.874467	0.0569342	2.36146	0.0133014
DTR1	YBR180W	YMR141C	YMR141C	-0.288437	0.10266	-0.023568	0.317847
DTR1	YBR180W	YNL143C	YNL143C	2.02783	0.0525795	0.874605	0.0753622
DTR1	YBR180W	YOR292C	YOR292C	0.369228	-0.221177	0.56821	-0.202466
DTR1	YBR180W	YPC1	YBR183W		0.37613		0.376135
DTR1	YBR180W	YPR003C	YPR003C	-0.39731	0.339909	-0.009744	0.321739
DTR1	YBR180W	YRO2	YBR054W	0.074069	0.276416	0.080569	0.179451
ECM12	YHR021W-A	FCY2	YER056C	0.06719	-0.22587	0.455642	-0.119803
ECM12	YHR021W-A	NHA1	YLR138W	-1.1522	-0.133917	-1.10209	-0.284632
ECM12	YHR021W-A	SCT1	YBL011W	0.88553	-0.0091867	0.044522	-0.250601
ECM12	YHR021W-A	YKL044W	YKL044W	-0.097682	-0.136038	0.423087	-0.259199
ECM12	YHR021W-A	YMR279C	YMR279C	0.095528	-0.215642	0.708759	-0.158975
ECM27	YJR106W	JEN1	YKL217W	2.00886	0.0917866	0.843626	0.127126
ECM27	YJR106W	NHA1	YLR138W	2.27296	-0.0344771	2.28141	0.170267
ECM27	YJR106W	SHR3	YDL212W	-0.195052	-0.0764452	0.133383	-0.275872
ECM27	YJR106W	VBA1	YMR088C	0.404283	-0.0458462	0.25511	-0.301567
ECM27	YJR106W	VRG4	YGL225W	2.45882	0.0676991	1.60457	0.152817
ECM27	YJR106W	YGL041C	YGL041C	-0.706283	-0.0916347	0.12954	-0.253466
ECM27	YJR106W	YPR003C	YPR003C	-0.743741	-0.0472706	-0.829076	-0.304895
ECM3	YOR092W	PTR2	YKR093W	-0.478351	-0.220236	1.12883	-0.117443
ECM3	YOR092W	RAX1	YOR301W	1.21009	0.317172	-0.220287	0.394736
ECM3	YOR092W	SMF1	YOL122C	2.33176	0.179446	1.78795	0.196482
ECM3	YOR092W	YOR097C	YOR097C		0.309953		0.100863
ECM3	YOR092W	YOR292C	YOR292C	0.27754	0.263783	-0.237157	0.232303
ECM33	YBR078W	ERF2	YLR246W	0.908301	-0.219213	0.432261	-0.0922822
ECM33	YBR078W	FLC2	YAL053W	-4.22993	0.165536	-1.9771	0.109804
ECM33	YBR078W	FLC3	YGL139W	0.892047	0.0238388	2.26994	-0.00871006
ECM33	YBR078W	GUP1	YGL084C	-6.63406	0.105378	-5.29111	0.014376
ECM33	YBR078W	ILM1	YJR118C	2.59593	0.224377	3.208	0.0205109
ECM33	YBR078W	LAS21	YJL062W	-1.65414	0.381281	-1.03796	0.394969
ECM33	YBR078W	LEM3	YNL323W	-0.429008	0.170274	-1.34437	0.311424
ECM33	YBR078W	LNP1	YHR192W	0.544108	-0.0645518	0.803416	-0.259726
ECM33	YBR078W	PCA1	YBR295W	0.990474	-0.0305104	2.15409	-0.295521
ECM33	YBR078W	PET9	YBL030C	-0.001819	-0.0555533	1.20072	-0.254478
ECM33	YBR078W	PEX31	YGR004W	-0.285263	-0.241597	0.568788	-0.348712
ECM33	YBR078W	PFF1	YBR074W		0.164096		0.30892
ECM33	YBR078W	SPG3	YDR504C	-0.905156	-0.235999	-0.397149	-0.220081
ECM33	YBR078W	SSH1	YBR283C	2.66221	-0.0950417	2.60983	-0.0714346
ECM33	YBR078W	TAT1	YBR069C		0.196454		0.32011
ECM33	YBR078W	TIM17	YJL143W	2.93588	0.0391895	2.53132	-0.13754
ECM34	YHL043W	FCY2	YER056C	0.383351	0.00862966	2.51233	-0.00734813
ECM34	YHL043W	RCF1	YML030W	2.56176	-0.00110943	0.773512	-0.0834261
ECM34	YHL043W	SCM4	YGR049W	3.79305	0.0335569	2.69275	0.0953613
ECM34	YHL043W	SMA2	YML066C	-3.0801	0.0234718	-3.19998	-0.00159254
ECM34	YHL043W	SSH1	YBR283C	2.90641	0.0121915	1.52069	0.0670498
ECM34	YHL043W	THI72	YOR192C	1.41559	-0.0203152	2.28044	0.059796
ECM34	YHL043W	YDC1	YPL087W	-3.14556	-0.0203706	-1.76708	0.0545644
ECM34	YHL043W	YOR1	YGR281W	1.67862	-0.072701	2.28873	0.00822723
ECM7	YLR443W	FCY2	YER056C	3.47072	-0.208923	3.47166	-0.290728
ECM7	YLR443W	LEM3	YNL323W	0.376417	-0.298595	-0.519829	-0.172499
ECM7	YLR443W	RCE1	YMR274C	-0.395943	0.340096	-0.757055	0.372011
ECM7	YLR443W	RIM9	YMR063W	-3.43957	0.0291982	-2.35533	-0.0218378
ECM7	YLR443W	SMA2	YML066C	-4.40084	0.296059	-5.40656	0.299319
ECM7	YLR443W	SWP1	YMR149W	1.90578	-0.158818	2.02733	-0.1505
ECM7	YLR443W	TIM17	YJL143W	1.59316	-0.00382982	2.47891	-0.137083
ELO1	YJL196C	ERG1	YGR175C	0.685414	0.0421778	1.50061	-0.269633
ELO1	YJL196C	ERV41	YML067C	-0.120984	0.0455422	2.24129	-0.160028
ELO1	YJL196C	FRE8	YLR047C	0.878243	0.128904	0.879145	-0.29582
ELO1	YJL196C	FTH1	YBR207W	2.33604	0.0093108	0.567787	0.0350182
ELO1	YJL196C	GPI11	YDR302W	0.146312	-0.034931	1.94873	-0.276884
ELO1	YJL196C	GPI2	YPL076W	1.24198	0.0557608	1.8817	-0.31044
ELO1	YJL196C	HXT8	YJL214W		0.192758		0.314615
ELO1	YJL196C	KEI1	YDR367W	-0.168889	0.0550095	0.136852	-0.323834
ELO1	YJL196C	LCB3	YJL134W		0.00561476		0.355319
ELO1	YJL196C	LEM3	YNL323W	-0.047565	-0.0561294	-3.98958	0.165345
ELO1	YJL196C	NNF2	YGR089W	-0.263593	0.0491997	-4.71119	0.357072
ELO1	YJL196C	OLE1	YGL055W	-0.175722	-0.0259757	1.98947	-0.388088
ELO1	YJL196C	PCP1	YGR101W	0.327561	0.0415759	2.71205	-0.278073
ELO1	YJL196C	PER1	YCR044C	-0.044291	0.0877119	-1.89276	0.38636
ELO1	YJL196C	PEX28	YHR150W	1.23999	0.0612608	-0.351567	0.317648
ELO1	YJL196C	PEX31	YGR004W	-0.321204	-0.136953	1.31641	-0.327503
ELO1	YJL196C	PRM2	YIL037C	-0.1345	0.0320697	1.24561	-0.258569
ELO1	YJL196C	QDR3	YBR043C	-0.156608	0.032822	-2.69727	0.304988
ELO1	YJL196C	RCF2	YNR018W	0.445363	-0.024021	1.34488	-0.279373
ELO1	YJL196C	RRT8	YOL048C	-0.080022	-0.037301	0.470858	-0.351117
ELO1	YJL196C	SCT1	YBL011W	-0.010534	-0.0175187	2.86246	-0.238188
ELO1	YJL196C	SDH3	YKL141W	0.511777	0.0782719	0.190739	-0.270284
ELO1	YJL196C	SFK1	YKL051W	2.64839	0.186431	3.21164	0.0640599
ELO1	YJL196C	SLC1	YDL052C	0.661278	-0.0519216	0.576722	-0.281873
ELO1	YJL196C	SNA2	YDR525W-A	-0.112422	-0.036864	1.03519	-0.331068
ELO1	YJL196C	THI7	YLR237W	-0.646186	-0.00283751	-5.38016	0.340917
ELO1	YJL196C	TIM17	YJL143W		-0.0745713		-0.39837
ELO1	YJL196C	TPO4	YOR273C	0.159347	0.0221575	0.441056	-0.273611
ELO1	YJL196C	VHT1	YGR065C	-1.27859	-0.0519445	0.135862	-0.306683
ELO1	YJL196C	YHL008C	YHL008C	0.3265	0.0860953	-1.02958	0.330868
ELO1	YJL196C	YHL044W	YHL044W	1.69331	0.00634968	2.99661	0.0480373
ELO1	YJL196C	YKL031W	YKL031W	-0.487211	0.0847018	-1.01671	0.360892
ELO1	YJL196C	YLR050C	YLR050C	0.246551	0.00196371	0.446937	-0.255556
ELO1	YJL196C	YLR152C	YLR152C	-0.099813	-0.0662981	0.644089	-0.278061
ELO1	YJL196C	YOR1	YGR281W	0.820327	-0.0634836	1.64634	-0.251748
ELO1	YJL196C	YPL041C	YPL041C	-0.438948	0.0871751	-1.76717	0.382734
ELO1	YJL196C	YSP1	YHR155W	1.60693	0.0510365	-2.64243	0.325805
ELO1	YJL196C	ZRC1	YMR243C	0.017768	-0.113454	1.63502	-0.305096
ELO2	YCR034W	ELO3	YLR372W		0.355588		0.289358
ELO2	YCR034W	ERJ5	YFR041C	-0.530546	-0.0164515	2.40042	0.0136392
ELO2	YCR034W	FAT1	YBR041W	-2.10593	0.0657676	-3.54351	0.0272398
ELO2	YCR034W	FCY2	YER056C	2.59799	-0.196238	1.93664	0.0342401
ELO2	YCR034W	ILM1	YJR118C		-0.279463		-0.186402
ELO2	YCR034W	IPT1	YDR072C	-5.98998	0.0991597	-4.59577	0.0235032
ELO2	YCR034W	IZH2	YOL002C		-0.267726		-0.155661
ELO2	YCR034W	LCB3	YJL134W	-11.8111	0.146683	-12.8317	0.121503
ELO2	YCR034W	LDS2	YOL047C	2.10372	-0.00415671	0.784333	-0.00184931
ELO2	YCR034W	MPO1	YGL010W	-3.15438	-0.0108601	-2.54306	0.0170102
ELO2	YCR034W	NUR1	YDL089W	-2.09052	0.0492403	-3.01603	0.0793983
ELO2	YCR034W	RTN2	YDL204W	-3.00025	0.0536599	-2.66775	0.0976555
ELO2	YCR034W	SUR2	YDR297W		0.388937		0.497917
ELO2	YCR034W	YKR073C	YKR073C		-0.227915		-0.146281
ELO2	YCR034W	ZRC1	YMR243C	0.649506	-0.210912	0.456575	-0.187563
ELO3	YLR372W	ERJ5	YFR041C	-0.899119	0.0225604	4.76553	-0.025274
ELO3	YLR372W	ERV41	YML067C	-7.81033	0.0545594	-5.79109	0.0891638
ELO3	YLR372W	FAT1	YBR041W	-12.1965	0.122766	-11.4726	0.166166
ELO3	YLR372W	FCY2	YER056C	-6.35175	-0.234367	-2.81176	-0.16017
ELO3	YLR372W	GUP1	YGL084C	2.28109	0.233796	2.21935	0.229578
ELO3	YLR372W	HOL1	YNR055C	1.92404	-0.0604703	2.04169	-0.0439609
ELO3	YLR372W	IPT1	YDR072C	-3.0546	0.243195	-6.20867	0.175252
ELO3	YLR372W	LAC1	YKL008C	-7.24943	0.262184	-5.94461	0.244124
ELO3	YLR372W	LAG1	YHL003C	-12.2641	0.229767	-12.1194	0.0937884
ELO3	YLR372W	LCB3	YJL134W	-9.80285	0.128264	-12.2915	-0.109506
ELO3	YLR372W	LEM3	YNL323W	0.626487	0.16021	3.03229	0.0512249
ELO3	YLR372W	MPC1	YGL080W	1.99976	-0.00454764	0.605941	0.0551041
ELO3	YLR372W	NHA1	YLR138W	-6.08826	0.0365428	-6.08384	0.087782
ELO3	YLR372W	NHX1	YDR456W		0.333012		0.339556
ELO3	YLR372W	NNF2	YGR089W	0.975905	0.00624378	2.45465	-0.00234241
ELO3	YLR372W	OST5	YGL226C-A	-0.997517	0.348819	-1.20987	0.303381
ELO3	YLR372W	PET9	YBL030C	-4.26277	0.0882776	-5.1829	0.131714
ELO3	YLR372W	PEX28	YHR150W	-0.076015	-0.00221751	2.24726	-0.0732071
ELO3	YLR372W	PEX29	YDR479C	0.9431	-0.212896	0.807474	-0.0872549
ELO3	YLR372W	POM152	YMR129W	1.90322	-0.08869	1.46479	-0.0842441
ELO3	YLR372W	PRM8	YGL053W	2.21062	0.047395	2.43732	0.0593099
ELO3	YLR372W	PTM1	YKL039W	-3.66076	0.136268	-4.33478	0.112684
ELO3	YLR372W	RCE1	YMR274C	-5.003	0.0221366	-2.7303	0.0192417
ELO3	YLR372W	RIM9	YMR063W	-4.74331	-0.0468404	-1.1954	0.0317007
ELO3	YLR372W	SAC1	YKL212W		0.349934		0.39611
ELO3	YLR372W	SCS3	YGL126W	-4.27029	0.0589816	-3.56055	-0.0372975
ELO3	YLR372W	SLC1	YDL052C	-6.05367	0.0971893	-5.33988	0.163842
ELO3	YLR372W	SRF1	YDL133W	-10.2014	0.0706015	-10.2122	0.106021
ELO3	YLR372W	SSM4	YIL030C	-3.82539	-0.00309792	0.753038	-0.0544001
ELO3	YLR372W	SUR1	YPL057C	-3.11734	0.290194	-8.38443	0.271299
ELO3	YLR372W	SWP1	YMR149W	-11.248	0.291236	-8.96577	0.323484
ELO3	YLR372W	TAT1	YBR069C	1.43246	0.0049929	2.22464	-0.0915301
ELO3	YLR372W	TIM17	YJL143W	3.94347	-0.0401846	2.03663	0.0744199
ELO3	YLR372W	VBA1	YMR088C	-0.561985	0.0276146	3.67604	0.035022
ELO3	YLR372W	VPS68	YOL129W	-4.89736	0.0586984	-3.25804	0.0969946
ELO3	YLR372W	YFL034W	YFL034W	2.40035	0.0769215	2.67972	0.0143042
ELO3	YLR372W	YFL051C	YFL051C	1.4112	0.0547874	2.54415	-0.0284916
ELO3	YLR372W	YFL054C	YFL054C	-4.61398	0.107064	-3.47505	0.0324478
ELO3	YLR372W	YHR078W	YHR078W	3.95951	0.0105903	2.46555	0.0590762
ELO3	YLR372W	YKL044W	YKL044W	-3.08715	-0.0375305	-2.57715	-0.107179
ELO3	YLR372W	YKR051W	YKR051W	-3.00495	0.048227	-0.528017	-0.0164716
ELO3	YLR372W	YPC1	YBR183W	1.67533	0.00697409	2.55442	0.0151439
ELO3	YLR372W	YSP1	YHR155W	1.16472	-0.00636683	4.03791	-0.020747
EMC3	YKL207W	EMC4	YGL231C	0.160161	0.360794	-0.576325	0.374098
EMC3	YKL207W	ENV10	YLR065C	-5.36224	0.303283	-4.51389	0.296841
EMC3	YKL207W	ERG11	YHR007C	0.725864	0.377408	1.3984	0.35228
EMC3	YKL207W	ERJ5	YFR041C	-0.133264	-0.23559	0.147809	-0.156201
EMC3	YKL207W	FCY2	YER056C	-0.460022	0.312272	-0.118306	0.152186
EMC3	YKL207W	GET2	YER083C	-5.46814	0.0908406	-5.05347	0.0430836
EMC3	YKL207W	IPT1	YDR072C	-1.28988	-0.23948	-1.35668	-0.146524
EMC3	YKL207W	LCB3	YJL134W	0.538212	0.0631885	2.45676	0.137369
EMC3	YKL207W	MDL2	YPL270W	0.370796	-0.212061	0.041171	-0.0730096
EMC3	YKL207W	MRH1	YDR033W	1.06388	-0.23821	1.43214	-0.19765
EMC3	YKL207W	NNF2	YGR089W	0.118702	0.346282	-0.175744	0.305
EMC3	YKL207W	PEX29	YDR479C	-1.39135	0.303078	-0.839433	0.197863
EMC3	YKL207W	PTM1	YKL039W	-0.109813	0.504617	0.698646	0.371732
EMC3	YKL207W	SSH1	YBR283C	-9.5659	0.126075	-10.8179	0.146661
EMC3	YKL207W	SWP1	YMR149W	1.4296	-0.0444396	2.23109	-0.0644581
EMC3	YKL207W	TDA4	YJR116W	0.677454	0.123412	0.336717	0.307622
EMC3	YKL207W	VMR1	YHL035C	-0.175264	0.304991	0.002366	0.256965
EMC3	YKL207W	YBT1	YLL048C	0.486803	0.263997	-0.237186	0.199277
EMC3	YKL207W	YOR097C	YOR097C	2.13932	0.0250112	1.50216	0.0616055
EMC4	YGL231C	EMP65	YER140W	2.1911	0.0735947	2.15173	-0.0303766
EMC4	YGL231C	ENV10	YLR065C	-5.10749	0.0879599	-5.24492	0.135824
EMC4	YGL231C	ERG1	YGR175C	1.67824	0.0854195	2.26945	0.073004
EMC4	YGL231C	ERG11	YHR007C	1.61534	0.311153	1.3792	0.297565
EMC4	YGL231C	ERV14	YGL054C	2.28709	0.0737901	1.39034	0.0268498
EMC4	YGL231C	ILM1	YJR118C	2.80661	0.189127	1.757	0.219794
EMC4	YGL231C	IPT1	YDR072C	1.4359	-0.10724	2.29152	-0.0542084
EMC4	YGL231C	LAG1	YHL003C	2.40135	0.128435	0.689727	0.0605206
EMC4	YGL231C	LEM3	YNL323W	0.144014	-0.114786	2.31817	-0.139409
EMC4	YGL231C	LOH1	YJL038C	1.96322	0.0187593	0.962209	0.0143063
EMC4	YGL231C	MPO1	YGL010W	1.55682	-0.0544609	2.662	-0.0714166
EMC4	YGL231C	MRH1	YDR033W	-0.132901	-0.27987	0.39745	-0.188287
EMC4	YGL231C	NNF2	YGR089W	1.10815	0.281622	0.697888	0.25605
EMC4	YGL231C	PCP1	YGR101W	2.08699	0.040459	2.19513	0.0244666
EMC4	YGL231C	PTM1	YKL039W	-0.748721	0.307629	-0.332413	0.295611
EMC4	YGL231C	SSH1	YBR283C	-10.9252	-0.0223021	-10.9316	0.0443525
EMC4	YGL231C	VMR1	YHL035C	1.59689	0.262562	-0.24812	0.177362
EMC4	YGL231C	YIP4	YGL198W		0.296742		0.289492
EMC4	YGL231C	YOR1	YGR281W	3.11456	0.0350718	0.317961	0.0908633
EMP46	YLR080W	ERP6	YGL002W	-0.325014	-0.170139	-0.490603	-0.255958
EMP46	YLR080W	FLC3	YGL139W	1.98995	-0.0357045	0.277994	-0.0261945
EMP46	YLR080W	GPI10	YGL142C	2.62644	0.0815471	0.441797	-0.0710286
EMP46	YLR080W	INA1	YLR413W	1.94745	0.12667	1.34806	0.0863619
EMP46	YLR080W	IRC23	YOR044W	-0.807272	-0.211007	-0.785593	-0.142307
EMP46	YLR080W	JEN1	YKL217W	2.3014	0.275311	0.504264	0.259987
EMP46	YLR080W	LCB3	YJL134W	2.00494	0.0373663	1.32416	0.00616844
EMP46	YLR080W	LEM3	YNL323W	1.83608	-0.0949793	3.34454	0.0303083
EMP46	YLR080W	MGR2	YPL098C	-2.49858	-0.00336062	-3.1904	-0.06216
EMP46	YLR080W	PGA1	YNL158W	0.165688	0.362567	1.48481	0.360852
EMP46	YLR080W	PUN1	YLR414C	2.02424	0.24599	1.19114	0.216269
EMP46	YLR080W	RCF2	YNR018W	-0.077692	-0.277681	0.368464	-0.218505
EMP46	YLR080W	RTN2	YDL204W	0.122572	-0.252314	-0.389921	-0.250316
EMP46	YLR080W	SAC1	YKL212W	-1.39717	-0.0161329	-3.0453	0.0258802
EMP46	YLR080W	SFC1	YJR095W	2.08676	0.000973195	-0.815557	-0.0322209
EMP46	YLR080W	SLP1	YOR154W	1.74961	0.276011	0.966214	0.231442
EMP46	YLR080W	SNA2	YDR525W-A	2.66576	-0.0797932	-0.509051	-0.118483
EMP46	YLR080W	TPO5	YKL174C	2.51485	0.125253	1.78426	0.0687595
EMP46	YLR080W	UGA4	YDL210W	1.94653	0.0829024	-0.171057	0.158215
EMP46	YLR080W	VMR1	YHL035C	0.878551	0.357768	0.652121	0.3095
EMP46	YLR080W	VRG4	YGL225W	2.22118	0.147999	1.67671	0.302091
EMP46	YLR080W	YBT1	YLL048C	1.60772	0.205347	0.531561	0.322538
EMP46	YLR080W	YGL140C	YGL140C	2.05909	0.0719455	0.268146	0.152405
EMP65	YER140W	ERD1	YDR414C	-3.53668	0.0715429	-3.94431	0.0989197
EMP65	YER140W	HUT1	YPL244C	-3.21245	0.0234623	-2.79926	0.131814
EMP65	YER140W	OST3	YOR085W	-4.12499	0.0782864	-3.83691	0.112763
EMP65	YER140W	TPO3	YPR156C	1.9077	0.0192467	1.74585	0.00964476
EMP65	YER140W	YMR155W	YMR155W	-0.077767	-0.260108	0.072728	-0.222095
EMP70	YLR083C	ERP1	YAR002C-A	1.44958	0.110344	2.41945	0.125101
EMP70	YLR083C	FLC2	YAL053W	-0.018101	0.27383	-0.753099	0.180989
EMP70	YLR083C	GAL2	YLR081W		0.256829		0.312328
EMP70	YLR083C	KRE1	YNL322C	-7.05347	-0.0109725	-7.71712	0.0518944
EMP70	YLR083C	NUR1	YDL089W	0.75713	-0.0778868	2.37563	-0.0253004
EMP70	YLR083C	RAX1	YOR301W	1.11106	0.279345	0.919785	0.350083
EMP70	YLR083C	TPO4	YOR273C	0.279784	0.212798	0.975685	0.307207
ENB1	YOL158C	LAG1	YHL003C	2.80344	0.00178659	3.42015	0.0108842
ENB1	YOL158C	MUP1	YGR055W	2.34538	0.00860761	2.78937	0.196146
ENB1	YOL158C	NCR1	YPL006W	1.94557	0.0243684	-0.123399	-0.000856873
ENB1	YOL158C	NHA1	YLR138W	2.57446	0.0453444	2.44182	0.0450714
ENB1	YOL158C	YNL320W	YNL320W	1.82149	0.0380203	2.64753	-0.0396927
ENB1	YOL158C	YOL163W	YOL163W		0.237439		0.323147
ENV10	YLR065C	ERG11	YHR007C	-3.91698	0.34002	-3.54102	0.287047
ENV10	YLR065C	ERJ5	YFR041C	0.504421	0.000533984	3.3775	0.0233093
ENV10	YLR065C	ERP2	YAL007C	2.00916	0.10186	1.29274	0.0611287
ENV10	YLR065C	FRE5	YOR384W	-5.34393	-0.0279823	-3.6797	-0.0532439
ENV10	YLR065C	GET2	YER083C	-13.2364	0.0775924	-13.2461	0.0951448
ENV10	YLR065C	GNP1	YDR508C	-4.2904	0.0281956	-1.95443	0.0814194
ENV10	YLR065C	GUP1	YGL084C	2.0788	-0.0847734	2.10142	-0.0837173
ENV10	YLR065C	IZH1	YDR492W	-3.18577	0.0356746	-2.70818	-0.0702425
ENV10	YLR065C	LEM3	YNL323W	1.36657	-0.116202	3.32106	-0.0991951
ENV10	YLR065C	MRH1	YDR033W	1.90225	-0.0352261	1.35939	-0.0477295
ENV10	YLR065C	NNF2	YGR089W	-9.09441	0.15012	-11.078	0.046184
ENV10	YLR065C	PET9	YBL030C	1.92979	-0.0205629	1.49262	0.0263309
ENV10	YLR065C	PEX29	YDR479C	-4.12031	0.335221	-3.297	0.284414
ENV10	YLR065C	PTM1	YKL039W	-6.25319	0.2758	-6.02911	0.305515
ENV10	YLR065C	SEC62	YPL094C	-3.30122	0.0694264	-3.55055	0.148745
ENV10	YLR065C	SPC2	YML055W	2.09108	-0.0590889	1.98968	-0.0936573
ENV10	YLR065C	SSH1	YBR283C	-13.1518	0.562511	-13.278	0.598648
ENV10	YLR065C	SSM4	YIL030C	-4.22371	0.215014	-3.49776	0.101143
ENV10	YLR065C	SYG1	YIL047C	-2.92647	-0.0011199	-1.69582	-0.0618221
ENV10	YLR065C	YBR027C	YBR027C	-4.16531	-0.0549705	-4.54541	-0.0239143
ENV10	YLR065C	YRO2	YBR054W	2.0156	0.0183324	2.05781	-0.0321473
ERC1	YHR032W	LEM3	YNL323W	2.14375	-0.0357459	1.66945	0.058683
ERC1	YHR032W	SAC1	YKL212W	2.30019	-0.0372075	1.74756	-0.0813428
ERC1	YHR032W	SFC1	YJR095W	1.81937	0.0721419	2.8091	0.0911034
ERD1	YDR414C	ERG3	YLR056W	-8.06317	0.14762	-4.9422	0.108718
ERD1	YDR414C	ERP1	YAR002C-A	-3.61922	0.199574	-2.85673	0.177367
ERD1	YDR414C	ERV14	YGL054C	-0.550432	0.450152	-1.34582	0.369612
ERD1	YDR414C	FLC2	YAL053W	-0.545099	0.397144	-0.280916	0.373802
ERD1	YDR414C	FUN14	YAL008W	2.28866	-0.156077	0.826036	-0.132779
ERD1	YDR414C	GET2	YER083C	-9.30805	0.227232	-8.77926	0.224871
ERD1	YDR414C	GUP1	YGL084C	-0.927854	0.406841	-1.77159	0.405461
ERD1	YDR414C	KRE1	YNL322C	-14.8206	0.365185	-14.3654	0.316242
ERD1	YDR414C	LAS21	YJL062W	-1.08653	0.354042	-0.729273	0.372331
ERD1	YDR414C	MGR2	YPL098C	2.0709	-0.181042	1.81588	-0.143719
ERD1	YDR414C	NHX1	YDR456W		0.288736		0.341629
ERD1	YDR414C	OST3	YOR085W	-6.45033	0.430337	-6.94831	0.417921
ERD1	YDR414C	PER1	YCR044C	-5.79622	0.145185	-2.53817	0.0982836
ERD1	YDR414C	PMT1	YDL095W	-7.23767	0.297216	-7.37791	0.315792
ERD1	YDR414C	PMT4	YJR143C	-3.34239	0.302847	-2.18426	0.328114
ERD1	YDR414C	PTM1	YKL039W	-0.696647	0.274921	-0.800395	0.290073
ERD1	YDR414C	SAC1	YKL212W	-3.27899	0.245231	-8.89376	0.227141
ERD1	YDR414C	SLP1	YOR154W	-5.56497	0.170363	-5.0521	0.198518
ERD1	YDR414C	SPC2	YML055W	-4.34169	0.272557	-3.58709	0.251324
ERD1	YDR414C	SSH1	YBR283C	2.58475	-0.118067	2.55796	-0.152368
ERD1	YDR414C	STE24	YJR117W	-15.1699	0.349051	-15.0031	0.398741
ERD1	YDR414C	SUR1	YPL057C	-8.95062	0.11945	-8.96202	0.129918
ERD1	YDR414C	SVP26	YHR181W	-1.50974	0.300843	-0.851021	0.208211
ERD1	YDR414C	SWP1	YMR149W	-2.68953	0.339458	-2.6654	0.250801
ERD1	YDR414C	YCF1	YDR135C	2.50532	0.0693018	1.82712	-0.00878025
ERD1	YDR414C	YEA6	YEL006W	2.00114	-0.120577	1.35486	-0.159051
ERD1	YDR414C	YHC3	YJL059W	1.95887	-0.044264	0.68665	-0.115306
ERD1	YDR414C	YHR078W	YHR078W	-6.34627	0.0899307	-5.60667	0.0510807
ERD1	YDR414C	YJR015W	YJR015W	2.31461	-0.0586998	1.63522	-0.142994
ERD1	YDR414C	YKL031W	YKL031W	2.00249	-0.0989686	1.97561	-0.0804504
ERD1	YDR414C	YKR051W	YKR051W	-3.41172	0.118454	-2.91809	0.111277
ERD1	YDR414C	YPL041C	YPL041C	-3.80023	0.0749011	-3.26661	0.0421622
ERF2	YLR246W	ERJ5	YFR041C	0.084351	-0.286038	0.913207	-0.209576
ERF2	YLR246W	ERP6	YGL002W	-0.694942	-0.213065	-0.265117	-0.170097
ERF2	YLR246W	FCY21	YER060W	0.420273	-0.176091	1.40805	-0.267323
ERF2	YLR246W	GUP2	YPL189W	-0.433121	-0.23345	0.71155	-0.311925
ERF2	YLR246W	IPT1	YDR072C	0.719573	-0.244174	0.546448	-0.0812042
ERF2	YLR246W	ITR1	YDR497C	0.349462	-0.0626887	2.2388	-0.206008
ERF2	YLR246W	MPC1	YGL080W	-2.47661	-0.0777154	-3.2253	-0.155838
ERF2	YLR246W	PEX31	YGR004W	-0.044931	0.291543	-0.325053	0.252717
ERF2	YLR246W	SMA2	YML066C	2.62268	-0.112388	2.21027	-0.234412
ERF2	YLR246W	SUR1	YPL057C	2.57066	-0.095658	1.2882	-0.0232962
ERF2	YLR246W	TIM17	YJL143W	-2.2369	0.0350722	-3.16931	0.136025
ERF2	YLR246W	YLR311C	YLR311C		0.314154		0.327239
ERF2	YLR246W	YLR326W	YLR326W		0.29263		0.213246
ERG1	YGR175C	ERG11	YHR007C	1.58394	0.212696	1.38156	0.313906
ERG1	YGR175C	FCY2	YER056C	2.01875	0.0872882	2.53525	0.00883704
ERG1	YGR175C	GPI13	YLL031C	0.64606	0.233394	1.12959	0.384865
ERG1	YGR175C	GPI2	YPL076W	0.595671	0.215477	0.471732	0.415495
ERG1	YGR175C	KEI1	YDR367W	0.428679	0.0160521	0.609798	0.30528
ERG1	YGR175C	LEM3	YNL323W	0.637351	-0.0244938	1.74695	-0.271471
ERG1	YGR175C	MAL31	YBR298C	0.207453	0.0974146	-1.21233	0.300531
ERG1	YGR175C	MCH4	YOL119C	0.225288	-0.093152	0.422211	-0.278851
ERG1	YGR175C	ORM2	YLR350W	-3.91731	0.0374485	-4.39711	0.120644
ERG1	YGR175C	PER1	YCR044C	0.846787	-0.00725453	3.91747	-0.185322
ERG1	YGR175C	QDR3	YBR043C	0.027715	0.00072445	0.753643	-0.265203
ERG1	YGR175C	RCF2	YNR018W	-0.516629	-0.262446	-0.953861	-0.0367821
ERG1	YGR175C	RFT1	YBL020W	0.048761	0.233537	0.057527	0.301343
ERG1	YGR175C	RTN2	YDL204W	-0.531646	-0.215851	-0.623725	-0.258647
ERG1	YGR175C	STL1	YDR536W	0.772065	0.184514	1.23095	0.362972
ERG1	YGR175C	SUR1	YPL057C	1.57459	0.224275	0.63111	0.33615
ERG1	YGR175C	THI7	YLR237W	1.26325	0.0958826	3.71474	-0.137086
ERG1	YGR175C	THI74	YDR438W	0.127605	-0.091384	0.482831	-0.284638
ERG1	YGR175C	VBA1	YMR088C	-0.083388	-0.116434	1.31223	-0.360148
ERG1	YGR175C	YBL059W	YBL059W	-3.02486	0.0156112	-2.41389	0.0386231
ERG1	YGR175C	YBR219C	YBR219C	0.67734	-0.0611512	0.280462	-0.255896
ERG1	YGR175C	YFL034W	YFL034W	-0.177579	-0.127017	-0.495339	-0.270089
ERG1	YGR175C	YFL051C	YFL051C	-0.104297	-0.0961062	-0.360534	-0.307626
ERG1	YGR175C	YKR051W	YKR051W	1.37478	-0.0145917	2.3488	-0.041043
ERG1	YGR175C	YPC1	YBR183W	0.402196	-0.108579	0.198206	-0.276116
ERG1	YGR175C	YPR003C	YPR003C	0.588207	-0.0995563	0.76264	-0.374467
ERG1	YGR175C	YPR098C	YPR098C	-0.204349	-0.149417	0.464682	-0.324002
ERG1	YGR175C	YSP1	YHR155W	0.901637	0.00882018	3.34804	-0.190493
ERG11	YHR007C	GET2	YER083C	-6.56191	0.117336	-3.82479	0.0990795
ERG11	YHR007C	GPI2	YPL076W	0.315173	0.191579	-0.265483	0.341161
ERG11	YHR007C	LEM3	YNL323W	2.06989	-0.0903769	2.90837	-0.151051
ERG11	YHR007C	NNF2	YGR089W	-2.11771	0.332535	-0.393355	0.141146
ERG11	YHR007C	NUR1	YDL089W	0.696892	0.134262	2.5112	0.0306407
ERG11	YHR007C	PEX29	YDR479C	-0.297456	0.345017	-1.51355	0.236072
[truncated: 2,819 more rows]

## Sheet: S2C Table
Here the 68 interactions showing a correlation score >0.5 either in the MSP-E-MAP or								Here the 71 genes involved in this set
MSP/C-E-MAP with genes color coded according to their biological function (S1 Table)								Gene > Standard Name	Gene > Name
Significant negative genetic interactions are underlain yellow, positive ones brownish								AGP2	high-Affinity Glutamine Permease
and significant correlations are underlain green								AGP3	high-Affinity Glutamine Permease
Amongst interaction profile correlation coefficients, those > 0.5 are in red letters, those > 0.6 in bold red letters.								ALG12	Asparagine-Linked Glycosylation
Fields are underlain grey, when no genetic interaction score was obtained because the genes are closely linked								ALG3	Asparagine Linked Glycosylation
								ALG6	Asparagine-Linked Glycosylation
		MSP-E-MAP		MSP/C-E-MAP				ALG8	Asparagine-Linked Glycosylation
Gene 1	Gene 2	Gen. Inter.	Correlation	Gen. Inter. Ceru	Correlation Ceru			ALG9	Asparagine-Linked Glycosylation
AGP2	BRE4	-0.057644	0.169321	0.290311	0.504003			AVT1	Amino acid Vacuolar Transport
AGP3	YFL051C		0.473166		0.508563			AVT5	Amino acid Vacuolar Transport
AGP3	ERP6	0.254202	0.348911	0.219304	0.501003			BRE4	BREfeldin A sensitivity
ALG12	ALG9	-0.765211	0.770784	-0.338934	0.733438			BST1	Bypass of Sec Thirteen
ALG12	ALG3	-0.170172	0.733723	-0.174792	0.682166			CCC2	Cross-Complements Ca(2+) phenotype of csg1
ALG12	DIE2	0.668309	0.758762	0.296381	0.71171			CCH1
ALG12	ALG6	1.10535	0.608674	0.963631	0.510082			CHS3	CHitin Synthase-related
ALG12	ALG8	0.565149	0.531213	1.22223	0.495177			CHS7	CHitin Synthase-related
ALG3	OST3	-18.017	0.513825	-16.7799	0.495468			COA3	Cytochrome Oxidase Assembly
ALG3	ERD1	-4.62406	0.47908	-4.93851	0.548484			COQ2	COenzyme Q
ALG3	ALG6	-0.271139	0.715465	0.026672	0.643738			COS1	COnserved Sequence
ALG3	ALG8	0.673643	0.651013	0.030207	0.524803			COX18	Cytochrome c OXidase
ALG3	DIE2	1.48039	0.738914	0.578348	0.695285			CST26	Chromosome STability
ALG3	ALG9	0.746261	0.711449	0.615218	0.684076			DFG16	Defective for Filamentous Growth
ALG6	DIE2	0.680716	0.61155	-0.463008	0.582068			DIE2	Derepression of ITR1 Expression
ALG6	ALG9	1.97317	0.527282	1.70215	0.372505			EMC3	ER Membrane protein Complex
ALG6	ALG8		0.617504		0.653451			ENV10	late ENdosome and Vacuole interface function
ALG8	DIE2	-0.183253	0.638974	-0.632854	0.595598			ERD1	Endoplasmic reticulum Retention Defective
ALG8	ALG9	1.99089	0.576829	1.14122	0.429064			ERP1	Emp24p/Erv25p Related Protein
ALG9	DIE2	0.95092	0.736573	0.367779	0.684763			ERP6	Emp24p/Erv25p Related Protein
AVT1	SPC1		0.405285		0.521845			FAT1	FATty acid transporter
AVT5	COX18	2.07727	0.508311	1.63622	0.421771			FIG1	Factor-Induced Gene
BRE4	YDR018C	-0.175005	0.319941	0.339941	0.660862			FRE3	Ferric REductase
BRE4	YFL034W	0.542719	0.269489	0.545521	0.550861			FTR1	Fe TRansporter
BST1	PER1	0.738868	0.696229	4.04991	0.603671			GPI2	GlycosylPhosphatidylInositol anchor biosynthesis
CCC2	FTR1	0.906707	0.569755	0.035283	0.426463			GSC2	Glucan Synthase of Cerevisiae
CCH1	GSC2	-0.408253	0.512861	-0.176157	0.428095			GUP1	Glycerol UPtake
CCH1	CHS7	0.439373	0.563985	0.240955	0.536831			IZH2	Implicated in Zinc Homeostasis
CCH1	CHS3	0.485656	0.641806	0.421008	0.57904			KRE1	Killer toxin REsistant
CHS3	CHS7	-0.308362	0.656088	-0.477958	0.611501			LAM1	Lipid transfer protein Anchored at Membrane contact sites
COA3	RCF1	3.17933	0.501484	3.6949	0.46516			LDS2	Lipid Droplets in Sporulation
COA3	COX18	4.53953	0.645018	4.19414	0.56495			MAL31	MALtose fermentation
COA3	COQ2	5.0389	0.687567	4.20211	0.675257			MCH4	MonoCarboxylate transporter Homologue
COQ2	RCF1	3.273	0.531644	3.30007	0.462684			OST3	OligoSaccharylTransferase
COQ2	COX18	4.59046	0.611345	3.49718	0.593457			OST5	OligoSaccharylTransferase
COQ2	FRE3	4.24859	0.588719	4.22683	0.519434			OST6	OligoSaccharylTransferase
COS1	VNX1		0.513798		0.446006			PER1	protein Processing in the ER
COX18	RCF1	2.51402	0.51671	1.69444	0.50654			PEX28	PEroXisome related
COX18	IZH2	3.03734	0.548102	2.26974	0.534687			PTM1
COX18	FRE3	3.82519	0.551381	3.1045	0.500042			QDR3	QuiniDine Resistance
CST26	FAT1		0.563513		0.584055			RCF1	Respiratory superComplex Factor
CST26	FIG1		0.591437		0.45119			RIM9	Regulator of IME2
DFG16	RIM9	2.72969	0.615696	5.08421	0.636531			RRT8	Regulator of rDNA Transcription
EMC3	PTM1	-0.109813	0.504617	0.698646	0.371732			RTN2	ReTiculoN-like
ENV10	SSH1	-13.1518	0.562511	-13.278	0.598648			SPC1	Signal Peptidase Complex
ERP1	PER1	0.983085	0.526319	0.503345	0.34333			SSH1	Sec Sixty-one Homolog
FIG1	YRO2		0.485271		0.530966			STT3	STaurosporine and Temperature sensitive
FIG1	QDR3		0.598859		0.527836			SUR1	SUppressor of Rvs161 and rvs167 mutations
GPI2	SUR1		0.592592		0.628686			SWP1	Suppressor of a WbP1 mutation
GUP1	OST6	-5.84356	0.500045	-5.62133	0.429496			TOK1
KRE1	OST3	-12.3162	0.535069	-12.0776	0.497259			VBA1	Vacuolar Basic Amino acid transporter
LDS2	RRT8		0.543722		0.521096			VNX1	Vacuolar Na+/H+ eXchanger
MAL31	YCR061W	1.77162	0.249393	0.432837	0.515588			WSC3	cell Wall integrity and Stress response Component
MCH4	WSC3		0.395214		0.500969			YRO2
OST3	OST5	-18.1024	0.606492	-18.2015	0.60905			YBR219C
OST3	STT3	-10.5208	0.640199	-9.15269	0.636398			YBR220C
OST3	SWP1	-2.75164	0.656716	-2.25242	0.658641			YCR061W
OST5	SWP1	-17.2789	0.64122	-16.3217	0.625443			YHR140W
OST5	STT3	-10.8056	0.688299	-11.659	0.690663			YFL051C
PEX28	YHR140W		0.508517		0.449464			YFL034W
PEX28	YSP1		0.51023		0.440256			YDR018C
RTN2	YDR090C	0.205065	0.321716	-0.080761	0.525681			YDR090C
STT3	SWP1	1.43978	0.740786	1.0891	0.758076			YGL041C
TOK1	YBR220C	-0.559044	0.539179	-1.10582	0.467282			YPR003C
TOK1	YBR219C	0.310331	0.543083	0.000503	0.355844
VBA1	YPR003C	-0.514557	0.243856	0.043582	0.537205
YBR219C	YBR220C		0.544875		0.410864
YGL041C	YPR003C	-0.15806	0.325814	0.478759	0.532201

## Sheet: S2D Table
Gene combinations containing at least one uncharacterized ORF and giving a correlation of >0.4 in the MSP- and/or MSP/C-E-MAP
Column L counts how many times an uncharacterized ORF appears in a gene pair giving a correlation >0.5 or >0.4													Here the 1287 interactions amongst the 4820 of S2B Table that contain at least one uncharacterized ORF
B28 - B124 gives the systematic name of any characterized partner of an uncharacterized ORF that does not give a genetic interaction. This in order to make sure that the													Significant negative values are in red, significant positive ones in green
correlated genes are not adjacent, in which case it would be conceivable that one deletion influences the expression of the adjacent gene. Suspicious cases are in red
Columns N - S list the 1287 interactions amongst the 4820 of S2B Table that contain at least one uncharacterized ORF															MSP-E-MAP		MSP/C-E-MAP
													Gene 1	Gene 2	Gen. Inter.	Correlation	Gen. Inter. Ceru	Correlation Ceru
Results													FCY2	YKL031W	0.084335	-0.366323	-0.858506	-0.26605
• There are 99 uncharacterized ORFs in the 543 genes of the EMAP set = 18.2%; they are listed in B129 - B227													PEX31	YPL264C	-0.701055	-0.325795	0.216067	-0.348382
• Of 4820 gene pairs having either a significant correlation in the MSP-or MSP/C- EMAP (S2B Table), some 1287 = 26.70 % contain at least one non-characterized gene.													BAP3	YHL017W	-0.346704	-0.322492	-0.293198	-0.121896
We know that these 99 populate 98 x 99/2 plus 99 x 444 interactions out of 147153 = 33.2%													AGP3	YKL044W	0.177438	-0.317826	-0.623796	-0.407825
If the significant interactions and correlations were homogenously distributed, we would expect that 33.2 % of the 4820 gene pairs giving significant interactions													YFL034W	YKL044W	0.11703	-0.31515	-0.113719	-0.368687
would contain at least one uncharacterized open reading frame													RTN2	YHL017W	-0.272707	-0.31275	-0.292881	-0.103559
The difference between the expected 26.70 % gene pairs found and the expected 33.2 % indicates that uncharacterized ORFs are only slightly underrepresented.
• There are 10 and 85 gene pairs containing non-characterized genes with correlations >0.5 and 0.5>P>0.4, respectively
The 10 pairs with correlation of P>0.5 contain 10 different non-characterized genes													CCH1	YGL041C	0.50844	-0.306553	0.679294	-0.212534
The 85 pairs with correlation of 0.5>P>0.4 contain 23 different non-characterized genes, of which all are also present in the 10 pairs with P>0.5													SNQ2	YAR047C	-0.59055	-0.301887	-0.132848	-0.166874
• The high correlations of deletions in the acyltransferase paralog YDR018c or the lipase paralog YFL034w combined with deletions in amino acid permeases (bold) suggest													RTN2	YIL067C	0.046989	-0.299289	-0.915815	-0.238619
that YDR018c or YFL034w may disturb amino acid transport or homeostasis, possibly by disturbing the lipid composition of membranes.													FCY2	YFL051C	1.46123	-0.296484	1.22757	-0.154361
• In the 1287 gene pairs containing an uncharacterized ORF (columns N - S), the 97 showing a correlation >0.4 in at least one screen all have non-significant genetic interactions, although													RCF2	YGL114W	-0.857709	-0.294545	-0.917892	-0.131286
these same 1287 also contain 533 significant negative or positive genetic interactions (see fields L1297-S1307).													ALR2	YKL044W	1.00598	-0.294203	1.24386	-0.178154
• That the deletions of YBR220c and YBR219c cause the same genetic deficiency is strongly supported by the fact that both of these genes show a very positive correlation													TVP23	YHL017W	0.565447	-0.289514	1.01905	-0.143626
with TOK1, a potassim channel of the plasma membrane													YBT1	YKL031W	0.275455	-0.285971	-0.282028	-0.128721
													NHA1	YFL034W	-0.696468	-0.282814	-0.126271	-0.309471
													PER33	YDR018C	-0.067143	-0.281212	-0.873123	-0.146929
	Here the 97 gene pairs containing at least one uncharacterized gene and showing a correlation >0.4 in at least one screen												YFL034W	YNL320W	-0.536654	-0.280578	-0.06338	-0.133963
		Gene combinations containing at least one uncharacterized ORF and giving a correlation of >0.4 in the MSP- and/or MSP/C-E-MAP									P>0.5		YKL044W	YPC1	0.795861	-0.277026	0.169777	-0.263944
	systematic name	Gene 1	Gene 2	Gen. Inter.	Correlation	Gen. Inter. Ceru	Correlation Ceru				YBR219C		YFL051C	YKL044W	-1.23421	-0.276036	-0.785182	-0.286747
	YJL093C	TOK1	YBR220C	-0.559044	0.539179	-1.10582	0.467282				YBR220C		AGP3	YNL320W	0.021565	-0.272937	-0.426352	-0.16476
	YBR220C	YBR219C	YBR220C		0.544875		0.410864				YCR061W		YBT1	YFL051C	0.54657	-0.27182	-0.740935	-0.281664
	YHR150W	PEX28	YHR140W		0.508517		0.449464				YDR018C		QDR3	YHL017W	-0.560427	-0.271701	-0.065404	-0.0604548
		TOK1	YBR219C	0.310331	0.543083	0.000503	0.355844				YDR090C		RCF1	YGL114W	-0.449562	-0.266074	-0.628627	-0.178452
	YFL055W	AGP3	YFL051C		0.473166		0.508563				YFL034W		GAL2	YFL051C	0.342033	-0.264649	-0.865579	-0.118388
		MAL31	YCR061W	1.77162	0.249393	0.432837	0.515588				YFL051C		RCF2	YKL044W	-0.010006	-0.264284	0.364591	-0.329837
		BRE4	YDR018C	-0.175005	0.319941	0.339941	0.660862				YGL041C		YOR292C	YPR003C	0.262985	-0.263838	-0.524567	-0.179263
		RTN2	YDR090C	0.205065	0.321716	-0.080761	0.525681				YHR140W		ERP6	YHL017W	-0.221484	-0.26326	0.307025	-0.135822
		BRE4	YFL034W	0.542719	0.269489	0.545521	0.550861				YPR003C		TVP23	YMR155W	-0.434546	-0.26313	-0.529082	-0.140509
		YGL041C	YPR003C	-0.15806	0.325814	0.478759	0.532201				YPR003C		PDR18	YFL034W	-0.223637	-0.262973	0.11831	-0.266423
		VBA1	YPR003C	-0.514557	0.243856	0.043582	0.537205						CRC1	YFL034W	-0.298724	-0.260698	-0.203723	-0.253209
	YML019W	OST6	YML018C		0.432223		0.366742				0.5>P>0.4		EMP65	YMR155W	-0.077767	-0.260108	0.072728	-0.222095
		YFL051C	YPC1	-0.459427	0.41719	-0.745137	0.376238				YBR219C		YFL034W	YIL166C	-0.586136	-0.259549	-0.802427	-0.23885
	YPL189W	GUP2	YPL162C		0.431002		0.366528				YBR219C		YCR061W	YIL067C	-0.387175	-0.259141	-0.248687	-0.300772
		DLT1	YPR153W	1.16158	0.471467	2.65233	0.354098				YBR219C		YFL051C	YNL320W	-1.00912	-0.258963	-1.4371	-0.11364
		YFL034W	YPR153W	-0.083481	0.461035	0.894434	0.288178				YBR219C		PEX31	YFL051C	0.708128	-0.257321	1.30232	-0.137364
	YHR155W	YHR140W	YSP1		0.452984		0.319812				YCR061W		YFL034W	YHL017W	0.867429	-0.256738	0.313734	-0.187301
		TVP23	YBR219C	0.44987	0.251946	1.37865	0.423326				YDL218W		GPI13	YFL034W	0.510162	-0.25555	0.414213	-0.314669
		PFF1	YBR219C	-0.70369	0.304447	-1.35465	0.408691				YDR018C		CCH1	YPR003C	0.109328	-0.254879	-0.01257	-0.250004
		PCA1	YCR061W	0.780925	0.129217	0.844156	0.460974				YDR018C		ATO3	YNL320W	-0.593184	-0.253707	0.236582	-0.102764
	YDL212W	SHR3	YDL218W		0.293696		0.405107				YDR018C		FRE6	YFL051C	0.247341	-0.252093	-0.582645	-0.0408347
		SHR3	YDR018C	1.0367	0.236276	1.284	0.490846				YDR018C		IPT1	YMR155W	0.002136	-0.251543	-0.178091	-0.0477746
		ERP6	YDR018C	0.927285	0.312144	0.637533	0.416264				YDR018C		FCY2	YBR027C	-0.168448	-0.251387	1.22741	-0.269847
		VBA1	YDR018C	0.603631	0.25732	1.17253	0.42915				YDR018C		BRE4	YNL320W	0.27341	-0.251341	0.926875	-0.176648
		AGP3	YDR018C	0.487049	0.30266	0.387427	0.44966				YDR018C		YPL264C	ZRG17	-0.064487	-0.251081	-0.741542	-0.0139321
		DTR1	YDR018C	-0.428696	0.154807	-0.319775	0.423519				YDR018C		PEX31	YDR090C	-0.859	-0.250103	-0.240065	-0.23044
		AGP2	YDR018C	-0.459568	0.142278	-0.003012	0.476472				YDR018C		PEX31	YFL034W	-0.1715	-0.249219	-0.124687	-0.315882
	YDR011W	SNQ2	YDR018C		0.390552		0.424663				YDR018C		RCE1	YFL034W	0.395607	-0.248945	0.347403	-0.18277
	YDR033W	MRH1	YDR018C		0.267197		0.426415				YDR029W		YDL218W	YHL017W	-0.396753	-0.248659	-0.357689	-0.0704626
		BRE4	YDR090C	1.74654	0.156885	1.65383	0.430213				YDR090C		TAT1	YIL067C	0.039064	-0.24797	-0.092553	-0.0104737
		ERP6	YDR090C	1.24854	0.310801	-0.161289	0.413055				YDR090C		PFA3	YDR018C	-0.160211	-0.246761	-0.998834	-0.14252
		AGP3	YDR090C	0.777795	0.325149	0.603719	0.427558				YDR090C		PET9	YHR078W	-0.108318	-0.245635	0.220713	-0.177899
		QDR3	YDR090C	-0.161978	0.248196	-0.780176	0.438416				YDR090C		YNL115C	YRO2	0.48252	-0.245533	0.136639	-0.161304
	YDR084C	TVP23	YDR090C		0.299313		0.49523				YDR090C		TPO2	YPR003C	0.08125	-0.244868	-0.446969	-0.0915996
	YDR046C	BAP3	YDR090C		0.236666		0.408025				YDR090C		PEX31	YPR003C	-0.311482	-0.243665	1.14016	-0.296438
		YDR090C	YFL034W	0.363989	0.166643	0.20952	0.418505				YDR090C		AKR2	YMR221C	0.631377	-0.243411	0.938606	-0.279715
		SHR3	YFL034W	0.222045	0.33345	0.533163	0.466864				YDR090C		RTN2	YIL166C	-0.085757	-0.243324	-0.39955	-0.162959
		ERP6	YFL034W	0.164547	0.261375	0.269397	0.411838				YDR090C		YFR035C	YNL095C	-1.53019	-0.243066	-1.71805	-0.21515
		TAT1	YFL034W	0.042267	0.295245	-0.220192	0.407336				YDR090C		YOR292C	YPC1	1.31365	-0.242374	0.828348	-0.15038
		AGP2	YFL034W	0.03	0.185632	0.91718	0.448144				YFL034W		FUN14	YAR047C		-0.241957		-0.175268
		YDR018C	YFL034W	-0.247662	0.130941	0.479786	0.499897				YFL034W		THI74	YIL166C	-0.770472	-0.24193	-0.726925	-0.104997
		DTR1	YFL034W	-0.370432	0.170559	-0.619166	0.44631				YFL034W		ESBP6	YMR279C	0.054189	-0.241529	-0.366611	-0.248025
		VBA1	YFL034W	-0.496139	0.17946	-0.430559	0.4115				YFL034W		MEP3	YLL053C	0.334993	-0.240301	0.042608	-0.145517
		HXT5	YFL034W	-1.01964	0.25236	-0.617062	0.411852				YFL034W		YMR155W	YPR003C	0.15964	-0.24001	-0.80207	-0.0999102
	YFL055W	AGP3	YFL034W		0.34421		0.451004				YFL034W		SSM4	YNL095C	0.701884	-0.239316	0.213406	-0.172585
		YDR090C	YFL051C	0.300584	0.33551	0.193062	0.419047				YFL034W		MDL2	YKL044W	-0.084088	-0.239016	-0.058443	-0.230495
		YDR018C	YFL051C	0.172686	0.325016	0.869254	0.424346				YFL034W		TVP23	YNL320W	-0.14136	-0.238984	-0.054896	-0.0999772
		ERP6	YFL051C	-0.050712	0.381558	-0.489885	0.447372				YFL034W		AGP3	YPR109W	-0.303271	-0.238696	-0.6245	-0.140133
		VBA1	YFL051C	-0.139282	0.277939	-0.043547	0.470185				YFL034W		PRM8	YKL044W	-0.489564	-0.238243	-0.74537	-0.347037
		WSC3	YFL051C	-0.180978	0.231668	-0.109668	0.404417				YFL034W		PRM8	YAR047C	-0.113974	-0.238182	-0.803536	-0.209207
		YFL034W	YFL051C		0.32768		0.430784				YFL034W		BAP3	YGL140C	-0.394102	-0.237584	-0.552951	-0.224615
		YFL054C	YFR035C	0.214019	0.282162	0.411755	0.403711				YFL034W		MPO1	YML131W	1.5235	-0.23717	0.688403	-0.0897318
		RTN2	YGL041C	0.55418	0.241913	-0.057041	0.460265				YFL051C		CHS7	YBR292C	0.090739	-0.237152	0.905102	-0.158023
		QDR3	YGL041C	0.350491	0.238681	-0.407892	0.432829				YFL051C		VBA4	YMR279C	-0.115534	-0.235141	-0.010629	-0.243941
		YFL051C	YGL041C	-0.119136	0.219536	0.566503	0.428728				YFL051C		PRM8	YPR109W	0.516687	-0.234735	0.39218	-0.124825
		SNQ2	YGL041C	-0.383274	0.259479	0.131297	0.451129				YFL051C		RTN2	YKL044W	-0.022654	-0.234543	-0.077848	-0.22959
		ALR2	YGL041C	-0.592867	0.234486	0.419052	0.445351				YFL051C		TUL1	YPL264C	-0.235034	-0.234325	0.07377	-0.257519
	YGL002W	ERP6	YGL041C		0.207374		0.408651				YFL051C		FRE1	YFL051C	-0.576528	-0.234201	-1.17806	-0.301909
		AGP3	YHR140W	-0.138061	0.239276	0.368485	0.454327				YFL051C		CHS7	YGL041C	0.354657	-0.234166	0.363854	-0.103681
		YFL051C	YHR140W	-0.741715	0.254082	-0.007226	0.42045				YFL051C		RBD2	YAR047C	0.029966	-0.234095	-0.210816	-0.186289
	YHR181W	SVP26	YHR140W		0.335414		0.401802				YFL051C		YDR029W	YPF1	-0.327131	-0.233951	-0.709202	-0.206537
		YBT1	YKL044W	0.390172	0.366441	0.15977	0.400291				YFL051C		STL1	YDR018C	0.4562	-0.233765	-0.042847	-0.00876796
		FRE2	YKR051W	0.296002	0.199286	-0.056322	0.406975				YFL051C		PEX31	YDR018C	0.493216	-0.233678	1.03429	-0.265523
	YKR093W	PTR2	YKR051W		0.174752		0.406287				YFL054C		BRE4	YAR047C	-0.834296	-0.233073	-0.761288	-0.318989
		SEO1	YLL053C	-0.520096	0.221907	-0.356493	0.46726				YFR035C		YFL051C	YIP3	-0.533951	-0.23287	0.077342	-0.316054
	YLL061W	MMP1	YLL053C		0.242598		0.403728				YGL041C		ERP6	YKL044W	-0.098656	-0.232645	-0.682215	-0.388033
	YLR047C	FRE8	YLR050C		0.205339		0.417207				YGL041C		NHA1	YFL051C	0.429694	-0.232576	0.737282	-0.288772
		SHR3	YMR141C	0.397434	0.152678	1.14966	0.401796				YGL041C		FCY2	YDR090C	1.20976	-0.232426	0.164357	-0.220973
		MCH4	YMR141C	-0.114546	0.0792285	-0.598327	0.409589				YGL041C		PUG1	YPR003C	0.608537	-0.232376	0.09478	-0.0616194
	YMR088C	VBA1	YMR141C		0.0983846		0.445598				YGL041C		RSB1	YMR221C	-0.165555	-0.232347	-0.109862	-0.20184
		YDR029W	YMR279C	0.15829	0.321576	-0.206679	0.414476				YGL041C		CHS3	YGL041C	-0.073056	-0.23201	-0.394861	-0.181611
		TVP15	YMR279C	-0.489066	0.383788	-1.01963	0.470833				YGL041C		FUR4	YCR023C	0.290257	-0.230745	0.356232	-0.194379
		YDR090C	YOP1	1.34478	0.244317	-0.1574	0.453647				YHR140W		THI74	YMR155W	0.40938	-0.230645	-0.260728	-0.0349856
		YGL041C	YOP1	0.263837	0.250147	0.780155	0.441557				YHR140W		SCM4	YLR036C	-0.834251	-0.230361	0.38013	-0.192741
		YFL051C	YOP1	0.024754	0.270905	0.325378	0.411097				YHR140W		BRE4	YHL044W	-0.207234	-0.229976	-0.266857	-0.188896
	YBR183W	YBR219C	YPC1		0.325439		0.484201				YHR140W		YBT1	YCR061W	-0.029354	-0.22969	0.865192	-0.0727451
		PER1	YPL041C	0.326626	0.125883	-0.478033	0.452245				YKL044W		ATO3	YMR155W	-0.008867	-0.229634	-0.24392	-0.073533
		SNQ2	YPR003C	0.675219	0.267316	0.972516	0.469978				YKR051W		RBD2	YNL320W	-1.05416	-0.229501	-0.859439	-0.202821
		YMR141C	YPR003C	0.653737	0.107243	0.452994	0.426219				YKR051W		SNQ2	YKL044W	-1.38815	-0.229054	-1.85218	-0.231731
		RTN2	YPR003C	0.221542	0.240532	0.56484	0.494234				YLL053C		CHS3	YPR003C	0.984724	-0.228885	0.331992	-0.188006
		YBR219C	YPR003C	0.196342	0.138541	-0.68235	0.43552				YLL053C		RCF2	YHL008C	-0.688139	-0.228628	-0.59949	-0.265017
		ERJ5	YPR003C	0.094311	0.0312493	0.828018	0.44002				YLR050C		RBD2	YMR155W	0.365634	-0.228149	-0.085276	-0.202761
		ERP6	YPR003C	0.093309	0.250401	0.030035	0.457899				YMR141C		PER33	YFL034W	2.09125	-0.228111	1.42559	-0.0907083
		MCH4	YPR003C	0.089518	0.251617	-1.05479	0.439613				YMR141C		FRE6	YFL034W	0.744724	-0.228031	0.524638	-0.127997
		WSC3	YPR003C	0.048052	0.280562	0.037796	0.45139				YMR141C		ELO2	YKR073C		-0.227915		-0.146281
		MDL2	YPR003C	-0.001995	0.198109	0.109711	0.469555				YMR141C		TVP38	YNL095C	-0.124699	-0.227486	0.175965	-0.146374
		YDR090C	YPR003C	-0.044655	0.141048	-0.307211	0.414745				YMR279C		HUT1	YDR090C	-0.378241	-0.227477	0.368297	-0.135369
		YPC1	YPR003C	-0.123614	0.341754	-0.065534	0.448519				YMR279C		PDR18	YAL066W	-0.41464	-0.226833	-0.069342	-0.00829215
		SHR3	YPR003C	-0.220691	0.209467	0.47649	0.434851				YPL041C		YMR221C	YVC1	0.154448	-0.226277	0.000866	-0.202037
		BAP3	YPR003C	-0.323966	0.342864	0.575007	0.490303				YPL162C		COQ2	YGL114W	-0.828541	-0.224837	-1.18122	-0.0243903
		DCV1	YPR003C	-0.364485	0.306932	-0.38694	0.408059				YPR003C		AGP3	YAR047C	-0.076057	-0.224834	0.302965	-0.201791
		RBD2	YPR003C	-0.372178	0.230033	0.017299	0.406492				YPR003C		YDR018C	YNL320W	-0.137502	-0.224293	-0.500168	-0.201364
		YFL051C	YPR003C	-0.525141	0.230378	0.037599	0.440119				YPR003C		DNF2	YMR155W	-1.2189	-0.223877	-0.783225	-0.185961
		TVP23	YPR003C	-0.627976	0.318744	-0.381645	0.472187				YPR003C		FUN14	YIL067C	0.808446	-0.223568	1.2507	0.0306442
		YFL034W	YPR003C	-0.63621	0.186967	-0.13736	0.439284				YPR003C		ATO3	YOR292C	0.217822	-0.223472	0.045425	-0.20107
	YPR028W	YOP1	YPR003C		0.213542		0.459201				YPR003C		QDR3	YIL067C	-0.182372	-0.223447	-1.24483	-0.0649963
		YPR003C	YSP1	0.258156	0.199135	0.883723	0.437866				YPR003C		YOR097C	YPR003C	0.627241	-0.223328	0.029942	-0.0202892
Number of correlations >0.5				4			7				YPR003C		YHL017W	YPR003C	0.20066	-0.223165	-0.493362	-0.0909898
Number of correlations between 0.4 and 0.5				7			83				YPR003C		ALR2	YIL166C	0.435279	-0.223135	0.833	-0.145584
											YPR003C		FCY21	YLR152C	0.373734	-0.222938	0.849775	-0.200718
	Here the 99 non-characterized ORFs amongst the 543 deletions/mutations in our E-MAP set										YPR003C		STE24	YBR292C	0.540146	-0.222187	1.71642	-0.217149
	YAL066W										YPR003C		HXT5	YHL017W	0.437432	-0.222071	0.301277	-0.0471856
	YAR028W										YPR003C		TAT1	YKL044W	0.563127	-0.221831	0.124831	-0.142782
	YAR047C										YPR003C		YDR338C	YPR003C	0.164369	-0.22151	0.329179	-0.101056
	YBL059W										YPR003C		PEX31	YMR141C	0.717283	-0.221491	1.85723	-0.263816
	YBR027C										YPR003C		SPC2	YMR253C	0.138634	-0.221317	0.105247	-0.167053
	YBR219C										YPR003C		PRM8	YNL320W	-0.732088	-0.221304	-0.930855	-0.162041
	YBR220C										YPR003C		DNF2	YML131W	0.239144	-0.221298	-0.34118	-0.0778386
	YBR241C										YPR003C		DTR1	YOR292C	0.369228	-0.221177	0.56821	-0.202466
	YBR287W										YPR003C		SNA4	YFL034W	0.468134	-0.221151	1.05643	-0.196966
	YBR292C										YPR153W		RCF2	YNR061C		-0.220973		-0.0331481
	YCL002C					7					YPR153W		YAR047C	YFL051C	0.516042	-0.220887	1.338	-0.186214
	YCR007C					83							COQ2	YHL008C	-1.43157	-0.220546	0.15481	-0.271299
	YCR023C												OLE1	YNL115C	1.02043	-0.220381	-0.34997	-0.278514
	YCR061W												DPP1	YHL008C	-0.036024	-0.220355	0.47043	-0.260695
	YDL027C												YDR029W	YSR3	0.072219	-0.219985	-0.474551	-0.112241
	YDL180W												SUR7	YDR018C	0.104084	-0.219949	-0.231001	-0.201918
	YDL199C												SHR3	YIL067C	0.386605	-0.219938	0.102379	-0.162202
	YDL218W												USA1	YDR090C	-0.565129	-0.219845	-1.14724	-0.234482
	YDR018C												SHR3	YHL017W	0.231476	-0.219298	0.069671	-0.182313
	YDR029W												YDR018C	YKL044W	-0.226844	-0.219114	-0.361074	-0.336578
	YDR090C												YAL066W	YNL320W	0.019176	-0.218909	-0.22008	-0.0257027
	YDR338C												YFL051C	YMR155W	0.418769	-0.218114	0.655775	-0.20675
	YDR387C												YBR292C	YHL017W	0.200807	-0.218007	0.410953	-0.138019
	YER039C-A												ATO3	YAR047C	-0.561297	-0.217991	-0.383332	-0.136457
	YFL015C												AKR2	YPL162C	0.884885	-0.217545	0.443746	-0.201834
	YFL034W												NHA1	YBR292C	-0.790883	-0.217457	-0.791786	-0.170422
	YFL051C												CSH1	YOR152C	0.020298	-0.217429	0.057277	-0.061899
	YFL054C												BAP3	YMR155W	0.147486	-0.217158	0.222225	-0.135861
	YFR035C												FCY2	YCR061W	-0.090072	-0.216724	0.874678	-0.0826311
	YGL041C												VBA4	YIL067C	-0.37131	-0.216542	-0.217949	-0.21457
	YGL114W												TPO2	YGL041C	-0.52265	-0.216421	-0.909485	-0.0862754
	YGL140C												LEM3	YKL031W	0.062228	-0.216404	-2.4619	0.0398414
	YGR016W												SSU1	YDR018C	0.147858	-0.216375	0.380422	0.0325224
	YGR026W												SNA3	YFL051C	-0.826485	-0.21618	-0.883092	0.0277839
	YGR149W												RCF2	YIL166C	-0.264908	-0.215929	0.359592	-0.201586
	YGR168C												SMF1	YKR073C	-0.684339	-0.215925	-1.24044	-0.170594
	YHL008C												SUR1	YBR292C	-0.774038	-0.21587	0.080801	-0.189301
	YHL017W												RBD2	YKL044W	0.168023	-0.215662	0.460969	-0.227611
	YHL044W												ECM12	YMR279C	0.095528	-0.215642	0.708759	-0.158975
	YHR078W												GAL2	YPR003C	0.97357	-0.215387	0.023499	-0.0858933
	YHR140W												ALG3	YBR292C	0.863859	-0.215292	0.740035	-0.212865
	YIL029C												MRL1	YMR221C	-0.26323	-0.214958	-0.280822	-0.156209
	YIL067C												AGP3	YHL017W	-0.651225	-0.21484	-0.162338	-0.101802
	YIL166C												AGP3	YIL029C	-0.307903	-0.21479	-0.228424	-0.143773
	YIL170W												YDR029W	YJL163C	-0.352233	-0.214507	-1.15472	-0.255356
	YJL028W												PDR18	YFL051C	0.126215	-0.21438	0.057869	-0.0409964
	YJL163C												PDR18	YFR035C	-0.297871	-0.214242	0.322432	-0.0768812
	YJR015W												YOL162W	ZRG17	-0.509974	-0.213858	-0.404972	-0.0325538
	YJR085C												CRC1	YFL051C	0.20896	-0.213332	-0.892859	-0.0818981
	YJR124C												RCF2	YHL017W	0.099112	-0.213034	-0.266821	-0.145544
	YKL031W												SNQ2	YMR155W	-0.233537	-0.212604	0.0136	-0.10918
	YKL044W												YFL054C	YNL095C	-0.284833	-0.212425	-0.003352	-0.208478
	YKR051W												TVP23	YOR292C	-0.554286	-0.21242	-0.406671	-0.100648
	YKR073C												SHR3	YNL320W	1.17679	-0.212345	1.96537	-0.145415
	YLL053C												AGP3	YMR155W	0.010708	-0.212303	0.351939	-0.182609
	YLR036C												YDL218W	YML131W	-1.01897	-0.212099	-0.818321	-0.129999
	YLR046C												YFL051C	YOR292C	0.168804	-0.211792	-0.094455	-0.143543
	YLR050C												VPS68	YAL066W	-0.08781	-0.211777	0.298169	-0.00111766
	YLR152C												WSC3	YMR155W	-0.453219	-0.211711	-0.512866	-0.108401
	YLR311C												MRH1	YKL044W	0.491571	-0.210935	0.140907	-0.228126
	YLR326W												OSW5	YPR003C	1.073	-0.210871	0.632895	-0.228345
	YML018C												FRE3	YPL264C	-1.19504	-0.210772	-0.481796	-0.175165
	YML131W												COX18	YOL163W	-0.169121	-0.21076	-0.892908	-0.0437673
	YMR034C												SNG1	YDR090C	-1.18275	-0.210186	-0.980969	-0.155664
	YMR141C												SNQ2	YNL115C	-0.373081	-0.210048	-0.201324	-0.200695
	YMR155W												ERP6	YIL067C	-0.283181	-0.208106	-0.238426	-0.257342
	YMR187C												FCY2	YPL162C	1.03937	-0.206779	0.929676	-0.254196
	YMR221C												KRE1	YKL031W	1.32816	-0.203939	0.691266	-0.256787
	YMR253C												VTC1	YKR051W	-0.46801	-0.1996	-0.052438	-0.255295
	YMR279C												NHA1	YDR018C	0.024987	-0.199273	-0.106849	-0.299695
	YNL046W												YDR018C	YOL163W	0.180393	-0.198126	0.703319	-0.300777
	YNL095C												IRC23	YKL044W	-0.633525	-0.196679	-0.159658	-0.251845
	YNL115C												AGP2	YAR047C	0.445292	-0.196501	0.006045	-0.258408
	YNL143C												ERJ5	YHL044W	1.0242	-0.195489	2.33848	0.0249043
	YNL146W												SHR3	YKL044W	-0.569089	-0.194668	0.013187	-0.294145
	YNL320W												YAR047C	YDR018C	-0.412007	-0.194459	-0.978501	-0.278415
	YNR048W												COA3	YIL067C	1.50946	-0.194056	1.8606	-0.287057
	YNR061C												YBR292C	YOR292C	-0.384318	-0.192464	-0.229611	-0.283447
	YNR062C												RCF1	YHL008C	-1.38152	-0.192107	-1.01623	-0.267705
	YOL079W												YKL031W	YLR152C	-0.357547	-0.1919	-0.136932	-0.330939
	YOL107W												YAR047C	YFL034W	0.049678	-0.19145	1.12354	-0.27722
	YOL162W												SPG3	YFL034W	0.430601	-0.188905	0.351006	-0.314641
	YOL163W												VBA1	YKL044W	-0.817935	-0.188727	-0.80534	-0.295134
	YOR097C												YKL044W	YOL162W	-1.37083	-0.18336	-0.819206	-0.264587
	YOR152C												YDR018C	YIP3	-0.431082	-0.182245	-0.038786	-0.344362
	YOR292C												YBT1	YFL034W	0.32581	-0.181565	-0.463162	-0.344528
	YPL041C												BRE4	YKL044W	-0.249244	-0.180632	-0.673188	-0.300673
	YPL162C												YIP3	YPL264C	-0.373134	-0.18057	-0.126339	-0.255649
	YPL257W												PRM2	YDR029W	0.085547	-0.17702	1.10649	-0.256634
	YPL264C												FCY2	YBR241C	2.3003	-0.17606	3.71358	-0.0797347
	YPR003C												VRG4	YDR018C	0.108164	-0.175706	1.38345	-0.253267
	YPR027C												COX18	YKL044W	-3.23729	-0.175697	-1.88212	-0.107198
	YPR064W												YIP3	YPR003C	0.046054	-0.175004	-0.147418	-0.354284
	YPR071W												GPI13	YHR140W	0.358182	-0.173887	0.601871	-0.283961
	YPR098C												YDR018C	YMR155W	-0.17328	-0.173675	-0.2112	-0.262351
	YPR109W												GUP2	YLR152C	-0.184838	-0.173476	1.13089	-0.250156
	YPR114W												AKR2	YPL264C	-0.188844	-0.170185	0.751415	-0.288177
	YPR117W												YFL034W	YPQ1	-0.968621	-0.168138	-1.00708	-0.278628
	YPR153W												CHS7	YJL163C	2.16633	-0.167953	0.808013	-0.131335
													OLE1	YPR109W	-0.044952	-0.167169	0.052052	-0.290254
													LAC1	YJL163C	2.08739	-0.166789	0.727572	-0.113095
													CRC1	YDR018C	0.398058	-0.165117	-0.550524	-0.279346
													YHR140W	YKL044W	0.185624	-0.164795	0.370243	-0.25974
													ATO3	YDR029W	0.256071	-0.164648	-0.375409	-0.284623
													MGR2	YAR047C	-2.86084	-0.161143	-3.7653	-0.0731988
													ERP2	YAR028W		-0.16047		-0.273549
													DPP1	YKR051W	-0.453169	-0.160156	0.05336	-0.257513
													PHO86	YDR018C	0.618825	-0.159805	0.475411	-0.347099
													NTE1	YPR003C	-0.066525	-0.15915	0.090647	-0.285743
													PUN1	YDL218W	-0.336767	-0.158542	0.243403	-0.262374
													SEO1	YMR034C	-0.143038	-0.158132	0.447793	-0.250911
													FRE1	YPR003C	-0.812541	-0.157413	-0.680497	-0.256824
													SNG1	YKR073C	0.155331	-0.157121	-0.271755	-0.253926
													YHC3	YKR051W	0.282005	-0.156409	0.167524	-0.278528
													CPT1	YPL257W	0.577199	-0.15566	0.669839	-0.290702
													STL1	YDR029W	-0.391578	-0.155101	-0.477596	-0.320007
													DTR1	YKL044W	0.207081	-0.154264	0.064047	-0.261542
													HNM1	YPR003C	0.481257	-0.153208	0.29514	-0.255321
													ERJ5	YJL028W	0.340841	-0.152388	3.18535	0.116606
													MGR2	YNL320W	-5.63576	-0.152309	-4.79186	-0.105455
													YDR090C	YIP3	-0.615197	-0.151293	-0.113112	-0.298298
													ERJ5	YPL041C	-0.23179	-0.150594	-3.1253	0.135297
													ILM1	YFL034W	3.75002	-0.150074	4.05327	-0.173138
													ERG1	YPR098C	-0.204349	-0.149417	0.464682	-0.324002
													SGE1	YPR098C	3.88431	-0.149379	2.90978	-0.2222
													MUP1	YNL143C		-0.149227		-0.259296
													COX18	YHL008C	-3.30515	-0.149063	-1.81238	-0.304053
													YCF1	YDL180W	2.09812	-0.14735	-0.124156	-0.108666
													ILM1	YKL031W	-0.019403	-0.145773	0.131211	-0.258912
													GPI13	YFL051C	0.327375	-0.144915	0.713319	-0.314129
													HSP30	YDR387C	1.91023	-0.144751	0.98292	-0.0744174
													HVG1	YLR050C	0.148044	-0.143233	0.653452	-0.254586
													PET9	YPR003C	0.321096	-0.143142	1.04542	-0.251524
													YDL180W	YFL034W	0.300744	-0.142893	-0.043468	-0.250387
													PDR18	YDR018C	0.341462	-0.1428	-0.259186	-0.30418
													AGP2	YKL044W	-0.40198	-0.141233	0.262993	-0.300018
													GMH1	YOL163W	-0.63891	-0.13997	0.046178	-0.252553
													PET9	YOL162W	-0.307936	-0.139534	-0.066386	-0.258192
													BRE4	YOL163W	-0.502938	-0.139292	-0.602982	-0.259758
													YKL031W	YKR073C		-0.138493		-0.334079
													ECM12	YKL044W	-0.097682	-0.136038	0.423087	-0.259199
													LEM3	YBR241C	2.10815	-0.135256	1.16678	-0.149112
													HSP30	YKL031W	-0.151597	-0.135195	-6.21446	-0.219643
													PRM8	YLL053C	-0.644587	-0.134998	-0.453977	-0.28684
													YBR292C	YNR061C	0.122922	-0.132339	-0.466301	-0.280391
													ERG11	YDR029W	-0.520904	-0.13203	-0.351192	-0.314361
													HVG1	YLR046C	-0.919985	-0.129897	0.105468	-0.282972
													ILM1	YHR078W	2.75859	-0.129306	1.77484	-0.101827
													HXT5	YKR073C	0.948955	-0.129045	0.834842	-0.268616
													YCL002C	YML131W	-0.617167	-0.127865	-0.349703	-0.261652
													COQ2	YIL067C	-0.497695	-0.127553	0.734323	-0.275788
													PRM10	YDL180W	2.4284	-0.12745	1.28434	-0.0575486
													LNP1	YPR003C	-0.138097	-0.127413	-0.005454	-0.27437
													ERG1	YFL034W	-0.177579	-0.127017	-0.495339	-0.270089
													ALG3	YGR026W	1.61369	-0.125858	2.20291	-0.118851
													GPI17	YBR241C	0.938215	-0.125672	2.65479	-0.0926522
													HOL1	YDL180W	2.1495	-0.125359	0.216648	-0.162385
													PET9	YAL066W	-0.276197	-0.125056	0.892275	-0.258025
													PFA3	YDR029W	-0.358031	-0.122838	-0.198519	-0.264685
													CPT1	YKR051W	0.628218	-0.122753	2.65569	-0.157207
													GPI17	YNR061C	1.70775	-0.122578	2.59218	-0.141208
													PMC1	YCR061W	1.13453	-0.12102	2.56413	-0.0224274
													YHL017W	YPR153W	0.779366	-0.12078	-0.567713	-0.256009
													YKL044W	YPR003C	0.849859	-0.120417	0.117074	-0.287194
													AUS1	YMR034C	-1.62495	-0.118903	-1.55875	-0.253488
													OSW5	YDR018C	0.161696	-0.116254	0.034461	-0.263455
													ILM1	YPR003C	4.0719	-0.116228	4.67787	-0.0904384
													AUS1	YDR029W	-0.4937	-0.115168	-0.731063	-0.260485
													FRE1	YGL041C	0.709175	-0.114457	-0.680276	-0.254278
													GPI2	YDR029W	0.233999	-0.112978	0.380749	-0.286641
													HOL1	YKR051W	-0.061149	-0.1114	0.184928	-0.288454
													BIO5	YJR015W	0.557839	-0.111399	2.2532	-0.066658
													JEN1	YGL041C	-0.069208	-0.111074	-0.767296	-0.254845
													AVT4	YFL051C	-0.327024	-0.110719	-0.476567	-0.259867
													YFL034W	YIP3	-0.201085	-0.110111	-0.426931	-0.316335
													KRE1	YGR026W	0.727657	-0.109695	2.44362	-0.155664
													RRT8	YAL066W	0.39634	-0.107613	-0.112961	-0.253983
													ILM1	YNL115C	-3.29356	-0.107112	-2.66415	-0.151899
													GAP1	YPR071W	2.8976	-0.107004	0.246962	-0.111613
													PHO86	YFL034W	0.279045	-0.10698	0.067288	-0.262631
													ORM2	YFL034W	-0.157604	-0.106965	-0.009318	-0.296675
													SAC1	YPR003C	1.30279	-0.106277	3.55015	-0.0669217
													SPG3	YGR168C	-3.28974	-0.105336	-1.88631	-0.0847905
													NTE1	YDR018C	0.130499	-0.105221	-0.791445	-0.252141
													COQ2	YHR140W	1.59911	-0.103858	2.68242	0.108684
													ILM1	YPL162C	1.15444	-0.103525	2.58594	-0.198196
													COQ2	YCR007C	-0.374282	-0.103297	-0.096381	-0.254933
													SMF3	YOL163W	-0.211455	-0.102303	-0.795984	-0.29292
													GPI13	YKL031W	-0.458072	-0.100209	-0.14901	-0.252594
													PXA1	YBL059W	1.63542	-0.100048	2.33101	-0.063584
													ERV14	YCR061W	0.167652	-0.0997469	2.34545	-0.0648882
													ERG1	YPR003C	0.588207	-0.0995563	0.76264	-0.374467
													ERD1	YKL031W	2.00249	-0.0989686	1.97561	-0.0804504
													BST1	YCR061W	-0.11231	-0.0985508	3.86777	-0.259065
													TMN2	YKL031W	2.33558	-0.097856	1.25531	-0.0409886
													GAP1	YPR003C	-0.228318	-0.096596	-0.43973	-0.279916
													THI72	YCR023C	2.2181	-0.0963026	1.20417	0.0703161
													LCB3	YKR073C	0.164268	-0.0961314	0.949583	-0.266758
													ERG1	YFL051C	-0.104297	-0.0961062	-0.360534	-0.307626
													LCB3	YLR046C	0.334576	-0.0956562	2.29923	-0.0446657
													AVT4	YBR287W	2.18513	-0.0953965	2.02864	-0.0771769
													YCR061W	YKR051W	0.691438	-0.0949517	2.50372	-0.0781132
													OLE1	YHL008C	-0.251923	-0.0934117	1.42484	-0.265497
													YBT1	YPR003C	0.275868	-0.092407	-0.244141	-0.271325
													YDL180W	YDR018C	0.350422	-0.0922528	0.133189	-0.259522
													NUR1	YLR046C	2.01279	-0.0922224	1.38248	-0.050479
													OLE1	YLL053C	-0.346548	-0.091981	0.091303	-0.258741
													ECM27	YGL041C	-0.706283	-0.0916347	0.12954	-0.253466
													YBT1	YDR018C	-0.291934	-0.091293	0.488352	-0.398284
													QDR3	YLR152C	-0.172096	-0.0908393	0.91731	-0.25239
													CDS1	YPL041C	1.07333	-0.0894039	-0.016478	-0.294232
													GPI2	YAL066W	-0.450452	-0.0893763	-0.021036	-0.283507
													YGL041C	YIP3	-0.228228	-0.0890243	0.880817	-0.261321
													MDL1	YLL053C	0.607076	-0.0869957	-0.220754	-0.280871
													MSC2	YCR061W	-0.819933	-0.0867461	-0.97722	-0.26408
													HOL1	YFL015C	0.220093	-0.0867362	-0.507008	-0.264677
													THI73	YKR051W	1.86854	-0.0857958	2.56148	-0.0872602
													PUT3	YMR221C	-0.582666	-0.0856948	-0.730341	-0.257423
													COX18	YPR071W	2.00828	-0.085344	1.45793	-0.0573683
													ERG3	YFL034W	-14.3136	-0.0848277	-10.1694	-0.0658031
													IZH2	YFL034W	2.16125	-0.0838709	1.87185	-0.0788685
													COA3	YPR003C	1.99271	-0.0827621	1.30028	0.0553245
													ILM1	YMR253C	1.91071	-0.0824225	2.28838	-0.00933145
													PEX31	YHL008C	0.071316	-0.0815411	1.99664	-0.266127
													ERP2	YIL170W	1.92675	-0.0799799	0.595059	-0.0872342
													GPI2	YKL031W	-0.422191	-0.0787211	0.606042	-0.282716
													AIM26	YGL041C	1.34276	-0.078514	2.22238	-0.116441
													TNA1	YDL180W	2.3326	-0.0777695	0.418587	-0.105479
													FRE8	YHL017W	2.47075	-0.0775796	1.05441	-0.146904
													ORM2	YPR003C	0.064498	-0.0772796	0.69778	-0.255005
													SMF3	YDR029W	-0.341305	-0.0770826	-0.565934	-0.278
													ASI2	YCR061W	-0.508234	-0.0767066	-0.268213	-0.262761
													YOR1	YPL041C	-3.99734	-0.0766452	-3.10426	-0.274286
													CPT1	YGR016W	0.340531	-0.0765371	-0.120494	-0.280966
													YDR018C	YNL115C	-0.329706	-0.0753377	-0.665593	-0.258684
													ARR3	YJR015W	2.35327	-0.0752856	0.943613	-0.131814
													RSB1	YIL067C	0.087571	-0.0737739	2.39096	-0.00585132
													TSC13	YBL059W	-11.3037	-0.0737542	-10.7256	-0.0650526
													SDH3	YLR311C	2.02695	-0.0736532	0.897054	0.0996269
													SCT1	YPR003C	0.816901	-0.0731758	2.83443	-0.188633
													ILM1	YGL041C	3.05212	-0.071131	2.57056	-0.0389891
													LCB3	YCR061W	0.797268	-0.0705668	1.30711	-0.30739
													ALE1	YBL059W	-3.17055	-0.0703901	-2.07021	0.00270695
													RSB1	YIL166C	1.03277	-0.0693128	2.70303	-0.0644111
													SSY1	YHL008C	1.66714	-0.0691765	2.25888	-0.267322
													GET2	YDL199C	-3.3931	-0.0687677	-3.27297	0.0147627
													COS12	YPL041C	-0.698657	-0.0676354	-3.36702	0.107646
													NNF2	YBR219C	-1.49554	-0.0664743	-3.40926	0.0449838
													ELO1	YLR152C	-0.099813	-0.0662981	0.644089	-0.278061
													LCB3	YLR152C	0.388447	-0.0659062	0.98941	-0.251839
													ERG3	YFL054C	-2.69194	-0.0655901	-3.66862	-0.00217345
													SAC1	YNR048W	1.90285	-0.065261	0.995563	0.0376843
													TIM22	YKL031W	-2.11025	-0.0651898	-3.23695	0.0803513
													MAL31	YKR051W	0.53845	-0.0651249	2.31476	-0.00729378
													KCH1	YMR141C	1.91979	-0.0647094	-0.038	-0.0375597
													ALE1	YPL041C	0.18306	-0.0642708	0.361943	-0.338609
													HXT8	YDR018C	-0.053335	-0.0627941	-0.393043	-0.250192
													RER1	YNL046W	1.94935	-0.0627587	0.927186	0.0243096
													ALE1	YDR029W	-0.464912	-0.0619499	-0.311034	-0.264748
													ERG1	YBR219C	0.67734	-0.0611512	0.280462	-0.255896
													FTR1	YPL264C	-3.00692	-0.060526	-1.98791	-0.0525908
													YGR026W	YNL320W	2.35674	-0.0604895	1.76126	-0.0902769
													NHA1	YPR003C	-0.723616	-0.0591528	-0.601987	-0.299827
													KRE1	YLR152C	2.17592	-0.0589518	1.11715	0.0285671
													ERD1	YJR015W	2.31461	-0.0586998	1.63522	-0.142994
													FLC1	YBL059W	3.23231	-0.0585415	1.97797	0.000766829
													SGE1	YJR015W	2.0527	-0.0576107	0.253414	-0.0510888
													SSH1	YKL044W	-2.93205	-0.0567001	-3.82988	-0.015853
													PFA5	YAR028W	2.20175	-0.0565266	0.548825	-0.0322039
													KCH1	YGR149W	2.20507	-0.055221	0.199013	0.0176697
													ENV10	YBR027C	-4.16531	-0.0549705	-4.54541	-0.0239143
													AKR2	YBR027C	0.389498	-0.0548062	0.370824	-0.305454
													PMT6	YKR073C	1.90697	-0.0547591	0.724848	-0.0864373
													ORM2	YDR018C	0.791382	-0.0543963	-0.001731	-0.358407
													SSM4	YKR073C	1.62222	-0.0538915	3.33651	-0.0738966
													GET2	YAL066W	1.09817	-0.0535175	2.57783	-0.0160649
													OLE1	YPL041C	-0.450604	-0.0534787	1.10705	-0.323141
													ILM1	YBR292C	1.92439	-0.0525172	2.02458	-0.024009
													CHS2	YHL017W	2.26105	-0.0512884	-0.136937	0.110553
													SYG1	YIL166C	-2.9594	-0.0508268	-3.04629	-0.0549221
													ILM1	YFR035C	2.6643	-0.0508109	3.17416	-0.0142388
													ERG3	YDL180W	2.90043	-0.0498844	3.11514	0.0372627
													ARR3	YOL162W	2.04623	-0.0487044	1.57962	-0.129491
													MUP1	YDL180W	2.19629	-0.0476268	0.770909	-0.0281111
													ARR3	YHR140W	2.04112	-0.0473827	0.69702	-0.124847
													ECM27	YPR003C	-0.743741	-0.0472706	-0.829076	-0.304895
													LEM3	YDL218W	-1.13339	-0.0468678	-3.4635	0.0355845
													SSM4	YLR050C	0.51346	-0.0459545	2.30633	-0.188821
													YDL180W	YVC1	2.0881	-0.0457116	1.59231	0.0300329
													DPP1	YPL041C	0.403513	-0.0456832	2.03059	-0.269022
													SCT1	YFL054C	1.27453	-0.0445718	2.8512	-0.0304878
													ERJ5	YJR015W	0.058515	-0.0436665	2.5748	-0.0793061
													SCT1	YKL031W	1.11203	-0.0436451	0.916845	-0.250256
													ESBP6	YAR047C	2.10571	-0.0432956	1.89106	-0.0599777
													DFG16	YPL041C	-1.12234	-0.0427916	-6.3627	0.0477632
													CCC2	YAR047C	2.23745	-0.0426601	0.07153	-0.0654481
													PEX29	YMR221C	0.375807	-0.042388	0.504621	-0.303997
													GPI14	YPL041C	-3.23664	-0.0421818	-3.07713	-0.026912
													DFG16	YLR046C	-1.12045	-0.0411157	-3.24441	-0.074587
													THI7	YPR098C	-0.254453	-0.0405998	-3.36907	0.103043
													GUP1	YDL180W	2.3139	-0.0404344	0.217555	0.0265379
													COT1	YBL059W	-4.848	-0.0401047	-2.7287	0.00531092
													THI7	YLR050C	-1.05797	-0.0399794	0.763238	-0.386282
													SMF3	YLR311C	2.25548	-0.0398407	1.29493	-0.0805521
													SAC1	YIL170W	-2.7824	-0.0379753	-3.38911	-0.0630123
													PER1	YPR003C	0.465755	-0.0379571	-3.3896	0.0990423
													ELO3	YKL044W	-3.08715	-0.0375305	-2.57715	-0.107179
													COA3	YHR140W	1.92812	-0.0374521	3.05014	0.144593
													AGP2	YLL053C	0.163558	-0.0366711	0.404629	-0.274481
													OST3	YML018C	-9.25511	-0.0361784	-8.15071	-0.0796664
													LCB3	YNL095C	1.97847	-0.0361265	3.15216	-0.0670892
													YEA6	YPR064W	2.30436	-0.0354953	0.751492	-0.0489192
													HVG1	YJR015W	1.34378	-0.0353918	1.24462	-0.271737
													COQ2	YBR219C	0.416048	-0.0348268	2.51744	-0.0582421
													OST3	YDL180W	2.0259	-0.0339261	-0.198741	0.0397005
													CRD1	YMR279C	1.90947	-0.0328366	1.99047	-0.0894057
													IRC8	YGL114W	2.01647	-0.0312964	1.00554	0.0298385
													PRM2	YIL170W	-4.78789	-0.0305652	-4.7606	-0.0357724
													MDL1	YMR279C	0.519197	-0.03041	0.412199	-0.276279
													THI7	YKL031W	-2.41812	-0.0299543	-5.61389	0.169776
													SNF3	YDR018C	1.97584	-0.0297549	-0.026661	-0.0664567
													YBR241C	YPR098C	1.11493	-0.0296425	0.950523	-0.293203
													KEI1	YPL041C	0.57755	-0.0289785	-0.331507	-0.281112
													NNF2	YKL031W	-2.45218	-0.0287575	-3.91671	0.242475
													MSC2	YDL199C	2.07122	-0.0287259	0.610832	-0.047669
													RER1	YPR109W	-4.03661	-0.0278279	-4.94736	-0.141026
													SSH1	YNL095C	3.12217	-0.0272827	2.22325	0.011505
													TCB1	YHL044W	2.36315	-0.0272298	0.637681	-0.0875544
													SUR2	YKR051W	-1.42443	-0.0270816	-3.66131	0.0751132
													BSC6	YPL257W	2.19741	-0.0265894	1.02772	-0.0950484
													RSB1	YBR027C	1.20263	-0.0263857	0.832663	-0.297145
													GUP1	YKL031W	3.16994	-0.0259287	1.89197	-0.0257226
													GPI2	YPR064W	0.459921	-0.025376	0.234159	-0.258158
													CHO1	YCR061W	2.01897	-0.0249909	0.407492	0.0376814
													SAC1	YDR018C	1.57854	-0.0245029	2.9905	-0.016505
													GIT1	YJR085C	1.91359	-0.0242474	-0.168192	-0.192172
													ERG3	YPR153W	-10.3925	-0.0242208	-10.7354	-0.176299
													VBA1	YPL041C	-0.473534	-0.0236182	-3.42158	0.108289
													MRL1	YFL015C	1.94444	-0.0236145	0.550544	-0.0354848
													BRL1	YBL059W	2.41214	-0.0235784	2.24303	-0.0580777
													MDL2	YGR016W	2.5907	-0.0233803	0.665147	-0.00625285
													TOK1	YKR051W	0.350544	-0.0227471	2.68721	-0.0323645
													SUR2	YIL029C	2.0959	-0.0212524	0.622571	-0.0262334
													FRE3	YFL015C	1.38263	-0.0210454	3.15991	0.125238
													SAC1	YFR035C	2.32674	-0.0209955	1.4129	0.0271344
													VBA5	YFL015C	-0.234937	-0.0208491	-0.302279	0.308008
													RIM9	YPL041C	-0.704342	-0.0207653	-4.31424	0.0549876
													PHO86	YBR220C	-3.02197	-0.0198944	-2.09817	-0.0991715
													ERG3	YDL218W	-3.04398	-0.0193808	-5.00447	-0.0924411
													SMA2	YNL046W	2.36567	-0.0193125	1.79842	-0.109023
													QDR2	YHR078W	-3.27394	-0.0184346	-3.82787	-0.00671794
													SUL1	YBL059W	2.00822	-0.0169821	0.803874	0.0524839
													PEX31	YCR061W	0.456992	-0.0165474	0.046496	0.333423
													DER1	YAR047C	1.92992	-0.0163292	0.49759	-0.104895
													YDR029W	YGR026W	0.500103	-0.0161059	0.171744	-0.264956
													DIP5	YPR153W	2.69281	-0.0159795	2.72673	-0.121916
													UGA4	YDR018C	2.08574	-0.015937	0.893498	-0.0180053
													FHN1	YHL008C	1.60857	-0.015922	2.61516	-0.00967411
													YFL015C	YPR098C	2.04643	-0.0159167	1.60329	0.0140797
													VHT1	YPL041C	1.28972	-0.0149669	0.543899	-0.29044
													ERG1	YKR051W	1.37478	-0.0145917	2.3488	-0.041043
													ORM2	YLR036C	2.34694	-0.0145643	2.59691	-0.0151587
													FTR1	YPR064W	2.09875	-0.0137903	1.17631	0.0298802
													NNF2	YJR015W	1.02164	-0.0135974	2.5989	-0.11404
													ARR3	YGL041C	2.12487	-0.0133642	1.57581	-0.134851
													PET9	YKL031W	0.552833	-0.0127533	0.642518	-0.258263
													STE24	YOL079W	1.92702	-0.0126508	0.942924	-0.133824
													COS12	YGL041C	2.49363	-0.0125611	0.760267	-0.0438954
													OLE1	YPR098C	-0.455146	-0.0119719	0.039402	-0.413265
													TNA1	YBL059W	1.90716	-0.0117645	1.76891	0.0343509
													ALG9	YBL059W	-2.96873	-0.0110451	-1.63356	0.0283723
													PHO86	YNR048W	1.45106	-0.0109835	2.67667	0.0047037
													TIM17	YBR219C	1.57324	-0.0105822	2.21209	-0.125974
													NCE102	YMR221C	0.205914	-0.00979162	0.239188	-0.304003
													HVG1	YLR152C	-0.619651	-0.00929757	0.093326	-0.251984
													IZH1	YGR016W	1.96423	-0.00927928	0.138551	-0.0465692
													NHA1	YMR034C	2.73851	-0.00922652	2.28988	-0.0423333
													PRM8	YPL041C	1.05267	-0.00880806	2.23643	0.0639776
													GPR1	YBR241C	1.70745	-0.00817908	2.36808	0.0343688
													FTR1	YPL041C	0.72929	-0.00809553	2.36796	0.0913781
													AIM26	YCR023C	1.97993	-0.00699295	1.62357	0.0430923
													RGT2	YJR085C	1.96526	-0.00570618	-0.122995	-0.0356937
													SSM4	YPR109W	-0.399379	-0.00537896	-3.48314	0.220607
													SSU1	YKL044W	1.52599	-0.00533506	2.30893	0.0243388
													THI72	YPR071W	1.93526	-0.00479263	1.65919	0.011182
													YDC1	YKL044W	2.0525	-0.00474829	2.05932	0.177835
													SSY1	YMR221C	-2.95232	-0.00457382	-0.758584	-0.0543628
													GUP2	YPL041C	0.861502	-0.00438935	2.33978	0.12546
													ILM1	YBR219C	0.745895	-0.0030857	3.33402	-0.0302275
													SSM4	YNL115C	1.24522	-0.00273458	2.22099	0.0331669
													MRL1	YFL034W	2.1704	-0.00214123	1.22671	-0.0725481
													ATG9	YKL031W	-3.37875	-0.00165497	-3.56918	0.0755362
													FLC1	YPR117W	2.00337	-0.000807102	1.95729	-0.0703318
													ATG9	YPR071W	-2.78114	-0.000555033	-3.33986	0.0143574
													SRF1	YBR220C	1.96662	4.69714e-05	0.659761	0.0841237
													LDS2	YGR168C	1.23782	0.000189065	2.274	0.0278361
													PER1	YBR241C	0.850008	0.000201257	2.31225	-0.0740775
													TPO3	YOL163W	2.29991	0.000437241	1.34362	-0.0569068
													PER1	YJR124C	0.068834	0.00193462	2.40169	-0.0247076
													ELO1	YLR050C	0.246551	0.00196371	0.446937	-0.255556
													IZH2	YFL015C	2.67743	0.00214156	3.22149	0.15541
													YIL029C	YIL170W	-6.45165	0.00249126	-4.07748	-0.0455597
													ERV14	YPL041C	-1.2499	0.00256325	-3.08988	-0.0128064
													DNF1	YIL067C	2.11364	0.0040713	0.444019	-0.00598169
													ILM1	YAR047C	-5.00489	0.00407211	-2.68907	0.0497517
													FRE5	YPR064W	1.97186	0.00467472	1.32576	-0.0142021
													DIP5	YIL067C	2.14424	0.00479978	1.1446	0.0773779
													NCE102	YLR050C	2.12596	0.00504331	0.152276	0.101137
													ILM1	YDL199C	2.50856	0.00542687	1.27851	0.00612254
													LDS2	YLR326W	2.03868	0.00594057	0.116866	0.00222507
													STL1	YAR047C	1.97049	0.00604596	-0.501752	-0.0100841
													PER1	YDL180W	0.126262	0.00632517	2.35218	-0.0312704
													ELO1	YHL044W	1.69331	0.00634968	2.99661	0.0480373
													BRE4	YLL053C	0.266316	0.006375	0.236189	-0.267098
													HMG1	YPR064W	1.0971	0.00659073	2.43704	-0.0655356
													SSY1	YCR061W	-2.01088	0.00731794	-3.11163	0.268236
													COS12	YGR149W	-2.98773	0.0081411	-2.21517	-0.143878
													YOR097C	YPR064W	2.12985	0.00884917	0.23115	-0.0242875
													GNP1	YGR149W	2.00924	0.00928901	2.32619	-0.0999653
													BRL1	YLR046C	1.96926	0.00979829	1.41097	-0.0639581
													ERG3	YFR035C	-2.29199	0.00983476	-3.26288	0.0428833
													PDR12	YGR149W	2.12709	0.009899	0.62448	0.0123562
													YIL166C	YIP5	2.47216	0.00990869	1.34179	0.0653265
													YER039C-A	YFL015C	1.88267	0.00994027	2.52208	-0.0830036
													MPO1	YPR071W	2.30713	0.0101311	0.979481	-0.142467
													ELO3	YHR078W	3.95951	0.0105903	2.46555	0.0590762
													CRD1	YBR219C	1.61166	0.0106492	2.69259	-0.0356531
													AAC3	YBR219C	-17.0968	0.0109009	-16.9335	0.0860032
													NHA1	YJR124C	2.71469	0.011258	2.13013	0.0528191
													YBL059W	YOL079W	1.99873	0.0116471	1.43531	-0.0310309
													SFT2	YGL114W	2.24134	0.0116593	1.32027	0.00951197
													LEM3	YPR098C	-0.818682	0.011763	-4.03999	0.136498
													FRE8	YGR149W	-2.54725	0.0127136	-3.11996	0.109058
													YFL054C	YGL140C	2.00459	0.0137384	1.67863	-0.0374021
													YBR027C	YDR387C	2.32138	0.0139782	0.978586	0.139524
													CDS1	YMR253C	2.3052	0.014682	1.88677	0.0328036
													ERG1	YBL059W	-3.02486	0.0156112	-2.41389	0.038623
													RTC2	YKL044W	-0.303507	0.0162378		0.0117934
													ILM1	YDR387C	-1.71258	0.0173144	-3.54527	0.000212724
													BSC6	YGR026W	2.33781	0.018167	0.493468	0.0523484
													LAS21	YGL114W	2.59767	0.0186321	2.64423	-0.0599532
													PMC1	YER039C-A	2.92618	0.0187261	3.35178	-0.0109116
													GPI19	YCR061W	0.137635	0.0188929	0.281229	0.310282
													LEM3	YMR221C	1.46848	0.019057	1.98749	0.320002
													YPL041C	YPQ2	-3.18202	0.0194248	-3.26105	0.139849
													RIM9	YNL143C	0.439408	0.0207447	2.37159	0.0974686
													CRC1	YIL170W	2.3684	0.0231655	2.29808	-0.00536143
													THI7	YCR061W	-0.477843	0.0234171	2.23499	-0.175138
													MEP1	YGL140C	2.23893	0.023558	2.50284	0.173553
													RTC2	YDR387C	2.08496	0.0238135	0.420555	-4.39938e-05
													TDA5	YOL079W	-9.05243	0.0243079	-6.6129	0.0466051
													AVT1	YBL059W	2.92536	0.0243213	-0.259939	0.00854726
													EMC3	YOR097C	2.13932	0.0250112	1.50216	0.0616055
													ERJ5	YCR061W	0.086928	0.0253863	3.47041	0.00133544
													PCP1	YLR036C	-2.73551	0.0260533	-3.04969	0.0584611
													YKR051W	YSP1	0.313411	0.0265033	-0.121811	0.302533
													ILM1	YDR018C	2.64033	0.0266464	4.46078	-0.0720727
													PMT5	YPR071W	1.97512	0.0269093	0.91652	-0.0603653
													NNF2	YMR221C	-0.718042	0.0269544	-3.00439	0.163764
													CRD1	YBR241C	-3.29614	0.0273637	-2.7741	0.00751137
													TIM17	YIL170W	2.30697	0.0277047	1.44238	-0.0300791
													SFC1	YDR387C	-2.92433	0.028199	-3.19251	0.0462696
													SDH3	YJL028W	1.26199	0.0283459	2.51611	0.0568454
													PET9	YLR152C	-0.421832	0.0284249	-0.593566	0.306869
													PFA3	YJR015W	-3.01693	0.0288899	-2.50945	0.0574446
													ERG11	YPR071W	2.1545	0.0292602	0.050374	0.000946004
													PMT5	YJR085C	1.80375	0.0297208	3.66837	0.158728
													RTC2	YDL180W	2.58436	0.029984	2.08415	-0.00200687
													ERG3	YHL017W	1.34278	0.0301061	2.21576	0.0337108
													NHA1	YOR097C	0.78784	0.0303729	2.3867	0.00298164
													JEN1	YMR253C	1.95713	0.0304224	1.08478	-0.0977256
													ERJ5	YPR003C	0.094311	0.0312493	0.828018	0.44002
													GPI10	YFL054C	1.99043	0.0312947	1.99554	-0.013406
													TDA4	YNL095C	2.00254	0.031597	2.30675	0.0351804
													FRE7	YOR152C	1.91465	0.0317096	-0.072817	-0.0632707
													SSM4	YNL320W	-1.70019	0.0320961	-3.87255	0.0282708
													YDL027C	YDR018C		0.0324867		-0.272902
													SFC1	YMR034C	2.09602	0.0325564	1.99308	0.0518453
													ERP2	YFL054C	1.39164	0.0328848	2.95996	0.00154939
													YBR027C	ZRT3	2.11306	0.0335987	1.38173	-0.0434301
													MNR2	YHL044W	1.98093	0.0342471	-0.02164	0.0164412
													PER1	YBR219C	-1.32861	0.0345318	-3.1149	0.100821
													LCB3	YPR071W	2.00494	0.0345736	1.09036	-0.0482109
													PER1	YLR046C	0.042166	0.0349795	2.54118	0.177617
													SUL2	YBL059W	2.10583	0.0352829	1.16027	-0.020133
													ASI3	YDL180W	2.09467	0.036169	0.444543	0.0189419
													TIM17	YKL031W	2.12188	0.0363648	1.95206	-0.329915
													THI7	YPR064W	2.76778	0.0365482	2.5992	0.0358072
													YHL008C	YPL041C	0.345784	0.0368955	-3.17603	0.199001
													THI7	YGR149W	0.407991	0.036943	2.32196	-0.157971
													YBR241C	YMR253C	-1.61202	0.0376788	-3.04774	-0.00643299
													ENB1	YNL320W	1.82149	0.0380203	2.64753	-0.0396927
													SEC59	YDR387C	2.11638	0.0383989	0.788155	0.0123544
													THI7	YDR387C	-1.4953	0.039091	-3.66538	0.14659
													SCS3	YGR026W	2.17783	0.0395043	0.985979	-0.0234366
													PHO86	YGL041C	-0.322625	0.0395101	-1.38849	-0.263768
													ILM1	YKL044W	-3.85526	0.04	-4.79049	-0.065498
													SDH3	YLR152C	0.333434	0.0403887	-0.581256	0.357911
													ARR3	YPR071W	3.3688	0.0408216	2.11727	0.0553677
													PER33	YLL053C	2.20941	0.0414486	0.329768	0.00479326
													SSM4	YCR061W	0.131309	0.0415496	4.03743	-0.17327
													AIM14	YFL034W	2.59011	0.0420476	1.8597	-0.127263
													SDH3	YCR061W	0.224149	0.0422845	0.29922	0.30881
													MPC1	YNL095C	1.78341	0.0427558	2.78848	0.122976
													YBT1	YDL180W	2.88453	0.0434818	0.321009	0.16199
													FRE8	YHL008C	1.91911	0.0436431	0.606391	-0.158324
													SAC1	YNL320W	-4.79954	0.0438458	-2.13126	0.129789
													YGR168C	YSP1	0.727513	0.0440478	2.44164	0.118268
													SNA4	YBL059W	2.16588	0.0450981	0.591986	0.0259302
													FRE4	YPR071W	2.41887	0.0454926	-0.080318	0.0349047
													PUT3	YPR071W	2.54852	0.0457077	0.472684	0.096655
													HXT5	YMR141C	0.403855	0.0461996	0.097703	0.324008
													NCE102	YHR078W	0.252804	0.046252	-0.396184	-0.252834
													PRM10	YPL257W	2.75435	0.0464307	2.57168	0.119447
													MAL31	YCL002C	0.28002	0.046813	2.2231	0.0857501
													SLC1	YIL029C	1.9797	0.047286	1.01081	0.00646222
													CRC1	YLR152C	1.69124	0.0475703	2.44658	0.0166124
													ERG3	YPR114W	1.7233	0.0477869	3.35845	0.00198731
													GPI2	YKR051W	0.532042	0.0478027	2.33717	-0.0687614
													SAC1	YDR387C	-2.25994	0.0479044	-3.9638	0.0968146
													BUD8	YAR047C	2.05087	0.0480623	0.045703	0.0150433
													ELO3	YKR051W	-3.00495	0.048227	-0.528017	-0.0164716
													PMT6	YGR026W	2.13262	0.0487545	2.43198	-0.0499004
													STT3	YBR219C	1.98288	0.0487704	1.39829	0.0255891
													RTC2	YDL199C	2.21194	0.0494367	2.17521	0.018224
													SSH1	YHR078W	2.16353	0.0506824	1.46902	0.0441577
													SSM4	YIL170W	-7.06447	0.0513561	-7.90795	-0.0242102
													PER1	YFL054C	0.801978	0.0517877	2.97936	0.163528
													COA3	YMR279C	1.18992	0.052069	2.32436	0.150671
													SGE1	YPR071W	2.97384	0.0520868	2.48654	0.0409352
													RGT2	YLR036C	2.18348	0.0523896	0.199947	0.0451765
													DTR1	YNL143C	2.02783	0.0525795	0.874605	0.0753622
													KCH1	YFL015C	2.00641	0.0525807	1.75656	-0.045043
													PGA1	YBL059W	-3.66402	0.0529643	-2.19477	0.0727053
													CHS3	YAR028W	1.90327	0.0540988	1.76701	0.108149
													SFC1	YBL059W	-3.29669	0.0541391	-2.801	0.124356
													ELO3	YFL051C	1.4112	0.0547874	2.54415	-0.0284916
													FCY21	YFL051C	1.95177	0.056117	2.234	0.0526935
													VHT1	YKL031W	0.520186	0.0563592	-0.500697	-0.268553
													ALG9	YKR051W	-2.81006	0.0581428	-4.47728	0.132664
													ILM1	YMR221C	2.52141	0.0584185	3.92098	0.0347504
													AQR1	YHL008C	2.2205	0.0593666	1.11787	-0.00365388
													SLP1	YOL162W	1.67253	0.0601751	2.22124	0.0844647
													NHA1	YPL041C	1.20057	0.0602104	2.44701	0.0186388
													VBA5	YMR221C	0.753064	0.0606837	0.82504	0.308631
													ATG9	YDR090C	1.94037	0.0612868	1.68625	-0.0150595
													AIM14	YPR071W	2.01059	0.0624558	1.57208	0.164189
													PTM1	YNR062C	0.101548	0.0624974	2.40399	-0.0126969
													YMR141C	YSP1	-0.027241	0.0638509	-0.540207	0.335674
													COA3	YFL015C	0.32624	0.0640478	3.20059	0.178503
													SNA4	YCR023C	1.9392	0.0644647	2.90372	0.0387549
													SLC1	YNL046W	0.840824	0.0662183	2.35976	0.0783487
													RCF1	YDR029W	1.85419	0.0663769	2.31585	0.184266
													CWH43	YAL066W	0.033617	0.0666397	0.353561	0.320786
													FCY21	YFL054C	2.59252	0.0673787	1.33756	0.033457
													SDH3	YJR015W	1.76127	0.0675721	0.928687	0.326355
													DFM1	YJR085C	2.63007	0.0678045	0.830348	-0.0192619
													RAX1	YGR149W	2.41164	0.0686258	0.285859	0.112971
													LEM3	YNR048W	-1.806	0.0687377	-3.05466	-0.0144382
													LEM3	YPR153W	-3.1333	0.0694778	-2.69292	-0.0821112
													BSC6	YPL041C	1.14368	0.0699743	2.78559	0.0207671
													FRE2	YGR149W	2.15185	0.0703203	3.78857	-0.083013
													PMT6	YMR155W	1.59025	0.0703792	2.35521	0.0597281
													ILM1	YOL162W	2.07796	0.0705813	2.63687	-0.0719217
													SMP3	YNR062C	1.94644	0.0709716	0.119576	-0.0317494
													EMP46	YGL140C	2.05909	0.0719455	0.268146	0.152405
													COX18	YFL034W	1.66358	0.0723957	2.56877	-0.0385275
													SMA2	YBR241C	-2.86798	0.072817	-3.95027	0.0507679
													GSC2	YNL115C	1.9954	0.0728739	1.21156	0.103636
													CPT1	YMR187C	1.82735	0.0737188	2.56482	-0.0714237
													ERD1	YPL041C	-3.80023	0.0749011	-3.26661	0.0421622
													ERV14	YDL180W	1.63636	0.0752293	2.27038	0.114419
													NHA1	YBL059W	-2.94586	0.075276	-3.57556	0.0808381
													CHS1	YPR098C	1.01006	0.0758558	2.79178	0.127788
													ELO3	YFL034W	2.40035	0.0769215	2.67972	0.0143042
													YBT1	YPL041C	-0.228008	0.0781039	-3.2243	-0.0225471
													SPG3	YOL163W	0.190919	0.0786997	0.899993	0.376789
													ILM1	YPL264C	1.86691	0.0790796	2.36077	0.0801164
													MCH4	YMR141C	-0.114546	0.0792285	-0.598327	0.409589
													AAC3	YBR220C	-12.5984	0.0792337	-13.3354	0.0683129
													LEM3	YKL044W	2.12867	0.0796889	-0.64035	0.095619
													SAC1	YBR219C	2.26613	0.0808161	3.61132	0.0100774
													SSM4	YLR152C	-0.640263	0.0814786	2.50522	-0.133954
													YOR292C	YPR114W	2.41741	0.0819531	1.13939	0.103306
													IRC8	YPR071W	2.25586	0.08226	-1.34977	0.0850175
													KEI1	YKL031W	0.694911	0.0831107	0.255074	-0.262011
													COT1	YOL079W	-3.03738	0.0839274	-1.42025	0.0683275
													ELO1	YKL031W	-0.487211	0.0847018	-1.01671	0.360892
													FRE4	YOL107W	1.91647	0.0848878	0.837122	0.219164
													HVG1	YLL053C	0.369776	0.0853912	0.217079	0.359818
													YIL166C	YOL163W	2.19743	0.0855831	-0.33909	0.123254
													TIM17	YDR018C	0.629618	0.0860834	2.45005	0.120852
													ELO1	YHL008C	0.3265	0.0860953	-1.02958	0.330868
													TIM17	YDL218W	1.34207	0.0865359	2.76464	-0.0116673
													COQ2	YMR279C	1.36291	0.0867936	2.28977	0.103973
													ELO1	YPL041C	-0.438948	0.0871751	-1.76717	0.382734
													OLE1	YKL031W	0.255614	0.0879803	-0.264961	-0.283006
													CHS1	YBR027C	-4.93078	0.0879849	-5.80087	0.188363
													IZH1	YBL059W	2.13068	0.0887605	0.387375	-0.0321346
													COX18	YAL066W	1.77591	0.0890922	2.52034	0.0135345
													RRT8	YLR152C	-0.633625	0.0891823	-0.563997	0.336033
													SLY41	YDR387C	1.91843	0.0896576	0.705128	-0.0543501
													ERD1	YHR078W	-6.34627	0.0899307	-5.60667	0.0510807
													VHT1	YGL114W	2.40201	0.0902492	2.09511	0.0960839
													YDR018C	YMR141C	-0.150867	0.0912186	0.208563	0.305016
													FRE5	YBL059W	2.17958	0.0912458	2.14839	0.00297885
													VBA2	YDL180W	2.21792	0.0914943	1.41706	0.102728
													ERJ5	YMR221C	1.05535	0.0919512	0.856242	0.32117
													MCH4	YDR090C	0.389456	0.0920077	0.333493	0.349668
													PET9	YIL029C	2.28873	0.0921327	0.246291	0.0548625
													SSH1	YFL054C	-5.78025	0.0941603	-6.48921	0.108037
													THI7	YPR109W	0.521081	0.0946105	-0.694116	0.310838
													HXT5	YDR090C	0.259567	0.0953789	-0.026052	0.328677
													FCY2	YFL054C	1.97227	0.0962128	0.006587	0.0548774
													YDR090C	YSP1	0.141805	0.0962701	-0.018258	0.348777
													LEM3	YPR064W	-1.72365	0.0978149	-3.22096	0.117814
													VBA1	YMR141C		0.0983846		0.445598
													COA3	YDR029W	0.577631	0.0984176	2.42457	0.272242
													KRE1	YOR292C	-3.12116	0.0996399	-2.68336	0.101356
													COA3	YBR292C	2.17069	0.100183	1.50571	-0.0310847
													SVP26	YFL051C	0.172646	0.100311	0.20847	0.318894
													NNF2	YJR124C	0.985261	0.100356	2.55087	-0.0459411
													HMG1	YPR098C	1.0764	0.100428	2.27927	0.175873
													FTH1	YLR046C	1.94377	0.1005	1.61373	0.191592
													SNA4	YGR168C	-0.36996	0.100615		0.167485
													RBD2	YGL041C	0.152222	0.100752	0.247148	0.382908
													YGL041C	YSP1	0.405857	0.101263	1.79307	0.318674
													GPT2	YLR046C	1.95275	0.10222	1.16159	0.0752912
													AQY1	YPR027C	1.39905	0.102408	2.25004	0.0739854
													DTR1	YMR141C	-0.288437	0.10266	-0.023568	0.317847
													OLE1	YAL066W	1.00859	0.102695	0.372023	-0.278917
													LEM3	YHR078W	1.01612	0.102801	2.49106	0.193892
													YBR219C	YSP1	-0.481223	0.103272	-0.356437	0.338897
													COA3	YFL051C	1.12376	0.103727	2.44198	0.180467
													BRE4	YFL054C	2.27009	0.104161	0.976336	0.0736473
													DCV1	YCR061W	0.279525	0.104254	2.53034	-0.0327432
													ILM1	YBL059W	-5.75754	0.105746	-3.03537	0.105237
													SEO1	YAL066W		0.106354		0.314572
													HXT8	YLR326W	2.02914	0.106927	0.895115	0.0728798
													SNG1	YKL044W	2.10844	0.106996	1.23504	0.16538
													ELO3	YFL054C	-4.61398	0.107064	-3.47505	0.0324478
													YMR141C	YPR003C	0.653737	0.107243	0.452994	0.426219
													HMG1	YLR326W	2.10383	0.107576	0.347845	0.0525403
													YGL041C	YMR141C	0.392773	0.107861	0.084032	0.303058
													OST3	YIL029C	1.81714	0.108133	2.25293	0.124242
													YDR029W	YFR035C	-0.085624	0.108297	-0.100825	0.319571
													QDR2	YHR140W	-9.03487	0.108458	-8.60167	0.0359059
													PHM7	YBR219C	-0.608364	0.110222	-0.284648	0.302131
													SMA2	YBR287W	-2.60137	0.110989	-3.37536	0.181163
													YLR050C	YNL046W	0.190527	0.111094	2.40498	0.200297
													RBD2	YMR253C	0.010215	0.112941	-0.065355	0.306688
													THI7	YPL041C	-1.06503	0.113534	-3.96628	0.286335
													CHS3	YPR109W	1.93476	0.11379	1.18997	0.143371
													MCH4	YFL051C	-0.21569	0.114528	-0.157997	0.340337
													VBA5	YFR035C	-0.109276	0.114691	-0.536374	0.378983
													GPR1	YHL017W	1.941	0.11599	0.955199	0.0423248
													ERP6	YMR141C	0.097058	0.117336	-0.719221	0.303332
													ERD1	YKR051W	-3.41172	0.118454	-2.91809	0.111277
													PCP1	YLR050C	-2.81162	0.119012	-3.29451	0.208832
													IZH2	YFR035C	2.25011	0.119018	2.81133	0.200707
													HXT17	YPL162C	-9.18898	0.119218	-8.6979	0.100436
													SSM4	YKR051W	0.271705	0.119932	-0.099198	0.382429
													TAT1	YDR018C	0.497068	0.122066	-0.930926	0.383614
													PCA1	YKR073C	-0.136077	0.122098	-0.354554	0.332292
													YAR047C	YNL115C	1.83808	0.122678	2.22778	0.0403704
													YMR141C	YPL264C	-0.659583	0.122918	-0.765185	0.351518
													YDL180W	YHR078W	1.34818	0.123866	0.760344	0.330489
													ORM2	YDL180W	-0.117951	0.124813	0.981071	0.315813
													SUL1	YCR061W	1.99865	0.124921	0.756309	0.113427
													FRE2	YMR221C	0.578415	0.125315	0.06717	0.34899
													YLR036C	YLR311C	2.01511	0.125644	1.04008	0.185485
													PER1	YPL041C	0.326626	0.125883	-0.478033	0.452245
													ARV1	YPL041C	-1.88753	0.126239	-4.26218	0.352472
													ERG3	YML131W	1.28911	0.126954	2.41295	0.0942394
													YIL166C	YPR114W	1.92028	0.12764	0.40768	0.117295
													SUR1	YGL140C	2.61548	0.127848	1.92479	0.12814
													YLR050C	YOL163W	1.22484	0.128261	2.44237	0.091216
													PCA1	YCR061W	0.780925	0.129217	0.844156	0.460974
													COX18	YFL051C	0.927902	0.130695	2.70681	0.0190121
													BRE4	YOL162W	0.405003	0.130785	-0.222415	0.316194
													YDR018C	YFL034W	-0.247662	0.130941	0.479786	0.499897
													SNQ2	YMR141C	0.542548	0.131735	0.830264	0.330846
													MCH4	YGL041C	-0.50848	0.132366	0.243806	0.374864
													YLR050C	YPF1	1.99095	0.132787	0.685899	0.171007
													PRM2	YGR026W	-0.52292	0.132996	-0.325465	0.324117
													SLY41	YPL041C	0.650125	0.133412	2.52177	-0.0415987
													MCH4	YOL162W		0.134036		0.307855
													VBA5	YBR219C	-0.115759	0.134887	-0.31071	0.335437
													QDR3	YMR141C	0.176815	0.135145	0.255879	0.356411
													COS6	YNL320W	-2.77414	0.135242	-3.94739	0.0508961
													CTR1	YLR152C	-3.79154	0.135292	-3.74572	0.141979
													HVG1	YAL066W	0.336219	0.135742	0.027528	0.387009
													YBR219C	YPR003C	0.196342	0.138541	-0.68235	0.43552
													THI74	YPR003C	-0.337793	0.138612	-0.014875	0.322959
													VBA1	YGL041C	-0.405835	0.139242	-0.193481	0.393923
													YMR221C	YNL143C	2.65692	0.13927	1.7545	0.198278
													FRE3	YBL059W	2.65379	0.139299	2.5142	0.0912799
													YNL146W	ZRC1	2.56992	0.139591	1.64842	0.0545147
													YDR090C	YPR003C	-0.044655	0.141048	-0.307211	0.414745
													ILM1	YOR292C	-3.65059	0.141305	-1.81831	0.0800724
													YBT1	YNL046W	1.05807	0.141647	2.73334	0.0859943
													AGP2	YDR018C	-0.459568	0.142278	-0.003012	0.476472
													PHM7	YPR003C	0.481123	0.142333	-0.211441	0.300626
													MPO1	YDL218W	-0.1956	0.143611	0.140465	0.367172
													PFA3	YNL115C	2.16008	0.143978	1.64346	0.0971828
													THI74	YAL066W	0.0243	0.145731	-0.187611	0.36289
													BUD8	YLR050C	2.10818	0.146485	1.25015	0.20754
													ERJ5	YBR219C	0.600086	0.146669	1.01393	0.353014
													QDR3	YFL051C	-0.028615	0.146721	-0.293551	0.384302
													YDR018C	YSP1	0.436864	0.146766	0.458866	0.315169
													PHM7	YHR140W	0.091692	0.147211	0.224111	0.312624
													PHM7	YFL051C	0.337753	0.147253	0.468395	0.389418
													BRE4	YPR003C	-0.265004	0.147307	-0.16083	0.383757
													ERP6	YHR140W	-0.473849	0.147729	0.108694	0.355921
													MPO1	YDR090C	-0.246059	0.148239	0.234276	0.304444
													FMP45	YMR253C	-0.005027	0.150464	0.487605	0.326144
													MMP1	YAL066W	0.645293	0.150508	0.952815	0.31289
													ILM1	YDR090C	2.85203	0.15262	3.51444	0.0411529
													SHR3	YMR141C	0.397434	0.152678	1.14966	0.401796
													SLP1	YOL163W	2.00889	0.153284	1.98294	0.0592007
													CWH43	YBR287W	1.94753	0.154669	1.46262	0.12622
													DTR1	YDR018C	-0.428696	0.154807	-0.319775	0.423519
													YAR047C	YBT1	-0.028482	0.155877	-0.826427	0.34077
													YDR018C	YPR003C	0.133516	0.156147	1.39916	0.393877
													YGR168C	YHL044W	0.827372	0.156398	1.39809	0.328954
													MRH1	YPR003C	-0.519229	0.156585	0.115864	0.332467
													BRE4	YDR090C	1.74654	0.156885	1.65383	0.430213
													PFA3	YIL166C	1.97361	0.158853	1.46427	0.13017
													FCY2	YKR051W	0.616987	0.159446	2.70231	0.0995543
													FMP45	YFL015C	-0.527154	0.162494	-0.420606	0.338461
													SUR1	YPL162C	-3.41962	0.162949	-2.60789	0.0602336
													YLL053C	YMR279C	-0.221981	0.163323	-0.133553	0.344228
													NHX1	YPL162C	-3.67118	0.16404	-2.89259	0.162091
													TPN1	YMR253C	0.669976	0.164218	0.081108	0.322032
													ALR2	YDR090C	0.734097	0.165981	0.548647	0.310968
													SPC1	YAL066W	-0.109467	0.166561	-0.032189	0.351349
													YDR090C	YFL034W	0.363989	0.166643	0.20952	0.418505
													SVP26	YFL034W	-0.971702	0.166689	-0.50519	0.310829
													YBT1	YLL053C		0.167855		0.345691
													TIM22	YOL162W	0.327026	0.168399	-0.653004	0.307971
													RTN2	YMR221C	-0.256874	0.16986	-0.417293	0.303686
													DTR1	YFL034W	-0.370432	0.170559	-0.619166	0.44631
													NNF2	YHL008C	0.962334	0.170959	-1.70754	0.312255
													YIL067C	YIL166C	-4.78305	0.171041	-4.37559	0.169447
													MRH1	YFL034W	0.137721	0.17186	0.164483	0.364222
													COX18	YFR035C	2.03862	0.171917	2.52802	0.204883
													YDR029W	YMR253C	0.18202	0.171921	-0.034609	0.354803
													MRH1	YDR090C		0.172351		0.310891
													VBA5	YFL054C	0.087493	0.172993	0.07775	0.350462
													HXT5	YOL162W	-0.491146	0.173658	-0.443601	0.306542
													YDR090C	YMR141C	0.244185	0.174045	-0.453078	0.315242
													MDL2	YFL034W	-0.627212	0.174248	-0.031062	0.390428
													PTR2	YKR051W		0.174752		0.406287
													AUS1	YBR241C	-4.54789	0.1751	-4.45038	0.235931
													DIP5	YPL264C		0.176636		0.327122
													HXT5	YDR018C	-0.353357	0.176718	0.120687	0.361332
													FLC3	YER039C-A	0.099551	0.177091	0.166425	0.326315
													FCY2	YHL017W	0.492441	0.177215	2.26061	0.000394789
													NFT1	YLR050C	2.00966	0.177418	3.07643	0.140299
													WSC3	YBR219C	-0.14952	0.177778	-0.581618	0.339001
													FRE7	YDR029W	0.364515	0.177826	0.900636	0.349975
													ARN2	YHL044W		0.178729		0.317021
													VBA1	YFL034W	-0.496139	0.17946	-0.430559	0.4115
													YDL218W	YRO2	-0.109135	0.180374	-0.539789	0.384587
													SRF1	YGR149W	1.90032	0.180391	0.245366	0.144727
													ERG3	YIL166C	2.25812	0.18074	3.11642	0.169905
													PRM8	YHR140W	0.355489	0.183476	0.092854	0.376064
													WSC3	YMR141C	-0.001764	0.183709	0.184408	0.395725
													YDR018C	YOP1	0.139347	0.183859	0.674448	0.332346
													YDC1	YPL257W	1.99081	0.183956	2.25556	0.211796
													SNQ2	YBR219C	0.731086	0.184244	0.779517	0.333727
													AGP2	YFL034W	0.03	0.185632	0.91718	0.448144
													VBA5	YMR279C	-0.461135	0.186734	-0.694844	0.316577
													YFL034W	YPR003C	-0.63621	0.186967	-0.13736	0.439284
													AGP3	YPR003C	-0.62937	0.187557	-0.837718	0.387422
													PEX29	YFR035C	-4.24852	0.187861	-4.36857	0.113608
													LCB3	YKR051W	0.011164	0.189496	-2.51325	0.310738
													MPO1	YGL041C		0.189598		0.32738
													QDR3	YPR003C	0.022488	0.189794	-0.715144	0.386972
													YDL218W	YDR090C	0.073696	0.190103	1.1781	0.328826
													QDR3	YPL264C	-0.495676	0.190318	-1.55373	0.313882
													BST1	YKR051W	0.200998	0.190615	-0.371219	0.306194
													YDR018C	YOL162W	0.060979	0.191397	0.201789	0.324053
													AGP3	YOL162W	-0.51526	0.192399	-0.680078	0.325619
													SPC2	YKR051W	-0.04159	0.192763	-0.56518	0.346964
													TPN1	YDR090C	0.271053	0.192909	-0.289037	0.32695
													ORM2	YAR047C	-0.354382	0.1938	0.434681	0.302166
													MCH4	YFL034W	-0.028593	0.194168	0.326916	0.358435
													YFL051C	YSP1	0.543819	0.194387	0.972261	0.339258
													RAX1	YPL041C	1.21306	0.19448	2.62743	0.175033
													YDL218W	YSP1	0.260965	0.194563	0.198146	0.376786
													WSC3	YDR018C	-0.214701	0.195374	0.409172	0.318015
													YNR061C	YOL107W	2.46086	0.196541	1.55279	0.0516465
													FCY2	YNL320W	2.35514	0.196631	4.79314	-0.012285
													DFG16	YPR003C	0.104989	0.19671	0.555147	0.305824
													YDR018C	YPL264C	0.035425	0.196763	0.530154	0.326996
													YFL034W	YGL041C	-0.538979	0.197002	-0.047287	0.338673
													CWH43	YCR007C		0.197304		0.310063
													RIM9	YMR221C	0.033247	0.197342	1.11097	0.373786
													YFL051C	YMR141C	0.459959	0.197412	-0.437585	0.387118
													MDL2	YPR003C	-0.001995	0.198109	0.109711	0.469555
													RTN2	YFL034W	-0.596063	0.198514	-0.845076	0.384098
													YDR018C	YDR090C		0.198596		0.347652
													SMA2	YNL320W	-1.72613	0.199031	-3.13273	0.311718
													CRD1	YDR090C	2.43369	0.199132	1.85086	0.144057
													YPR003C	YSP1	0.258156	0.199135	0.883723	0.437866
													FRE2	YKR051W	0.296002	0.199286	-0.056322	0.406975
													DNF2	YFL054C	0.15472	0.200406	-0.706181	0.321695
													AGP2	YFL051C	-0.614985	0.203154	-0.493203	0.306791
													SPC2	YNL046W	2.14741	0.203746	0.179887	0.0649149
													AGP2	YPR003C	-0.375031	0.204061	-0.381651	0.331663
													FRE8	YLR050C		0.205339		0.417207
													PDR15	YAL066W	0.290502	0.20614	0.115127	0.314641
													ERP6	YGL041C		0.207374		0.408651
													TVP23	YPL264C	0.428233	0.208346	0.403344	0.309746
													TPN1	YMR221C	0.378134	0.20869	0.134823	0.316876
													HNM1	YKL044W	1.34066	0.20886	0.938754	0.351548
													SHR3	YPR003C	-0.220691	0.209467	0.47649	0.434851
													PNS1	YOL163W	2.43721	0.209748	1.00633	0.123646
													MCH4	YPL264C	0.588941	0.209776	0.104313	0.341194
													PFF1	YMR221C	0.257126	0.209978	0.115316	0.376927
													RTN2	YFL051C	-0.498562	0.21005	-0.512165	0.367379
													TVP38	YLR036C	1.05129	0.210854	2.968	0.27846
													YLR036C	YSR3	1.93151	0.21169	0.947345	0.201047
													SVP26	YDR090C	0.703426	0.212589	0.131367	0.310132
													DNF2	YDR090C		0.213038		0.379865
													YOP1	YPR003C		0.213542		0.459201
													BRE4	YMR141C	0.150012	0.214385	-0.062237	0.328519
													FMP45	YFL054C	0.593902	0.214504	0.786312	0.326327
													RTN2	YDR018C	0.115686	0.215402	-0.110958	0.319825
													FMP45	YDR029W	0.485429	0.215544	0.755502	0.38339
													QDR3	YBR219C	-0.164175	0.215797	-1.11519	0.372164
													BAP3	YDR018C		0.215919		0.323433
													PHO86	YKL044W	-0.073444	0.216694	0.586445	0.348514
													MEP2	YNL146W		0.217481		0.325257
													MPO1	YPR003C	-0.137605	0.218977	0.419659	0.32508
													FLD1	YML131W	2.20667	0.219513	1.51901	0.21422
													YFL051C	YGL041C	-0.119136	0.219536	0.566503	0.428728
													MEP1	YIL166C	2.23021	0.220971	0.523793	0.17609
													TVP15	YKR051W	0.185883	0.221109	-0.03825	0.310554
													YDR090C	YPC1	0.134544	0.22163	-0.222907	0.398272
													SEO1	YLL053C	-0.520096	0.221907	-0.356493	0.46726
													SHR3	YDR090C	0.820242	0.222282	1.30495	0.340537
													VBA5	YKR051W		0.223673		0.379183
													RTN2	YBR219C	0.055648	0.224281	1.10853	0.366911
													WSC3	YGL041C	-0.079821	0.224993	-0.947538	0.346495
													RBD2	YFL051C	-0.141172	0.225909	-0.043775	0.336006
													DCV1	YDR018C	0.293046	0.226937	0.669671	0.326488
													DCV1	YFL034W		0.227151		0.36192
													ALR2	YDR018C	0.365209	0.228224	-0.076359	0.301732
													CSH1	YOL162W	-0.355591	0.228522	-0.391555	0.323624
													PRM8	YPR003C	0.019088	0.229397	0.296113	0.395298
													AGP3	YGL041C	0.153253	0.229603	0.693425	0.347164
													RBD2	YPR003C	-0.372178	0.230033	0.017299	0.406492
													YFL051C	YPR003C	-0.525141	0.230378	0.037599	0.440119
													TVP15	YDR029W		0.230459		0.311849
													DNF2	YDR018C		0.230801		0.393657
													YBR219C	YDR090C	1.13887	0.231117	1.37479	0.387231
													WSC3	YFL051C	-0.180978	0.231668	-0.109668	0.404417
													FCY2	YIL166C	0.794049	0.231708	2.37907	0.104579
													GMH1	YPL264C	0.207269	0.23196	0.463963	0.313691
													PRM8	YGL041C		0.233292		0.330968
													ALR2	YGL041C	-0.592867	0.234486	0.419052	0.445351
													AVT3	YBR292C	-0.419981	0.234825	0.681327	0.379576
													CCC2	YBR241C	-0.670949	0.235516	-0.533331	0.317635
													SHR3	YDR018C	1.0367	0.236276	1.284	0.490846
													THI74	YFL051C	-0.044991	0.236569	0.954516	0.329439
													BAP3	YDR090C		0.236666		0.408025
													SNA4	YKL044W	0.040849	0.23677	-0.917054	0.307745
													YDR090C	YOL162W	0.051507	0.236772	0.304493	0.326332
													YFL054C	YKR051W	0.191426	0.236955	0.316367	0.333797
													ENB1	YOL163W		0.237439		0.323147
													THI74	YGL041C	-0.10053	0.238011	0.345102	0.310089
													DNF2	YPR003C	0.175724	0.238612	0.586318	0.336415
													QDR3	YGL041C	0.350491	0.238681	-0.407892	0.432829
													BRE4	YGL041C	-0.059167	0.238778	0.280562	0.308927
													ATG22	YDL027C	1.45793	0.238811	1.75002	0.300251
													AGP3	YHR140W	-0.138061	0.239276	0.368485	0.454327
													TVP23	YGL041C	-0.067207	0.23935	0.290208	0.380432
													SHR3	YGL041C	0.168329	0.239354	0.01502	0.365591
													FMP45	YFL051C	-0.398921	0.240324	0.823785	0.351294
													DNF2	YFL034W	0.018108	0.240437	-0.070764	0.337175
													RTN2	YPR003C	0.221542	0.240532	0.56484	0.494234
													CRC1	YOR292C	2.3433	0.240591	1.85101	0.244642
													YLR152C	ZRT2		0.240769		0.356468
													WSC3	YFL034W	-0.211487	0.241891	-0.515676	0.353981
													RTN2	YGL041C	0.55418	0.241913	-0.057041	0.460265
													YPL264C	YSP1	0.400996	0.242013	0.602674	0.38173
													WSC3	YOL162W		0.242506		0.352428
													RTN2	YMR253C	0.391518	0.242564	0.60812	0.314388
													MMP1	YLL053C		0.242598		0.403728
													MDL2	YDR090C	0.133636	0.242778	0.430888	0.325304
													YHR140W	YPR003C	-0.773186	0.243185	-0.780422	0.324999
													YPL264C	YPR003C	0.437483	0.243695	0.735293	0.381419
													YFR035C	YMR253C	-0.486716	0.243721	-0.47005	0.306693
													PFF1	YPL162C	-0.521994	0.243787	-0.896578	0.309906
													VBA1	YPR003C	-0.514557	0.243856	0.043582	0.537205
													YDR090C	YOP1	1.34478	0.244317	-0.1574	0.453647
													PHM7	YPL264C	0.704555	0.244688	0.650165	0.355286
													WSC3	YDR090C	0.208318	0.245553	0.412499	0.387315
													SFK1	YLR036C	2.28876	0.245698	0.957108	0.236294
													YDR090C	YGL041C	0.935457	0.245954	0.410228	0.356736
													PRM8	YDR090C	0.112364	0.246124	0.200153	0.35674
													VBA1	YDR090C	-0.376738	0.246676	-0.760955	0.374285
													YAR047C	YKL044W	0.387679	0.246746	1.05101	0.333164
													TVP23	YDL218W	0.057803	0.246967	0.863602	0.341852
													BRE4	YDL218W		0.246994		0.38888
													YFL034W	YOP1	0.073824	0.247433	-0.124728	0.345655
													RAX1	YMR034C	0.619052	0.247901	0.212402	0.33767
													QDR3	YDR090C	-0.161978	0.248196	-0.780176	0.438416
													SNQ2	YDR090C		0.249102		0.39198
													MAL31	YCR061W	1.77162	0.249393	0.432837	0.515588
													SNA4	YNL320W	-1.10379	0.249637	-1.65601	0.316912
													IRC23	YFL034W	0.076333	0.249659	0.056859	0.361528
													YGL041C	YOP1	0.263837	0.250147	0.780155	0.441557
													ERP6	YPR003C	0.093309	0.250401	0.030035	0.457899
													MCH4	YPR003C	0.089518	0.251617	-1.05479	0.439613
													TVP23	YBR219C	0.44987	0.251946	1.37865	0.423326
													HXT5	YFL034W	-1.01964	0.25236	-0.617062	0.411852
													GMH1	YDR018C	-0.074676	0.252871	0.27353	0.325826
													YFL051C	YHR140W	-0.741715	0.254082	-0.007226	0.42045
													TVP23	YDR018C		0.254935		0.334747
													YDR090C	YPL264C	0.624312	0.255971	0.511364	0.383964
													DCV1	YFL051C		0.256859		0.387789
													VBA1	YDR018C	0.603631	0.25732	1.17253	0.42915
													VBA1	YPL264C	-0.374565	0.257919	-0.218038	0.39042
													BAP3	YFL034W	-0.454852	0.258483	0.136916	0.325489
													TVP23	YMR253C	-0.225241	0.259166	0.275934	0.352223
													SNQ2	YGL041C	-0.383274	0.259479	0.131297	0.451129
													PRM8	YDR018C	0.561084	0.25987	0.256149	0.32176
													FRE1	YNL320W	0.466219	0.260014	-0.304077	0.135872
													FAT1	YFL054C	0.231969	0.260494	0.722372	0.17119
													TVP23	YOL162W	-0.480109	0.2605	-0.994856	0.255017
													CHS7	YOR292C	0.723091	0.260717	0.209021	0.213542
													PTM1	YKL044W		0.260883		0.201455
													MGR2	YFL051C	0.336053	0.260889	0.262997	0.0919769
													PUG1	YGR016W	0.369214	0.261296	0.47046	0.302677
													ERP6	YFL034W	0.164547	0.261375	0.269397	0.411838
													PFF1	YFR035C	0.123867	0.261545	-0.161905	0.198984
													TVP15	YDR090C		0.261739		0.194395
													YDL218W	YPR153W	0.029536	0.262404	0.200474	0.222678
													BAP3	YFL051C	-0.007728	0.262634	0.260284	0.190099
													BAP3	YMR253C	-0.527474	0.262696	-0.089814	0.332026
													TVP23	YFL034W	-0.158957	0.263151	0.285229	0.320251
													PHM7	YDR029W	-0.049254	0.263324	0.356589	0.338967
													ERP6	YFR035C	0.24161	0.263664	0.622963	0.24076
													ECM3	YOR292C	0.27754	0.263783	-0.237157	0.232303
													PUT3	YKL031W		0.264126		0.110151
													AUS1	YKL044W	0.67054	0.264144	0.528003	0.265324
													HSP30	YBR287W	0.321644	0.264159	0.94929	0.253667
													PGA1	YNL320W	-0.634027	0.264385	-0.218625	0.206606
													GMH1	YDL218W	0.16607	0.264687	0.216111	0.162286
													YDL218W	YDR018C	0.332208	0.265765	0.611522	0.343254
													PUN1	YGL114W	0.536849	0.265829	0.309988	0.236746
													YHL017W	YIL067C	-0.469747	0.266005	0.528945	0.173512
													MUP3	YIL166C	1.0229	0.266077	0.811041	0.225998
													YOR097C	YOR292C	0.260871	0.266277	0.259874	0.29906
													TPO5	YJR015W	0.066752	0.266418	0.128989	0.34057
													TAT1	YDL218W	-0.448045	0.266675	-1.17039	0.353915
													PFF1	YDR090C	0.374345	0.266876	0.192318	0.324764
													YBT1	YMR279C	-0.199759	0.267053	-0.762946	0.346526
													PEX29	YPR153W	0.334286	0.267057	-0.095365	0.234956
													MRH1	YDR018C		0.267197		0.426415
													FMP45	YPL264C	0.064907	0.267254	-0.301404	0.216257
													SNQ2	YPR003C	0.675219	0.267316	0.972516	0.469978
													HUT1	YPL041C	1.17729	0.267404	1.81826	0.141798
													PDR18	YNL320W	1.52204	0.267412	0.415194	0.236347
													PER33	YKL044W	0.044936	0.267755	1.27516	0.120264
													ORM2	YNL320W	-0.856663	0.267771	-0.441884	0.207811
													YMR253C	YMR279C		0.268096		0.290184
													ALR2	YPR003C	-0.0816	0.268142	-0.091648	0.39125
													YFL054C	YMR279C	-0.956474	0.268174	-0.119533	0.232311
													YHC3	YJR015W		0.268224		0.268037
													PRM8	YFL034W	-0.132189	0.268531	0.236939	0.332475
													BRE4	YFL034W	0.542719	0.269489	0.545521	0.550861
													YOL162W	YPC1	-0.309624	0.269561	-0.403478	0.319446
													IZH4	YOL079W		0.269638		0.183308
													YLR036C	YLR050C		0.269924		0.314083
													GMH1	YFL051C	-0.002524	0.269962	-0.608657	0.1073
													ERG11	YFL054C	-0.430876	0.270003	-0.075006	0.214247
													YMR034C	YVC1	-0.559925	0.270612	-0.521959	0.296226
													YFL051C	YOP1	0.024754	0.270905	0.325378	0.411097
													IZH2	YDR090C	1.94202	0.271447	2.17893	0.237053
													YLR311C	YLR326W		0.271566		0.36394
													RCF2	YBR292C	-0.059178	0.271983	-0.758837	0.166403
													LAS21	YBR220C	0.219089	0.272152	0.513023	0.237468
													YBR219C	YFL051C	-1.034	0.272209	-0.800133	0.299607
													BAP3	YGL041C	-0.280798	0.27284	0.471914	0.357876
													LAG1	YHL008C		0.273196		0.261615
													DLT1	YDL218W	0.052289	0.273667	-0.432349	0.392864
													GNP1	YPL041C	0.179836	0.273721	0.149313	0.367785
													YIP3	YNL320W	-1.20721	0.273726	-0.538094	0.149011
													CCH1	YOR292C	-0.371597	0.273823	-0.249048	0.247407
													PHO86	YNL320W	0.297481	0.273897	1.04757	0.276802
													MDL2	YGL041C	1.92601	0.273941	0.554063	0.366
													DSC3	YKL044W	-0.219183	0.275129	-0.80833	0.294416
													YFL034W	YSP1	-0.590154	0.275359	0.099049	0.35915
													VBA1	YOL162W	0.020508	0.275491	0.094965	0.330407
													FLX1	YHR140W	0.696786	0.276446	1.2395	0.218091
													ERP6	YDL218W	0.072362	0.277376	-0.213157	0.165309
													BRE4	YFL051C	1.50715	0.277541	1.53135	0.348016
													THI73	YLR036C		0.277559		0.325097
													BRE4	YFR035C	0.086868	0.277585	-0.045002	0.128815
													YFL034W	YFR035C		0.277626		0.22397
													VBA1	YFL051C	-0.139282	0.277939	-0.043547	0.470185
													OST5	YKR051W	0.406532	0.278059	-1.15417	0.199974
													RRT1	YBL059W		0.278243		0.263698
													YDL218W	YFL034W	-1.19323	0.278272	0.06576	0.329146
													DFG16	YMR221C	0.988854	0.278433	1.45048	0.287087
													DCV1	YDL199C	-0.350456	0.278589	-0.536807	0.191454
													YMR221C	YMR253C		0.278675		0.28967
													TVP23	YFR035C	0.07887	0.278761	1.37416	0.28026
													IRC23	YPR003C	-0.291992	0.279071	-0.361119	0.236408
													YDR090C	YMR221C	-0.600334	0.279374	-0.580466	0.259469
													FLC3	YGL140C		0.279775		0.32483
													DTR1	YFL051C	0.108334	0.279933	-0.29795	0.326352
													WSC3	YPR003C	0.048052	0.280562	0.037796	0.45139
													CCH1	YMR155W	0.447338	0.280633	0.101656	0.204162
													UIP3	YAR028W		0.280937		0.180711
													RAX1	YOR292C		0.281487		0.276924
													YFL054C	YFR035C	0.214019	0.282162	0.411755	0.403711
													PTM1	YFL054C	0.110008	0.282265	-0.779084	0.199695
													FMP45	YMR279C	0.503035	0.282849	0.208102	0.355542
													ERP6	YPL264C	-0.009368	0.283352	-0.409377	0.279976
													STE24	YHR078W	-0.784807	0.283757	-0.814325	0.271474
													ADY2	YBR292C	0.288475	0.283853	-0.041298	0.244484
													HXT8	YKR073C	1.00683	0.284348	1.22157	0.0471494
													YFL051C	YPL264C	0.097159	0.28507	0.267574	0.331991
													ALR2	YFL034W		0.285231		0.376517
													BRL1	YKL044W	0.170873	0.285574	0.394221	0.236467
													ILM1	YKR073C		0.285583		0.309305
													DIE2	YML018C	-0.102394	0.285842	-0.409075	0.247057
													TIM22	YGL041C	0.252763	0.286119	-0.023085	0.226442
													RTN2	YFR035C	-0.216999	0.286165	0.164158	0.332467
													YBT1	YKR051W	-0.328659	0.286333	-0.465476	0.253902
													SNQ2	YDL218W	0.755925	0.28642	0.308809	0.307114
													TVP38	YLR046C	1.38891	0.287206	1.95065	0.270977
													HXT3	YDR338C		0.287934		0.303361
													SVP26	YMR221C	0.513759	0.28798	0.303542	0.156138
													CSH1	YPR003C	-0.635339	0.288132	-0.54399	0.307981
													PEX29	YFL034W	0.052493	0.28814	0.097329	0.193032
													IRC23	YHR140W	-0.412957	0.289701	-0.923123	0.21846
													MDL1	YLR152C		0.289873		0.288703
													FRE6	YNL320W	0.0877	0.29009	0.691664	0.128103
													YCT1	YLL053C		0.290239		0.314135
													TIM22	YPR003C	-0.031883	0.290673	-1.31816	0.299466
													YIL166C	YKL044W	0.317866	0.290932	-0.210123	0.260836
													ERF2	YLR326W		0.29263		0.213246
													ASI1	YNL046W	1.17087	0.293319	0.718576	0.252402
													SHR3	YDL218W		0.293696		0.405107
													DCV1	YFR035C		0.293901		0.210979
													YMR155W	YNL115C	0.433946	0.293939	0.738627	0.196081
													FMP45	YFR035C	0.173606	0.294352	0.17403	0.341928
													YDL218W	YFR035C	0.030746	0.294367	0.29912	0.282389
													NHA1	YKL044W	0.448081	0.294606	0.314144	0.383162
													NHA1	YNL320W	1.33173	0.294782	1.16935	0.280742
													AVT4	YNL115C		0.294802		0.274497
													TAT1	YFL034W	0.042267	0.295245	-0.220192	0.407336
													FRE6	YIL067C	-0.276275	0.295659	0.016585	0.220157
													LOH1	YJR015W		0.295842		0.387019
													ALG12	YML018C	-0.2926	0.296081	-0.099663	0.170217
													JEN1	YNL320W	1.02026	0.296186	1.37243	0.294899
													YKL044W	YNL320W	0.505117	0.296601	0.09945	0.273037
													OPT1	YKR073C		0.29665		0.165346
													ARN2	YGR168C	0.813604	0.297497	1.20258	0.343496
													ALG9	YML018C	1.11599	0.297812	1.95059	0.202896
													HXT5	YPR003C	-0.749996	0.297848	-1.09018	0.266819
													YGL041C	YPC1	-0.645971	0.298995	-0.23989	0.355766
													AUS1	YHL008C	-0.026885	0.299175	0.820824	0.185086
													LAG1	YKL044W	1.54295	0.29922	1.95468	0.237529
													TVP23	YDR090C		0.299313		0.49523
													RTN2	YPL162C	-0.108769	0.300498	-0.542718	0.266438
													CCC2	YGL114W	0.898458	0.300713	0.195096	0.310319
													YAR047C	YNL320W	0.135718	0.302001	-0.327549	0.343247
													SPC2	YKL044W	-0.617402	0.302335	0.336899	0.270893
													AGP3	YDR018C	0.487049	0.30266	0.387427	0.44966
													ADY2	YCR023C		0.302717		0.223358
													PFF1	YBR219C	-0.70369	0.304447	-1.35465	0.408691
													FUR4	YBR027C		0.305621		0.382644
													YNL095C	YNR062C	0.260422	0.306239	0.747796	0.218916
													DCV1	YPR003C	-0.364485	0.306932	-0.38694	0.408059
													MRL1	YPR098C		0.307604		0.235927
													VMR1	YIL166C	-0.192221	0.307614	0.169368	0.272309
													YKR051W	YMR279C	-0.135019	0.308787	-0.159458	0.28963
													ERV15	YBR220C		0.309939		0.274472
													ECM3	YOR097C		0.309953		0.100863
													ERP6	YDR090C	1.24854	0.310801	-0.161289	0.413055
													YFL034W	YPC1	-0.024148	0.311635	-0.871769	0.38084
													ATG33	YLR050C	1.17184	0.311899	1.66568	0.10811
													ERP6	YDR018C	0.927285	0.312144	0.637533	0.416264
													FMP45	YDL218W		0.312628		0.396801
													SLP1	YNL320W	0.093473	0.31394	0.150295	0.281172
													ERF2	YLR311C		0.314154		0.327239
													ERV15	YBR219C		0.31451		0.140919
													HXT5	YFL051C	-0.695209	0.31457	-0.608118	0.311819
													PEX31	YMR155W	0.400937	0.315269	0.186673	0.0315015
													AGP3	YFR035C	0.530225	0.315795	0.60766	0.327407
													VPS68	YNL320W	1.2837	0.316107	1.25073	0.244662
													FCY2	YKL044W	0.94271	0.316726	1.39825	0.196271
													GAL2	YOR292C	1.13637	0.317655	0.161031	0.277656
													GAP1	YLL053C	1.60171	0.31848	0.934898	0.226755
													SHR3	YFL051C	0.268162	0.318669	0.603661	0.390645
													TVP23	YPR003C	-0.627976	0.318744	-0.381645	0.472187
													CRC1	YKL044W	-0.87735	0.318944	-0.744239	0.305251
													PHM7	YOL162W		0.319907		0.385062
													BRE4	YDR018C	-0.175005	0.319941	0.339941	0.660862
													VTC3	YOR292C	0.149319	0.321243	-0.69371	0.237959
													YDR029W	YMR279C	0.15829	0.321576	-0.206679	0.414476
													RTN2	YDR090C	0.205065	0.321716	-0.080761	0.525681
													YFL051C	YOL162W	0.14584	0.322754	-0.383533	0.256896
													SHR3	YFR035C	-0.192038	0.323032	0.412653	0.196669
													YOL162W	YPL264C	-0.281643	0.323115	-0.378499	0.374757
													TVP23	YFL051C	0.176705	0.323151	0.61926	0.315273
													PRM8	YFL051C	-0.094597	0.323402	0.023483	0.371302
													VHC1	YBR219C		0.323594		0.0817627
													COX18	YDR090C	1.88669	0.323774	2.65402	0.170831
													OLE1	YDR090C	0.260658	0.324216	0.71873	0.160096
													AQY2	YLL053C		0.324642		0.362382
													VMR1	YHL017W		0.324986		0.256251
													YDR018C	YFL051C	0.172686	0.325016	0.869254	0.424346
													AGP3	YDR090C	0.777795	0.325149	0.603719	0.427558
													YBR219C	YPC1		0.325439		0.484201
													YGL041C	YPR003C	-0.15806	0.325814	0.478759	0.532201
													YFL034W	YFL051C		0.32768		0.430784
													BAP3	YFR035C	-0.051588	0.32887	0.352972	0.360155
													SNQ2	YPL162C	-0.69707	0.330659	-1.65275	0.345393
													VMR1	YKL044W	-0.334611	0.331558	-0.663553	0.263176
													YPC1	YPL264C	-0.763721	0.332479	-0.702408	0.256547
													OLE1	YFL034W	0.29828	0.333171	1.32293	0.1938
													SHR3	YFL034W	0.222045	0.33345	0.533163	0.466864
													YHR140W	YPC1	-0.632135	0.33396	-0.143627	0.352962
													YBT1	YNL320W	0.503518	0.334094	-0.75342	0.259146
													SVP26	YHR140W		0.335414		0.401802
													YDR090C	YFL051C	0.300584	0.33551	0.193062	0.419047
													JEN1	YKL044W	1.74416	0.338866	1.56461	0.328945
													DTR1	YPR003C	-0.39731	0.339909	-0.009744	0.321739
													YPC1	YPR003C	-0.123614	0.341754	-0.065534	0.448519
													BAP3	YPR003C	-0.323966	0.342864	0.575007	0.490303
													AGP3	YFL034W		0.34421		0.451004
													SNQ2	YFL051C	-0.004972	0.344656	0.629399	0.34951
													YGL114W	YNR061C	0.380345	0.347143	0.379554	0.3573
													WSC3	YPL264C	0.638327	0.347732	0.082946	0.356201
													DLT1	YFL034W	-0.078373	0.354066	-0.203216	0.271169
													YBT1	YKL044W	0.390172	0.366441	0.15977	0.400291
													PHM7	YMR279C	0.363451	0.367616	0.440435	0.333268
													CRC1	YNL320W	-1.90612	0.370279	-2.11311	0.269093
													YBT1	YIL067C	-0.161089	0.374068	-0.3557	0.170585
													ALR2	YFL051C		0.375965		0.315406
													VMR1	YHL008C		0.378676		0.328182
													SSM4	YFL054C	-0.000218	0.378779	0.044005	0.359571
													OSW5	YOL079W	-0.405646	0.379719	0.373933	0.14142
													ERP6	YFL051C	-0.050712	0.381558	-0.489885	0.447372
													TVP15	YMR279C	-0.489066	0.383788	-1.01963	0.470833
													VHC1	YBR220C		0.387131		0.300881
													SNQ2	YDR018C		0.390552		0.424663
													HXT5	YHR140W		0.391946		0.327076
													YFL051C	YPC1	-0.459427	0.41719	-0.745137	0.376238
													GUP2	YPL162C		0.431002		0.366528
													OST6	YML018C		0.432223		0.366742
													YHR140W	YSP1		0.452984		0.319812
													YFL034W	YPR153W	-0.083481	0.461035	0.894434	0.288178
													DLT1	YPR153W	1.16158	0.471467	2.65233	0.354098
													AGP3	YFL051C		0.473166		0.508563
													PEX28	YHR140W		0.508517		0.449464
													TOK1	YBR220C	-0.559044	0.539179	-1.10582	0.467282
													TOK1	YBR219C	0.310331	0.543083	0.000503	0.355844
													YBR219C	YBR220C		0.544875		0.410864
													Signif. Neg.		</= - 2.9	</= -0.21	</= -3	</= -0.22
											Cut off value for significance		Signif. Pos.		>/= +1.9	>/= +0.26	>/= +2.2	>/= +0.3
													Signif. Neg.		64	185	82	208
											Number of hits		Signif. Pos.		230	237	157	376
													SUM		294	422	239	584
													Correl > 0.4			11		90
											Number of very positive correlations		Correl > 0.5			4		7

## Sheet: S2E Table
List of the 978 gene pairs showing significant S-score-differences and/or correlation differences between corresponding values in MSP-E-MAP and MSP/C-E-MAP (P value of difference of interactions = < 0.005, P value for difference of correlations = < 0.05, i.e. the same criteria as are used in S12A and S12B Fig). In red are those values that got significantly increased, in green those that got sign…
Cut offs for significant changes of S scores = 1.8, of correlations = 0.22										The Venn diagram compares four sets: The genes, deletion of which made cells highly resistant to Cerulenin (underlain green in columns A and B); the genes, deletion of which made cells highly highly sensitive to Cerulenin (underlain pink in col. A and B); the genes having a biological function connected to lipid metabolism (according to S1 Table, biological process); the genes having a biological…
S scores: Red = Cerulenin resistant, green = Cerulenin sensitive
Correlations: Red = more, green = less correlated on Cerulenin than without
Fields J37 - T555 calculate the fold enrichment of genes invovled in lipid metabolism and GPI/cell wall biosynthesis in
the pairs which show strong changes of their S score (>|4.0|) on Cerulenin
The Venn diagram at the right was generated using Venny 2.0 (http://bioinfogp.cnb.csic.es/tools/venny/)
		MSP-E-MAP		MSP/C-E-MAP
Gene 1	Gene 2	Gen. Inter.	Correlation	Gen. Inter. Ceru	Correlation Ceru	∆ S score (E - C)	∆ Correlation (F - D)
ERJ5	PCA1	0.285425	-0.00495806	6.6421	-0.0294172	6.35668	-0.0244591
OLE1	PER1	-0.200285	-0.0477353	5.59999	-0.299096	5.80027	-0.25136
BST1	OLE1	0.346188	0.0215611	6.13802	-0.1101	5.79183	-0.131661
ELO3	ERJ5	-0.899119	0.0225604	4.76553	-0.025274	5.66465	-0.0478344
BST1	ELO3	-2.07444	0.124205	3.50838	0.0428978	5.58283	-0.0813067
CDS1	ERJ5	-0.628063	-0.107246	4.89843	-0.0604173	5.52649	0.0468283
BST1	SCT1	-0.947462	0.0194636	4.53169	-0.123903	5.47916	-0.143366
BST1	PEX31	-0.313399	0.0342937	4.92875	-0.204084	5.24215	-0.238378
BST1	PCP1	1.31181	-0.0431352	6.34152	-0.211931	5.02971	-0.168796
NHX1	VPS68	-13.2857	0.152741	-8.38043	0.171203	4.90531	0.0184617
NNF2	TIM17	-1.09425	-0.0748606	3.80955	-0.314732	4.9038	-0.239872
BST1	PCA1	0.453696	0.0464179	5.25932	-0.110023	4.80563	-0.156441
PCP1	THI7	0.245549	-0.0270361	4.9926	-0.211225	4.74705	-0.184189
OLE1	THI7	-0.747817	-0.0581294	3.91248	-0.272886	4.6603	-0.214756
PER1	SMF2	-5.56507	0.0098221	-0.957648	-0.0203703	4.60742	-0.0301924
ELO3	SSM4	-3.82539	-0.00309792	0.753038	-0.0544001	4.57843	-0.0513022
ERG3	OST3	-6.69794	0.229479	-2.12444	0.182764	4.57349	-0.0467143
BST1	MAL31	-0.764432	-0.0300907	3.76259	-0.276468	4.52702	-0.246378
DIE2	ELO3	-7.46456	0.0879598	-3.02071	0.124815	4.44385	0.0368548
ALG6	BST1	-2.27796	0.277994	2.04659	0.0798092	4.32455	-0.198185
ILM1	TPO2	-6.809	0.204184	-2.51384	0.175176	4.29517	-0.029008
ERJ5	SAC1	-1.68591	0.0217945	2.59729	0.043361	4.2832	0.0215665
ELO3	VBA1	-0.561985	0.0276146	3.67604	0.035022	4.23803	0.00740744
PET9	SSM4	0.005486	-0.0035775	4.17823	-0.255467	4.17275	-0.25189
ALG8	BST1	-1.06347	0.00851626	3.10462	-0.127654	4.16809	-0.13617
ERG3	YFL034W	-14.3136	-0.0848277	-10.1694	-0.0658031	4.14411	0.0190246
BST1	CHO1	-1.50772	0.0733553	2.55172	0.0569669	4.05944	-0.0163884
DFG16	ELO3	-4.18124	0.00803145	-0.134235	-0.0152628	4.047	-0.0232943
BST1	YCR061W	-0.11231	-0.0985508	3.86777	-0.259065	3.98008	-0.160514		Here the list of genes belonging to lipid biosynhesis and GPI/cell wall biosynthesis in those gene pairs undergoing strong changes in S scores on Cerulenin
SAC1	SUR7	-7.37363	0.0296537	-3.40992	0.0327952	3.96371	0.00314146		For each gene the number of times it appears in a significantly changed gene pair is given (occurrencies = occur.)
ERJ5	GPI14	0.958623	-0.0670444	4.90906	0.0256026	3.95044	0.092647		Field	5A genes	5A occur.	2B genes	2B occur.	6C genes	6C occur.	2D genes	2D occur.	4E genes	4E occur.
MAL31	SSM4	0.227367	-0.00303338	4.17527	-0.0411757	3.9479	-0.0381423
SSM4	YCR061W	0.131309	0.0415496	4.03743	-0.17327	3.90612	-0.21482			CDS1	1	ELO3	7	ELO1	3	BST1	13	CHS7	1
ERJ5	MAL31	0.028914	-0.0153776	3.90519	-0.0938143	3.87627	-0.0784367			CHO1	1	SAC1	6	IPT1	1	PER1	7	GPI17	2
ALG6	ERG3	-4.47502	0.184949	-0.611533	0.0909138	3.86349	-0.0940348			ERG3	2			LCB3	2			LAS21	1
OST3	SAC1	-6.19129	0.294045	-2.33497	0.282371	3.85633	-0.0116735			OLE1	3			ORM2	1			SMA2	1
DFG16	NHX1	-8.89626	-0.00354002	-5.07739	-0.0676663	3.81887	-0.0641262			SCT1	1			SFK1	1
SSM4	TSC13	-0.443906	-0.0115199	3.37212	-0.103209	3.81603	-0.0916892							SUR1	1
ALG8	VBA1	-1.22958	0.0713234	2.5514	-0.0508999	3.78097	-0.122223		Total occurren-cies observed		8	0	13	0	9	0	20	0	5
ALG8	SSM4	-0.280555	-0.0169059	3.46641	-0.0488946	3.74697	-0.0319888		total resistant > 4*		56		56				56
ALG6	PER1	-0.079318	0.0618383	3.64038	-0.00441278	3.7197	-0.066251		total sensitive < -4*				64		64				64
ILM1	PEX31	-5.65819	-0.0312011	-1.99463	0.234224	3.66356	0.265425		% of resistant			0.375
RIM9	SCT1	-0.680732	-0.0282705	2.9762	-0.0968002	3.65693	-0.0685297		% of sensitiv					0.34375			0.357143		0.390625
PER1	PRM2	-0.271868	-0.0918171	3.3618	0.0252466	3.63367	0.117064		Lipid metab./total (47/543)= expected			0.0865		0.0865
PER1	SCT1	0.738388	0.0310562	4.3621	-0.126022	3.62372	-0.157078		GPI anchor/total (31/543)= expected								0.057		0.057
DCV1	SCT1	1.30199	0.00820072	4.92037	-0.070438	3.61838	-0.0786387		Enrichment factors (observed over expected)			4.33526		3.97399			6.26566		6.85307
SSM4	SSY1	-0.025222	-0.0121197	3.58757	-0.268766	3.61279	-0.256646		* There are 28 and 32 gene pairs undergoing strong increases and decreases, respectively, of S scores on Cerulenin. Since each pair has two partners there are 56 and 64 partnering genes in those two groups.
PCP1	PER1	0.586853	-0.0144546	4.19087	-0.16476	3.60402	-0.150305
ERJ5	SCT1	0.457539	-0.00796943	4.05915	-0.126798	3.60161	-0.118829
ILM1	SPC2	-7.74891	0.0606469	-4.1964	-0.141568	3.55251	-0.202214			From columns A and B		From S1 Table
ELO3	RIM9	-4.74331	-0.0468404	-1.1954	0.0317007	3.54791	0.0785411			Cerulenin sensitive <-4	Cerulenin resistant > 4	Lipid metabolism	GPI/Cell wall
GPI19	SSM4	-0.791412	0.0819284	2.75601	-0.169454	3.54742	-0.251382			ALG9	ALG6	ALE1	BST1
DNF2	ELO3	-1.15975	0.0744086	2.38273	0.0747019	3.54248	0.000293299			ARN1	ALG8	ARE1	CDC1
ALG8	ERJ5	-1.26031	-0.0150754	2.28116	-0.102853	3.54147	-0.0877772			AVT1	BST1	CDS1	CHS1
ELO3	FCY2	-6.35175	-0.234367	-2.81176	-0.16017	3.53998	0.0741965			BST1	BST1	CHO1	CHS2
BST1	KEI1	0.003902	-0.0923163	3.51982	-0.180878	3.51592	-0.0885616			BST1	BST1	CSH1	CHS3
PER1	PEX31	-0.561519	-0.0385345	2.95211	-0.1531	3.51363	-0.114565			BST1	BST1	CST26	CHS7
COQ2	PER1	-0.518382	-0.0516413	2.98887	-0.100315	3.50725	-0.0486741			CHS7	BST1	DPP1	CWH43
ERG3	OLE1	-3.49758	-0.108461	0.008889	-0.147207	3.50647	-0.0387461			DFG16	BST1	ELO1	ECM33
SSM4	VHT1	-0.20023	0.0105924	3.26827	-0.243442	3.4685	-0.254034			ELO1	BST1	ELO2	FKS3
ALE1	THI7	-0.052636	0.0479276	3.41539	-0.163181	3.46802	-0.211108			ELO1	BST1	ELO3	GPI10
SSM4	TIM17	0.22081	-0.128848	3.685	-0.204308	3.46419	-0.0754604			ELO1	BST1	ERG1	GPI11
NNF2	OLE1	-1.22569	-0.0940684	2.1847	-0.25995	3.4104	-0.165882			ELO3	BST1	ERG11	GPI13
ERJ5	YCR061W	0.086928	0.0253863	3.47041	0.00133544	3.38348	-0.0240508			ERD1	CDS1	ERG3	GPI14
AVT1	ELO2	-1.14112	-0.0375454	2.22472	0.0496761	3.36584	0.0872215			ERJ5	CHO1	FAT1	GPI17
ERP2	SSM4	0.101463	-0.102734	3.4588	0.0609935	3.35734	0.163727			FRE2	DFG16	GPT2	GPI19
STT3	VBA1	-0.834567	0.0382638	2.49978	0.00586924	3.33434	-0.0323946			GNP1	DIE2	GUP2	GPI2
BST1	PER1	0.738868	0.696229	4.04991	0.603671	3.31104	-0.0925573			GPI17	ELO3	HMG1	GSC2
ERG3	SWP1	-5.60627	0.125603	-2.33627	0.0486253	3.26999	-0.0769773			GPI17	ELO3	HMG2	GUP1
ERD1	PER1	-5.79622	0.145185	-2.53817	0.0982836	3.25804	-0.0469015			HSP30	ELO3	IPT1	KRE1
CHO1	SAC1	-6.92975	0.183623	-3.68748	0.209028	3.24228	0.0254049			IPT1	ELO3	KEI1	LAS21
PCP1	SSM4	0.521455	-0.00672988	3.74462	-0.290519	3.22317	-0.28379			LAS21	ELO3	LAC1	LDS1
SUR1	SWP1	-8.82014	0.315875	-5.60247	0.337617	3.21767	0.0217421			LCB3	ELO3	LAG1	LDS2
ARE1	COS6	-0.052336	0.0584672	3.15589	0.18023	3.20822	0.121763			LCB3	ERG3	LCB3	LOH1
ALG8	DCV1	-0.480398	0.00964628	2.72033	-0.0428962	3.20073	-0.0525425			LEM3	ERG3	LPP1	PER1
SSY1	THI7	-0.456996	-0.0220205	2.72868	-0.207877	3.18568	-0.185856			LEM3	ERJ5	MPO1	PGA1
IZH2	VMR1	-4.80076	-0.0590801	-1.63294	-0.0677427	3.16782	-0.00866259			LEM3	ERJ5	NCR1	PUN1
SSM4	YLR152C	-0.640263	0.0814786	2.50522	-0.133954	3.14548	-0.215432			LEM3	ERJ5	NSG2	RRT8
LCB3	OLE1	-0.650276	0.0284815	2.48197	-0.283007	3.13224	-0.311488			LEM3	ERJ5	NTE1	SMA2
ERJ5	PHO89	-0.163341	0.0537039	2.95798	0.0599305	3.12132	0.00622655			LEM3	ILM1	OLE1	SMP3
ERD1	ERG3	-8.06317	0.14762	-4.9422	0.108718	3.12097	-0.0389018			LEM3	MAL31	ORM1	WSC3
DFG16	SAC1	-5.41269	-0.0438671	-2.29259	0.00138798	3.12009	0.045255			NNF2	NHX1	ORM2	YEA4
OSW5	SAC1	-6.18149	0.257745	-3.06763	0.254187	3.11386	-0.00355828			NNF2	NNF2	PHS1
GPI2	SSM4	0.595778	0.0468882	3.70843	-0.240751	3.11265	-0.28764			NNF2	OLE1	PIS1
DTR1	ERJ5	0.131061	0.14099	3.21387	0.293536	3.08281	0.152546			NNF2	OLE1	SAC1
COX18	PER1	1.12351	-0.0270446	4.20624	-0.0723487	3.08272	-0.0453041			ORM2	OLE1	SCS3
ERG1	PER1	0.846787	-0.00725453	3.91747	-0.185322	3.07068	-0.178067			PER1	OST3	SCT1
CSH1	SAC1	-0.822641	0.0783011	2.22845	0.0689916	3.05109	-0.00930948			PER1	PCA1	SEI1
COX18	PEX28	-0.62421	-0.114294	2.41727	-0.148703	3.04148	-0.0344089			PER1	PCA1	SFK1
THI7	TIM17	-0.131628	0.124046	2.8964	-0.184449	3.02802	-0.308495			PER1	PCP1	SLC1
AIM26	SSM4	0.805115	-0.128324	3.82617	-0.0679676	3.02105	0.0603563			PER1	PCP1	SUR1
ALG6	THI7	-0.29716	0.148712	2.70032	-0.053364	2.99748	-0.202076			PER1	PER1	SUR2
BST1	COX18	1.91373	0.00952115	4.90406	-0.111457	2.99032	-0.120978			PMT1	PER1	TSC13
ALE1	VBA1	0.050763	-0.0349507	3.02785	-0.121434	2.97709	-0.0864829			PMT4	PET9	YDC1
ERV14	NNF2	-4.54812	-0.00590672	-1.60125	0.0508412	2.94687	0.0567479			PMT4	PEX31	YDR018C
KRE1	PER1	-4.46417	0.11486	-1.51833	-0.0704194	2.94584	-0.185279			SAC1	SAC1	YFT2
KRE1	NNF2	0.065924	0.0103348	3.00859	-0.0496436	2.94267	-0.0599784			SAC1	SCT1	YPC1
ELO2	ERJ5	-0.530546	-0.0164515	2.40042	0.0136392	2.93096	0.0300907			SAC1	SMF2	YSR3
NNF2	YOR1	0.704973	0.0446761	3.60518	-0.099528	2.90021	-0.144204			SAC1	SSM4
ERJ5	ILM1	0.035914	0.0668608	2.92994	0.0361192	2.89403	-0.0307416			SAC1	SSM4
CRD1	FCY21	1.22681	0.0665031	4.10998	-0.0804382	2.88317	-0.146941			SFK1	THI7
PER1	SUR1	0.505806	0.171429	3.38336	-0.138501	2.87756	-0.309931			SMA2	THI7
BST1	ERG1	-0.288834	0.0157771	2.58591	-0.133189	2.87474	-0.148966			SRF1	TIM17
COA3	YFL015C	0.32624	0.0640478	3.20059	0.178503	2.87435	0.114455			SSM4	TPO2
ELO3	YSP1	1.16472	-0.00636683	4.03791	-0.020747	2.87319	-0.0143802			SSM4	VBA1
ENV10	ERJ5	0.504421	0.000533984	3.3775	0.0233093	2.87308	0.0227753			SUR1	VPS68
ELO1	SCT1	-0.010534	-0.0175187	2.86246	-0.238188	2.87299	-0.22067			THI7	YFL034W
ERJ5	TIM17	1.42702	0.0223203	4.29269	-0.0603402	2.86567	-0.0826605			THI7
NHX1	SWP1	-7.25338	0.330723	-4.38829	0.285495	2.86508	-0.0452286			THI7
PER1	YEA4	-0.226045	-0.148308	2.62874	-0.163545	2.85478	-0.0152371			THI7
SSM4	TOK1	-0.511787	0.0351497	2.33643	-0.0903444	2.84822	-0.125494			YBT1
NNF2	SUR1	-3.31206	0.0421611	-0.466614	-0.108583	2.84545	-0.150744			YCT1
ERJ5	YJL028W	0.340841	-0.152388	3.18535	0.116606	2.84451	0.268993			YKL031W
SSM4	SUR1	0.590945	0.00341824	3.42295	-0.0877836	2.83201	-0.0912019			YPL041C
AIM26	LCB3	1.70955	0.0503251	4.52895	-0.0158752	2.81939	-0.0662003			YSP1
ERJ5	PEX31	0.404407	-0.138044	3.2127	-0.219871	2.80829	-0.0818271
PER1	VTC1	-0.205511	-0.10898	2.59451	-0.0804331	2.80003	0.0285473
ILM1	TVP18	-3.85416	0.0992401	-1.05519	0.144105	2.79897	0.0448653
DLT1	ELO3	-4.82426	0.0219466	-2.03069	-0.0486164	2.79357	-0.0705631
KCH1	NUR1	0.338921	0.0608679	3.13208	-0.0554812	2.79316	-0.116349
ARV1	STE24	-0.036892	0.254392	2.74855	0.14876	2.78544	-0.105632
KEI1	NNF2	-3.47372	-0.0980726	-0.690087	-0.255793	2.78363	-0.15772
PER1	TDA4	-0.127833	-0.048085	2.65043	-0.0201074	2.77826	0.0279776
LOH1	PER1	0.26894	-0.0275417	3.04473	-0.0708201	2.77579	-0.0432785
BST1	TIM17	1.13196	-0.17241	3.90529	-0.22287	2.77333	-0.0504609
OSW5	TDA5	-17.474	-0.041014	-14.7094	-0.0761243	2.7646	-0.0351104
BST1	PET9	-0.13606	-0.0803692	2.6053	-0.30623	2.74137	-0.22586
BST1	SSY1	0.422289	-0.0697453	3.1636	-0.116605	2.74131	-0.0468602
ERG11	GET2	-6.56191	0.117336	-3.82479	0.0990795	2.73712	-0.0182567
OLE1	SSM4	-0.165833	0.0391427	2.56363	-0.36934	2.72946	-0.408483
ILM1	YBL059W	-5.75754	0.105746	-3.03537	0.105237	2.72218	-0.000508485
THI7	YCR061W	-0.477843	0.0234171	2.23499	-0.175138	2.71284	-0.198555
LEM3	PCA1	0.065315	-0.0111617	2.77665	-0.137538	2.71134	-0.126376
LEM3	OLE1	0.70343	0.0121162	3.41101	-0.221633	2.70758	-0.233749
LCB3	SLC1	-4.2679	0.15008	-1.56212	-0.0806879	2.70578	-0.230767
PEX31	YSP1	-0.891646	-0.222307	1.81137	-0.353213	2.70302	-0.130906
PER1	PRM8	-0.335073	-0.0675806	2.35865	-0.00532119	2.69372	0.0622594
RFT1	SSM4	0.096628	0.0415872	2.7815	-0.145661	2.68487	-0.187248
SAC1	VBA1	0.707246	-0.0301678	3.39066	0.011854	2.68341	0.0420218
GPI13	SSM4	0.125759	0.00205073	2.79963	-0.104502	2.67387	-0.106553
SAC1	YNL320W	-4.79954	0.0438458	-2.13126	0.129789	2.66827	0.0859435
AVT1	MAL31	-0.379751	0.154459	2.2871	0.104706	2.66685	-0.0497531
ERJ5	SDH3	0.773245	0.0288898	3.43922	-0.101343	2.66597	-0.130233
OPT2	PCP1	-0.251357	-0.00919217	2.41334	-0.0898223	2.66469	-0.0806301
PER1	STL1	-0.136995	0.0435751	2.51942	-0.0289094	2.65642	-0.0724845
LAC1	YIP3	0.937266	0.0570308	3.588	0.162884	2.65074	0.105853
DLT1	TIM17	1.1076	-0.0782803	3.74721	-0.0876222	2.6396	-0.00934196
STT3	YSP1	0.026658	0.039328	2.6572	0.039749	2.63054	0.000420938
DAL4	ERJ5	0.550783	0.0358875	3.1737	0.17128	2.62292	0.135392
ILM1	OSW5	-7.2363	0.0552066	-4.61623	0.0529481	2.62007	-0.00225856
BST1	IRC8	-0.012734	0.00335015	2.60585	-0.0291598	2.61859	-0.03251
NNF2	SYG1	-0.148952	0.0601441	2.46133	-0.0773294	2.61028	-0.137474
PER1	SNA2	0.044483	0.0636186	2.64617	-0.144813	2.60169	-0.208431
CCH1	GPI17	-4.76345	0.0358634	-2.16645	0.00525027	2.597	-0.0306131
ILM1	YBR219C	0.745895	-0.0030857	3.33402	-0.0302275	2.58812	-0.0271418
MAL31	PAM17	0.574915	0.057968	3.16049	-0.0274471	2.58557	-0.0854152
CPT1	ZRG17	-0.159083	-0.0137699	2.42057	-0.00996113	2.57965	0.00380874
CCC2	DFG16	-5.31179	-0.0830914	-2.74066	-0.157417	2.57113	-0.0743251
ERJ5	OST5	0.381158	-0.0073221	2.94937	-0.0478381	2.56822	-0.040516
LCB3	SYG1	-0.198896	-0.0485585	2.36121	-0.191563	2.5601	-0.143004
ERJ5	NFT1	0.246686	0.0250495	2.80559	0.0672518	2.5589	0.0422023
HXT3	THI7	-0.081883	0.0585423	2.46142	0.0346833	2.5433	-0.023859
COQ2	DNF2	0.602294	-0.070636	3.1427	-0.0534369	2.54041	0.0171991
GSC2	LCB3	0.463948	0.076189	2.99952	-0.0363917	2.53557	-0.112581
COQ2	DSC3	-2.14996	-0.142225	0.373801	-0.285497	2.52377	-0.143272
DSC2	DSC3	-1.66674	0.325148	0.852583	0.371314	2.51933	0.046166
ERJ5	YJR015W	0.058515	-0.0436665	2.5748	-0.0793061	2.51629	-0.0356395
LCB3	ZRC1	0.797624	-0.118136	3.30658	-0.231115	2.50896	-0.112978
COA3	TVP23	0.3159	0.056059	2.82432	0.168058	2.50842	0.111999
RIM9	VHT1	-0.220339	-0.0536515	2.28774	-0.0223878	2.50808	0.0312637
GPI2	VBA1	-0.132848	-0.09763	2.37252	-0.14695	2.50537	-0.0493198
PER1	YLR046C	0.042166	0.0349795	2.54118	0.177617	2.49902	0.142638
PER1	RFT1	0.106614	0.0140513	2.60128	-0.0686569	2.49466	-0.0827082
DFG16	GPI2	0.435567	0.0791876	2.92633	-0.00261575	2.49076	-0.0818034
FRE2	OLE1	0.548224	0.0184944	3.03606	-0.164009	2.48783	-0.182503
ARV1	NHX1	-5.1379	0.124663	-2.65157	0.0550084	2.48633	-0.0696542
ELO3	YKR051W	-3.00495	0.048227	-0.528017	-0.0164716	2.47693	-0.0646986
ASI2	FET4	0.109515	0.0707513	2.58461	0.0860321	2.4751	0.0152808
PCA1	SSM4	0.644307	-0.0933256	3.11722	-0.089749	2.47291	0.00357661
LEM3	SCT1	0.186995	0.00906642	2.65446	-0.188064	2.46747	-0.19713
ALG6	NHX1	-5.22141	0.250705	-2.75564	0.21288	2.46577	-0.0378246
CPT1	THI7	1.10327	-0.288734	3.56886	-0.275605	2.46559	0.0131288
MCH4	SAC1	0.650653	-0.0913223	3.11496	-0.013367	2.46431	0.0779553
ERG1	THI7	1.26325	0.0958826	3.71474	-0.137086	2.45149	-0.232969
ERG1	YSP1	0.901637	0.00882018	3.34804	-0.190493	2.44641	-0.199313
SDH3	THI7	0.050963	0.0084208	2.49596	-0.256535	2.445	-0.264956
DPP1	PER1	0.383215	-0.104394	2.82658	-0.183202	2.44337	-0.0788082
PEX31	SSM4	0.12219	0.00858774	2.56376	-0.151637	2.44157	-0.160225
TDA5	YOL079W	-9.05243	0.0243079	-6.6129	0.0466051	2.43954	0.0222972
ALG6	PMT1	-15.0234	0.259068	-12.5854	0.170771	2.43803	-0.0882974
FCY2	YNL320W	2.35514	0.196631	4.79314	-0.012285	2.43801	-0.208916
FRE2	TOK1	0.61971	-0.0678645	3.05539	-0.0624383	2.43568	0.00542627
PER1	SYG1	0.328146	-0.0254187	2.75386	0.0117398	2.42572	0.0371585
FRE2	GPI2	0.052746	0.00865079	2.47193	-0.0412976	2.41919	-0.0499484
SAC1	SPC2	-5.16129	0.0566715	-2.75131	-0.0639191	2.40998	-0.120591
ARV1	ERG3	-6.47427	0.170541	-4.06551	0.170159	2.40877	-0.000381355
FUI1	TVP15	-0.114572	-0.0204746	2.29177	-0.00635512	2.40634	0.0141195
ELO3	LEM3	0.626487	0.16021	3.03229	0.0512249	2.4058	-0.108985
NNF2	PGA1	1.19081	0.0360878	3.5829	0.0012864	2.39209	-0.0348014
ELO1	PCP1	0.327561	0.0415759	2.71205	-0.278073	2.38449	-0.319649
DFG16	OLE1	0.72724	0.0365441	3.10392	-0.00206022	2.37668	-0.0386043
YIL029C	YIL170W	-6.45165	0.00249126	-4.07748	-0.0455597	2.37417	-0.048051
DFG16	SUR1	0.045567	0.102523	2.41822	0.00181092	2.37265	-0.100712
PER1	TPO5	-0.035627	-0.0214471	2.33398	-0.0743692	2.36961	-0.0529221
ALG6	STT3	-14.2988	0.171564	-11.93	0.245578	2.36885	0.0740138
CDS1	FCY2	0.087762	-0.0864542	2.45403	-0.0129695	2.36627	0.0734847
ELO1	ERV41	-0.120984	0.0455422	2.24129	-0.160028	2.36227	-0.20557
DFG16	RIM9	2.72969	0.615696	5.08421	0.636531	2.35452	0.0208355
CHS7	CPT1	-0.088729	-0.0311798	2.25377	-0.0323936	2.3425	-0.00121383
TOK1	YKR051W	0.350544	-0.0227471	2.68721	-0.0323645	2.33667	-0.00961738
ENV10	GNP1	-4.2904	0.0281956	-1.95443	0.0814194	2.33597	0.0532238
PER1	YJR124C	0.068834	0.00193462	2.40169	-0.0247076	2.33286	-0.0266422
COQ2	LCB3	0.950133	-0.118084	3.28175	-0.196888	2.33161	-0.0788042
SAC1	WSC3	1.22146	0.00676121	3.55151	0.0512358	2.33005	0.0444746
ELO3	PEX28	-0.076015	-0.00221751	2.24726	-0.0732071	2.32327	-0.0709896
ILM1	YAR047C	-5.00489	0.00407211	-2.68907	0.0497517	2.31582	0.0456796
ILM1	RCE1	-4.97299	0.18211	-2.65806	0.0858992	2.31492	-0.096211
LEM3	PCP1	0.527273	-0.0393747	2.83947	-0.285276	2.31219	-0.245901
CHS3	ILM1	-12.9355	0.319578	-10.6242	0.26957	2.31131	-0.0500073
CPT1	DLT1	0.34724	-0.00461099	2.6572	0.0173383	2.30996	0.0219493
ALG8	SMF2	-0.009873	0.00458337	2.29984	-0.191814	2.30972	-0.196398
BST1	COQ2	1.09368	-0.0237577	3.40025	-0.12712	2.30657	-0.103362
RSB1	YIL067C	0.087571	-0.0737739	2.39096	-0.00585132	2.30339	0.0679226
PTM1	YNR062C	0.101548	0.0624974	2.40399	-0.0126969	2.30244	-0.0751943
KEI1	LCB3	0.389854	-0.0857697	2.68614	-0.233322	2.29628	-0.147553
ALE1	DFG16	0.503975	0.0371375	2.79521	-0.0980632	2.29124	-0.135201
ELO3	SWP1	-11.248	0.291236	-8.96577	0.323484	2.28225	0.0322481
BST1	TOG1	-0.069317	-0.0702253	2.21143	-0.119466	2.28075	-0.0492405
SNA2	THI7	1.04564	-0.023043	3.32411	-0.136755	2.27847	-0.113712
TIM17	YSP1	-0.008762	0.0467214	2.26452	-0.0997368	2.27328	-0.146458
ELO3	RCE1	-5.003	0.0221366	-2.7303	0.0192417	2.2727	-0.00289493
MUP1	YSP1	0.109135	-0.0330515	2.37316	-0.136078	2.26402	-0.103026
FAT1	SUR1	-5.75555	0.0229457	-3.49715	0.132435	2.25839	0.109489
OSW5	PER1	0.107491	0.0339714	2.36348	0.0289273	2.25599	-0.00504411
ECM33	FLC2	-4.22993	0.165536	-1.9771	0.109804	2.25284	-0.0557324
DCV1	YCR061W	0.279525	0.104254	2.53034	-0.0327432	2.25082	-0.136997
SAC1	YPR003C	1.30279	-0.106277	3.55015	-0.0669217	2.24736	0.0393555
FMP45	SCT1	0.234824	0.0453732	2.47787	0.051782	2.24304	0.0064089
LAS21	OLE1	1.42235	-0.00252576	3.65347	-0.255436	2.23112	-0.25291
SAC1	SWP1	-3.5009	0.323247	-1.27182	0.289778	2.22909	-0.033469
PER1	YDL180W	0.126262	0.00632517	2.35218	-0.0312704	2.22592	-0.0375955
PER1	UIP5	0.369673	0.0862103	2.59516	0.00596607	2.22549	-0.0802442
PEX31	VBA1	-0.330465	-0.205458	1.88962	-0.315873	2.22008	-0.110415
LCB3	SSY1	-1.24854	-0.0514959	0.971211	-0.299931	2.21975	-0.248435
PER1	TOK1	0.609124	-0.0590933	2.82434	-0.00610701	2.21522	0.0529863
YLR050C	YNL046W	0.190527	0.111094	2.40498	0.200297	2.21445	0.0892027
HMG2	PCP1	0.169685	0.016872	2.38212	-0.0916122	2.21244	-0.108484
ERG11	SSM4	-0.157056	0.287494	2.05496	-0.0120555	2.21202	-0.299549
ERG3	SUR7	-4.28301	0.0434593	-2.07111	0.00796401	2.21191	-0.0354953
PER1	RAX1	0.295363	0.0664118	2.49602	0.0512831	2.20066	-0.0151286
SSY1	YMR221C	-2.95232	-0.00457382	-0.758584	-0.0543628	2.19374	-0.049789
GNP1	PER1	-0.267477	-0.016604	1.92536	0.32433	2.19284	0.340934
ERJ5	VBA5	-0.464397	-0.00281637	1.72522	0.302921	2.18961	0.305738
SSM4	TPO4	0.244611	0.05806	2.43316	-0.10263	2.18855	-0.16069
SSM4	TVP18	1.09062	-0.0311089	3.27885	0.0379498	2.18823	0.0690588
ARV1	SCT1	1.00529	0.026796	3.18563	-0.168716	2.18034	-0.195512
ERV14	YCR061W	0.167652	-0.0997469	2.34545	-0.0648882	2.17779	0.0348588
PER1	YFL054C	0.801978	0.0517877	2.97936	0.163528	2.17738	0.11174
EMC4	LEM3	0.144014	-0.114786	2.31817	-0.139409	2.17416	-0.0246226
DCV1	PEX31	0.697301	-0.192649	2.86368	-0.197395	2.16638	-0.00474592
ELO1	OLE1	-0.175722	-0.0259757	1.98947	-0.388088	2.16519	-0.362112
BRE4	SAC1	1.06938	0.0244508	3.22896	-0.0324637	2.15958	-0.0569145
ALG6	ERJ5	0.125227	-0.0502835	2.2803	-0.207351	2.15508	-0.157067
SCT1	SSM4	0.9302	-0.0241714	3.08468	-0.163299	2.15448	-0.139128
ERG3	PEX31	0.235707	0.0336853	2.38828	-0.13337	2.15258	-0.167056
ARV1	LAS21	-8.6737	0.398275	-6.52377	0.460484	2.14993	0.0622091
AIM26	THI7	0.688528	0.0750262	2.8377	-0.0178628	2.14917	-0.0928889
LEM3	ZRC1	1.45602	-0.0871556	3.59738	-0.115662	2.14136	-0.0285067
KEI1	SSM4	-0.574094	-0.0722934	1.56616	-0.321444	2.14026	-0.249151
ERV29	SNA3	0.463978	0.0479249	2.60337	0.0470633	2.13939	-0.000861643
FRE2	TPO2	1.94169	-0.0609761	4.0758	-0.00650538	2.13411	0.0544708
GUP1	ILM1	-9.36143	0.321187	-7.2306	0.319874	2.13083	-0.00131351
ECM34	FCY2	0.383351	0.00862966	2.51233	-0.00734813	2.12897	-0.0159778
FRE2	TMN3	0.693382	0.091573	2.81793	0.166885	2.12455	0.0753118
ARV1	SUR1	-3.06692	-0.0101947	-0.946756	-0.0877696	2.12016	-0.077575
DPP1	THI7	0.616257	-0.0366611	2.73605	-0.172831	2.11979	-0.13617
COT1	YBL059W	-4.848	-0.0401047	-2.7287	0.00531092	2.1193	0.0454156
COQ2	LEM3	1.19009	-0.156698	3.30893	-0.200312	2.11884	-0.0436136
FRE3	SSM4	0.619224	-0.0295937	2.73742	0.0246465	2.1182	0.0542401
ASI2	COQ2	-1.70759	-0.0973058	0.404188	-0.250645	2.11178	-0.153339
COQ2	YBR219C	0.416048	-0.0348268	2.51744	-0.0582421	2.1014	-0.0234153
SAC1	SSM4	0.917469	0.00674298	3.01785	0.0573586	2.10038	0.0506157
ARV1	OLE1	0.205154	0.0467112	2.29827	-0.308737	2.09311	-0.355448
NHX1	RIM9	-4.08031	-0.0556981	-1.98766	-0.0270058	2.09265	0.0286923
DFG16	PCP1	0.553913	0.0968827	2.64394	-0.0814346	2.09002	-0.178317
ALE1	BST1	0.347262	0.0301212	2.43534	-0.150689	2.08808	-0.18081
FCY2	YKR051W	0.616987	0.159446	2.70231	0.0995543	2.08532	-0.059892
GPI17	OLE1	0.696109	0.0495479	2.77954	-0.106192	2.08344	-0.15574
PEX28	TIM17	0.233513	-0.0300838	2.3168	-0.218893	2.08329	-0.188809
AQR1	PER1	1.0414	0.0341353	3.12185	0.0767891	2.08045	0.0426538
CPT1	ERP1	0.419156	-0.107303	2.49714	-0.0571714	2.07798	0.0501318
PER1	SNG1	0.661187	-0.0030081	2.73604	0.115636	2.07485	0.118644
VHT1	YSP1	1.10712	-0.0365878	3.17962	-0.0799422	2.0725	-0.0433544
AAC3	DLT1	0.41263	0.0696133	2.48462	0.0800011	2.07199	0.0103879
ERJ5	RRT8	0.371583	-0.0488369	2.44166	-0.129061	2.07007	-0.0802242
ARV1	PCP1	0.935117	-0.104951	3.00377	-0.248321	2.06865	-0.14337
LEM3	RER1	0.46848	0.0627729	2.53412	0.137265	2.06564	0.0744923
DFG16	PAM17	0.550356	0.0945366	2.60342	0.0833074	2.05307	-0.0112292
ALG8	GUP2	-3.01931	-0.00526426	-0.966376	-0.0686298	2.05293	-0.0633656
BST1	ERG11	0.796665	0.0048894	2.84926	-0.117855	2.0526	-0.122745
AUS1	VHT1	0.429191	0.122576	2.47299	0.0863302	2.0438	-0.0362459
AIM26	PER1	0.223294	0.0393316	2.26644	-0.0747738	2.04314	-0.114105
GNP1	IRC8	0.367959	0.08086	2.41033	-0.0717058	2.04237	-0.152566
PER1	TIM17	0.416969	-0.118635	2.45662	-0.285888	2.03966	-0.167254
ALG8	OSW5	-4.65714	0.20924	-2.61974	0.224765	2.0374	0.0155253
BST1	GPI2	0.795349	0.143986	2.83061	-0.0696568	2.03526	-0.213643
GPI13	PER1	0.187253	0.02605	2.21751	-0.203821	2.03026	-0.229871
DAL4	HOL1	0.672349	-0.005904	2.70249	-0.0958638	2.03014	-0.0899598
CPT1	YKR051W	0.628218	-0.122753	2.65569	-0.157207	2.02747	-0.0344536
BST1	KRE1	-7.56534	0.281695	-5.54347	0.178773	2.02187	-0.102922
OST3	OST6	-18.3201	0.413247	-16.2999	0.372165	2.0202	-0.041082
ELO3	ERV41	-7.81033	0.0545594	-5.79109	0.0891638	2.01924	0.0346043
ERG3	PEX29	-8.66149	0.00667632	-6.64335	-0.0450065	2.01814	-0.0516828
SCT1	YPR003C	0.816901	-0.0731758	2.83443	-0.188633	2.01753	-0.115457
NHA1	PER1	0.880235	-0.00953049	2.88786	0.00994086	2.00763	0.0194713
GPI2	YSP1	1.5496	0.11963	3.55416	-0.0967899	2.00456	-0.21642
ARN1	ERF2	0.242612	-0.124971	2.24246	-0.102827	1.99984	0.0221438
ARV1	DPP1	0.514051	-0.109083	2.51383	-0.26123	1.99977	-0.152147
CPT1	SPG3	0.578995	-0.0260965	2.57841	0.0428026	1.99941	0.0688992
SMF2	TIM17	0.660519	0.0069734	2.65457	-0.0738847	1.99405	-0.0808581
COS6	FLD1	0.726787	-0.028458	2.71768	-0.0721361	1.99089	-0.0436781
CCC1	NNF2	0.458862	-0.0552303	2.4454	-0.142516	1.98653	-0.0872861
CHS7	ILM1	-15.3874	0.236905	-13.4014	0.195244	1.98597	-0.0416618
COT1	FCY2	1.45493	0.209732	3.43583	0.166974	1.9809	-0.0427573
COT1	LDS2	-11.7751	0.159714	-9.79637	0.0716836	1.97877	-0.0880301
DIE2	GUP1	-4.73227	0.252289	-2.75744	0.258065	1.97484	0.0057761
DFG16	VHT1	0.580029	-0.0502268	2.5535	-0.0103204	1.97347	0.0399064
ERJ5	PCP1	0.299424	0.0255645	2.27267	-0.212029	1.97324	-0.237594
SUR1	VPS68	-7.45774	0.134706	-5.48729	0.130756	1.97045	-0.00394935
LCB3	YLR046C	0.334576	-0.0956562	2.29923	-0.0446657	1.96466	0.0509905
CDS1	RIM9	0.386856	-0.0478773	2.35006	0.0212745	1.9632	0.0691518
ALR2	VPS68	0.695692	-0.0796809	2.65549	-0.0630143	1.9598	0.0166665
ENV10	LEM3	1.36657	-0.116202	3.32106	-0.0991951	1.95449	0.0170074
BUD9	PGA1	0.288676	0.130345	2.2424	0.220084	1.95373	0.0897393
ARV1	COA3	1.33402	0.150822	3.28332	0.0159398	1.9493	-0.134883
ALG9	TIM17	0.581699	-0.0596394	2.53016	-0.208044	1.94846	-0.148404
COQ2	COS12	-2.6282	-0.210877	-0.682542	-0.176661	1.94566	0.0342159
COT1	RSB1	-4.40838	-0.208082	-2.46326	-0.116495	1.94513	0.0915873
MAL31	YCL002C	0.28002	0.046813	2.2231	0.0857501	1.94308	0.0389371
RIM9	YNL143C	0.439408	0.0207447	2.37159	0.0974686	1.93218	0.0767239
MGR2	MPO1	0.482637	-0.00796031	2.40951	0.00134018	1.92688	0.00930049
AVT1	EMP70	0.327866	-0.0314457	2.2546	0.0487972	1.92673	0.080243
FIG1	STT3	0.422875	0.0194674	2.34828	0.0252137	1.9254	0.00574635
PEX31	YHL008C	0.071316	-0.0815411	1.99664	-0.266127	1.92533	-0.184586
ALG12	SAC1	-6.72041	0.175418	-4.80027	0.0569913	1.92014	-0.118427
EMC3	LCB3	0.538212	0.0631885	2.45676	0.137369	1.91855	0.0741801
FCY2	SLP1	2.30907	0.14075	4.22734	0.0331662	1.91826	-0.107583
TVP38	YLR036C	1.05129	0.210854	2.968	0.27846	1.91671	0.0676064
THI7	YGR149W	0.407991	0.036943	2.32196	-0.157971	1.91397	-0.194914
AQR1	ERG3	0.756747	0.0291123	2.6614	0.0118789	1.90466	-0.0172334
OST3	SPC2	-5.94891	0.320889	-4.04465	0.270392	1.90426	-0.0504974
ERV14	PER1	-13.2016	0.0188568	-11.2974	-0.0156288	1.90424	-0.0344856
PHS1	SSM4	0.434439	-0.0037498	2.33601	-0.0730067	1.90158	-0.0692569
ERP2	PHO84	0.412392	0.0829634	2.3082	0.111885	1.89581	0.0289217
CCC2	PER1	0.377495	0.0384296	2.27068	-0.0237506	1.89318	-0.0621802
ERF2	ITR1	0.349462	-0.0626887	2.2388	-0.206008	1.88933	-0.143319
FUN14	PUG1	0.364684	-0.00256148	2.25399	0.0112993	1.8893	0.0138608
LEM3	TIM17	2.08678	-0.0739344	3.97396	-0.217697	1.88718	-0.143763
COQ2	QDR3	1.21755	0.0647174	3.10353	0.0416393	1.88597	-0.0230781
NNF2	OST3	1.03962	0.0293312	2.92408	-0.0434176	1.88445	-0.0727488
COA3	VBA1	0.612322	0.00450287	2.49105	0.0297763	1.87873	0.0252734
PCA1	RIM9	0.70269	-0.00105265	2.57919	-0.117375	1.8765	-0.116322
FAT3	PER1	0.541386	-0.0380257	2.41508	-0.0331286	1.87369	0.00489711
SLY41	YPL041C	0.650125	0.133412	2.52177	-0.0415987	1.87165	-0.175011
AUS1	IRC8	0.801325	-0.0298785	2.67151	-0.103405	1.87018	-0.0735269
STE24	SWP1	-5.78395	0.364326	-3.91378	0.294551	1.87018	-0.0697754
LEM3	PET9	-0.195432	-0.215892	1.67196	-0.3198	1.8674	-0.103908
PMT5	YJR085C	1.80375	0.0297208	3.66837	0.158728	1.86461	0.129007
AIM26	ARV1	-0.453039	0.309052	1.41133	0.123805	1.86437	-0.185247
DFG16	FTR1	-9.71966	-0.0566791	-7.85626	-0.185937	1.8634	-0.129258
ALG8	YSP1	0.766883	0.0618172	2.62841	-0.041417	1.86153	-0.103234
PEX31	QDR3	-0.630015	-0.228873	1.23102	-0.229985	1.86103	-0.00111147
BST1	GET2	-6.90941	0.356575	-5.04945	0.194569	1.85996	-0.162006
SAC1	SHR3	0.921464	-0.0399153	2.78119	0.0787813	1.85973	0.118697
BST1	VHT1	0.905235	-0.0489454	2.75881	-0.155396	1.85358	-0.10645
SEC62	SPC2	-5.37064	0.000107118	-3.51943	0.0239554	1.85121	0.0238483
FUN14	MEP1	0.552274	-0.0501402	2.40184	0.035497	1.84956	0.0856372
COA3	YDR029W	0.577631	0.0984176	2.42457	0.272242	1.84694	0.173824
COA3	ERG3	-6.19066	-0.169479	-4.35372	-0.155558	1.83694	0.013921
TIM17	YFT2	1.08165	-0.00414473	2.91813	-0.0150762	1.83648	-0.0109315
CWH43	GUP1	-9.93924	-0.0194502	-8.10539	-0.0223789	1.83384	-0.0029287
ILM1	YOR292C	-3.65059	0.141305	-1.81831	0.0800724	1.83228	-0.0612326
ERG3	PUN1	0.764925	0.177855	2.59107	0.163778	1.82614	-0.0140767
THI7	YLR050C	-1.05797	-0.0399794	0.763238	-0.386282	1.82121	-0.346302
ILM1	YDR018C	2.64033	0.0266464	4.46078	-0.0720727	1.82045	-0.0987191
TIM17	YDR018C	0.629618	0.0860834	2.45005	0.120852	1.82044	0.0347686
PIS1	SSM4	0.533018	0.0993976	2.35332	-0.0460815	1.82031	-0.145479
ERG11	NUR1	0.696892	0.134262	2.5112	0.0306407	1.81431	-0.103621
FET4	FTR1	-16.5167	-0.135664	-14.7027	-0.0553293	1.81404	0.080335
YCR061W	YKR051W	0.691438	-0.0949517	2.50372	-0.0781132	1.81228	0.0168385
GPI2	YKR051W	0.532042	0.0478027	2.33717	-0.0687614	1.80513	-0.116564
ELO1	GPI11	0.146312	-0.034931	1.94873	-0.276884	1.80242	-0.241953
FRE8	THI7	-0.17698	-0.0565593	1.49596	-0.327562	1.67294	-0.271002
DPP1	YPL041C	0.403513	-0.0456832	2.03059	-0.269022	1.62708	-0.223339
ALE1	NNF2	0.858439	0.08227	2.4761	-0.169946	1.61766	-0.252216
OLE1	YPL041C	-0.450604	-0.0534787	1.10705	-0.323141	1.55765	-0.269662
PCP1	WSC3	0.427078	-0.00890484	1.96511	-0.279163	1.53803	-0.270258
BST1	GPI10	0.500124	-0.0245768	1.94767	-0.265752	1.44755	-0.241175
BRE4	YBT1	0.714095	-0.0954209	2.15277	-0.42036	1.43868	-0.324939
ELO1	VHT1	-1.27859	-0.0519445	0.135862	-0.306683	1.41445	-0.254739
ERG1	VBA1	-0.083388	-0.116434	1.31223	-0.360148	1.39562	-0.243714
ELO1	PRM2	-0.1345	0.0320697	1.24561	-0.258569	1.38011	-0.290639
OLE1	SUR2	0.236422	-0.0377237	1.60787	-0.346618	1.37144	-0.308894
OLE1	PFF1	0.168576	0.289894	1.50305	-0.0418436	1.33447	-0.331738
HVG1	OLE1	0.087862	0.0587884	1.416	-0.417086	1.32814	-0.475874
ERJ5	YHL044W	1.0242	-0.195489	2.33848	0.0249043	1.31428	0.220394
YDR018C	YPR003C	0.133516	0.156147	1.39916	0.393877	1.26564	0.23773
ASI2	PEX31	-1.6962	-0.0346129	-0.443645	-0.322469	1.25256	-0.287856
SHR3	VBA1	0.200969	0.126561	1.45342	0.433842	1.25245	0.307281
VBA1	YEA4	-0.708264	-0.10323	0.515372	-0.334911	1.22364	-0.231681
MPO1	VBA1	-0.616152	0.137249	0.583511	0.360003	1.19966	0.222754
COQ2	ECM33	0.197571	0.00125994	1.3841	-0.256223	1.18653	-0.257483
HMG2	OLE1	0.069184	-0.0299982	1.2549	-0.275318	1.18571	-0.24532
RRT8	SSM4	3.069	0.0482321	4.24913	-0.181458	1.18013	-0.22969
COQ2	DER1	-1.50948	0.0258438	-0.343879	-0.27469	1.1656	-0.300534
ECM33	PCA1	0.990474	-0.0305104	2.15409	-0.295521	1.16361	-0.265011
ALG6	DLT1	-0.44435	0.315936	0.713481	0.0842644	1.15783	-0.231671
ELO1	SNA2	-0.112422	-0.036864	1.03519	-0.331068	1.14761	-0.294204
NNF2	TPO4	0.278773	0.0140622	1.38973	-0.282134	1.11096	-0.296196
ERG1	LEM3	0.637351	-0.0244938	1.74695	-0.271471	1.1096	-0.246978
FRE7	YOP1	-0.526248	0.0303763	0.522675	0.315964	1.04892	0.285588
PDR15	SMF3	-0.015442	-0.0320428	1.00345	-0.270513	1.01889	-0.23847
OLE1	WSC3	0.447599	0.296612	1.4536	-0.0358021	1.006	-0.332414
MCH4	SHR3	-0.292834	0.118903	0.661029	0.342007	0.953863	0.223104
ALG6	ARV1	-0.530189	0.305207	0.419594	0.0708294	0.949783	-0.234377
MCH4	RTN2	0.231098	0.152678	1.18021	0.39347	0.949112	0.240792
SMF2	VBA1	-0.647715	0.0397407	0.252073	0.338907	0.899788	0.299166
ELO1	RCF2	0.445363	-0.024021	1.34488	-0.279373	0.89952	-0.255352
LDS1	PDR15	-0.716682	0.265524	0.176792	0.0420261	0.893474	-0.223498
AGP2	YFL034W	0.03	0.185632	0.91718	0.448144	0.88718	0.262512
FIG1	VBA1	-0.049545	0.118373	0.833394	0.354138	0.882939	0.235765
SDH4	THI74	1.91989	0.280177	2.802	0.054807	0.882104	-0.22537
MDL2	SHR3	0.621715	0.0579059	1.46701	0.369564	0.845297	0.311658
DPP1	ELO1	-0.752553	-0.0130796	0.073526	-0.262236	0.826079	-0.249156
ELO1	ERG1	0.685414	0.0421778	1.50061	-0.269633	0.815193	-0.311811
DFG16	VBA1	0.002054	0.105508	0.814943	0.398931	0.812889	0.293423
NNF2	PTM1	-0.086221	0.435851	0.719799	0.206389	0.80602	-0.229462
BRE4	VBA1	0.143048	0.136743	0.932273	0.433545	0.789225	0.296802
ARV1	PER1	-1.57169	0.106018	-0.790101	0.442941	0.781588	0.336923
YBT1	YDR018C	-0.291934	-0.091293	0.488352	-0.398284	0.780286	-0.306991
OSW5	YOL079W	-0.405646	0.379719	0.373933	0.14142	0.779579	-0.238299
DER1	ILM1	2.84081	0.0515047	3.602	-0.268333	0.761182	-0.319837
MCH4	YGL041C	-0.50848	0.132366	0.243806	0.374864	0.752286	0.242498
SHR3	YMR141C	0.397434	0.152678	1.14966	0.401796	0.752222	0.249118
ARE1	TIM17	0.243153	0.00821915	0.980189	-0.256348	0.737036	-0.264567
ERJ5	YPR003C	0.094311	0.0312493	0.828018	0.44002	0.733707	0.408771
YDR018C	YFL034W	-0.247662	0.130941	0.479786	0.499897	0.727448	0.368956
ERG1	QDR3	0.027715	0.00072445	0.753643	-0.265203	0.725928	-0.265927
HVG1	YLR152C	-0.619651	-0.00929757	0.093326	-0.251984	0.712977	-0.242686
SPG3	YOL163W	0.190919	0.0786997	0.899993	0.376789	0.709074	0.298089
HXT8	OLE1	-0.211783	0.0124006	0.491397	-0.304311	0.70318	-0.316711
HVG1	SSY1	-0.425402	0.11182	0.274718	-0.257518	0.70012	-0.369337
SHR3	YPR003C	-0.220691	0.209467	0.47649	0.434851	0.697181	0.225384
RTN2	YOP1	-0.912388	0.0799202	-0.253925	0.336206	0.658463	0.256286
NCE102	SSM4	0.021021	-0.0183873	0.679151	-0.30445	0.65813	-0.286063
ARV1	KRE1	-0.386419	0.382344	0.271514	0.153507	0.657933	-0.228837
GPI13	PCP1	-3.69992	-0.0672742	-3.04919	0.211859	0.650732	0.279134
ELO1	GPI2	1.24198	0.0557608	1.8817	-0.31044	0.63972	-0.366201
YPR003C	YSP1	0.258156	0.199135	0.883723	0.437866	0.625567	0.238732
PEX31	SMF2	0.076747	-0.039903	0.685586	-0.300257	0.608839	-0.260354
AVT1	PDR15	0.001723	0.205876	0.592821	0.448284	0.591098	0.242408
AKR2	ELO1	0.182398	0.0125619	0.765915	-0.252344	0.583517	-0.264906
MCH2	YMD8	-0.512496	0.153395	0.061516	0.385036	0.574012	0.231641
SHR3	WSC3	0.777996	0.188754	1.33681	0.420109	0.558815	0.231354
VBA1	YPR003C	-0.514557	0.243856	0.043582	0.537205	0.558139	0.293349
ELO1	RRT8	-0.080022	-0.037301	0.470858	-0.351117	0.55088	-0.313816
BRE4	YSP1	-0.162785	0.0680481	0.37962	0.312523	0.542405	0.244474
PHM7	TVP23	-0.50602	0.0801135	0.031625	0.329373	0.537645	0.249259
LEM3	YMR221C	1.46848	0.019057	1.98749	0.320002	0.519009	0.300945
BRE4	YDR018C	-0.175005	0.319941	0.339941	0.660862	0.514946	0.340921
LCB3	YCR061W	0.797268	-0.0705668	1.30711	-0.30739	0.509841	-0.236823
PRM8	ZRG17	-0.822718	-0.221574	-0.316403	0.0321798	0.506315	0.253754
YFL034W	YPR003C	-0.63621	0.186967	-0.13736	0.439284	0.49885	0.252317
OLE1	YPR098C	-0.455146	-0.0119719	0.039402	-0.413265	0.494548	-0.401294
OLE1	THI74	0.070919	0.0605939	0.563337	-0.255088	0.492418	-0.315682
QDR3	VBA1	0.384746	0.216999	0.86955	0.450024	0.484804	0.233024
ERJ5	MPO1	0.08326	0.0862766	0.555566	0.310556	0.472306	0.224279
ERJ5	VBA1	0.935346	0.121915	1.40439	0.476119	0.469044	0.354203
FKS3	TAT1	0.178435	-0.0358118	0.643888	-0.279038	0.465453	-0.243227
AGP2	YDR018C	-0.459568	0.142278	-0.003012	0.476472	0.456556	0.334194
COX18	ERG1	-2.58267	-0.215165	-2.12627	0.017296	0.456402	0.232461
ERP1	OLE1	-0.070692	0.0265517	0.377018	-0.260364	0.44771	-0.286916
FUN14	YIL067C	0.808446	-0.223568	1.2507	0.0306442	0.44225	0.254213
SCS3	VHT1	2.55639	0.0360122	2.99716	-0.24991	0.440774	-0.285922
PER1	PET9	-0.3247	-0.0247532	0.100005	-0.284492	0.424705	-0.259738
ERJ5	FIG1	0.186771	0.125036	0.610307	0.360498	0.423536	0.235462
ATM1	IZH3	0.295001	-0.0447873	0.718199	-0.265641	0.423198	-0.220854
DNF2	ERJ5	0.048751	0.0810075	0.471401	0.330457	0.42265	0.24945
OLE1	RFT1	-0.228106	-0.132431	0.194335	0.305723	0.422441	0.438154
GPI13	USA1	0.440616	0.343807	0.853909	0.116069	0.413293	-0.227738
TPO2	YRO2	-0.183598	-0.297724	0.220172	-0.0619839	0.40377	0.23574
COQ2	PEX31	-0.171827	0.113404	0.217353	0.3829	0.38918	0.269496
AVT1	GPI2	0.18032	0.0180195	0.54014	-0.268328	0.35982	-0.286347
BRE4	MCH4	0.299382	0.0913069	0.653024	0.320298	0.353642	0.228991
MMP1	SEO1	0.61713	0.130983	0.96626	0.401652	0.34913	0.270669
AGP2	BRE4	-0.057644	0.169321	0.290311	0.504003	0.347955	0.334682
RTN2	YPR003C	0.221542	0.240532	0.56484	0.494234	0.343298	0.253702
PEX31	SUR2	0.303436	-0.0548139	0.644694	-0.289056	0.341258	-0.234242
MPO1	YDL218W	-0.1956	0.143611	0.140465	0.367172	0.336065	0.223561
PCA1	PEX31	0.22549	0.0227842	0.549136	0.398011	0.323646	0.375227
CWH43	YAL066W	0.033617	0.0666397	0.353561	0.320786	0.319944	0.254147
IPT1	PEX31	0.263473	-0.263151	0.57879	0.0794329	0.315317	0.342584
ELO1	KEI1	-0.168889	0.0550095	0.136852	-0.323834	0.305741	-0.378843
OLE1	PDR15	0.298572	0.0116131	0.598209	-0.386444	0.299637	-0.398057
BAP3	YOP1	-0.152369	0.0770424	0.147059	0.310981	0.299428	0.233938
PET9	VHT1	-0.94019	0.0307542	-0.6413	0.333144	0.29889	0.30239
OLE1	PMT4	-0.245043	-0.0427327	0.043207	-0.272318	0.28825	-0.229585
ELO1	TPO4	0.159347	0.0221575	0.441056	-0.273611	0.281709	-0.295768
HVG1	LOH1	-0.56155	-0.0608957	-0.287083	-0.289845	0.274467	-0.228949
AGP2	SHR3	0.846284	0.123197	1.11814	0.363947	0.271861	0.240751
WSC3	YIP3	0.127726	-0.0532147	0.383499	-0.297135	0.255773	-0.24392
SHR3	YDR018C	1.0367	0.236276	1.284	0.490846	0.247299	0.254571
FRE2	VBA5	-0.32788	0.163034	-0.084566	0.388108	0.243314	0.225074
AGP2	YLL053C	0.163558	-0.0366711	0.404629	-0.274481	0.241071	-0.23781
SSU1	YDR018C	0.147858	-0.216375	0.380422	0.0325224	0.232564	0.248898
ALE1	PER1	0.266305	-0.0304283	0.484524	-0.296179	0.218219	-0.265751
HXT8	YKR073C	1.00683	0.284348	1.22157	0.0471494	0.214735	-0.237198
VBA1	YGL041C	-0.405835	0.139242	-0.193481	0.393923	0.212354	0.254681
ELO1	YLR050C	0.246551	0.00196371	0.446937	-0.255556	0.200386	-0.257519
ERG1	KEI1	0.428679	0.0160521	0.609798	0.30528	0.181119	0.289228
ALE1	YPL041C	0.18306	-0.0642708	0.361943	-0.338609	0.178883	-0.274339
ERG1	YPR003C	0.588207	-0.0995563	0.76264	-0.374467	0.174433	-0.274911
MCH4	TVP23	0.088137	0.0879188	0.26169	0.339529	0.173553	0.25161
BSD2	PEX31	-0.07887	0.00257997	0.093859	-0.297238	0.172729	-0.299818
CHS7	YRO2	-1.13141	-0.222615	-0.964421	0.0184228	0.166989	0.241038
SEO1	YLL053C	-0.520096	0.221907	-0.356493	0.46726	0.163603	0.245353
HVG1	MDL1	-0.313482	-0.0361718	-0.156103	-0.276388	0.157379	-0.240216
GPI19	YCR061W	0.137635	0.0188929	0.281229	0.310282	0.143594	0.291389
PDR18	THI74	-0.603504	-0.227406	-0.462283	0.0598379	0.141221	0.287243
ERJ5	YSP1	0.241947	-0.00164006	0.38201	0.408762	0.140063	0.410402
GPI2	VHT1	-0.068331	0.106493	0.07096	0.378273	0.139291	0.271781
SCT1	TSC13	-1.68436	-0.0100547	-1.54595	0.370555	0.13841	0.38061
PHM7	YFL051C	0.337753	0.147253	0.468395	0.389418	0.130642	0.242166
PEX29	YMR221C	0.375807	-0.042388	0.504621	-0.303997	0.128814	-0.261609
YBR219C	YSP1	-0.481223	0.103272	-0.356437	0.338897	0.124786	0.235625
NHA1	YPR003C	-0.723616	-0.0591528	-0.601987	-0.299827	0.121629	-0.240674
BAP3	MDL2	0.249594	0.194346	0.366311	0.436353	0.116717	0.242008
DNF2	VBA5	0.433545	0.0232817	0.54853	0.300033	0.114985	0.276751
MDL2	YPR003C	-0.001995	0.198109	0.109711	0.469555	0.111706	0.271447
DTR1	YDR018C	-0.428696	0.154807	-0.319775	0.423519	0.108921	0.268712
SSY1	THI74	2.2849	0.0607354	2.39338	-0.167221	0.108485	-0.227957
OLE1	RTN2	0.098588	0.378917	0.20341	0.0143022	0.104822	-0.364615
ASI3	OLE1	-0.206594	-0.0397344	-0.101967	-0.263805	0.104627	-0.224071
BRE4	YPR003C	-0.265004	0.147307	-0.16083	0.383757	0.104174	0.23645
KEI1	SSY1	-1.24635	0.126672	-1.14622	0.351035	0.100128	0.224364
HVG1	PRM2	-0.329163	0.019947	-0.230605	-0.30285	0.098558	-0.322797
PEX31	TPO2	-0.566269	0.311835	-0.469638	0.0295837	0.096631	-0.282251
RBD2	YGL041C	0.152222	0.100752	0.247148	0.382908	0.094926	0.282156
FCY2	RCE1	3.02176	0.123726	3.11338	-0.103021	0.091622	-0.226746
PET9	YKL031W	0.552833	-0.0127533	0.642518	-0.258263	0.089685	-0.245509
MPO1	YSP1	0.443781	-0.0385022	0.525791	0.363273	0.08201	0.401775
QDR3	YMR141C	0.176815	0.135145	0.255879	0.356411	0.079064	0.221266
PDR15	SPC1	0.074578	0.208309	0.150182	0.431894	0.075604	0.223585
SDH3	YCR061W	0.224149	0.0422845	0.29922	0.30881	0.075071	0.266526
GPI2	SPC1	-0.1565	-0.0154613	-0.083842	-0.25622	0.072658	-0.240758
PCP1	PET9	-1.38135	0.0977491	-1.30881	0.347939	0.072537	0.250189
VBA5	YMR221C	0.753064	0.0606837	0.82504	0.308631	0.071976	0.247947
RRT8	YLR152C	-0.633625	0.0891823	-0.563997	0.336033	0.069628	0.246851
VBA1	YFL034W	-0.496139	0.17946	-0.430559	0.4115	0.06558	0.23204
PCA1	YCR061W	0.780925	0.129217	0.844156	0.460974	0.063231	0.331756
DLT1	YSP1	0.299866	0.00698505	0.362691	0.306096	0.062825	0.299111
MCH4	YFL051C	-0.21569	0.114528	-0.157997	0.340337	0.057693	0.225809
DFG16	DNF2	0.209396	0.148672	0.260154	0.377113	0.050758	0.228441
OLE1	PUN1	-0.278437	-0.213974	-0.233257	0.0736187	0.04518	0.287592
PEX31	TPO4	-0.249255	-0.109849	-0.204915	0.306463	0.04434	0.416312
NCE102	YMR221C	0.205914	-0.00979162	0.239188	-0.304003	0.033274	-0.294211
BRE4	TAT1	0.222075	0.156771	0.243392	0.416976	0.021317	0.260204
BRE4	YFL034W	0.542719	0.269489	0.545521	0.550861	0.002802	0.281372
GPI2	RCF2	-2.35064	-0.231336	-2.3482	0.0065233	0.002443	0.237859
ELO1	FRE8	0.878243	0.128904	0.879145	-0.29582	0.000902	-0.424725
OLE1	PEX31		-0.23112		0.201948	0	0.433068
ELO1	LCB3		0.00561476		0.355319	0	0.349704
VBA1	YMR141C		0.0983846		0.445598	0	0.347213
BUD9	OLE1		0.000680983		0.316646	0	0.315965
BST1	ERJ5		0.0348798		0.317841	0	0.282961
COX18	PEX31		0.0481062		0.329382	0	0.281276
YOP1	YPR003C		0.213542		0.459201	0	0.245659
FSF1	RAX1		0.126952		0.367153	0	0.240201
PTR2	YKR051W		0.174752		0.406287	0	0.231535
RAX1	TPO4		0.133165		0.358148	0	0.224983
BRE4	SHR3		0.213688		0.438655	0	0.224967
FLX1	SAC1		-0.0672515		-0.287892	0	-0.22064
ATO3	THI74		0.33384		0.102684	0	-0.231155
VHC1	YBR219C		0.323594		0.0817627	0	-0.241832
OLE1	SCS3		-0.0658408		-0.322982	0	-0.257141
NNF2	PEX31		0.0221489		-0.254469	0	-0.276618
GET2	PER1		0.368617		0.0637897	0	-0.304827
YDL027C	YDR018C		0.0324867		-0.272902	0	-0.305389
SSM4	SYG1		0.0287559		-0.279776	0	-0.308532
ELO1	TIM17		-0.0745713		-0.39837	0	-0.323798
VBA5	YSP1	0.528823	0.0253812	0.515419	0.318294	-0.013404	0.292912
DNF2	VBA1	-0.410716	0.126105	-0.425702	0.390387	-0.014986	0.264282
AKR2	YBR027C	0.389498	-0.0548062	0.370824	-0.305454	-0.018674	-0.250648
BRE4	YLL053C	0.266316	0.006375	0.236189	-0.267098	-0.030127	-0.273473
YPC1	ZRG17	0.004427	-0.24664	-0.03097	0.0719603	-0.035397	0.3186
GPI2	RCF1	-1.43434	-0.229812	-1.47545	0.00945273	-0.041112	0.239265
TVP23	VBA5	0.414262	0.120123	0.361474	0.342418	-0.052788	0.222295
MCH4	YDR090C	0.389456	0.0920077	0.333493	0.349668	-0.055963	0.25766
SNA3	YFL051C	-0.826485	-0.21618	-0.883092	0.0277839	-0.056607	0.243964
[truncated: 379 more rows]

## Sheet: S2F Table
NCBI delta blast June 8, 2015, with lplT, the E-coli transporter, in Saccharoymces genome, first iteration
[truncated: 494 more rows]
