# Supplementary material for: Chemogenetic E-MAP in Saccharomyces cerevisiae for Identification of Membrane Transporters Operating Lipid Flip Flop
Source: PLoS Genet. 2016 Jul 27;12(7):e1006160. doi: 10.1371/journal.pgen.1006160 (PMC4962981; doi:10.1371/journal.pgen.1006160)
Supplement: S3 Table — (XLSX) [file pgen.1006160.s006.xlsx]

## Sheet: Legend
This Table contains the same data as S2A Table for the MSP-E-MAP (done in the absence of cerulenin) but the S scores (S3A) and correlations (S3B) are placed in a matrix generated by hierarchical clustering of genes according to the similarity of their correlation profiles. S3A and S3B Tables utilize the very same hieararchical clustering and were utilized to generate S8A and S8B Figs, respectivel…
S3C Table reports the S scores with genes labeled by their systematic names and ordered going from Chromosome I to XVI, listing genes on each chromosome starting from the end of the left arm and going towards the end of the right arm.

## Sheet: S3A table, S scores
Gene	ERS1	DER1	FTH1	GDT1	ARN1	FHN1	YCF1	YPQ2	AAC1	GPI14	GPR1	ALE1	AQY1	HXT3	TPO3	ASI2	RSN1	PHO91	PNS1	SEY1	SEC62	SSU1	YDC1	MCH2	ATG22	YOR1	IZH4	UGA4	NRT1	THI72	YGL140C	ORM1	BUD9	YDR338C	ILM1	STV1	HXT8	OPT1	YKR073C	SEC63	ADP1	HSP30	YBR287W	YCR007C	GNP1	VBA3	CWH43	ECM33	RER1
ERS1		0.179991	0.734028	0.394988	0.166103	0.870254	0.140781	1.00513	-0.610743	-0.633533	0.268767	0.746419	0.812417	-0.493239	-0.071696	-0.276089	0.018707	-0.617503	-1.32312	-0.088755	-0.557975	0.270869	-0.535466	-0.486735		-0.564474	-0.267858	-0.206032	0.190731	-0.285357	0.609197	-0.465669	-0.303227	0.536954	0.383563	0.142773	1.12651	0.215127	1.07003	0.077732			-0.169777		-0.796282	-0.359699		-0.519377
DER1	0.179991				-0.264642	-0.59145	-0.631227	-0.922673	-0.014824	0.678295	-1.86128	1.50974	0.633065	-0.756493	0.235788	0.465516	-0.549168	-0.205382	-0.788083	-0.301257	-0.644202	-0.559542	-0.179356	0.116944	-0.135961	0.107886	0.060088	0.237575	-0.197092	1.31808	-0.222401	0.026988	0.307393	0.850744	2.79814	-0.082207	-0.027998	-0.366601	-0.204726	0.00378	0.095471	-0.033721		-0.452647	-1.24752	0.1941	0.631363	-0.479914	0.553683
FTH1	0.734028				0.023917	-0.670158	-0.078675	0.211754	-0.107325	0.685018	0.656942	-0.42816	0.088619	0.071474	-0.906681	-0.280563	-1.1613	-1.01187	-0.68626	-0.087062	-0.338935	0.076456	-0.161966	0.141212	0.706167	-0.227974	0.073304	0.304278	-0.160854	0.23297	1.11963	-0.30905	-0.025801	0.735356	-0.276055	-0.043832	1.13553	-0.191017	0.407581	0.663773	0.034692	0.125582		-0.783661	-0.742938	0.895125	-0.654468	-0.545143	1.1128
GDT1	0.394988				-0.407463	-0.040992	-0.039053	-0.392311	0.440444	0.541151	0.31251	-0.616577	0.214485	-0.491881	0.609891	-0.424604	-0.338796	-0.088515	-0.891805	-0.299934	-1.48108	-0.944606	0.430567	-0.80564	-0.569056	-0.856204	-0.24948	0.178771	-0.689619	0.129764	0.09804	-1.60187	-0.173931	0.203617	0.48534	-0.304943	0.279578	0.112102	-0.337016	0.110133	0.665668	-0.16837		0.112211	0.375783	-0.028762	0.642884	-0.676822	0.357613
ARN1	0.166103	-0.264642	0.023917	-0.407463		1.38328	0.573364	-0.039752	0.54215	0.830462	0.455381	0.924167	0.334761	0.324269	0.633878	0.13233	0.376788	-0.031998	0.215655	0.114685	0.045753	0.620564	0.832973	0.558922	0.459135	0.924644	-0.072296	0.537808	0.907663	0.310021	0.558981	0.353597	-0.155538	-0.376726	0.774822	-0.118857	0.62564	0.47722	0.180752	0.729174	0.302822	0.267121	-0.61042	-0.045937	-1.29665	-0.527333	-0.696464	-0.02218	-0.27845
FHN1	0.870254	-0.59145	-0.670158	-0.040992	1.38328		0.133195	-1.28354	0.747612	1.27344	0.08694	-0.039703	-0.580467	0.553338	-0.355031	-0.197267	-0.301196	0.347333	0.905926	0.845056	-1.01476	0.146241	0.28967	2.34167	0.294651	-0.525771	-0.090671	0.694735	0.298225	-0.359286	1.4666			-0.498149	1.01022	0.25058	-0.307347	0.003055	0.420971	-0.094109	0.732046	-0.056132	-0.680722	-0.001653	-1.29782	-0.906703	0.037897	1.19185	1.56158
YCF1	0.140781	-0.631227	-0.078675	-0.039053	0.573364	0.133195		0.31768	0.72291	0.124581	0.289067	-0.36561	0.516308	-0.670755	0.921049	-0.038452	0.305892	-0.622898	-0.262515	-0.548207	-0.821472	-0.687374	-0.684529	-0.376944	-0.443583	-0.283254	-0.342305	0.824352	0.063184	-0.473568	0.79065	-0.801643	-0.958625	0.306959	0.937167	0.699478	-0.225574	-0.286672	0.089169	1.12654	-0.312245	-0.330992	-0.4269	-0.350068	-1.86517	0.144012	0.382189	-0.005176	0.722477
YPQ2	1.00513	-0.922673	0.211754	-0.392311	-0.039752	-1.28354	0.31768		0.62268	-0.659712	-0.951073	0.372346	0.798409		0.817172	-0.354247	0.25088	0.576405	-0.319736	-0.334671	-0.1402	0.118805	0.474254	-0.528444	-0.08685	-0.253729	-0.197202	-0.300061	1.11578	1.51063	-0.384298	-0.071014	-0.600803		1.00801	0.745119	-1.08247	-0.640575	-0.403158	-0.094619	-0.748576	-0.19217	-0.835979	-0.136895	-3.26567	-0.169128	0.028424	0.25673	0.583086
AAC1	-0.610743	-0.014824	-0.107325	0.440444	0.54215	0.747612	0.72291	0.62268		0.605509	1.20621	0.059605	0.293887	-0.256876	1.08897	-0.3743	0.345437	0.694227	0.330218	-0.184405	-0.543831	0.519954	0.870323	0.301435	1.15684	-0.175834	0.062863	0.346009	0.499014	-0.867721	-0.348897	-1.03058	-0.155279	-0.098718	-0.075644		0.177245	-0.083331	-0.425703	-0.347169	-0.139642	-0.274155	0.203317	0.376214	-0.533088	0.006074	-0.356604	-0.629595	0.208974
GPI14	-0.633533	0.678295	0.685018	0.541151	0.830462	1.27344	0.124581	-0.659712	0.605509		1.76818	-0.272627	-0.203239	0.645237	0.143708	-0.801054	-0.032463	0.522018	-0.133772	0.773552	-0.220628	-0.093337	-1.03037	-0.076113	0.439727	0.235514	-0.373556	-0.561555	1.98069	-0.348591	-0.467403	1.56961	-0.076539	-0.211746		0.878247	0.014209	-0.391145	-0.109543	0.482182	-0.366272	-0.420742	0.190648	-0.255949	-2.93491	-0.499485	0.233599	1.20749	0.616148
GPR1	0.268767	-1.86128	0.656942	0.31251	0.455381	0.08694	0.289067	-0.951073	1.20621	1.76818		0.410094	1.01105	0.813044	0.205629	-0.578136	0.482059	0.486836	-0.729705	0.2236	-0.801505	-0.390496	0.193078	-1.03062	1.39625	0.380316	-1.2651	-0.644246	0.711401	-0.166056	0.422238	-1.26386	-0.2872	-0.061406	-0.747549	-1.12469	-0.071417	0.072907	-0.867537	-0.057966	0.451017	0.149194	-0.200133	0.235663	0.513857	0.062829	1.62102	-0.55475	0.595118
ALE1	0.746419	1.50974	-0.42816	-0.616577	0.924167	-0.039703	-0.36561	0.372346	0.059605	-0.272627	0.410094		0.714438	0.340889	-0.12609	-0.548817	0.726941	0.082499			1.21878	0.340178	0.083673	0.046894	0.332126	0.800253	0.153526	0.580056			0.971972	0.875103	0.834367	0.082529	-0.363925	-0.452186	0.297637	0.303571	-0.408719		0.637981	0.318858	0.63342	0.139462	-0.454822	0.160548	-0.66424	-0.537938	1.25984
AQY1	0.812417	0.633065	0.088619	0.214485	0.334761	-0.580467	0.516308	0.798409	0.293887	-0.203239	1.01105	0.714438		0.182921		0.319154	0.287269	-0.452251	0.032064	-1.20874	-0.639986	-0.03312	-0.316042	0.107067	-0.273856	0.447522	-0.58149	-0.098014	0.474107	-0.70125	0.506814	-1.18241	-0.412611	-0.488079	0.163523	0.305719	0.011323	0.186319	-0.214429	0.184671	0.167635	-0.143343	-0.633439	-0.241806	-0.087586	-0.27556	-0.514367	-0.173018	1.01626
HXT3	-0.493239	-0.756493	0.071474	-0.491881	0.324269	0.553338	-0.670755		-0.256876	0.645237	0.813044	0.340889	0.182921		0.074028	0.368875	-0.444757	0.278048	1.22668	0.250399	-0.327839	0.11736	-0.346916	-0.015356	-0.598595	-0.785162	0.896859	0.030995	0.087624	-0.037229	-0.165103	0.582965	-0.132367		-0.045941	-0.134602	-0.041607	0.274007	-0.542361	0.77337	-0.171709	0.165319	-1.61934	0.976849	-0.614334	0.429008	0.209815	-0.629424	-0.16029
TPO3	-0.071696	0.235788	-0.906681	0.609891	0.633878	-0.355031	0.921049	0.817172	1.08897	0.143708	0.205629	-0.12609		0.074028		-1.08942	0.453309	-0.205601	-0.563198	-0.767605	-0.585858	0.115665	0.712591	0.202416	-0.212006	0.062142	-0.661824	0.507101	0.013842	0.305104	0.63591	-0.222722	-1.06988	0.945681	0.085685	1.47796	0.630258	0.159237	0.407783	-0.434998	-0.594656	0.514003	0.188108	-0.414875	0.397001	-0.54419	-0.202807	0.219838	-0.266848
ASI2	-0.276089	0.465516	-0.280563	-0.424604	0.13233	-0.197267	-0.038452	-0.354247	-0.3743	-0.801054	-0.578136	-0.548817	0.319154	0.368875	-1.08942		0.173326	0.619356	-0.802646	0.262638	0.022405	-0.395232	-0.166014	-0.301543	-0.637251	0.236772	0.274188	0.233767	-0.686963	-0.714657	0.114969	-1.43315	-0.825191	-0.464732	0.923905	-0.089793	0.026028	-0.259771	-0.589794	-0.282058	0.431365	-0.229093	0.49867	0.955568	0.351582	-0.877048	0.73637	0.245991	-0.032899
RSN1	0.018707	-0.549168	-1.1613	-0.338796	0.376788	-0.301196	0.305892	0.25088	0.345437	-0.032463	0.482059	0.726941	0.287269	-0.444757	0.453309	0.173326		0.706571	-0.782244	0.214561	-0.853041	-0.422945	-0.00479	-0.885365	-1.55371	-0.422616	0.06101	-0.14769	0.671711	-0.069295	0.368358	-0.037816	-0.067173	-0.480732	-0.833834	-0.428594	0.016996	-0.180231	-0.009862	0.447803	-0.356063	0.834499	0.242727	-0.12784	0.522612	0.263023	0.63943	-0.169207	0.609856
PHO91	-0.617503	-0.205382	-1.01187	-0.088515	-0.031998	0.347333	-0.622898	0.576405	0.694227	0.522018	0.486836	0.082499	-0.452251	0.278048	-0.205601	0.619356	0.706571		-0.203186	0.312686	-0.79402	-1.03459	-0.471462	-0.666106	-0.539285	0.37222	0.213527	-1.2124	-0.459247	0.371927	0.726864	0.019462	-0.142146	0.058117	0.308211	-0.286607	-0.633774	0.427731	-0.049159	-0.512986	0.668846	0.21314	0.10044	-0.846262	-0.767284	0.909806	-0.547118	0.189664	-0.307269
PNS1	-1.32312	-0.788083	-0.68626	-0.891805	0.215655	0.905926	-0.262515	-0.319736	0.330218	-0.133772	-0.729705		0.032064	1.22668	-0.563198	-0.802646	-0.782244	-0.203186			0.397781	2.08881	1.58968	0.197086	-0.795714	0.09193	-0.494025	-0.073875			-0.507804	-0.982451	-0.324145	-0.356182	-0.354132	0.85908	-0.097232	-0.06253	0.070009		-0.259902	-0.011318	-0.336902	-0.37465	-1.27103	-1.13452	0.545041	-0.401117	0.41987
SEY1	-0.088755	-0.301257	-0.087062	-0.299934	0.114685	0.845056	-0.548207	-0.334671	-0.184405	0.773552	0.2236		-1.20874	0.250399	-0.767605	0.262638	0.214561	0.312686			-0.184281	0.28948	0.306058	0.146332	-1.58336	0.158446	-0.065296	-0.618874			0.211169	-0.167483	-0.710542	-0.616976	0.587943	0.298155	-0.624109	-0.231175	-0.17604		-0.023421	0.075657	-0.338663	-0.544819	-0.558086	-0.977633	-0.080519	0.175963	0.490094
SEC62	-0.557975	-0.644202	-0.338935	-1.48108	0.045753	-1.01476	-0.821472	-0.1402	-0.543831	-0.220628	-0.801505	1.21878	-0.639986	-0.327839	-0.585858	0.022405	-0.853041	-0.79402	0.397781	-0.184281				0.136483	0.441912	-0.345716	-0.626551	0.360831	0.297972	0.286134	0.906388	-0.315242	-0.418383	-0.037711	0.108417	0.30289	-0.192306	0.215583	1.00427	-1.82477	-0.437402	0.169009	-0.371077	-0.387597	-1.38106	-0.319303	-0.094626	1.10151	0.189776
SSU1	0.270869	-0.559542	0.076456	-0.944606	0.620564	0.146241	-0.687374	0.118805	0.519954	-0.093337	-0.390496	0.340178	-0.03312	0.11736	0.115665	-0.395232	-0.422945	-1.03459	2.08881	0.28948				0.040139	-1.57215	0.097495	-0.057861	-0.643135	0.918432	-0.134235	0.196492	0.288707	-0.542164	0.119034	-0.361962	-0.315834	-0.22597	0.743077	0.563896	0.462575	0.07954	-0.145764	0.46237	-0.018059	0.126777	-0.487366	-0.511614	-0.62794	0.211952
YDC1	-0.535466	-0.179356	-0.161966	0.430567	0.832973	0.28967	-0.684529	0.474254	0.870323	-1.03037	0.193078	0.083673	-0.316042	-0.346916	0.712591	-0.166014	-0.00479	-0.471462	1.58968	0.306058				-1.21622	-0.095083	-0.856314	-0.366874	-0.186162	1.33591	0.273104	0.631394	0.109544	-0.624252	0.22762	0.565708	0.266143	-0.242123	0.73354	-0.334758	0.291323	-0.50586	0.134691	-0.579957	-0.220342	-1.09597	-1.08658	0.071028	0.305286	0.596405
MCH2	-0.486735	0.116944	0.141212	-0.80564	0.558922	2.34167	-0.376944	-0.528444	0.301435	-0.076113	-1.03062	0.046894	0.107067	-0.015356	0.202416	-0.301543	-0.885365	-0.666106	0.197086	0.146332	0.136483	0.040139	-1.21622		-0.13683	0.072089	0.253742	0.048324	1.00968	-0.737363	0.239641	0.291398	-0.369385	0.026858	-1.27379	0.504165	-0.488984	0.275595	0.566572	0.019353	-0.213452	-0.037543	-0.4735	0.833778	0.114607	1.58112	-0.929638	-0.182449	0.046064
ATG22		-0.135961	0.706167	-0.569056	0.459135	0.294651	-0.443583	-0.08685	1.15684	0.439727	1.39625	0.332126	-0.273856	-0.598595	-0.212006	-0.637251	-1.55371	-0.539285	-0.795714	-1.58336	0.441912	-1.57215	-0.095083	-0.13683		-0.672634	-0.363347	-0.203907	0.338714	0.366818	0.490285	-1.03576	-0.479268	0.392706	0.609371	0.818642	0.69022	-0.487786	-0.561954	-0.422543			0.6127		-0.247804			0.192867
YOR1	-0.564474	0.107886	-0.227974	-0.856204	0.924644	-0.525771	-0.283254	-0.253729	-0.175834	0.235514	0.380316	0.800253	0.447522	-0.785162	0.062142	0.236772	-0.422616	0.37222	0.09193	0.158446	-0.345716	0.097495	-0.856314	0.072089	-0.672634		-0.068777	0.269973	-0.376848	-0.367886	0.39626	0.85256	0.988218	-0.359774	-0.978286	-0.847778	-0.702928	-0.191103	-0.669194	0.134878	-1.76027	-0.244155	0.007228	0.308347	-2.40458	-0.626382	0.172701	0.518641	-0.292495
IZH4	-0.267858	0.060088	0.073304	-0.24948	-0.072296	-0.090671	-0.342305	-0.197202	0.062863	-0.373556	-1.2651	0.153526	-0.58149	0.896859	-0.661824	0.274188	0.06101	0.213527	-0.494025	-0.065296	-0.626551	-0.057861	-0.366874	0.253742	-0.363347	-0.068777			-0.26074	0.147701	0.399078	0.094868	0.036775	-0.073472		0.3505	0.170278			0.270616	0.926047		-0.181227	0.176896	0.799527	0.229915	0.224211	0.310337	-0.544285
UGA4	-0.206032	0.237575	0.304278	0.178771	0.537808	0.694735	0.824352	-0.300061	0.346009	-0.561555	-0.644246	0.580056	-0.098014	0.030995	0.507101	0.233767	-0.14769	-1.2124	-0.073875	-0.618874	0.360831	-0.643135	-0.186162	0.048324	-0.203907	0.269973			-0.18973	0.053564	0.186439	-0.94122	-0.624681	0.06602		-0.172627	0.284132			-0.343161	0.25224		0.181036	0.217868	-1.2062	-0.552539	-0.171792	0.252816	-0.389565
NRT1	0.190731	-0.197092	-0.160854	-0.689619	0.907663	0.298225	0.063184	1.11578	0.499014	1.98069	0.711401		0.474107	0.087624	0.013842	-0.686963	0.671711	-0.459247			0.297972	0.918432	1.33591	1.00968	0.338714	-0.376848	-0.26074	-0.18973		-0.129035	0.659087	-0.718144	-0.549946	-0.76624	-1.00642	-0.12831	0.807952	-0.180789	-0.342439	-0.094664	1.18782	-0.192973	0.051617	0.581969	0.271519	0.419919	-0.175766	0.620501	0.576581
THI72	-0.285357	1.31808	0.23297	0.129764	0.310021	-0.359286	-0.473568	1.51063	-0.867721	-0.348591	-0.166056		-0.70125	-0.037229	0.305104	-0.714657	-0.069295	0.371927			0.286134	-0.134235	0.273104	-0.737363	0.366818	-0.367886	0.147701	0.053564	-0.129035		0.730944	0.080823	0.222448	0.238269	-0.42428	-0.112451	-0.086132	0.187554	-0.15167		-0.817411	-0.079754	-0.381645	-0.08317	-0.30001	0.29501	0.15967	0.409323	1.06655
YGL140C	0.609197	-0.222401	1.11963	0.09804	0.558981	1.4666	0.79065	-0.384298	-0.348897	-0.467403	0.422238	0.971972	0.506814	-0.165103	0.63591	0.114969	0.368358	0.726864	-0.507804	0.211169	0.906388	0.196492	0.631394	0.239641	0.490285	0.39626	0.399078	0.186439	0.659087	0.730944		-0.547578	-0.117036	0.652138	-2.24694	-0.632568	-0.523425	-0.288059	0.218256	1.10571	0.014192	-0.853028	-0.192452	-0.47064	-1.05022	-0.6307	-0.561041	-0.286664	0.546445
ORM1	-0.465669	0.026988	-0.30905	-1.60187	0.353597		-0.801643	-0.071014	-1.03058	1.56961	-1.26386	0.875103	-1.18241	0.582965	-0.222722	-1.43315	-0.037816	0.019462	-0.982451	-0.167483	-0.315242	0.288707	0.109544	0.291398	-1.03576	0.85256	0.094868	-0.94122	-0.718144	0.080823	-0.547578			-1.26875	0.200566	0.183622	-0.308754	-0.446336	0.256309	-0.12069	-1.12992	-0.968822	1.05436	-0.939182	0.542872	0.401365	0.866314	1.03446	-0.902561
BUD9	-0.303227	0.307393	-0.025801	-0.173931	-0.155538		-0.958625	-0.600803	-0.155279	-0.076539	-0.2872	0.834367	-0.412611	-0.132367	-1.06988	-0.825191	-0.067173	-0.142146	-0.324145	-0.710542	-0.418383	-0.542164	-0.624252	-0.369385	-0.479268	0.988218	0.036775	-0.624681	-0.549946	0.222448	-0.117036			0.474887	-0.256327	-1.24877	-0.378809	0.310704	-0.262038	-0.281591	-0.691376	0.491686	-1.10562	-1.42936	-0.81861	-0.755057	-0.047265	0.195718	0.409151
YDR338C	0.536954	0.850744	0.735356	0.203617	-0.376726	-0.498149	0.306959		-0.098718	-0.211746	-0.061406	0.082529	-0.488079		0.945681	-0.464732	-0.480732	0.058117	-0.356182	-0.616976	-0.037711	0.119034	0.22762	0.026858	0.392706	-0.359774	-0.073472	0.06602	-0.76624	0.238269	0.652138	-1.26875	0.474887		-0.430845	-0.321367	-0.449683	-0.189654	0.094427	-1.76683	-0.887212	1.24898	-0.685707	0.05783	-0.520413	0.266715	0.202703	0.001674	-0.085344
ILM1	0.383563	2.79814	-0.276055	0.48534	0.774822	1.01022	0.937167	1.00801	-0.075644		-0.747549	-0.363925	0.163523	-0.045941	0.085685	0.923905	-0.833834	0.308211	-0.354132	0.587943	0.108417	-0.361962	0.565708	-1.27379	0.609371	-0.978286			-1.00642	-0.42428	-2.24694	0.200566	-0.256327	-0.430845		-2.61958	-0.643431			0.650936	-1.07543		0.300197	0.226834	1.08156	0.76506	2.58334	2.55519	1.92213
STV1	0.142773	-0.082207	-0.043832	-0.304943	-0.118857	0.25058	0.699478	0.745119		0.878247	-1.12469	-0.452186	0.305719	-0.134602	1.47796	-0.089793	-0.428594	-0.286607	0.85908	0.298155	0.30289	-0.315834	0.266143	0.504165	0.818642	-0.847778	0.3505	-0.172627	-0.12831	-0.112451	-0.632568	0.183622	-1.24877	-0.321367	-2.61958		-0.597676	-0.37722	-0.476849	-0.156723	0.524906	-0.244749	0.419085	0.766731	-0.440217	-0.751324	-0.268831	-0.048486	-0.954813
HXT8	1.12651	-0.027998	1.13553	0.279578	0.62564	-0.307347	-0.225574	-1.08247	0.177245	0.014209	-0.071417	0.297637	0.011323	-0.041607	0.630258	0.026028	0.016996	-0.633774	-0.097232	-0.624109	-0.192306	-0.22597	-0.242123	-0.488984	0.69022	-0.702928	0.170278	0.284132	0.807952	-0.086132	-0.523425	-0.308754	-0.378809	-0.449683	-0.643431	-0.597676			0.97373	-0.056058	-0.03035	-0.060547	-0.814233	0.001401	-0.917937	-0.4631	0.128565	0.332543	1.11033
OPT1	0.215127	-0.366601	-0.191017	0.112102	0.47722	0.003055	-0.286672	-0.640575	-0.083331	-0.391145	0.072907	0.303571	0.186319	0.274007	0.159237	-0.259771	-0.180231	0.427731	-0.06253	-0.231175	0.215583	0.743077	0.73354	0.275595	-0.487786	-0.191103			-0.180789	0.187554	-0.288059	-0.446336	0.310704	-0.189654		-0.37722				-0.278109	-0.355169		-0.193197	-0.298034	-0.07915	-0.590347	0.307283	-0.296617	0.421307
YKR073C	1.07003	-0.204726	0.407581	-0.337016	0.180752	0.420971	0.089169	-0.403158	-0.425703	-0.109543	-0.867537	-0.408719	-0.214429	-0.542361	0.407783	-0.589794	-0.009862	-0.049159	0.070009	-0.17604	1.00427	0.563896	-0.334758	0.566572	-0.561954	-0.669194			-0.342439	-0.15167	0.218256	0.256309	-0.262038	0.094427		-0.476849	0.97373			-0.360164	-0.424542		0.898932	-0.189669	-0.282421	-0.301889	-0.217252	-0.27243	0.420678
SEC63	0.077732	0.00378	0.663773	0.110133	0.729174	-0.094109	1.12654	-0.094619	-0.347169	0.482182	-0.057966		0.184671	0.77337	-0.434998	-0.282058	0.447803	-0.512986			-1.82477	0.462575	0.291323	0.019353	-0.422543	0.134878	0.270616	-0.343161	-0.094664		1.10571	-0.12069	-0.281591	-1.76683	0.650936	-0.156723	-0.056058	-0.278109	-0.360164		0.506057	0.303475	1.17155	0.06844	0.317987	-0.309993	-0.152064	0.397967	-0.074952
ADP1		0.095471	0.034692	0.665668	0.302822	0.732046	-0.312245	-0.748576	-0.139642	-0.366272	0.451017	0.637981	0.167635	-0.171709	-0.594656	0.431365	-0.356063	0.668846	-0.259902	-0.023421	-0.437402	0.07954	-0.50586	-0.213452		-1.76027	0.926047	0.25224	1.18782	-0.817411	0.014192	-1.12992	-0.691376	-0.887212	-1.07543	0.524906	-0.03035	-0.355169	-0.424542	0.506057			0.698685		0.233144			0.76279
HSP30		-0.033721	0.125582	-0.16837	0.267121	-0.056132	-0.330992	-0.19217	-0.274155	-0.420742	0.149194	0.318858	-0.143343	0.165319	0.514003	-0.229093	0.834499	0.21314	-0.011318	0.075657	0.169009	-0.145764	0.134691	-0.037543		-0.244155			-0.192973	-0.079754	-0.853028	-0.968822	0.491686	1.24898		-0.244749	-0.060547			0.303475			0.34311		-0.302577			-0.059429
YBR287W	-0.169777				-0.61042	-0.680722	-0.4269	-0.835979	0.203317	0.190648	-0.200133	0.63342	-0.633439	-1.61934	0.188108	0.49867	0.242727	0.10044	-0.336902	-0.338663	-0.371077	0.46237	-0.579957	-0.4735	0.6127	0.007228	-0.181227	0.181036	0.051617	-0.381645	-0.192452	1.05436	-1.10562	-0.685707	0.300197	0.419085	-0.814233	-0.193197	0.898932	1.17155	0.698685	0.34311		0.487587	-0.428629	-0.173878	1.95549	0.896826	1.1504
YCR007C		-0.452647	-0.783661	0.112211	-0.045937	-0.001653	-0.350068	-0.136895	0.376214	-0.255949	0.235663	0.139462	-0.241806	0.976849	-0.414875	0.955568	-0.12784	-0.846262	-0.37465	-0.544819	-0.387597	-0.018059	-0.220342	0.833778		0.308347	0.176896	0.217868	0.581969	-0.08317	-0.47064	-0.939182	-1.42936	0.05783	0.226834	0.766731	0.001401	-0.298034	-0.189669	0.06844			0.487587		-1.18736			0.61205
GNP1	-0.796282	-1.24752	-0.742938	0.375783	-1.29665	-1.29782	-1.86517	-3.26567	-0.533088	-2.93491	0.513857	-0.454822	-0.087586	-0.614334	0.397001	0.351582	0.522612	-0.767284	-1.27103	-0.558086	-1.38106	0.126777	-1.09597	0.114607	-0.247804	-2.40458	0.799527	-1.2062	0.271519	-0.30001	-1.05022	0.542872	-0.81861	-0.520413	1.08156	-0.440217	-0.917937	-0.07915	-0.282421	0.317987	0.233144	-0.302577	-0.428629	-1.18736		-0.597106	-0.905957	-0.301755	-1.4966
VBA3	-0.359699	0.1941	0.895125	-0.028762	-0.527333	-0.906703	0.144012	-0.169128	0.006074	-0.499485	0.062829	0.160548	-0.27556	0.429008	-0.54419	-0.877048	0.263023	0.909806	-1.13452	-0.977633	-0.319303	-0.487366	-1.08658	1.58112		-0.626382	0.229915	-0.552539	0.419919	0.29501	-0.6307	0.401365	-0.755057	0.266715	0.76506	-0.751324	-0.4631	-0.590347	-0.301889	-0.309993			-0.173878		-0.597106			0.799274
CWH43		0.631363	-0.654468	0.642884	-0.696464	0.037897	0.382189	0.028424	-0.356604	0.233599	1.62102	-0.66424	-0.514367	0.209815	-0.202807	0.73637	0.63943	-0.547118	0.545041	-0.080519	-0.094626	-0.511614	0.071028	-0.929638		0.172701	0.224211	-0.171792	-0.175766	0.15967	-0.561041	0.866314	-0.047265	0.202703	2.58334	-0.268831	0.128565	0.307283	-0.217252	-0.152064			1.95549		-0.905957			0.405103
ECM33	-0.519377	-0.479914	-0.545143	-0.676822	-0.02218	1.19185	-0.005176	0.25673	-0.629595	1.20749	-0.55475	-0.537938	-0.173018	-0.629424	0.219838	0.245991	-0.169207	0.189664	-0.401117	0.175963	1.10151	-0.62794	0.305286	-0.182449	0.192867	0.518641	0.310337	0.252816	0.620501	0.409323	-0.286664	1.03446	0.195718	0.001674	2.55519	-0.048486	0.332543	-0.296617	-0.27243	0.397967	0.76279	-0.059429	0.896826	0.61205	-0.301755	0.799274	0.405103		1.07666
RER1		0.553683	1.1128	0.357613	-0.27845	1.56158	0.722477	0.583086	0.208974	0.616148	0.595118	1.25984	1.01626	-0.16029	-0.266848	-0.032899	0.609856	-0.307269	0.41987	0.490094	0.189776	0.211952	0.596405	0.046064		-0.292495	-0.544285	-0.389565	0.576581	1.06655	0.546445	-0.902561	0.409151	-0.085344	1.92213	-0.954813	1.11033	0.421307	0.420678	-0.074952			1.1504		-1.4966			1.07666
YCL002C		0.935224	1.34375	0.608264	-0.209981	0.745771	-0.063232	0.836225	0.295062	1.4356	0.534103	0.150747	0.621269	0.057789	0.289738	1.41852	-0.429701	0.800831	0.171782	0.596776	-0.443183	0.77536	0.54225	0.26234		-0.99625	0.366939	0.540262	-0.309573	0.440781	-0.288542	-0.468278	-0.343778	-0.104266	1.71907	-0.036513	1.13506	0.620829	0.405211	-0.59452			-0.141152		-0.870765			0.875282
ECM34	0.962125	-0.279636	1.53064	0.429319		1.69516	0.725267	-1.5866	0.683894	1.19012	0.59793	0.201437	-0.909097	0.555803	1.02096	0.806676	-0.157586	0.394182	-0.563952	1.29355	-2.46681	0.486238	-3.12623	-0.498478	1.59997	1.67957	-0.660909	1.58904	0.493026	1.43933	1.34167	0.137006	-0.148593	-1.00148	-0.496405	0.323567	1.2408	-0.848634	0.421517	0.670533	-0.807247	0.459974	-0.246841	0.663444	1.02558	-0.149735	0.938234	0.567955	0.813603
SEO1	-0.1007	-0.401612	-0.120633	-0.620525	-0.726269	0.139463	0.705938	0.624766	0.120345	0.517017	-0.772081	0.760231	-0.342297	0.580277	0.820602	0.744304	0.399274	1.11299	-0.502485	0.471375	-0.064952	0.285914	0.422259	0.774952	0.317371	0.126786	0.443287	0.107608	0.928717	0.069356	0.016102	0.179599	0.278231	-0.43738	1.34341	0.149932	0.345599	0.164398	0.967746	1.21674	-0.099067	-0.133909	-0.092483	0.673329	-0.799275	-0.329227	-0.244889	0.76148	-0.46049
SMF3	0.663867	-0.411888	-0.496334	-0.724686	-0.037745	-0.231558	0.67489	0.836674	0.603323	0.077804	0.967667	0.616958	0.427462	-0.199845	-0.607966	1.10596	0.458918	0.153203	-0.668295	-0.665569	0.63274	-0.267489	0.182936	-0.342134	1.87034	-0.357459	0.369462	0.185816	0.36969	0.094231	-0.607589	-0.406649	-0.661457	0.012619	-0.304661	0.353575	-0.388278	0.738645	0.3143	1.30368	0.29824	0.399711	0.34549	0.205925	-2.68626	0.454045	0.394538	0.009772	0.776339
FRE2	-0.241845	0.56581	-0.431713	-0.196613	1.57561	1.73687	-0.487145	0.103515	-0.21703	-0.032613	-0.660934	0.17985	0.942941	0.639939	0.191606	-1.16174	-0.84847	0.018167	0.844855	-0.012501	0.973569	-0.10177	-0.002075		0.081616	-0.111136	0.139293	-0.586384	0.125463	0.217362	0.080974	0.643569	0.030794	1.41663	3.42448	-0.76176	-0.367853	-0.313478	-0.24178	-0.06965	-0.718302	0.866983	-0.109231	0.647133	2.88422	0.125879	-0.080731	-0.224008	-0.900217
PTR2	0.518239	0.817117	0.96462	0.946002	0.888727	0.917999	0.264974	0.468586	0.144299	0.878942	-0.039015	0.716058	0.097923	0.682821	0.726815	0.437562	1.17199	0.739888	0.301348	0.380173	0.263522	0.457646	0.49165	0.7232	0.216489	0.218594	-0.221024	0.01023	0.278487	0.087878	-0.146874	0.524008	0.19207	0.179681	1.508	-0.246295	1.11142	-0.110359		0.156117	-0.200782	-0.529637	0.028591	0.371701	0.280816	0.114033	-0.895424	0.008384	-0.077733
TIM22	0.339009	0.632777	0.161294	0.892461	0.267936	-0.322486	0.777771	0.57212	0.633514	0.723507	1.15786	-0.179695	0.733644	0.908841	-0.266434	0.50081	0.490233	-0.365708	-0.429688	-0.056259	0.696461	0.067178	0.419263	0.313452	0.555715	0.284092	0.144974		0.297879	-0.425196	0.33012	1.4489	0.737882	-0.34151	2.18303	0.371316	0.768912	1.15803	0.755226	-0.566358	0.286573	0.103973	-0.115662	-0.747466	1.60556	1.17481	-0.257953	-0.327166	-0.676072
PEX28	1.4118	0.635785	1.43951	1.05793	0.543824	0.095541	-0.234431	-0.23838	-0.378645	0.053086	0.142884	-0.130577	0.052922	0.809908	-0.03147	0.364614	-0.381405	0.305813	-0.41414	0.057104	0.836229	0.414304	0.052958	-0.182593	-0.143606	-0.730911	1.4874	0.412763	0.016887	0.702266	0.65679	0.314605	0.009661	0.441757	0.718673	0.718281	1.24715	1.2013	0.95595	0.44867	0.962765	0.304668	0.750219	0.706773	0.934553	0.697856	-0.157577	0.474575	0.362577
YSP1	0.830498	1.02951	0.841489	1.03611	1.14097	0.997868	0.310586	0.472185	0.600422	1.15227	-0.108815	0.190073	0.562181	0.161833	0.58583	0.359849	-0.247861	0.101901	0.396694	0.840361	0.363287	-0.020928	0.246455	0.351815	-0.149017	0.642233	0.581848	-0.229872	0.840761	0.129395	0.806712	-0.106409	0.398378	-0.520807	2.93737	0.324476	0.686978	2.04523	0.779338	0.7485	0.734875	-0.090197	-0.100557	0.033175	0.69054	0.343861	-0.445738	-0.604176	0.636321
ATO2	-0.386386	-0.373509	-0.185173	-0.033292	-0.015025	-1.07436	-0.259807	0.235691	0.327649	-0.510659	-0.141161	0.819679	-0.085795	-0.022736	0.258413	0.17498	-0.206528		-0.098547	0.150596	0.55163	0.157063	-0.298662	-0.524816	-0.537278	-0.274475	-0.150728	-0.090436	0.513601	0.046817	-0.015884	0.655064	0.206894	-0.936727	-0.578509	-0.73995	-0.462687	0.201928	-0.39498	-0.409951	0.121474	-0.119787	0.379866	0.23574	-0.655603	-0.196697	-0.64729	0.301722	-0.483
ESBP6	0.357294	-0.513939	0.056266	0.22938	0.086665	0.776707	-0.087955	-0.219693	-0.465399	0.674068	-1.26688	0.178351	1.4032	1.89175	0.23012		0.92496	-0.383321	1.23144	1.03505	-1.12269	-0.283213	-1.01004	-0.406106	-1.03128	-0.532804	-0.104105	-0.386162	-0.167173	0.038531	-0.381754	0.125092	-0.362824	0.850667	0.897473	-0.031707	-0.004134	-0.565713	-0.246127	-0.152416	-0.57905	-0.438394	-0.857982	-1.07977	0.638688	-0.219903	-0.763483	-0.321838	0.475083
COS1	-0.766761	0.149833	-0.336866	-0.218471	-0.517531	1.04672	0.498078	-0.93156	0.304977	-0.283582	-0.02107	-0.124577	-0.276953	-0.49694	-0.003916	0.3384	0.010868	-0.142622	0.771328	-0.117316	-0.766455	-0.421832	-0.815843	0.690463	0.924693	0.086597	-0.073248	-0.079593	0.98586	0.095826	0.099194	0.219688	0.236606	-0.412334	-0.92391	0.322387	-0.066466	-1.2e-05	-0.373061	0.61574	-0.303177	0.60448	0.202632	-0.803469	0.289952	0.262611	0.279648	0.240782	-0.165712
VNX1	0.247321	0.27715	-0.125706	0.958234	-0.371204	0.338194	0.726267	-0.650418	-0.192176	-0.324076	-1.22736	0.696932	0.483839	0.834786	0.412742	-0.351743	0.776188	-0.057812	0.057969	0.163122	-0.33879	0.338543	0.564966	0.217208	-0.470835	-0.203764	-1.19592	-0.192807	0.310326	0.037006	-0.897275	-0.315584	0.932178	1.27675	-0.665273	-0.545125	0.037594	-0.091432	-0.657323	-0.008156	-0.905835	0.121062	0.489861	-0.896539	-0.197487	-1.2818	-1.53749	-0.654798	-0.157512
YMD8	-0.521949	0.051316	-0.073033	-0.276188	-0.032428	-0.306598	-0.197088	-0.164171		0.288486	-0.143291	-0.605411	-0.161768	-0.084846	0.125095	0.629869	0.581952	0.1975	-0.057713	0.117386	-0.42399	0.06283	-0.581658	-0.518722	-0.245409	-0.038174			0.17362	-0.291723	0.552555	-0.751602	0.064227	0.418878			0.564877			0.223987	0.138711		0.417539	0.539696	1.21094	-0.142742	-0.153848	-0.368204	-0.528359
YNL143C	0.295132	0.31271	0.746553	-0.137183	0.066034	1.43262	-0.206849	-0.405711	0.05921	-0.066693	0.040155	0.569749	0.307809	1.70344	0.607355		0.274554	0.335529	0.126319	0.172886	-0.027085	-0.353875	-0.377064	0.164305	-0.328819	-0.091243			0.058842	-0.497663	-0.43492	-0.34998	0.656692	0.139122		-0.150467	0.417342			-0.369674	0.147218		0.094191	-0.040125	-0.739346	-0.957235	-0.936098	0.540315	-0.79085
GPI17	-0.306484	-0.2501	-0.44353	-0.021004	0.243196	0.986105	1.71272		0.12988	-0.418519	-0.442834	1.75066	0.221806		0.233614	-0.279624	-0.798008	0.493997	-0.16925	-0.309053	2.83952	0.738189	-0.099924	0.437899	0.085277	1.34014	-0.159593	0.284868	0.114126	0.678424	0.727207	-0.563089	1.29636		2.03149	-0.858918	0.146641	-0.517397	-0.044777	-1.84397	-0.085248	0.464917	-0.208121	-0.024808		0.16335	-0.312811	-0.588029	0.793584
ERP1	0.509103	0.873716	0.163926	-1.34812	-0.95932	-0.358609	0.569825	-0.518423	0.00477	0.064022	-0.814879	0.168999	-0.383439	0.693359	-0.694762	-0.314938	0.190673	-0.198208	0.697607	-0.095839	-0.677532	0.37365	-0.165894	0.072495	-0.846144	-1.00747	-0.127136	-0.178213	-0.384518	0.278713	-0.305137	-0.011706	0.039858	-0.214741	-0.232781	-1.13474	-0.260602	-0.52455	0.257105	0.629516	0.473964	0.122041	0.197074	0.291429	-0.381677	-0.635451	0.23793	0.264509	-0.026984
BST1	-1.17363	0.450745	0.154055	0.078951	0.357841	-0.32713	0.767858	-0.649021	0.606553	-1.12898	-1.75123	0.363886	0.206102	-0.636615	0.030011	-0.521018	-0.607523	0.412776	0.283796	0.386036	1.91366	0.062827	0.308741	-1.29105	-0.469388	-0.327732	0.886887	0.212444	-0.212277	-0.297929	1.31067	1.74405	0.844824	-0.090306	-1.56398	-0.597104	0.443746	0.737107	0.218907	-0.277532	0.244854	0.82748	0.471859	-0.226798	0.125793	-0.402737	-0.709538	-2.88466	-1.08103
PER1		-0.312224	0.826778	-0.120033	-0.299673	0.579815	-0.155097	-0.437403	-0.358097	0.311923	-0.621592	0.284624	0.322393	-0.278506	-0.137682	0.009535	-0.072417	-0.349645	-0.105161	0.799506	0.139967	0.256624	0.30856	-0.23527		-0.341356			-0.262284	0.425909	0.505176	0.469218	-0.445047	-0.331171		-0.509215	0.271338			-0.382506			0.501978		-0.254953			-0.642088
GET2	0.176094	0.154049	0.87305	1.70343	-0.541007	0.813525	0.366838	0.159429	0.521299	-0.391107	-0.245277	-0.081183	-0.320098	-0.033311	-0.734343	-0.836984	0.428084	-0.491021	-0.091667	0.063699	-0.451102	-0.002271	0.032097	-0.283526	0.595258	-1.0646			1.15318	-0.05703	0.184214	0.481227	0.862677	0.600329		-0.911446	-0.455523			0.700901	0.456253		0.276658	0.315948	0.715404	0.661468	-0.127219	0.388775	-0.275457
FLC2	-0.979961	-0.323643	-0.03371	-0.137864	-0.441787	-0.336622	-0.544079	0.722034	-0.070675	0.075024	-3.40599	-0.341029	-0.285548	-0.031579	-0.113914	0.54695	-0.116422	0.078112	-1.14487	-1.41747	-0.074374	-0.330114	0.324498	-0.340507	0.680663	-0.197065	0.17882	0.0539	0.293639	0.071582	0.190228	-1.00127	-0.421627	0.187948	-0.685337	-0.211654	-0.292963	-0.174191	0.145083	-0.160305	0.828205	-0.307931	1.08537	-0.148073	-1.23032	0.505454	-0.330547	-4.21903	-0.55172
ALG8	0.143999	0.66053	0.08764	0.777367	0.697112	-0.011164	0.55249	0.401711	-0.261299	1.14146	0.480912	-0.023686	0.181428	0.14272	0.162537	-0.639276	0.471498	-0.271479			0.781216	0.666421	0.508891	0.286707	0.097847	0.620943				0.369749	1.30849	0.413674	0.260353	0.17955		-0.07539	0.538473			-0.695093	1.60523		0.813188	-0.108997	-0.0411	0.045998	0.551955	-0.122718	0.198308
ALG6	-0.08652	-0.151437	0.055114	0.194267	0.228795	0.002634	1.16893	0.113693	0.535965	-0.413104	-0.111883	0.722757	-0.453016	-0.911419	-0.678221	0.37278	-0.383192	-0.371476	1.17165	0.144158	0.185107	0.01288	-0.207303	0.444997	0.126563	0.703279	0.876099	1.19235		0.213268	-0.356356	0.606885	0.83855	0.245082	0.843691	0.289411	-0.082713	-0.64633	0.85386	0.788046	0.847019	1.11258	-0.233501	-0.496427	1.30072	0.551193	1.26138	0.127091	-0.89404
ALG3	0.743878	1.17187	0.690656	-0.184664	0.532738	-0.919427	-0.550308	-0.222493	0.360761	-0.527321	0.527354	-1.26688	0.742799	0.854363	0.156921	1.07284	0.081936	1.32112	-0.652874	0.637991	0.746503	0.793838	-0.069795	-0.776384	0.130366	-1.97504	-0.188904	-0.577224	0.772198	-0.604115	-1.18461	0.338019	-0.049747	-0.944577	1.72441	-0.278008	0.631271	-0.182365	-0.067798	-0.206245	0.215986	0.496742	0.753742	0.688037	1.10081	0.996869	0.933277	0.515243	0.435784
ALG12	0.472483	-0.12234	-0.40863	-0.462595	-0.432852	0.106554	-0.434312	-0.063755	-0.390505	0.533308	-0.514022	-0.121225	-0.895962	0.860148	-0.053287	-1.29025	-0.164298		0.351604	-0.042146	-0.887635	0.072375	-0.197294	-0.211424	-0.264522	-0.996264	0.255038	-0.638096	0.689852	0.324204	0.227127	-0.2216	-0.592535	0.24	1.49383	-1.26058	-0.388283	0.094408	-0.144232	-0.124976	-0.044264	-0.311007	-0.341712	0.204914	-0.128533	0.420393	-0.519906	0.075743	0.262873
ALG9	0.595632	-0.245314	-0.241905	0.084343	0.192665	0.390715	0.881632	-0.362496	-0.147182	0.281752	0.735166	0.31216	-0.049592	0.520426	0.747532		0.685724	1.23666	0.733845	-0.03213	0.090073	1.41029	-0.669553	0.953006	-0.890049	-0.649881	0.16451	-0.171947	0.173545	0.373059	0.698246	0.712222	-1.80707	-0.45867	1.65413	-0.600464	0.110658	0.379693	0.331414	0.759129	0.492556	-0.583025	-1.04488	1.07739	1.33895	-0.343529	0.407557	-0.859211	1.63166
DIE2	-0.493111	-0.583669	0.200372	-0.975497	-0.614525		0.202468	-0.232079	1.28116	0.47688	-0.473953	0.941605	-1.37605	0.32703	-0.064723	0.20063	0.302358	-0.192838	-0.29138	0.940008	0.485399	-0.122053	0.144416	-0.084751	0.308921		-0.124069	0.038495	-0.772477	-0.641809	-0.425866	1.7527	1.38643	0.144308	2.7576	0.404613	-1.06665	0.296026	-0.625681	-0.995011	-0.708515	-0.303117	0.945207	-0.091552	-1.32942	-0.027102	1.03624	0.669555	-0.686024
ERD1	-0.300383	-1.16753	0.127391	-0.312058	1.36686	0.225045	2.50366		1.18664	0.109545	-0.042936	0.510416	-0.218091		0.011741	0.17305	-0.100053	-0.670182	-0.649889	-0.380952	0.372834	0.612302	0.615872	-0.016976	-0.669613	0.810884	0.052359	-0.200964	0.190911	-0.25793	0.086716	-1.05138	1.03951		-0.672026	-1.55495	-1.45594	0.550921	-0.199594	0.350579	-0.534278	-0.087518	-0.622569	-0.568582		0.240112	-0.781486	0.220324	-1.21975
GUP1	0.384397	-0.096683	-0.694612	-1.53399	0.247455	0.180479	-0.805765	-1.20329	-0.840754	-0.324752	-0.74331	-1.51419	-0.959749	-1.90894	-0.941151	-1.48092	-1.59612	-1.39424	-1.62567	-1.45346	-5.25801	-1.02731	-0.543584	-1.02864	-1.16198	-2.71536	-0.62332	0.079295	-1.06224	0.003669		-0.3883	-0.308719	-0.888446	-9.34767	-2.68273	-1.45758	-1.01315	-0.976952	-0.45244	-0.431527	-0.178269	-0.657488	-0.877525	-1.95561	-0.496101	-9.93624	-6.62516	-4.12159
KRE1	-0.468418	-1.99135	-0.842081	-0.954968	0.96682	1.55029	0.035008	-0.086917	-0.252125	-1.78984	-0.183672	0.209685	0.333651	-0.709684	-0.247202	-1.14881	-0.1713	-0.532426	-0.564744	0.369874	-0.742567	-1.43901	-0.144215	-0.92641	-2.84172	-0.69073	-0.1384	-0.51022	-0.632801	-1.09058	-0.020429	0.573786	0.21464	-0.357035	-12.5879	-1.12005	-0.855684	-0.126932	-1.3434	-0.401972	-0.246841	-0.396793	-0.914481	-0.830589	0.525661	-1.343	1.56526	-1.27816	0.962527
OST3	-0.060157	-2.2753	0.141614	-0.013108	-0.270025	-0.684066	-1.17021	0.481543	-1.44953	0.214446	0.687414		-0.928321	0.794666	-0.34737	-0.749852	0.136479	-0.3156			0.824646	-0.003274	-0.238685	0.452689	-0.196258	-0.591706	-1.12334	-0.689971		-0.454423	1.27292	0.974882	0.250725	-0.130514	-6.50013	-1.40229	0.03456	-0.443651	0.318974	-1.48055	-0.946013	-0.204368	-0.893462	-0.013062	0.906005	0.340364	-1.01199	0.458713	-2.98691
STE24	-0.112143	0.147124	-1.62528	0.374463	-1.18164	0.464686	-1.03387	-1.20601	-0.200345		-0.463723	0.468675	-0.666285	-1.91483	-0.653976	-1.28287	-0.612243	-0.821694	0.372883	0.113588	-0.495618	0.630475	-0.742886	0.292278	-0.621168	0.697219	0.393159	-1.13015	0.120872	-0.698625	-0.928075	0.772588	-0.168801	-0.591668		0.240916	-0.691732	-0.73553	0.697063	0.397455	0.296159	-0.391715	-0.559975	-0.394605	-0.018185	-0.033844	0.725565	0.097953	-0.580321
OST5	1.06231	0.151004	2.57174	1.09159	0.540627	-0.454087	0.999493	0.423686	-0.337163	-0.313299	-0.498321	0.284879	0.0692	-0.158546	0.966617	-0.345913	0.479169	0.17055	0.221507	-0.668289	0.639179	0.427494	0.274023	0.247044	0.673708	0.96419	0.783688	0.760306	1.41302	0.415878		0.556619	1.59025	0.235476	-1.3632	-0.349386	0.528837	-0.692535	0.47992	1.15723	-0.471272	-0.571077	-1.06055	-0.884097	-1.35241	-0.037097	0.663015	0.964545	-0.375613
STT3	-0.152514	0.68278	-0.551414	-0.196694	-0.216091	0.056285	-0.139898	1.2873	0.129606	-0.152689	-0.316921	0.175838	-0.461423	0.124264	0.017682	-0.046457	-0.198834	-0.490442	0.102233	-0.104007	0.875158	-0.058983	0.535331	-0.29941	-0.04507	0.123683			-0.08814	0.475938	-0.132916			-0.491393		-0.022032	-0.602488			-1.45063	-0.351433		-0.275589	-0.121553	0.462198	0.675635	-0.142458	0.135934	-0.283917
SWP1	0.077527	0.359394	0.108043	0.623935	0.674984	0.608652	0.867271	0.137733		0.286304	0.451934	-0.556994	0.286129	0.159912	0.166361	-0.041247	-0.289492	0.277918	0.347113	0.262372	1.02746	0.372115	0.25111	-0.410649	-0.1798	0.068623	0.359372	0.584154	-0.637951	-1.17923	0.238173	1.36627	0.548165	0.304923	-2.71943		-1.19034	0.713904	0.962875	0.1668	0.413853	1.11015	0.39751	0.241054	0.719001	0.781916	0.198443	0.344156	-1.50652
OSW5	0.543731	-1.09475	-0.407588	0.524277	0.278588	0.587321	-0.121389	-0.329588		-0.100256	0.112385	0.0809	0.07432	-0.19739	-0.541632	0.015184	-0.638727	0.072198	0.735599	0.055029	0.255447	-1.04755	-0.200298	-0.162487	-0.928444	0.055757	-0.105962	0.012496	-0.046842	-0.141028	-0.574314	0.177144	-0.853008	-1.26359	-7.28027		-0.182196	-0.251995	-0.189596	-0.875575	-0.372602	0.338389	0.341206	-0.583252	0.2102	-0.166186	-0.480387	0.413371	-0.467969
ARV1	-0.071936	-1.99379	-0.50898	0.13001	-0.829471	-0.139938	0.313168	-0.396581	0.743926	0.305747	0.321568	-0.601316	-0.297349	-1.866	-0.162505	0.062162	0.156659	-0.007958	-1.10616	0.078463	-0.188872	-0.969749	-0.382414	-0.135597	0.012913	-0.5968	-0.475982	-0.08539	-0.885016	0.705105	-0.468149	0.319951	1.34129	-0.15027	2.10105	-1.6656	-1.00127	-0.481859	-0.356132	-0.291003	0.398198	-0.023421	-0.556347	-0.430858	-1.40156	-0.098128	-0.712308	-2.8935	0.629335
LAS21	-2.32667	0.488028	-0.516397	-0.130569	0.106414	-0.688243	0.424097	0.207794	-0.097859		-0.185401	-1.06661	-0.410909	-0.842514	-0.204266	-0.897455	-0.539095	-0.352747	-0.255475	-0.463991	-0.299453	-0.438437	0.590441	-0.929685	0.7115	-0.209234	0.095243	-0.088807	0.466838	-0.288599	0.698937	-0.659143	-1.72357	-0.130513	2.48335	-0.746151	-0.361175	-0.041933	-0.54808	-1.27497	0.141668	0.563523	0.789581	0.465537	1.38671	1.08139	-0.157455	-1.6511	-3.13811
ERV14	0.474101	0.012289	-0.471194	0.052019	0.032033	0.656485	0.96724	0.623939	0.108453	0.420588	0.324594	1.12762	0.362296	-0.571081	-0.038989	1.75358	-0.518471	0.73496	0.729627	-1.24029	-0.496953	0.191189	-0.374118	1.13471	-1.34098	-0.508397	-0.593785	-0.164303	-0.072046	-0.135576				0.446733	1.02239	-1.41918	-0.297381	0.105319	0.0458	0.478208	0.246319	1.30384	0.044863	-0.003147	0.233006	0.639559	-1.37367	-2.0079	-1.33167
PMT1	-0.409351	-0.454691	-0.09408	0.30015	-0.468806	-0.051962	0.058652	-0.508276	0.025904	0.13232		-0.244147	0.768296	-0.344068	0.204684	-0.648896	-0.50444	-0.111245	-0.67554	-0.432783	-0.519185	-0.895138	-0.685948	-0.534389	0.122077	-0.268559	0.39345	-0.344031	0.694962	0.042898	0.079842	1.05091	0.326595	0.320938	1.87005	-0.216062	-0.440939	0.173239	-0.692163	1.35387	1.59566	0.392588	0.367794	1.16082	0.559976	-0.305827	-0.91217	-0.05351	0.98617
PMT4	0.088867	-0.261197	0.245387	0.9455	-0.56934	-0.521014	-1.08282	-0.603118	-0.432824	-0.123033	-0.394042	0.874362	0.163133	0.311794	1.63764	-1.42479	-0.104423	-0.164291	0.772979	0.415822	0.351046	0.526882	-0.188486	0.310832	-0.642799	0.382042	0.104122	-0.313746	0.205612	-0.764652	0.570807	0.208588	0.91965	0.354299		-0.332431	-0.418321	-0.151203	-0.035704	0.409771	0.819633	-0.148135	-0.044949	-0.22841	0.803178	0.175248	-0.251032	-1.17416	-0.248464
ELO3	0.196247	1.32893	-0.047406	0.880714	0.029761	1.02296	0.910463	0.842966	-0.966228	0.061688	-0.19414	-0.913282	1.18724	0.695814	0.613066	-0.452609	0.660905	0.238882	0.025325	0.144264	-1.56816	0.165474	0.406713	0.646965	1.15267	-0.018702			0.864075	0.452367	0.369878	-2.2287	-0.201612	-0.140664		-0.086267	-0.041369			0.155113	-1.20809		-0.368573	0.153601	0.2548	1.18852	-0.420031	-0.054435	0.057807
SAC1	0.301002	0.909912	-0.201602	-0.757007	-0.719441	1.60815	0.245223	0.472931	-0.22918	0.092557	-0.497256	0.900297	1.66324	0.564996	-0.419274	0.156699	-0.398601	0.677247	-0.01978	-0.020272	-0.929687	0.213868	-0.143419		0.484871	-0.033863			1.20853	0.402622	-0.054372	0.218942	-0.43428	-0.070689		0.298509	0.5097			0.252997	1.26785		-0.521336	1.30786	1.03865	0.158571	1.47251	1.14037	0.718591
NHX1	0.833577	0.227752	0.482244	0.655832	0.361627	0.09486	-0.32538		0.193838	1.23584	0.934806	0.845087	0.038917	0.20429	-0.062172	0.704036	0.511141	1.47431	-0.038793	0.617862	0.18024	0.817637	0.835806	0.314319	0.430357	-0.088396			1.37444	1.04258	0.197624	0.107989	-1.2215	-0.830238		0.7709	-0.008224			0.343758	0.704786		-0.094353	0.115777		0.673173	0.563838	-0.385944	0.406882
COS6	0.116164	-1.07625	0.776929	0.03245	-0.40249	-0.038586	-0.663692	-2.60485	-0.523723	-0.63072	0.744992	-0.734672	0.507415	-1.25813	-0.315891	-0.219676	0.470511	0.003588	0.674908	0.140597	0.473562	-0.67943	-0.040559	0.546954	-0.636748		-0.458464	-0.499035	0.39916	0.468571	0.670269	-0.279721	0.085486	-0.787702	-0.235485	-0.297923	0.041181	-0.216803	-0.372976	-1.55302	0.371789	0.62253	0.061391	0.505087	0.629536	-1.10257	0.458184	-0.234323	0.110887
SCS3	0.677114	-0.417379	-0.343333	0.17403	-0.317241	-0.54005	0.818724	-0.509304	-0.202924	0.290317	-0.250795	0.221976	0.309282	0.077279	0.568329	-1.5714	-0.577688	-0.266404	0.024269	-17.9388	-0.054441	0.274073	0.24342	-0.278428	-0.104738	0.970001	-0.89295	0.620657	0.76059	0.001836		0.617775	-0.508731	-0.212252	-0.991234	1.01726	0.805012	-0.086058	0.520415	0.450134	0.256605	-0.471797	-1.06541	-1.18101	-1.05198	-0.508665	-1.19661	-0.685506	-3.32724
YDL027C	-0.119145	0.664749	0.145066	0.620232	-0.330798	0.077656	0.089253	-0.818691	0.653713	0.913242		-0.870208	0.727763	-0.459182	-0.046417	-0.209771	0.232654	-0.62438	0.078676	-0.387438	-0.184229	-0.747968	-0.523606	-0.111588	1.4701	-0.386048	0.084611	-0.370092	1.25279	-0.273073	0.135188	0.067657	-0.108969	-0.931227	-0.20013	0.253811	-0.010007	0.421971	-0.821012	0.262588	0.149637	0.101187	0.608839	0.466162	-0.260437	0.496873	-0.464975	0.012542	-0.292792
ERV41	-0.006504	0.666637	0.797431	0.799409	-0.353371	0.32692	-0.400879	-0.308447	-0.067538	0.650516	0.035089	-0.362046	-0.661419	-1.27209	-0.285472	-0.134251	-0.550201	0.499313	-0.363927	-0.151282	-0.356321	0.235877	-0.269588	-0.475485	0.039391	-0.367613	-0.453639	0.269171	-0.664032	0.362073	-0.304692	-0.318688	-1.09757	-0.060205	-0.415063	0.305732	0.122412	0.186441	0.195363	-1.30021	0.417604	0.198873	0.963383	0.739569	-0.566041	0.728347	0.563428	0.211615	0.125092
LAC1	-0.848526	-0.394609	-0.483663	-0.321317	-0.449375	-0.726093	-0.411574	-0.168197	-0.664498	0.135022	0.633463	0.733904	0.386564	-0.095527	-0.407948	-0.3225	0.297792	-0.096845	0.95735	0.785105	0.775311	-0.233526	-0.429884	0.132893	0.331622	0.774147	0.315012	-0.405927	-0.456189	-0.073147	0.176195	-0.617413	1.24121	-0.313984	0.082469	-0.261113	-0.327669	-0.92588		0.482043	0.094164	-0.454149	-0.469674	0.193693	0.897054	0.280838	-0.173026	-0.650952	-0.209199
SLC1	-0.289896	0.211248	0.046773	-0.165696	-0.055923	-0.151848	-0.031424	-0.781778	-0.17685	-1.27875		-16.6596	-0.992627	1.50378	-0.456642	-1.10902	-0.180281	0.138397	-0.511334	0.121129	-0.323364	-0.431683	-1.10065	-0.585317	0.15779	-0.339674	0.207648	0.031641	0.040412	-0.676553	-0.916931	-0.208483	-0.620328	0.427566	-0.520452	-1.06032	1.09426	0.041272	-0.060625	0.494763	-0.703117	0.600297	0.276009	1.26548	1.29256	1.04452	1.59424	0.96303	0.535881
CHO1	1.09153	1.06254	0.894812	1.3192	0.563591	1.39645	1.51826	1.09492	-0.627874	-0.203529	0.190789	1.2159	1.62139	0.647796	0.75088	1.10874	0.164426	1.456	0.576262	0.756796	0.867756	1.25227	1.08208	0.31501	-0.066217	0.707302	0.212694	0.66235	-0.025555	1.18422	-0.334271	-1.33477	0.342496	0.701717	2.14174	-0.702757	0.430233	0.410264	-0.028018	0.327842	-0.292647	0.572298	0.789271	-0.505416	1.51656	0.057823	0.680775	0.722123	0.289641
DLT1	0.971306	0.648367	0.437525	0.177344	-0.020727	0.703811	0.387442	0.732053		1.26846	0.786434	-0.406205	0.26051	0.084624	0.099392	0.124158	0.262352	-0.500522	-0.622641	-0.474328	-0.794676	-0.549425	-0.460196	-0.389153	0.254449	-0.406599	-1.78648	0.586422	-1.12711	-0.688869	-0.169065	0.120269	0.668369	0.384356	-1.5228		-0.213412	-0.241963	-0.219886	-0.283736	0.430703	0.931027	0.234157	0.123909	0.614989	0.916638	0.115241	-0.38204	-0.728115
SVP26	1.18647	0.280262	0.498288	0.899722	1.01117	0.519251	0.628837	0.888793	0.20105	0.156604	0.164726	-0.44612	0.315785	0.200772	0.430145	-0.538441	-0.02447	-0.095092	-0.32287	-0.438349	0.678623	-0.091875	-0.186021	-0.067534	0.684777	-0.707386	0.822707	-0.568933	0.092724	-0.371673	0.055081	0.737544	0.130009	-0.163348	2.09628	0.676993	0.936959	0.231304	0.429063	0.661447	0.842741	-0.481484	-0.122142	-0.327465	0.862562	0.535028	0.638532	0.494369	-0.753678
YPR153W	0.29804	0.00675	-0.930492	0.134198	-0.048809	0.540996	0.700394	0.040354	0.312309	0.548419	0.448962	-0.120162		-0.739271		-0.225608	-0.450473	-0.017212	0.032354	-0.941539	0.113363	-0.331768	-0.022476	1.21794	-1.37511	-0.297363	-0.302935	-0.343807	0.783291	-0.013581	0.319269	0.893041	0.173912	-0.507882	-0.010403	-0.591872	-0.805697	0.129942	-0.509829	-0.197351	-0.538028	-0.32017	-0.024251	0.331711	-0.093523	0.034377	-0.272406	0.013704	0.001508
FET4	-0.374903	-0.002247	0.063021	0.221921	-0.07094	-0.798746	-0.346815	0.293347	0.761585	-0.933603	-0.180028	-0.617514	-0.708042	0.179579	0.40346	0.101334		-0.230077	0.239972	0.165771	-0.205218	0.185433	0.276254	-0.285896	-0.692399	-0.882017	-0.1379	0.133984	-0.136992	-0.018191	0.161647	-0.296558	-0.818899	-0.416243	0.156746	0.685267	-0.810044	-0.443735	-0.455872	0.251208	0.705775	-0.564484	0.276516	0.050666	-0.877784	-0.86614	-1.20922	-0.264165	0.314062
DFG16	0.142903	0.019331	-0.185373	0.990584	0.774639	0.936079	0.24728	0.125221	0.621726	0.982145	-0.545368	0.512197	-0.505994	0.169391	-0.002306	-0.8737	-0.231768	0.412593	0.519964	1.11095	0.121094	0.389715	0.568361	0.446487	-0.279383	1.3541	0.260827	0.022325		0.09998	0.775151	-0.526794	0.625529	-0.194272	-0.430384	0.767281	1.5526	1.21403	1.26858	0.525355	-0.259626	0.049226	-0.697622	-0.075539	-0.091148	-0.224636	-0.647529	-0.554638	0.586716
RIM9	-0.657619	0.007802	0.213951	0.520813	-0.003589	0.301325	0.460197	0.63401		-0.302383	1.34302	-0.294036	-1.12021	-0.504078	0.113945	-0.195485	0.001729	0.235737	-0.009448	0.423583	-0.110818	-0.451778	-0.138563	0.18264	-0.097658	0.91591	0.211279	-0.000739	-0.787385	-0.898495	-0.118925	-0.041143	0.280301	-0.305457	0.16253		0.0928	-0.600871	1.52435	-1.05275	0.426113	-0.900207	-0.21956	0.371542	-0.127605	0.296033	-0.596193	-0.111867	-0.285511
YMR221C	0.932953	0.543451	0.670212	0.814408	0.062982	1.3079	0.471153	-0.741529	1.24434	-0.030997	-0.249835	0.059039	-0.451426	-0.587349	-0.302128	0.52468		0.767234	-0.871133	-0.14641	0.12464	0.19534	0.349049	-1.17585	0.090129	-1.07236	0.556769	-0.564769	-0.354519	-0.373368	-0.359934	-0.009052	0.106925	0.449209	2.52551	0.204428	0.640537	1.66915	0.976934	1.5403	0.318207	0.245495	0.127523	-0.378494	0.906969	-0.659199	-0.00561	0.086361	-0.189043
FMP45	0.107112	0.429929	0.505773	0.103794	0.349616	0.234889	-0.149716	-0.310853	-0.210537	0.896799	1.24017	-0.73361	-0.105812	-0.125466	0.53506	0.28431	0.126783	-0.006313	-0.485496	-0.120459	0.93049	0.252658	0.7401	0.139279	0.879699	0.12734	0.180881		-0.414248	-0.181093	0.521866	-0.177456	0.675933	0.151886	0.211649	0.050766	-0.500915	-0.181954	0.100077	0.007465	0.57128	0.699349	0.633005	-0.027278	0.829163	0.688807	0.453778	-0.464753	-0.464671
PHM7	-0.158307	0.272297	0.466001	0.460465	1.06984	-0.357136	-0.231716	-0.461313	0.171521	0.213539	0.484629	0.316733	0.106431	-0.611064	0.885809	0.002787	0.13583	0.428252	-0.702747	-0.224593	0.356316	-0.192215	0.311296	0.395919	0.201068	0.297607		-0.403585	1.15419	0.325337	0.343542	0.212774	-0.445669	-0.677295	-0.648363	-0.596469	0.513257	0.567589	0.283982	0.180246	0.517658	0.063072	-0.443438	0.813717	-0.09129	-0.202399	-0.045897	0.700101	0.022506
TVP15	0.630188	0.081905	0.150132	0.420016	0.187025	0.136454		-0.361804	0.270945	-0.827893	-1.2752	-0.189384	0.326629	0.51621	-0.140741	-0.669086	-1.34821	-0.540151	-0.165321	0.468892	-0.180663	0.271433	1.21587	-0.419231	-0.673236	0.034513	0.374376	-0.349428	-0.323837	-1.18449	0.133756	-0.003469	0.199462	0.051863	0.552658	-0.173159	0.282089	-0.108102	0.013686	-0.246836	0.928111	-0.491651	-0.198326	0.216044	0.412341	-0.64357	0.775102	0.076848	0.528878
YMR279C	-0.376974	0.126598	0.785973	-0.200279	0.578004	-0.062392	0.102704	-0.104879	0.857874	-0.697753	-1.46798	-1.06887	-0.998324	0.208489	0.06717	-0.762683		0.43894	-0.878341	-0.532787	-0.211538	-0.46885	0.044788	-0.261739	0.035486	-0.914027	-0.253946	0.321778	-0.749251	-0.32048	-0.12456	-0.222001	0.121991	-0.443473	0.142854	-0.284274	-0.008803	0.016287	1.0392	-0.375668	0.406575	0.25867	0.356278	0.641605	0.61472	0.105039	0.378862	0.472592	1.27988
YDR029W	0.320267	0.861649	0.405658	0.025211	-1.09678	-0.254534	0.640414	0.298749	-0.123538	-0.531914		-0.451138	-0.075256	-0.034655	0.247052	-1.08611	0.099253	-0.192732	-0.523652	0.214329	-0.041783	-0.077003	-1.3057	-0.325723	0.076013	0.107206	-1.35717	-0.173452	-0.097179	0.080568	-0.388433	0.994486	-0.822222	0.167192	-0.74579	-0.361893	-0.740552	-0.005668	0.025827	-0.69785	0.500143	0.538847	0.936844	0.116714	0.542943	0.29286	0.659663	-0.726314	0.036882
VBA5	-0.233387	0.241625	-0.327829	1.41152	0.436284	0.026729	0.611954	0.320417	0.018873	-0.236838	-0.440746	-0.567107	-0.206352	0.32693	-0.49541	-0.298131	-0.216455	0.96192	-0.212275	-0.301227	0.00799	0.386119	0.382585	0.323229	-0.713504	0.238581	0.189614	0.089255	-1.03864	-0.09481	-0.055865	0.571842	-0.305646	0.389653	1.11221	0.750946	0.926395	1.07547		-0.579444	0.179617	-0.444644	-0.450437	-0.17954	-0.238565	-0.640657	-0.205783	-0.055458	-0.858252
YKR051W	0.404733	0.368868	-0.119124	-0.044128	0.697043	-0.247386	0.248827	0.638554	-0.298194	-0.163285	-0.300123	0.080062	0.192625	-0.184498	0.43226	-0.681462	-0.065056	-0.017544	-0.221031	-0.132506	0.318233	-0.229854	-0.885075	-0.065586	-0.228898	-0.235388	-0.711188	0.310256	-1.13137	-0.730483	0.130384	0.282666	0.099347	-0.331118	0.691032	-0.043303	0.524084	-0.22733		-0.478685	0.203365	0.562808	0.264968	0.103962	1.50872	0.742552	1.07957	-0.563018	0.57925
SSM4	-0.26476	0.520684	0.023152	0.487554	-0.133125	1.01641	-0.112832	-0.641852	1.07469	-0.06162	-0.501652	-0.482128	-0.753293	-0.325797	-0.195805	0.445253	0.185979	-0.21131	0.69814	-0.142782	0.787919	0.783046	1.24096	0.059753	1.11482	-0.089374	-0.422554	-0.593997	-0.213843	0.263223	0.33231	0.398607	1.22256	-0.258723	2.10439	0.021925	0.913669	-0.004769	1.59747	-0.650194	0.020527	0.053174	0.076179	0.363913	0.530807	-0.057045	-0.173122	-0.238812	-0.826419
YFL054C	0.646424	0.356997	0.670906	-0.094895	0.113467	0.247673	-0.253503	-0.037515	0.40672	0.044749	-0.911869	-0.00714	0.113673	-0.009534	-0.478643	-0.896763	-0.015871	-0.194532	-0.310025	0.377223	0.649162	0.709801	0.114204	-0.154248	0.461298	0.156242	0.391094	-0.160107	0.017207	0.542556	2.00954	-0.404108	-0.310933	-0.471043	1.12678	0.149113	0.155064	0.586402	0.609679	-0.255081	-0.236911	-0.058217	-0.23606	0.427748	0.103217	1.49448	0.034006	-0.045257	-0.273345
SCT1	1.44706	0.722618	0.662174	1.31063	1.93167	0.243249	0.876347	0.354826	-1.797	-0.532511	1.28456	0.549434	-1.07133	0.382394	-0.472429	-0.02089	-1.18373	0.465979	-0.394137	-0.238902	0.902485	-0.180663	-0.504688	-1.14926	-0.903386	0.047489	-1.05654	0.435835	-1.11625	-0.78838	0.121472	1.943	0.160139	-0.200573	-2.86297	-0.649452	-1.03868	0.010921	0.103675	-1.79411	0.095567	0.240809	-1.38949	-1.31515	-0.131827	-0.54948	0.568873		-0.724878
GOT1	0.076644	-0.568552	0.336254	0.37365	-0.576154	-0.37853	0.585745	-0.444357	0.805556	0.115924	-0.540083	-0.344151	0.132617	1.40328	0.180601	0.499152		0.208065	-0.40761	0.42325	-1.1567	-0.172269	0.004588	0.011879	-1.22288	0.203453	-0.567316	-0.214326	0.364252	-0.171666	0.304986	-2.59916	0.034514	-0.264443	-0.219844	-0.263435	-0.39914	-0.059824	-0.183856	-0.158244	0.255822	-0.479538	0.08037	0.321746	-0.263626	0.093996	0.408408	-0.244252	0.355902
PMT5	-0.328303	-0.322091	-0.498168	-0.036701	-0.662275	0.363574	0.040088	0.263063	-0.134813	-0.049686		0.280638	-0.829322	1.40923	-0.830897	-0.14809	0.858538	-0.799432	-0.88542	0.659731	-0.525718	1.03575	-0.036095	0.307823	0.378002	-2.02729	-0.480207	-0.8496	1.32022	-0.684353	-0.278832	0.415933	-1.41878	0.769655	-0.267977	0.350635	-0.708493	-0.500191	-0.032053	-0.224517	2.68258	0.743566	0.681967	1.09466	0.606763	-0.199991	1.17096	-0.171969	0.523403
CDS1	0.479885	0.954625	0.420125	-0.486075	0.091302	1.20009	0.641591	0.312093	0.701332	-0.184801	0.056179	0.994193	0.292041	-0.373051	0.22814	0.122574	0.121094	0.73555	0.764462	0.550285	0.096249	0.966413	-0.455864	0.068648	0.621326	0.064496			-0.431165	0.375825	-0.153851	-1.20867	-0.057664	-0.850388		-0.879498	0.263816			0.16815	-0.433924		0.073775	-0.28994	0.093674	-0.148543	0.438125		0.102834
FUR4	-0.543731	-0.236074	-0.524894	-0.158044	0.62442	0.01643	0.706831	0.215082	0.827306	0.059453	0.057309	0.70057	0.046093	-0.048769	0.182593	0.339431	0.469371	0.927017	0.500078	0.353016	-0.143815	0.637467	0.538018	0.379135	0.093621	-0.087909			-0.197033	-0.25783	-0.093615	0.885139	-0.26236	-0.593513		-0.811007	-0.072087			0.623443	-0.7427		-0.25068	0.960403	0.591139	-0.750813	-0.086845		-0.201056
ATG9	0.402543	1.09621	0.906197	1.10433	-0.351948	-0.329819	0.432313	-0.277803	-0.236334	-0.646765	-0.411655	0.114461	0.675532	0.505456	-0.076195	0.07979	0.266762	1.0233	0.364637	0.19833	0.274377	2.27979	0.208427	0.358105	0.77385	-1.92058	-0.302198		0.424089	-0.982489	0.287541	0.38158	-0.437323	1.68503	-1.62923	1.07979	0.323568	-0.575561	0.088255	0.283345	-0.500967	-0.21273	-1.6045	-1.93804	-0.068792	0.345457	-0.8243	-0.176176	-0.705124
ATR1	-0.142934	0.151268	0.12626	-0.41898	0.097575	0.729132	-0.404031	0.258543	0.015301	1.21334	-0.949135	0.528112	1.1591	-0.828773	-0.169183	-0.082352	0.552052	-0.57118	0.295636	0.004572	0.14262	-0.658437	0.352681	0.371559	0.067394	0.689286	0.037251	0.166694	0.759935	-0.559043	-0.340399	-0.595842	-0.67329	-0.079487	-0.582438	0.566655	-1.00306	-0.031509	0.16329	-0.272523	-0.662256	-0.601459	-0.409963	-0.631503	-1.60873	0.034619	0.216944	1.01611	-0.805513
PET9	0.573815	0.968686	0.317089	0.851798	0.385491	0.415121	0.364145	0.010235	0.507559	0.312541	0.240682	-0.810911	-0.325315	0.04548	-0.467813	0.869168	0.135417	0.598876	0.039902	-0.307479	-0.009142	0.606514	0.245665	-0.027533	0.47326	0.178678	0.243542	-0.361609	1.00598	0.017155	0.131968	0.089596	-0.151489	0.124189	-0.852845	0.821071	-0.1589	0.473625	0.312895	-0.547132	0.220178	-0.130924	0.205395	-0.388163	0.665324	0.003811	0.027279	0.010658	-0.065467
DIP5	-0.080415	-1.24328	-0.773783	-1.30315	0.02166	-0.957294	0.293749	-0.375516	0.976283	0.202756	0.50553	1.37465	-0.245293	1.02315	0.779928	0.721181	0.371587	1.28028	-0.136845	0.048526	0.10902	0.426799	0.717408	0.087156	0.723499	0.645892	-0.176372	0.361587	-0.074722	-0.019661	0.994727	0.065916	-0.498872	-0.105794	0.889686	1.21699	-0.633528	-0.171456	-0.393735	0.605831	0.239502	0.239553	-0.750042	-0.319053	-2.53177	-0.783454	-1.04739	0.033416	-0.430643
NSG2	-0.130765	-0.232572	-0.110869	-0.066063	-0.41314	0.869695	0.374391	-0.567924	0.041319	0.550411	0.405556	0.141746	-0.245165	-0.087362	-0.860185		1.10665	1.20494	-0.323061	-0.486405	-0.866188	0.091793	-0.204768	-0.566433	-0.238597	-0.236865	0.273864	-0.049768	0.420762	-0.510945	0.269343	0.936812	0.082152	0.807508	-2.25218	0.273091	0.26698	0.067112	0.050128	1.45279	1.08609	-0.309627	0.003617	0.685933	0.696501	-0.105523	-0.478659	0.636986	-0.064123
SAM3	0.048871	0.054593	0.718491	-0.003492	0.132585	0.174022	0.446626	0.669705	0.504011	0.292718	0.173223	-0.362632	0.785063	-0.153967	1.52781	0.9323	0.620278	-0.009849	0.456137	-0.10792	0.82743	-0.073558	0.26776	1.43632	-1.51308	0.571842	-0.201219	0.019948	0.056104	0.120687	-0.516116	0.205383	0.283634	0.658919	-0.649294	0.041198	-0.479884	-0.247573	-0.180146	0.138038	-0.482266	-0.284152	-0.42747	-0.10059	-0.189345	-0.316112	-0.155377	-0.257255	-0.137221
AVT6	0.406696	-0.070956	-0.479526	-0.250528	-0.025181	-0.411374	0.036672	-0.273198	-0.824654	0.352509	-1.79146	0.009316	0.726594	0.094014	0.080357	0.301904	0.421498	0.530953	0.461272	-0.091097	0.397921	-0.02949	0.861455	0.269366	0.377176	0.633614	0.058832	-0.024611	0.432047	-0.523862	-0.917158	-0.448391	-0.258187	-0.062048	-0.831425	-0.127375	-0.308888	-0.031983	-0.378114	-0.181375	-0.426574	-0.033402	0.147237	-0.60901	0.774485	0.91529	-0.239997	-0.312952	1.13827
YIP4	-0.538461	-0.000963	0.451982	0.83873	0.579672	0.310636	0.314042	0.201667	0.596851	0.007326	0.234589	0.035076	-0.001418	1.65684	0.414877	-0.237584	0.717809	0.453321	0.559009	-0.073808	0.144306	-0.039307	-0.060283	0.221097	-0.094851	0.251199	0.274886	0.269535	0.301999	0.198648		0.240487	0.291256	0.813295	-0.243365	-0.233242	0.203457	0.188536	-0.021793	-0.19373	-0.105374	0.095878	-0.042525	0.82733	0.377339	-0.200205	-0.049899	0.017812	-0.164917
AIM14	0.096206	0.987932	1.44783	-0.14395	-0.126411	0.362548	-0.141906	0.887014	0.029787	1.7743	-0.624827	0.489039	0.039554	-0.454926	-0.446052	0.578419	-0.281192	0.440418	-0.754638	1.1929	0.887442	0.107081	0.129329	-0.730936	0.17582	-0.186146	1.31138	0.584504	-0.12351	-0.176696		-0.090641	-0.874407	0.604329	-0.498345	-0.404059	0.090887	-0.330206	-0.721885	0.062893	-0.682649	-1.43836	-1.56306	0.297236	-0.810827	-1.12028	-0.62248	0.889604	-0.612758
GPI10	0.692357	0.283303	1.15568	0.561613	-0.588834	-0.128535	0.178234	0.429439	0.296457	0.549988	0.15664	0.049092	-0.702967	-0.372852	-0.146283	0.587043	0.759125	0.509749	0.474553	-0.278539	-0.844772	-1.07314	0.296799	-0.076876	0.140337	-0.811065	0.932743	-0.505469	0.181314	0.20723		-0.448209	-1.03856	-0.677292	-0.644933	-1.34096	-0.825989	-0.40999	1.02784	-1.04407	-0.133468	-0.500846	-0.051024	-0.322573	-0.389792	0.009289	-0.612187	0.686155	0.494639
ASG7	0.254673	0.673891	0.429873	0.655363	0.825616	-2.15834	0.060778	0.450828	-0.436838	0.707846	0.075274	0.895244	-0.811614	-0.22241	-0.050261	0.105837	1.22918	0.097608	1.0946	-0.952741	-0.319915	-1.45938	0.33668	0.010678	-0.252089	-0.283264	0.824218	-0.89135	0.217738	-0.036097	-0.10744	0.88692	-0.099883	1.25806	0.429276	-0.692431			0.236519	0.455247	0.539623	0.232349	-0.292659	0.271696	1.20652	-0.109632	1.14899	-0.382169	1.6822
SNA3	0.740942	-0.251871	-1.11435	-0.210184	0.249963	0.694577	-0.95019	-0.157631	-0.588137	-0.348996	-1.0028	0.028965	-0.350521	1.34826	0.158525	1.09043	0.602068	-0.163605	-0.304556	0.502323	0.215709	0.334733	-0.845073	0.584923	-0.46324	-0.708021	-0.572846	-0.110746	-0.482343	-0.546628	-0.039381	0.3134	-1.46586	0.882562	0.283697	0.702328			-0.055745	1.18023	-0.089459	-0.495472	-0.787725	0.159927	-0.805174	-0.73559	-0.885905	-0.129344	0.88911
TMS1	0.420372	-0.244782	0.009061	0.617765	-1.23711	-1.40567		-0.162056	-0.933839	-0.228971	-1.26005	0.513037	-0.07617	1.35804	1.04396	-0.238347	0.695448	0.683763	0.638175	0.418268	0.552567	-0.197018	-0.16741	-0.084609	1.41042	-0.46945	0.322468	-0.128358	0.64607	0.918362	0.42993	-0.001011	-1.04033	0.731722	-1.43898	-0.237513	-0.569339	-0.685509	-0.931581	0.289927	0.125621	0.101946	-0.214945	-0.805808	-0.05373	-1.20361	-0.223151	-0.045093	-0.54526
FRE5	0.50508	-1.15727	-0.644114	-0.984757	0.032047	-0.866048	0.072695	-0.334373	1.2412	0.792248	0.434344	-0.609477	0.893337	1.60323	-0.117156	-0.186201	0.685092	-0.639559	0.257327	-0.044121	-0.725921	-0.110948	0.175119	-0.646995	1.52757	1.25314	-0.713684	0.067643	0.579543	0.02252	0.655203	-0.021578	-0.925637	-0.193351	1.55191	0.24755	-0.145502	-0.215208	-0.656076	-1.85909	-0.640786	0.156848	-1.02546	-0.597365	-1.10362	0.129355	-1.10904	0.787446	0.183468
GPI2	0.32211	0.154348	0.441288	0.718776	1.20941	0.144368	0.534495	0.8413	0.66964	0.636374	0.272299	-0.144709	1.20045	0.494551	0.202344	-0.28893	-0.105842	-0.702218	2.04046	0.762884				0.284817	0.466633	-0.132159	0.81796	0.499508	0.255096	0.739232	1.30175	0.280006	0.744792	0.43021	0.81397	-0.37633	-0.4985	1.29736	-0.68727	0.020011	-0.430108	-0.591875	-0.751245	0.348014	0.246417	-1.27002	-0.719363	-0.817914	0.830314
SUR1	1.26332	-1.35809	-0.414643	-0.353041	0.134188	0.476514	0.382204	0.749029	0.151618	0.171721	0.34517	-0.651749	0.7846	1.88039	-0.242714	0.508728	0.621545	1.86302	1.22868	1.52083				0.784354	-0.671081	-0.645512	-0.010458	0.039164	-0.569497	-1.4665	2.62227	-0.956938	1.01612	-0.145037	0.384401	-0.039149	-0.364192	-0.211653	-0.422675	-0.57872	-0.065853	-0.054715	-1.37182	0.299537	0.092847	-0.072986	-0.610517	-1.02978	-0.04318
LAG1	-0.360727	0.607779	0.36125	-0.076432		-0.016708	-1.24715	-0.651865	-0.703586	-0.10214	-0.62921	1.22457	0.899533	0.349893	-0.804519	1.2974	0.889072	0.813377	1.39904	1.31232	-0.26592	0.963459	0.425435	-0.067639	0.319774	-0.403333	0.656458	-0.382807	0.537417	0.865524	1.3701	-0.096901	0.704464	0.377216	0.867455	-0.939185	0.213859	-0.324826	-0.168026	0.110579	0.664269	0.403347	-0.150658	0.642757	0.744323	-0.029246	-0.380092	0.336698	0.407317
LCB3	0.050775	-0.736266	-0.264997	-0.816258	0.237602	0.169869	-0.945801	-1.06804	0.379567	-0.239039	0.516677	-0.804561	0.831496	0.488336	0.768666	1.91914	0.301986	0.429291	1.44448	1.66045	-0.566086	0.923635	0.357539	-0.722174	0.518274	-0.11818	-0.234345	-0.218482	0.318603	0.904243	0.944105	1.81603	-0.531852	1.84708	2.45047	-0.635954			0.158247	1.33599	0.846336	0.181056	1.18455	-0.417253	0.438099	-1.80388	0.516922	-0.356905	0.084696
COS10	0.10829	0.151019	-0.595233	0.264845	0.002331	0.565305	-0.140228	0.700551	0.054079	0.384375	-0.076368	0.60586	0.324661	1.00882	-0.187433	0.683447	0.64356		-0.401298	0.492723	0.859799	0.945116	-0.020566	-0.203132	-0.208382	-0.107266	-0.405939	-0.062374	0.266258	-0.223829	0.16489	-0.520251	-0.466776	0.331099	-0.093527	0.546468	0.793061	-0.139157	0.433086	-0.346842	0.051271	-0.460849	-0.163483	0.463489	-0.703585	-0.381603	-0.71093	-0.473732	0.776308
PFA3	-0.238474	-0.206417	0.023914	-0.069654	-0.278478	0.261031	-0.361722	-0.088259	0.44028	-0.443289	0.038851	0.452374	0.81185	0.402269	0.927988	0.359701	0.25038	0.759375	0.773762	0.724844	0.167038	0.440769	0.095348	0.268562	-0.068107	0.194431	-0.586754	-0.442927	-0.227176	-0.305102	-0.59297	0.120186	-0.084979	-0.236851	-0.205663	0.614504	0.775053	0.317489	0.712147	-0.25699	-0.228415	-0.134687	0.796501	-0.927655	-0.149894	-0.311797	0.278758	-0.761206	-0.107034
MSC2	0.176745	-0.01154	-0.738137	0.010492	-0.15166	0.401834		-0.14294	0.345998	0.727005	0.31504	-0.283462	0.290141	0.596411	0.08467	1.16776	0.527337	-0.553369	-0.47734	-0.36499	0.680729	0.466787	-0.263106	-0.515126	-0.126545	0.16353	0.708522	0.217175	-0.100602	0.105112	-0.208407	-0.626493	-0.640378	-0.910523	-0.975741	0.533859	-0.164666	0.285438	-0.226884	0.902788	-0.075222	0.105463	0.680751	-0.167295	-0.319323	-0.607416	-0.381512	-1.31042	-0.307826
ERG1	0.146581	1.32845	-0.481067	0.645465	0.801829		-0.378785	0.672235	0.810589	0.729038	0.304417	0.303621	-0.171184	-0.019533	-0.314735	0.417013	0.633991	0.456536	0.116626	-0.029741	0.121842	0.23755	1.16155	0.009121	0.647839	-0.744518	0.646787	-0.231209	0.533677	0.77811	0.819188	-1.9043	0.299523	-0.06053	-2.38676	0.221512	0.653361	0.108243	0.252701	-0.333169	-0.046185	-0.093917	0.189176	0.398179	0.46718	-0.089238	1.13934	-0.30176	-0.262418
RFT1	0.699607	-0.018544	0.267174	0.342814	0.066836	0.131361	-0.715963	0.855958	0.250133	0.424574	0.340606	-0.377396	0.671904	0.655407	0.05602	1.38368	0.911013	0.47093	0.317194	0.194719	0.178254	1.10025	0.033942	-0.162953	-0.47248	-0.124632	0.568232	0.267774	-0.169544	0.765492	0.787674	0.208136	-0.606082	0.275921	-0.552225	-0.435006	1.18298	0.934301	-0.25125	0.065138	0.105979	0.210167	0.32383	-0.088842	0.991107	0.813334	-0.392044	-0.688675	-0.432295
STL1	-0.100959	0.886027	0.442782	-0.055761	-0.260594	0.196399	-0.383243	1.62118	0.051122	-0.347992	0.439844	0.207141	-0.072481	-0.404475	1.24703	0.08795	0.671275	0.213117	-0.097256	0.571247	0.539987	0.50465	0.998953	0.428325	-0.439743	0.058004	-0.442139	0.251625	0.38787	0.522654	0.556527	0.737089	1.30184	0.360754	-0.454411	-0.111651	1.09314	0.359578	0.642809	-0.29817	0.032666	0.231676	0.161874	0.719642		-0.590831	-0.138363	-0.472088	-0.598876
EMC4	0.099799	1.72066	1.44722	0.259864	0.022564	-0.721157	0.058824	1.13681	-0.024302	1.45655	-0.154467	0.265403	0.066702	0.478877	-0.094498	0.04632	-0.627566	0.104849	0.762156	-0.390577	0.692439	-0.378691	0.296452	-0.79267	-0.02137	3.11617	-0.410422	0.470811	-0.080933	0.353536		-0.458508	1.19056	-0.050882	2.77144	0.980823	0.58367	0.613486	-0.484854	-0.298906	-0.218204	-0.168424	-0.316929	-0.429004	-0.182502	0.255474	0.155842	0.819122	0.705551
ERG11	0.526723	0.144954	-0.8085	0.584226		0.833516	-0.709464	0.316496	0.683861	0.190698	0.091887	0.612895	-0.907164	0.770156	-0.607662	0.120182	0.343691	-0.657511	0.137941	-0.062066	-0.293257	0.506427	0.06196	0.516645	-0.748817	0.88299	-0.242651	-0.515777	-1.30073	-0.339393	1.30971	-0.958964	0.228401	0.387926	-0.254008	-0.049429	-0.480836	-0.088445	0.479215	-0.706685	0.232165	-0.393826	-0.314606	-0.421991	-0.659277	-0.462158	-0.007129	0.147993	0.054299
EMC3	0.289422	-0.354711	0.178812	-0.548543	-0.281416	1.04178	-0.120101	-0.061788	1.0307	0.819891	0.561754	-0.465304	-0.608423	1.12231	-0.182413	1.15477	0.805633	0.162304	0.037967	-2.18084	0.756685	0.506623	-0.309152		-0.371631	-0.638843	0.638459	0.087268	1.34223	-0.381341	0.006908	-0.287472	0.025309	0.044902	1.82914	0.351183	0.168954	0.133045	0.35652	0.507379	1.17949	0.413853	0.11628	1.13574	-0.251783	-0.433835	-0.239464	0.338209	-0.289982
PTM1	0.242053	-0.036187	0.625552	-0.346064	0.230716	0.48401	0.143165	0.507361	-0.170368	-0.841009	0.291595	-1.14482	-0.240247	-0.314896	0.53315	0.154393	-0.164882	0.239297	0.588359	-0.379621	0.04188	0.502024	-0.210558	-0.405541	-0.385071	0.056008	-0.152322	0.261204	-1.58078	0.080899	0.539729	-1.23249	-0.258602	-0.343803	-0.476121	-0.091501	-0.215095	0.338502	-0.647648	-0.02603	-0.824174	-0.173219	1.03861	0.66627	0.422513	-0.159804	0.172853	-0.133957	-0.696936
NNF2	0.052399	-0.773088	0.468312	0.536082	0.36844		-0.376535	0.972626	0.838622	0.074297	0.158614	0.895637	1.15441	-1.84213	-2.40011	-0.614163	1.58312	0.910799	-0.699622	0.277495	-1.20776	0.684516	0.353629	0.138198	-0.228446	0.700289	0.710133	-0.15475	0.245043	0.806926	0.53913			0.454911	-1.33824	0.037002	-2.56709	0.322272	-0.164302	-0.356225	-0.104711	0.390051	0.341642	0.827165	0.41754	-0.410316	0.395626	0.426549	-1.71452
MEP1	1.48114	0.376026	0.53093	-0.898952	1.20161		-0.521713	-0.202962	-0.196349	0.658387	-1.00627	2.22452	0.522182	-0.681508	0.015244	0.99938	-0.636301	0.389029	-0.596723	0.953128	-0.760801	0.489686	0.709987	-0.171991	-0.557683	-0.154371	-0.597282	-0.654401	-0.274615	0.558085	2.22917			-2.57524	0.649472	0.340083	0.377082	0.135165	-0.322292	-0.62282	0.540366	0.523535	0.584143	0.283773	-0.257371	-0.865796	-0.210605	-0.271714	0.020408
ATG33	-0.374894	0.568427	0.74255	-0.596525	0.197931	0.279192	0.701917	0.087859	0.74217	0.401939	0.114685	0.661981	-0.420272	0.897198	-0.232855	0.150608	0.14585	0.265994	-0.10241	-0.171003	0.22791	-0.36962	0.181316	0.347785	0.308683	0.606306	0.397071	0.675159	0.098057	-0.789474	0.754362	-0.904974	-0.158264	0.346269	-0.923493	0.215887	0.296781	-0.061066	0.022729	-0.393463	-0.166094	-0.203214	-0.234739	-0.13163	0.369214	-0.183926	-0.920876	-0.690744	-0.300827
HMG2	-0.26835	-0.401563	-0.199388	-0.698211	-0.271849	0.834172	-0.125328	-0.394678	0.332211	0.291616	-0.165672	0.196784	0.368123	0.354103	-0.699821	-0.548311	0.155362	0.479258	-0.205725	-0.817544	0.257299	0.022842	-0.622322	0.638299	-0.335826	0.606526	-0.248798	-0.007725	-0.297887	-0.075199	-0.016589	-1.88529	-0.278583	-0.004112	0.13104	0.521783	-0.610453	0.736213	-0.685493	-0.572855	-0.112049	0.319064	-0.162744	0.861385	-0.314066	0.196798	-0.096596	-0.577314	-0.31298
COT1	0.149715	-0.510614	0.423301	-1.26205	0.213002	0.957714	0.035246	0.275187	0.657731	0.838953	0.325829	1.33595	-0.68372	1.02301	0.507279	-0.525316	0.581454	0.317088	0.545486	1.03684	1.65669	1.74543	1.1211	-0.311881	0.416378	-0.044532	-0.220549	-0.761366	-1.14701	-0.351183	0.352932	0.407591	-0.145446	-0.273966	-0.4395	0.674233	0.593738	0.070348	0.231072		1.88227	-0.046603	0.204522	-0.783124	-0.565119	1.14929	-1.0195	0.449894	-1.13972
BRL1	0.168985	0.006786	0.676977	-0.416121		0.149044	1.16247	0.051595	0.779932	-0.022719	0.147275	-0.538588	0.327872	0.867307	-0.213767	2.33942	0.308717	-0.78757	0.982719	-0.092399	1.24156	1.02505	1.79989	-0.36491	0.513564	0.33005	0.170379	0.612218	-1.03711	-0.276091	0.207133	-0.409616	-1.09705	0.686286	-0.320523	-0.037992	-0.020469	-0.356191	0.461665	-1.62901	0.073806	0.128746	-0.248319	0.424478	-0.337431	0.944665	-1.1911	-0.120897	-1.07034
DSC3	1.67742	-0.234985	0.372979	-0.362424	0.182809	0.157955	-0.776479	0.913803	0.404491	-0.306164	-0.275814		0.255413	1.38282	1.16444	0.560744	0.38559	1.04326			0.585722	0.62745	-0.177325	0.968411	0.128004	0.690234	0.37381	-0.241932	-0.065845		0.064274	-0.7629	-0.648837	1.29802	-1.13176	-0.727094	0.408738	0.734408	0.675465		1.30333	-0.055365	1.06077	1.90724	0.084155	1.46003	0.43206	0.54721	-5.47557
SLP1	0.494782	0.185036	-1.28202	-0.30713	-0.128668	0.001948	0.67087	-1.00595	0.749661	-0.401152	-0.742828		-0.449413	0.702716	1.1843	0.083628	0.293829	1.08615			1.04662	1.92618	1.67311	0.998764	0.759899	0.790719	0.389296	0.61808			0.212451	-0.723604	0.165181	-0.163934	-0.205035	0.759124	0.114226	-0.120953	-0.408394		0.553558	0.35497	0.827614	0.633773	-0.487552	0.86625	1.33294	-0.431034	-0.074796
AUS1	-0.444738	-0.048696	-0.348911	-0.400077	-0.416881	-0.229258	-0.588924	1.40187	-0.370772	1.65957	1.22779	1.28909	-0.032125	0.244486	0.768427	-0.030018	-0.133739	-0.169651	0.927541	1.33345	-0.145501	-0.506424	-0.032067	0.472549	0.056816	0.743884	-0.583723	0.702751		0.180844	-0.062483	-0.414073	-0.050889	0.21851	-0.588498	0.73907	-0.133023	-0.039734	-0.366671	0.123079	0.492613	0.092601	0.246187	1.05411	0.268233	-0.488749	-0.03884	-0.635544	-0.114227
COS12	-0.321264	0.721431	-0.363979	-0.297684	0.217587	-0.718284	-0.338318	0.016812	0.180243	0.338147	0.816082	0.520428	0.963274	0.17699	0.288877	-0.054159	0.697587	1.5753	-0.434443	1.63523	0.703085	0.200982	-0.05574	0.209098	0.493584	1.47037	1.07109	0.369101	-0.270978	0.168413	-0.648128	-0.483461	0.69138	0.308601	-0.362174	-0.755824	-0.366101	-0.278723	-0.262776	0.06501	0.240416	0.489304	-0.258228	0.360157	0.405181	0.082822	0.035521	0.168837	0.112537
HNM1	-0.669498	-0.558578	0.851468	0.540703	0.247407	-0.126244	-0.411465	-0.08849	-0.792201	-0.522732	1.05621	0.147095	-0.191776	0.447459	0.094805	-0.493846	-0.141821	0.594077	0.489593	0.689723	0.313978	0.658288	0.125383	0.3677	0.20362	1.07795	0.328502	0.06188	-0.197999	-0.367248			0.139657	-0.31747	-0.152135	-0.872508	-0.590105	-0.147056	0.076353	1.20877	0.097788	0.174766	0.352449	-0.495313	0.048106	-0.592682	0.510438	-0.409835	-0.357188
EMP46	-0.000337	-0.753825	0.284683	0.414533	-0.58142	0.16326	0.947719	-0.479506	1.6297	0.594481	0.386177	0.051669	0.272109	0.092087	-0.12121	0.565401	0.777248	-0.091493	0.658527	0.282987	0.168379	1.32811	-0.016768	0.25787	0.228924	0.499109	0.846899	1.9287	0.91378	-0.271355	2.04446	-0.844293	0.241149	0.347427		-1.08929	-0.818654	0.156527	-0.703184	-0.721908	0.241759	-0.243243	-0.695451	-0.412242	-0.121432	0.539301	-1.22821	-0.702629	-0.660411
PGA1	-0.207042	0.831698	0.131002	-0.026359	1.07103	-0.676033	0.947664	-1.30891	0.398546	-0.628243	0.462237	0.515768	0.129841	0.897217	-0.138381		1.32445	0.787892	0.230607	0.47748	-0.643307	0.39868	-0.482126	0.31276	-0.198974	0.825185	0.342173	0.175299	0.222483	0.046778	0.24691	-0.14837	0.270908	0.538939	-2.34006	-0.789458	0.224874	-0.176054	-0.083254	-1.67362	0.612863	0.159089	1.35689	0.198262	0.466826	1.70677	-0.431973	-0.594093	0.485795
MUP3	0.137529	-0.33554	0.666235	-0.061821		1.13574	-0.751507	-0.563965	-0.017276	0.140283	-0.346576	1.22052	0.461988	0.090832	0.688601	0.423204	0.176332	1.17338	0.958006	0.717944	0.784585	0.909641	0.145343	0.292681	1.2393	0.383254	-0.52365	-0.494598	0.204122	0.232001	-0.141421	-0.235783	0.058503	-0.273007		0.208336	-0.490221	0.148851	0.263646	0.298117	1.28763	0.169493	-0.416014	0.785264	-0.061418	-0.440476	0.060575	0.960724	-0.139236
VMR1	-0.138084	0.036868	0.866134	-0.317405		0.739676	0.063241	-0.269302	0.3054	-0.139249	0.876223	1.51792	0.177969	0.771231	-0.391641	1.04119	1.32107	1.27481	0.765862	0.484617	1.0263	0.728048	0.801601	1.12453	1.01445	0.395953	0.410199	0.560007	0.093427	1.06707	-0.109414	0.696264	-0.204508	-0.188883	0.715872	-0.964526	0.246795	0.276236	-0.909383	0.475478	1.08529	0.427072	-0.006205	1.50387	0.897811	-0.473462	-0.280629	0.227727	-0.314884
YIL166C	1.09723	-0.187282	0.561159	-0.239526	0.174138	0.503397	-0.332153	-0.304392	1.24471	-0.873214	-0.718895	-1.05595	-0.076215	-0.310589	-0.168879	0.412259	0.437602	0.310487	1.16229	-0.145422	-0.519966	0.614115	1.63018	0.439243	-0.31317	-0.410522	0.055746	-0.039711	-0.431886	0.093594	0.218441	0.222229	-0.476804	-0.290531	-0.553754	0.01565	0.488348	0.720379	0.562441	-0.164738	-0.02088	0.155692	0.02795	0.173112	0.735271	-0.7806	-0.36581	0.103563	1.02964
VRG4	0.197603	-0.196244	-0.888651	0.902005	0.700263	-0.255188	0.031766	0.043584	0.484209	-0.458007	-0.746137	1.19729	0.542072	0.696102	0.368368	0.294758	1.4386	-0.011895	0.732881	1.19367	0.599249	-0.172082	0.330549	0.674763	-0.347006	0.017412	0.950907	-0.301198	0.295349	-0.273804		1.12171	-0.169166	-0.51375	-0.281529	-1.37928	-0.463077	-0.209651	-0.445383	-1.13957	-0.633727	0.283394	-1.37473	-0.14955	1.18883	-0.018469	-0.446449	0.050215	-0.37416
YHL008C	0.893264	0.162862	-0.329614	0.882999		1.57072	0.743549	0.925294	-0.432635	-0.520045	-0.68958	1.58903	-0.112165	-0.448342	-0.01992	0.774281	-0.0834	0.575464	0.217728	0.105067	1.41523	0.363162	0.278501	-0.143167	-0.49903	0.61194	0.115621	-0.112343	-0.142288	0.568174	0.635943	1.37112	0.382499	0.700532	0.014159	-0.402953	0.266286	-0.305387	0.304441	0.739245	-0.664534	0.072998	-0.101364	0.156066	0.699109	-0.089054	-0.475401	-0.257109	1.16164
FRE1	-0.58896	0.594539	-0.555723	0.146021	-0.035021	0.019653	-0.305489	0.239032	0.714863	-0.358062	-0.159727	0.553863	-0.702903	-0.67828	0.254984	-0.327393	0.803072	-1.08921	-0.124423	-0.347338	-0.383698	-0.214304	-0.822004	0.41406	-0.552361	-0.17047	-0.834609	-0.813963	-0.21523	0.078704	0.607383	-0.754641	-0.967971	0.053625	-2.78301	-0.112134	-0.257114	-0.429046	-0.81994	0.050805	0.56835	-0.317413	-0.377212	-0.165314	0.479035	0.342555	-0.596168	-0.379466	1.10996
FRE6	-0.908657	-0.569261	-0.632094	-0.716715	0.817886	0.414322	-0.7581	0.522762	1.05216	1.00083	0.508388	-0.371891	-0.636275	-0.732409	-0.522346	0.129326	-1.18012	-0.847464	-0.057889	-0.133304	-0.794939	-1.25106	-1.32444	1.29001	-0.707876	-1.14455	-0.455696	-0.196214	-0.490068	-1.13295	-0.879389	-0.760399	-0.566871	0.304709	-1.57535	-0.281885	0.223276	-0.267574	-0.007836	0.211711	0.603426	-0.237651	-0.276314	0.741926	-0.798946	-0.545711	-0.199329	-0.07207	0.667617
PDR18	0.101065	0.173301	-0.62268	0.148718	0.229698	-0.239465	0.279079	0.149676	-0.124357	-0.75669	-0.589549	-0.480288	0.229932	0.499937	1.08105	-0.469463	-1.23558		-0.091913	0.144898	-0.512499	0.463332	0.444903	-0.248534	-0.374786	-1.7128	0.556463	-0.207337	0.14641	-0.441904	0.106924	-0.658629	-0.469363	0.753785	-3.72004	0.298932	0.129703	-0.645122	0.725311	-1.04899	-0.396706	-0.03829	-0.711344	0.360062	0.841678	0.556073	-0.969636	-0.688982	0.295878
FCY2	-0.840749	-0.328929	-0.508712	-1.85818	0.279628	-0.587688	-0.347245	0.483396	-0.392275	-0.385392	-0.872803	0.359604	0.782066	0.350312	0.049804	0.839204	-0.049599	-0.09892	-0.060721	-0.263496	0.150672	0.058332	-1.07928	0.482701	-0.269129	-0.755242	0.340122	0.225893	-2.01934	0.838035	-0.120388	0.629718	-0.212779	-0.73641	-2.48812	-0.709647	0.251548	0.41694	-0.599026	-0.758818	0.577428	0.811388	0.503165	-0.710719	-0.413801	0.134957	-1.41915	-1.35667	-0.685681
YBT1	-0.877066	0.931009	-0.488966	-0.966065	-0.085979	-0.318356	-2.1305	-0.788604	0.769451	-0.85802	-0.017012	1.5086	0.138699	1.41883	0.100477	1.89193	-0.500815	-0.22986	0.560091	0.172375	0.42365	0.359093	-0.827796	1.51922	0.125029	-0.994689	0.215334	1.35438	0.107811	-0.694096	-0.821077	-0.76078	-0.505811	0.192031	-1.49111	-0.822666	-0.341622	-0.289172	-0.541902	-0.369287	0.169302	-0.008587	1.54353	1.36721	0.536024	-0.684116	0.976504	0.242715	0.596489
YIL067C	-1.01008	0.313653	0.151753	-0.894961	0.141939	1.55598	-0.920473	-0.688231	0.236881	0.117061	-0.03775	0.003556	0.46482	0.428262	0.019622	0.24388	-0.315507	0.806052	-0.805629	-1.28523	-1.11742	-0.843776	-0.312707	0.110122	-1.19046	-0.564598	0.071472	-0.219418	-0.300354	-0.822193	0.459922	-0.555056	1.09926	1.2254	-2.02456	-0.631711	-0.779611	0.39695	-0.42516	-0.85925	-0.001915	1.62746	0.652752	-0.059272	0.86635	-0.283268	-0.877819	-0.598557	0.788185
JEN1	-0.170148	0.069984	0.26506	-1.05835	0.320642	-0.340128	1.07212	-1.98751	-0.124459	0.159507	-0.49308	0.399997	0.242011	-0.114975	0.398369	-0.933281	1.8632	1.31589	0.488091	0.761609	-0.519107	0.419335	-0.763982		0.023168	0.820231	1.3202	1.11969	0.716183	0.088642	-1.67832	1.98485	0.508833	0.294648	-1.31661	0.035089	0.587892	0.436413	-0.414265	-0.400073	1.61014	0.605109	0.555618	-1.5557	1.26697	0.603234	0.196375	0.324351	-0.964213
NHA1	-0.132294	-0.900834	0.512019	0.27316	0.306528	-0.216776	-1.16051	-0.22398	-0.428399	-0.85098	2.06666	-3.54094	0.328444	1.08599	-0.481555	-0.534903	-1.56132	-1.22125	1.69043	-0.062054	2.67686	0.657934	1.17936	0.090959	0.454258	-0.68987	-1.18002	-1.05619	-0.74709	-1.8681	-0.501282	1.46006	-0.687166	0.351379	-2.24677	0.463619	0.395134	-0.194465	-0.519236	-0.34919	0.061175	0.736671	0.690278	0.641042	-0.868912	1.12292	0.051535	1.72353	0.276039
CRC1	-0.525514	0.042704	-0.252689	0.2455	-0.310023	0.255706	-1.27505	0.496566	-0.301164	-0.59777	-0.442056		-0.243899	0.36935	-1.17309	0.153593	-0.407363	-1.47565			0.901268	-0.01658	-0.100904	-0.432948	-0.09756	-0.096317	0.883052	0.427225			1.11579	-0.253624	0.664065	-0.647741	0.291703	-1.81412	0.4035	-0.005822	-0.427262	-0.11398	0.750099	0.003083	-0.504823	0.36018	-0.018368	0.257187	-0.43048	0.388433	-0.278897
YKL044W	0.957316	-0.040918	0.403507	-0.769079	0.294018	0.615291	0.004129	-0.810364	0.682735	0.267232	0.278327	0.2863	0.178613	1.10131	-1.03065	1.63055	0.010598	-0.371783	-0.149088	0.648973	-1.64958	1.51768	2.04264	-0.43543	1.43471	-0.129074	0.376456	0.541627	-1.5305	0.390431	-0.62936	0.485962	-1.60314	-1.36142	-3.90643	-0.343706	0.014803	-0.720717	-0.61713	0.020947	-0.433078	-0.758542	-0.836228	-0.213681	0.144865	-0.305373	-0.787332	0.305263	0.829381
YNL320W	0.804862	-0.153094	-1.14164	0.628748	0.117144	0.854776	-0.555264	-1.65525	0.265775	0.289555	-0.731143	-2.84531	-0.458028	-0.863403	-0.890602	0.38892	-0.027448	-0.685881	-1.38754	-0.266667	-0.018293	0.209482	-1.36374	-1.05537	-0.314717	0.372762	0.206579	0.285607	1.1778	0.06681	-0.489994	-0.447758	-0.368399	-0.414885	0.307294	-0.779887	-0.034353	-0.246381	0.186904	-0.56552	1.00573	-0.250635	-0.47356	0.785536	-1.06658	-0.196544	0.893251	-0.665282	-0.016165
YAR047C	1.10583	1.91842	-0.202594	-1.12218	1.09161	0.44118	0.69081	0.558565	0.740489	0.684396	-0.807359	-0.311175	0.236634	-1.15243	-0.809178	-0.168508	-0.921312	-1.10552	-0.1413	0.922465	0.595545	0.47829	-0.03239	-0.072032	0.086918	-0.536227	0.466723	0.085316	-2.2551	-0.318983	-1.1388	-1.59812	-0.05592	-0.057652	-5.05593	-1.33609	-0.060592	-0.699158	-0.485192	0.544517	-0.343692	0.449428	-0.619226	-0.413009	0.402057	-1.01769	-0.272462	-0.000907	1.1202
PER33	0.101917	0.805892	-0.902866	0.442114	1.45672	2.39068	0.580924	-1.47774	0.074923	-0.662641	1.01585	-0.42338	-0.892693	-0.703784	-0.21132	-0.657015	-0.712551	-0.482764	0.386781	0.117765	1.0174	1.09314	-0.366505	-0.984437	-0.295609	-1.44951	-0.450444	-0.021559	-0.823794	0.045316	1.32556	-0.21272	0.173666	-0.290071	-2.3287	0.555287	-0.261658	-0.039445	0.017015	0.625374	-0.375035	0.032978	-0.669513	-0.299918	-0.052869	-0.424122	-0.191787	-0.128746	-0.150841
YHL017W	0.652561	-0.121401	0.60755	-0.146297		0.120758	-0.374253	-0.141204	-0.310545	1.33564	1.93396	0.947852	-0.576651	0.168406	0.247502	-0.334514	-0.921953	0.195074	0.045506	-0.097893	-0.233173	0.902971	-0.165784	-0.331227	0.020476	-0.640434	0.264921	0.13925	-0.319961	0.297765	1.28542	0.47154	-0.849232	0.22049	-0.973206	-1.11765	0.185752	0.027453	-0.546266	0.908691	0.867438	-0.031793	0.340784	0.119841	0.102245	-0.28216	-0.58647	-0.584676	-0.205387
YHL044W	-0.118606	0.70314	0.137238	-0.614358		0.176598	0.773932	-0.736148	-0.627985	0.131327	0.315636	-0.054164	-0.094351	0.355095	-0.287539	0.020438	0.009996	0.307631	0.608711	-0.375895	-0.787465	-0.072161	0.314917	0.070685	-1.16723	0.197664	-1.3599	-0.179909	-0.21122	-0.647846	1.28618	-1.5513	-0.364854	0.181386	-0.604827	0.565232	1.01689	0.964032	0.741	-0.97579	0.147615	0.086597	0.597912	0.022729	0.579151	-0.389127	-0.046202	0.552847	-0.637725
SNA4	-0.785501	0.529028	-2.34725	-0.399227	1.21487	-0.853117	-0.845914	-1.31196	0.04183	0.498118		0.441921	-0.344828	-0.137436	-0.552509	-0.617343	0.098646	-1.53948	1.29632	-0.145704	-0.648504	-0.745521	-0.556755	0.041014	1.13626	0.324818	0.763531		0.234781	0.714017	-0.252106	-0.174919	-0.401877	-0.264174	-0.538682	-0.31763	0.393475	0.448623	-0.009526	-0.326455	1.49821	0.642372	-1.67766	-0.066374	0.567027	-0.701127	1.39247	0.172608	0.668563
GPI13	-0.62771	-0.760998	0.280052	-0.622472	-0.867915	-0.512695	0.778602	-0.716157	0.643387	-0.546657	0.461892	0.885639	-0.084465	-0.169426	0.582237	-0.886993	0.510014	0.328081	0.153789	0.440428	0.094618	0.118009	0.756558	0.925046	-1.07587	-0.970803	-0.371652	-0.060636	0.313861	-0.811115	-0.258222	0.922788	0.006046	-0.251975	-1.88811	-1.18468	-0.328014	0.084869	0.179045	-1.3317	-0.091499	0.114066	-0.443726	0.720867	0.66074	0.345034	0.628998	-0.225906	-0.126857
USA1	-0.192888	-1.2249	-0.241546	0.322593	-0.148004	-0.235376	-0.336652	0.398271		0.32939	0.516999	0.683425	-0.168859	-1.02829	0.44103	-0.411356	-0.533194	0.078897	-0.636393	0.033068	-0.229348	0.055938	0.034581	0.047231	0.041069	-0.55615	-0.545954	0.534591	0.421512	0.098233	-1.00192	0.546044	-0.515546	-0.626282	0.409009		-1.01621	-0.390164	0.432022	-0.725934	0.339651	0.383609	-0.470854	-0.350876	-0.792876	0.687204	0.127011	-0.084274	-0.67732
PRM6	-0.741616	-0.271987	-0.296128	-0.23488	-0.391012	-0.618837	-0.523023	1.44843	0.510494	0.092008	-0.17764	-0.261733	1.37109	-0.321072	0.771819	0.176138	0.338553	0.06301	0.137017	-0.130521	-0.506648	-0.132273	-0.30528	-0.065427	-0.082001	0.665179	0.009934	-0.420625	-0.890893	0.4983	-0.434706	-0.023844	-0.601381	-0.268458	-0.535795	-0.850184	0.595352	0.011919	-0.434622	-1.11628	-0.833501	0.810957	-0.425822	0.083016	0.718876	-0.325235	0.808543	-0.015882	-0.168363
YIL029C	-0.558916	-0.692658	0.999097	-0.044271	-0.325673	0.338641	1.12064	0.692328	0.147695	0.165179	1.47049	0.234584	0.020606	-0.166117	-0.427388	-0.999564	-1.13287	-0.697541	-0.054199	0.867208	0.309573	0.703993	-0.39161	0.113808	-0.589853	-0.329595	-0.939616	0.296137	-0.691202	-0.102614	-0.396275	-0.940971	0.069844	0.652159	-0.536777	-0.448224	-0.093679	0.08326	-0.243232	-2.36571	0.070731	0.074292	-0.402586	-0.018738	0.226054	0.32772	-0.057567	-0.117194	-0.122143
RRT1	0.339837	0.426515	-0.408117	0.395982	0.384549	-0.934787	0.286538	1.51025	-0.793847	-0.279715	-0.298029	-0.231339	0.49683	-0.09192	-0.497245	0.265057	0.49161	1.27266	1.59216	0.546483	-0.703823	0.711569	0.219134	-0.21334	-0.235023	-1.32886	-0.090188	0.454976	0.220417	0.062672	-0.345884	0.003182	-0.275111	-0.502593	-0.082413	-0.994014	0.575475	0.79475	-0.15647	0.704663	0.374318	0.155484	-1.01903	-0.174829	-0.07504	0.036578	0.265057	0.209694	-0.09688
DSC2	0.891252	2.12207	0.209398	0.961502	1.21165	-0.790474	0.167178	-0.326933	0.622877	1.07478	1.06684	-0.833279	-0.314061	0.426593	0.585774	-0.261951	-0.435835	-0.027125	0.579118	0.258093	1.39948	-1.22716	1.24985	-0.411526	-0.425171	0.226696		-1.81898	0.862999	0.903749	0.918559	0.077584	-0.196551	0.422829	-1.58139	0.781444	0.879593	-0.092299	-0.12533	-0.793758	0.134367	-0.075417	0.515699	-0.449373	-0.196554	-0.2156	-0.001471	-0.278351	-7.55906
TMN2	0.955176	-0.026169	0.623173	0.945759	-0.976939	-0.122004		-0.15953	-0.799797	-0.772877	-1.12321	0.50481	0.374338	0.289014	-0.187597	0.489268	-0.441543	0.027785	-0.15986	0.022526	0.097569	0.533787	0.405357	0.090286	0.272695	0.232842	0.134444	-0.475209	-0.04498	0.616679	0.021555	0.416936	0.250859	0.289211	-0.734131	-0.087157	-0.603465	-0.189325	-0.222086	-1.02742	-0.007303	-0.459218	-0.0778	-0.369688	-0.344557	0.008254	0.333871	0.479995	0.018131
YPR109W	-0.1837	0.178919	-0.639825	-0.47331	-0.368478	-0.211187	0.503682	0.291281	-0.135077	-0.613744	0.461773	1.06204		-0.997066		0.431633	-0.166576	-0.721702	0.383854	0.284502	0.11005	0.544251	-0.008558	0.873179	0.916793	0.402215	0.50922	0.107022	-0.520172	0.130492	-0.611711	-0.805276	0.087663	0.000696	-2.14393	-0.184203	-0.488781	-0.415364	-0.060659	-0.773854	0.472048	-0.065049	-0.154122	0.256331	-0.547079	-0.582477	-0.01629	-0.397493	-4.03113
YNL095C	-0.091096	-0.52516	0.472011	0.163005	0.058754	1.14062	-1.01007	-0.114358	0.164342	0.978856	0.028578	0.220194	-0.234737	1.22387	-0.705943		-0.782992	0.509865	-0.616093	0.4284	0.35665	-0.056024	-0.037787	-0.131438	-0.745066	1.37036	0.694815	0.128975	1.19031	0.669882	-0.135427	-1.24158	-1.15321	0.762512	-1.50379	-0.18658	0.833873	-0.643358	-0.17335	0.026801	1.20008	0.06394	0.274859	0.570875	0.044093	0.151243	0.542348	-0.617271	1.00923
YNR062C	1.44264	0.57355	0.528818	0.921648	-0.286827	-0.20595	-0.095523	-0.200749	-0.790052	0.555827	0.674141	-0.50201	-0.333278	-0.19149	-0.42905	0.174349	0.146797		-0.802606	0.290878	-1.43689	-0.726002	-0.324422	-0.713522	-0.129934	-0.691641	-0.391115	0.687327	-0.07476	-0.357309	0.850286	0.009509	-0.645126	0.192148	-2.62506	0.585346	0.009707	-0.833108	-0.285616	0.211364	0.526646	-0.018414	-0.64153	-0.654595	0.253195	-0.051166	1.12089	-0.618657	-0.3194
ARR3	-3.21758	0.701971	1.10647	1.06734	-0.229592	-0.227625	1.38837	-0.544466	-0.322372	0.286805	0.478833	-0.841357		0.012049		0.094276	0.038154	0.964884	0.374257	-0.190782	0.024556	1.20412	-0.134252	-0.487734	-0.072753	0.819479	-0.133603	0.272677	0.616916	-0.649471	1.16986	-0.244928	0.098819	-0.296757	-1.21022	-1.55941	0.109378	-0.348524	-0.011608	0.04865	-0.432785	-0.129851	-0.44193	-0.562959	0.879015	0.015933	-0.612976	1.28916	0.582085
OPT2	1.18018	-0.750325	0.867792	-0.291686	0.229437	0.050632	0.441779	0.257676	-0.15475	-0.484822	-0.346438	0.475229		0.411179		-0.33385	-0.039754	0.320268	0.846527	-0.275704	0.061254	0.04699	0.106875	-0.571026	-0.142612	0.791229	-0.121227	0.09414	-0.041158	0.398616	1.28078	-1.12158	-0.164721	-0.224093	-0.91678	-1.65759	0.030224	-0.344714	-0.206911	0.566164	-0.358861	1.27786	0.155065	-0.753255	0.727123	-0.521961	1.0576	0.781108	-0.052729
SGE1	1.65306	0.522026	1.2369	0.017157	-0.526831	-0.914874	1.14848	1.18207	0.404048	0.691484	1.85316	0.192808		0.52935		0.88676	1.0752	0.558619	0.240152	-0.403713	-0.304273	0.573858	-0.254989	0.637026	-0.010185	-0.168348	0.338577	0.078056	0.830351	-0.079828	0.389392	-0.407038	-0.180696	0.953886	-0.741198	0.147269	-0.487578	0.082853	0.179643	-0.026201	0.177026	-0.512046	0.235506	-0.170688	0.145525	0.611733	0.350648	0.757431	0.200955
YGR016W	0.030857	-0.472724	0.250609	-0.384589	0.351618	0.136823	0.474524	0.051257	0.060528	0.038582	0.194775	-0.191894	-0.217462	-0.195448	0.131255	0.622057	0.119495	0.287425	0.432533	-0.080745	-0.011304	-0.561131	-0.475854	0.626216	0.046043	-0.283475			0.04378	-0.205969	0.152496			-0.322296		-0.26211	-0.041794			-0.100965	-0.323526		0.798867	-0.230552	0.064374	-0.086654	-0.083635	-0.101634	0.016403
CHS1	-0.048539	-0.461869	1.09509	0.680701	0.04036	-0.031151	-0.26006	-0.364269	0.805945	0.101239	-0.705934	0.765261	-1.19109	-0.191931	0.356431		-0.600542	1.40089	-0.048174	0.958477	0.566476	0.187621	0.158794	0.911713	0.316321	-0.255534	0.199145	0.040543	-0.361112	0.20082	-0.669025	0.786139	0.11913	-0.761457	-3.94	0.704169	-1.71563	-0.255396	-0.059001	-0.657882	0.015109	0.346704	-0.970757	0.878612	-0.348691	0.283685	-0.667184	-1.28538	-0.905428
AIM26	0.502911	0.357353	0.195051	-0.400056	0.269543	0.345971	-0.303751	-0.007669	-0.747268	-0.726945	-0.29859	-0.59718	-0.230854	-1.15171	-0.146984	0.229576	0.235441	0.007641	-0.297703	-0.071692	0.676009	-0.370837	-0.47307	0.434743	-0.244167	0.678762	-0.737671	-0.337582	-0.280833	0.466066	0.161883	-0.296967	0.407453	-0.025493	-0.37348	-0.641223	-0.667179	0.415547	-0.243281	-0.092719	1.03437	0.839311	-1.00406	-0.037112	0.557436	0.877734	-0.693666	-2.84812	0.636277
PHO86	-0.772499	2.29483	0.889442	-3.38575	0.481643	0.904947	0.640415	1.00736	0.827436	-1.78129	-0.708846	0.547473	0.279567	-1.2843	0.047231	-0.967353	-0.373341	-1.4077	0.780621	-0.853173	0.396485	-0.190708	0.511049	0.557015	-0.387745	0.142255	0.362959	-0.308093	-1.12483	-0.547946	0.430808	1.31477	-0.052684	0.0401	-1.78897	-1.09815			-0.439273	0.123945	0.376475	-0.728791	-0.395977	0.494057	-0.796497	-0.107502	1.06665	1.18084	0.179168
ORM2	0.412796	0.772437	1.0146	-0.368172	0.059784	-1.14958	0.046994	0.778916	-0.302169	-0.395118	-1.1402	-0.00733	-0.7972	-2.04257	0.579842	-1.58269	-0.91871	-1.18062	-0.255853	-0.995492	-0.639754	-2.0958	0.176782	-0.358967	0.12538	-0.374475	0.018671	-0.464989	-0.354306	0.395572	-0.501202	-13.6691	1.46007	1.06366	0.314083	0.229047	0.814627	-0.562943	-0.305819	-0.847989	-0.809978	-0.803378	-0.085079	-0.195962	2.58128	0.154076	0.740102	0.541661	-0.363011
VPS68	-0.078413	0.075734	-0.003005	-0.155448	0.64666	1.32374	-0.082448	0.325692	1.12554	-0.167665	0.512645	-0.035328	-0.926932	-0.467423	-1.19968	-0.276042	-1.24494	0.073244	0.087999	-1.41475	-0.379181	-0.038329	-1.09137	-0.188966	0.80151	-1.53927		-0.393375	0.492184	0.303081	-0.654389	-1.36599	0.080591	-0.070623	1.64051	0.545786	-0.008985	0.263111	-0.616887	0.474276	-0.419145	0.869816	0.316585	-0.269566	-0.66851	0.141264	-0.73504	0.602712	0.018355
SRF1	0.056678	0.415413	0.284083	0.422743	-0.62244	0.340871	-0.557168	-0.71221	-0.078818	-0.642273		0.173632	1.38771	-0.16344	0.001469	-1.12288	0.7458	-0.063495	-0.418693	0.066225	-0.112081	0.543537	0.325616	-1.12903	0.596649	-0.11996	-0.361115		0.253962	-0.605232	-0.604165	0.75782	0.787582	1.23793	-1.45878	0.867212	-0.06356	-0.204688	0.841055	1.01306	0.104406	1.45488	-0.990709	0.695536	-0.500771	-0.742262	0.082098	-0.444244	-0.584839
THI7	-0.02234	0.369859	-0.153519	0.187454	0.03283	0.418448	-0.145278	-1.95073	1.02967	-0.186775	-0.681442	-0.047621	-1.71795	-0.091036	0.100498	-0.902583	-0.22182	0.577729	-0.330035	0.341427	-0.9295	0.30625	-2.14603	-0.315217	-1.32427	-1.10938	0.682964	-0.231783	-1.14734	-2.21728	0.295064	-1.54401	-1.07118	-0.521982	-0.567895	0.21433	-0.046159	0.12098	-0.242174	0.091332	0.379338	0.044634	0.532358	1.12843	0.052955	0.29241	1.0757	0.90994	1.10719
LNP1	0.199453	0.771131	0.349536	1.9192	0.521917	-0.071072	0.441494	-0.433833	0.288602	0.263705	-0.005657	0.181029	-0.506894	-0.289799	1.12865	0.28485	-0.467359	-0.443148	-0.008938	0.489003	0.359925	1.22732	0.683393	0.486274	0.726852	-0.169497	-0.126761	0.686112	0.653391	1.00395	0.083549	0.335119	-1.11681	-1.01014	-1.07437	-0.478509	0.452004	-0.12463	-0.496829	0.154877	0.446786	-0.317341	-1.66216	0.22508	0.242829	-1.2139	-0.197207	0.553154	0.330062
RTN1	-0.080918	0.696621	-0.528337	-1.01819	-0.43924	-0.930917	-0.154402	-2.37946	-0.143943	0.62675	-0.728362	-0.769028	-0.152803	-0.745667	0.062254	-0.347666	0.247635	0.093488	0.425214	-0.610699	0.0893	0.25455	-0.298427	1.47775	0.379175	1.16901	0.316448	0.101213	0.446723	0.495386	-0.337027	-0.822962	-0.197358	-0.763437	-0.744423	-0.467138	-0.20372	0.018272	-0.824204	1.36924	-0.138423	-0.124172	0.424978	-0.271578	0.296008	0.473667	0.81931	-0.199367	-0.455848
SPG3	0.673743	0.674699	-0.878508	-0.349988	-0.627995	-1.37491	0.371443	0.025989	-0.112207	-0.667586	1.51349	-0.579217	-0.142242	-0.492788	0.530307	0.157871	0.368943	-0.095511	1.42584	-0.42944	-0.360105	-0.340947	-0.902905	0.21119	0.61158	0.184085	0.335681	-0.198879	-0.174378	-0.575271	-0.122654	-1.1683	0.231803	0.615558		-1.0917	-1.14851	0.274127	-0.604118	0.624498	0.369382	0.340623	-1.14199	0.81316		-0.06629	0.470778	-0.91462	-0.277358
NTE1	0.706689	-0.589499	-0.25923	-0.415655	0.275792	-0.198057	0.228189	-0.875033	-0.612722	0.435576	0.717732	-0.08074	-0.024771	-0.229777	0.51679	0.450802	-0.664804	0.49565	-0.369929	0.097095	0.064624	-0.385626	0.020331	0.745796	-0.204616	1.82163	0.302722	-0.25853	0.2349	0.32819	-0.036454	-1.46832	-0.694691	-0.033903	-0.024496	-0.517678	-0.465493	-0.672582	-0.605258	0.799488	-0.046615	-0.497656	-1.26263	-0.338171	-0.001627	0.146457	-0.298282	-0.249749	-0.269451
YIP3	0.189681	1.23283	-0.041656	0.075536	-0.902258	0.871276	-0.313395	-1.23962	0.056969	-0.176612	0.3192	-0.79637	0.268312	1.07735	0.260459	-0.219671	-0.29511		0.222327	0.501548	-0.09444	0.278865	-1.02427	0.179819	0.232959	0.618626	0.243425	0.099848	-0.085509	0.105228	-0.759694	-1.77278	0.417002	0.593664	-1.23513	-0.240538	-0.477507	-0.773173	-0.457248	-0.6929	-0.659402	-0.112236	-0.464437	0.630584	-0.387301	0.652601	0.632003	-0.148318	0.466716
SMA2	0.556141	0.363994	0.083377	-0.043563	-0.575856	-0.010767	-0.851768	-0.54122	0.105715	-0.588618	0.530484	0.16628	-0.634028	-0.600205	0.567524	1.03087	0.521275	-0.026582	0.344075	0.507629	0.493263	0.309826	0.412935	0.253129	0.534284	1.3756	-0.629312	0.010037	2.27953	0.127989	-0.576234	-0.527925	-0.483841	-1.08828	-1.37881	-0.911038	-2.23321	-0.352836	-1.48504	-0.334955	-0.488209	-0.796825	-2.58644	-0.754048	0.696093	-1.1544	0.395502	0.79929	0.661953
YDL180W	-0.22835	-0.307155	0.680783	-1.27131	-0.616207	0.145302	2.09896	0.409422	-1.18352	0.493471	-0.923114	-0.410121	-0.219618	0.642297	0.516898	0.015668	-0.152165	-0.402011	0.694583	0.008674	0.394983	-0.277259	1.57176	0.413513	0.198573	0.142176	1.09988		-0.655703	-0.590144	0.178482	-0.854276	1.24436	0.360769	-0.935595	-0.187515	-0.494334	-0.049923	-0.799743	-1.19855	1.3777	1.21572	0.35949	-1.30684	-0.899454	-0.262695	-0.36822	0.561304	-0.788352
SNF3	0.775628	-0.154797	0.765563	-0.550921	0.082916	0.350694	0.731405	-0.273462	0.106137	1.36211	-0.334497	0.156848	-0.608148	-0.457694	-0.504197	-0.238657	-0.287069	0.109831	0.197647	-0.11838	1.04106	0.046987	1.13197	0.771106	-0.138519	0.117162	-0.320432		-0.43746	0.614443	0.347387	0.129103	0.549851	-1.12532	-1.63924	-0.107947	0.601198	0.149176	0.088777	-0.744713	1.10718	0.142218	0.299296	-0.372932	0.523981	0.314977	-0.212781	0.147074	-0.572388
YJR085C	0.527853	0.683384	-0.248738	-0.610155	-0.417763	-0.299224	1.59056	-1.03444	-0.967403		-0.301536	1.29374	0.727048	0.760129	1.09055	-0.937965	-0.705141	1.0581	-0.080466	0.712002	0.153804	0.679453	1.02037	-0.157852	-0.799539	-0.001947	0.343933	0.73805	0.612843	0.572941	0.371682	1.17383	-0.774329	0.213305		-1.1444	0.433366	-0.0699	-0.604185	-0.354459	-1.41397	0.045713	0.050565	-0.222207	0.94324	-0.455277	0.466618	-0.081956	0.039409
CHS2	0.785353	0.473595	0.774734	0.994266	0.225683	0.752689	0.950729	0.573599	0.616191	-0.745312	0.261197	0.559376	-1.02595	0.325396	-0.153391	1.20822	-0.516971	0.024273	-1.41088	-0.496706	0.224053	0.033531	0.014619	0.31175	1.3995	0.291381	0.394066	0.708413	-0.502265	-0.958544	0.59469	-1.74281	-0.928727	0.043444	-1.88588	-1.00665	-0.661977	-1.30488	0.214862	-4.74474	1.22642	-0.250826	-1.4161	1.49269	0.294427	2.07915	-0.774501		0.463235
YDR387C	0.250163	0.405846	0.723601	-0.514747	0.31751	0.399171	1.60949		-0.314016	-0.633588	-0.018432	0.594625	0.268902		0.027252	0.363094	1.83978	0.45011	0.100294	0.588411	1.06684	1.14759	0.929562	1.06649	0.12378	0.969794	0.373123	0.179931	0.394489	-0.09923	0.247472	-0.951618	0.078574		-1.71913	0.169935	-0.523911	-0.216071	-1.25825	0.624912	0.781695	1.90974	-0.392861	-0.843321	1.19121	0.30277	0.019151	-0.164422	0.597051
QDR2	-0.328611	0.377328	-0.62214	0.037316	0.049438	0.337881	-0.411542	1.12695	-0.618256	-0.885946	-0.039106	0.721812	0.944411	1.00051	-0.216935	0.537236	0.843564	0.579218	0.584108	0.618624	0.959565	0.157034	0.293758	0.3491	1.06168	0.244401	-0.130747	-0.044699	-0.008515	0.439191	0.129731	-0.774314	0.13638	-0.25712	-1.04977	-0.099843	-0.380635	0.019154	-0.259949	0.338453	-0.184226	0.153902	0.561752	0.80701	0.568592	0.282748	-0.37557	0.051922	0.89017
SMF1	0.379773	-0.04208	0.091768	-0.178566	0.435604	0.791076	0.774387	0.781823	-0.694216	0.49899	-0.063261	-1.0488	1.08447	1.43622	0.169309	0.704551	-0.205792	0.596176	-0.217792	-0.042732	-0.627642	0.440821	0.262023	-0.702364	-0.545437	-0.205501		-0.118873	0.651766	-0.958073	-0.673235	-0.468525	0.926896	0.529601	-0.644691	-0.150096	-0.026513	0.166049	-0.709139	0.04127	-0.856798	-0.291296	-0.716868	0.096744	-0.965522	1.07054	-0.031444	-0.392215	-0.050578
PUN1	0.28852	0.17611	-0.457758	0.322912	-0.557499	1.29005	-0.125866	0.745807	0.931427	-0.285695	-0.255707	0.238741	0.201254	0.056266	-0.712054	-0.171849	1.15755	0.226511	0.432319	-0.573461	-1.48937	-0.308963	-0.103229	-0.365211	0.033508	-0.901635	-0.232099	-0.100704	-0.348294	-0.850626	-0.101876	0.128881	-0.284956	-0.447116	-2.00667	-0.649863	0.13233	-0.11125	-0.131655	-0.788992	-0.135073	0.023941	0.484111	-0.071387	0.387497	-0.237447	0.791787	-0.290465	0.458698
YGL114W	0.014513	-0.491387	-0.179376	-0.794982	-0.025023	0.619302	-0.198334	-0.096513	0.338587	0.246119	1.07422	-0.480311	0.092705	-0.380496	-0.018419	0.141513	-0.250781	-0.551114	-0.205504	0.672672	-0.326143	0.091642	0.006601	0.128558	-0.011837	0.346083	-0.181097	-0.44971	1.46701	0.009776		-1.00699	-0.077677	-0.587319	-1.98289	-0.514301	0.65873	-0.544575	-0.314242	1.00731	0.907951	-0.060045	0.530265	-0.083241	1.23717	0.548479	0.444314	1.67131	-0.099268
YNR061C	0.34752	-0.207442	0.50326	-0.006172	0.227895	0.762917	-0.320735	-0.323756	-0.682545	-0.087334	0.029526	-0.24843	-0.15175	-0.848717	-0.568818	-0.43169	-0.477058		-0.44921	0.098171	-0.506248	-0.345607	0.00021	-0.533796	3.8e-05	-0.003473	-0.132132	0.073127	-0.005215	0.583482	0.09363	0.057669	-0.619386	-0.87555	-0.96379	-0.356198	-0.161144	-0.057453	-0.311094	0.30139	0.491083	-0.099717	0.466654	0.291387	0.469898	-0.048027	-0.346106	0.541139	0.119462
MST27	0.639941	-0.857525	-1.50466	0.06617	-0.275551	-0.760267	-0.331383	-0.63026	-0.018433	0.709876	-0.727043	0.261736	-0.40999	-0.161381	-2.19037	1.06801	-0.87457	0.073012	0.271998	-0.834282	0.254869	-2.07682	0.00696	-0.553576	1.26775	-2.22425	-0.147191	-0.940718	-1.0494	0.795554				0.031578	-0.652497	-1.17378	-0.762434	0.198774	-0.083579	0.30164	1.26505	-0.050533	-0.718155	0.601885	0.02955	0.603889	1.47448	0.153608	-0.651962
AQR1	0.608544	-0.679458	-0.109748	-0.973243	0.046817	0.53113	-1.09939	-0.242541	-0.753319	-0.107639	-0.885624	-0.24384	0.406267	1.02465	-0.051853		0.64553		0.365948	-0.794956	0.15842	1.31625	0.254807	-0.905757	-0.43307	-1.2042	0.373948	0.31169	0.323471	0.182803	-0.597767	0.107677	-0.069155	0.233118	-0.79553	-0.472295	-1.04656	-0.991638	-0.90076	-0.687695	-1.14701	0.367627	-0.124383	-0.074641	-0.250164	-1.29266	-0.421061	-0.276711	0.364523
VBA2	1.13371				-0.126961	0.352619	-0.738702	-0.254553	-0.253282	0.14184	-0.500219	-0.412396	0.128397	-1.02055	0.154868	0.130206	-0.202451	1.32222	0.121655	-0.84343	0.331023	0.439776	0.395561	-0.698031	0.575691	-0.143565	0.578609	0.121775	-0.456015	-0.209572	-0.617668	1.21429	0.196379	0.292294	-1.70878	0.151457	-0.028934	0.046123	0.157381	-1.2938	-0.482866	0.576717		0.039296	-0.636215	-0.438635	0.637396	0.948734	-0.451644
PMT6	0.752737	0.978379	0.149317	-0.231551	-0.208031		-1.76389	0.320183	0.884979	-0.31569	0.777641	0.481436	-0.634884	-0.665924	-0.690093	-1.0309	-1.28369	-0.201737	0.413989	-0.528198	-0.058319	0.887564	0.954417	-0.320283	0.687037		-0.514493	-0.031307	-0.268649	0.568838	-0.161216	-0.428101	-0.440828	-0.086406	-4.84858	0.187429	-0.424338	1.00743	1.87152	0.365516	0.090875	-0.216278	0.540961	-0.012191	-1.46796	-0.026805	0.885631	0.287462	-0.12651
CPR8	0.114763	-0.999012	0.028729	-0.709321	-0.341769	-0.460443	0.507371	-0.173135	-0.06858	0.343614	-0.770701	-0.197664	-0.249391	0.244411	-0.267606	0.067397	0.064212		-0.646562	0.360763	-0.71982	-0.692124	0.019683	0.197074	0.480755	-0.617843	0.056636	-0.028923	0.097046	-0.223312	-0.048957	0.810229	-0.370038	0.555673	-0.984509	0.131721	-0.13411	-0.398023	-0.484191	0.078239	0.213858	-0.354728	0.330289	-0.156088	-0.433203	0.265089	-0.049331	0.29528	0.064565
CCH1	-0.234416	-0.294789	-0.607328	-0.444391	-0.174954		-1.09206	-0.679892	1.04878	-0.143201	-0.585582	0.191284	-0.242359	-0.648173	-0.768856	0.404733	-0.059812	0.126481	-0.053954	-0.115326	-1.96665	-0.230307	-0.893185	-0.140646	-0.633612		0.338623	-0.734207	-0.029951	-0.029453	0.48407	-1.12157	0.761865	0.303352	-10.8209	-0.034313	-0.072114	0.089147	0.567246	0.233483	-0.181696	-0.393556	-0.375581	0.357316	-0.353198	-0.235697	-2.5382	0.637025	-0.668472
CHS3	-0.547615	1.47865	-0.331899	0.307965	1.45023	0.959032	0.830187	0.148089	1.55059	0.067647	-0.411483	1.22724	-0.330012	-0.880639	0.876243	1.90507	0.666705	0.940948	-0.013815	-0.686996	0.156212	0.569472	-0.633267	-0.531807	-0.04707	-0.30217	0.141348	-0.182084	0.784329	0.35731	-0.441297	0.923356	-0.554839	-0.123131	-12.909	0.918145	-0.417781	-0.361429	0.444812	-0.101346	-0.454807	-0.338194	-0.159642	-0.072825	-0.839658	-0.725197	-0.189025		-0.61996
CHS7	-0.352064	0.665685	0.013167	-1.0245	-0.104968	-0.080243	1.01339	0.306188	-1.37168	0.069651	0.414663	-0.420658	0.307211	-0.356217	-0.308748	0.94665	0.366578	1.42313	0.232125	0.501622	-0.139709	-0.396875	1.14647	-0.216976	0.174081	-1.59132	-0.504398	0.43587	-0.32035	0.233362	0.542787	-0.074715	0.001624	0.574881	-15.3885	-0.982941	0.37526	0.070475	-1.18793	-0.30202	-0.199051	-0.685195	0.364322	0.344164	0.75333	-0.187671	-1.22856	-6.10416	-1.14207
ERG3	-1.24801	1.36742	-0.98249	-1.29436	-0.453999	1.52077	-0.179337	-1.81685	0.088068	-0.29398	-0.799782	1.04619	-0.065454	-0.89886	1.05117	0.091322	0.080983	0.895661	0.935837	0.77811	-0.421016	-1.05651	0.54339	-1.71474	-0.830772	-0.446897			-1.04996	0.497227	-0.539889	0.624625	-0.316546	-1.00017		-0.371856	0.139385			-0.142829	1.31022		0.846972	-0.263549	-0.876549	-0.18717	-0.126754	-0.215295	-0.106694
OST6	-0.675337	0.529567	-0.561933	-0.339845	-0.196266	0.620839	0.527176	-0.718347		1.67313	1.00497	0.168718	-0.374882	0.291156	0.130418	-0.251655	0.182997	-0.091866	-0.24506	-0.295661	-0.283275	0.711661	-0.143905	0.701335	-0.193854	-0.356754	0.099827	-0.022985	-0.2694	-0.853858	-0.9623	0.225386	-0.194496	-0.349915	-9.98275		0.034842	-0.213813	-0.837384	0.021037	-0.086146	-0.060495	0.407073	0.512174	0.885694	0.6141	-1.70077	0.129912	-0.45479
SPC2	-0.114752	-0.488054	0.305962	-0.521651	-0.616929	-0.21085	0.027941	-1.34451	-0.06323	-0.691562	-0.497907	0.033869	0.079512	0.09464	0.253062	0.873266	0.316999	-0.0031	0.708593	0.754997	-5.34551	1.16936	2.74061	0.081925	0.007823	0.010847	0.290844	0.267451	-0.466299	0.591003	-0.010054	-1.08962	1.24425	0.317275	-7.76494	-1.3821	-0.271518	-0.796229	-0.240186	-1.63691	0.337093	0.883543	0.050193	0.389969	1.48593	-0.231396	-0.069552	0.020637	-2.14639
GSC2	0.480082	0.179477	-0.409377	-0.383963	-0.11623	-0.20367	0.019328	-0.679986	-0.045092	-0.430401	0.00705	0.25446	1.11883	-0.146526	0.077156	1.76175	0.695344	-0.029821	-0.388696	-0.419638	0.264356	-0.13858	-0.352575	-0.255664	0.102397	0.136581	-0.082061	-0.363122	0.101815	0.739441	-0.278735			0.526731	-1.298	-0.321511	0.298199	0.674322	-1.01388	0.24542	-0.184892	-0.072256	-0.752557	-0.416995	0.472212	0.387654	0.713575	0.247462	0.982432
RCE1	-0.244395	0.106276	1.10131	0.299997	0.454027	-0.367619	0.901214	0.639129	0.357598	-0.132244	-1.64924	0.084369	-0.804657	0.415807	-0.445814	0.905823		0.024919	-0.383379	0.559624	-0.628637	-0.124333	-0.509916	0.292556	-0.23472	0.280991	-0.488262		0.178155	0.787212	-0.315417	-1.74723	-0.708228	-0.03958	-5.02384	-0.022728	-0.122108	-0.262889	0.054645	-0.274619	-0.247768	0.169443	-0.601862	-0.376284	-0.37862	-0.392406	-0.138114	-1.02006	0.118093
SUR7	0.173035	-0.376112	-0.106167	-0.180832	-0.626635	0.217725	-0.00525	-0.747992	-4.9e-05	-0.685659	-1.14325	-0.243764	-0.784064	-0.190388	-0.510574	-0.270346	-1.14303	0.408429	-0.539474	-0.639808	-0.867026	-0.207553	-0.4839	-0.452703	0.480179	-0.142052	-0.817259	-0.334571	0.221999	0.17682	0.285851	-1.5236	-0.332995	-0.352177	-2.60261	-1.07472	-0.198648	-0.213536	-0.369352	-0.405657	0.436494	-0.101223	-0.602343	0.165303	-0.610966	0.09488	-0.977631	-0.354068	0.218727
GAL2	-0.34061	-0.748757	-1.3019	-1.06954	-0.681243	-0.841323	-0.024406	-0.240228	-0.106858	-0.690016	-1.01581	0.187991	-0.79643	-0.233891	-0.658807	-1.22565	-0.283131	-0.681279	-0.117959	-1.00188	-0.974153	-0.229362	-0.092742	-0.173275	-0.692862	-0.904856	-0.300303	-0.591804	-0.717137	-0.487465	-0.118709	-0.615013	0.49605	-0.85557	-2.39597	-1.06608	0.185247	-0.551394	-0.680077	-1.48804	0.095328	0.086619	-0.09003	0.108274	-0.03421	-0.626034	0.298104	-0.503279	0.308647
YOR292C	0.284584	0.253034	-0.512618	-1.45942	-0.968964	-0.500673	-0.339827	0.096621	-0.150492	-0.914094	-0.377167	-1.23378	-0.592355	0.388536	-0.898277	-1.90131	-1.17254	0.039388	-0.556939	-0.205601	0.327418	0.505978	-0.361041	-0.28836	0.596411	-0.019829	0.296259	0.035611	-0.706314		1.67063	-0.266143	-0.353178	0.077889	-3.54761	-2.36233	-0.680058	-0.978415	-0.563825		0.105633	-0.267362	0.089229	1.56953	0.936305	-0.710675	-0.902534	-0.48598	-0.66334
VTC3	-0.160373	-0.325418	-0.077013	-0.740161	-0.106592	0.010069	-0.577316	-1.09476	-0.077673	0.232052	-0.269729	0.252746	0.327509	0.455373	-0.121828	-0.89778	-0.860022	-0.136738	0.802672	-0.250259				-0.786883	-0.629958	-0.435672	-0.660075	0.067206	-0.917141	0.247291	1.20001	-0.347645	-0.793175	-0.082601	-1.01256	-0.115682	-0.258357	-0.449154	-0.562428	-1.04975	0.056304	-0.021594	-0.168665	-0.059489	0.570815	-0.483163	-0.745018	0.007361	0.114554
YOR152C	0.16071	-0.099514	-1.01021	-0.201685	-0.857335	0.591742	-0.100433	0.273127	-0.102118	-0.353228	-0.004004		0.784079	0.004484	0.253411	-0.961232	-0.419118	-0.577599			0.493333	0.903283	0.267199	-0.125638	-0.090173	-1.22391	-0.279318	-0.167728			0.147312	-0.557178	-0.626174	0.682838	-1.43515	0.233879	-0.323863	-0.208101	-0.327576		0.795039	0.64402	0.671756	0.617837	-0.241797	0.261641	0.739765	-1.05871	-0.089308
ERP2	0.131224	-0.241006	-0.142383	0.98231	1.76906	-0.562559	-0.748678	-1.0763	-0.990474	-0.575669	-0.450964	-0.661706	0.362226	0.222324	-0.552069	-1.37104	-0.657301	-0.764944	-0.242521	-0.629149	-1.05534	-1.26298	-0.389137	-0.017121	-0.435015	-1.38857	-0.563648	0.521527	-0.356925	0.079512	-0.287012	0.113954	-0.290199	0.572963	-0.721102	-0.209789	-0.058733	-0.72021	-0.15241	0.998093	-0.835082	0.151692	-0.786418	-0.777642	0.50825	-0.027979	-1.37725	0.12384	-1.0005
ASI3	-0.222955	-0.12346	-1.57888	-0.844331	-0.675409	-0.253843	-0.833114	-0.642614	-1.50632	0.122133	-0.475099	-0.311008	-0.346151	0.102416	-0.246104	-0.528517	0.492243		0.384523	-0.961704	-0.502016	0.067212	-0.86359	-0.02214	-0.451562	-0.555888	0.068767	-0.549272	0.273688	-2.01729	0.117276	-0.247762	0.036692	0.720221	-0.719578	0.21062	-0.011022	-0.403072	0.078814	0.230105	-0.265858	-0.061175	-0.48556	-0.458456	0.005318	0.158595	0.482487	0.044254	-0.576669
PEX31	0.76328	-0.481725	-1.11834	0.00647	0.814274	0.057696	-0.885898	-1.20047	-0.217891	0.200462	0.74291	-0.813611	-0.51849	-0.970431	-0.822167	-1.71233	-0.259175	0.009968	0.636294	-0.918105	-0.513935	-0.812994	-0.721767	0.038471	-1.09516	1.0137	-0.116996	-0.328122	-0.822048	-0.420231	-0.480163			-0.55981	-5.80765	0.35502	-0.093019	0.046353	0.270047	-0.79255	-0.145507	-0.27134	-0.412419	-0.602842	0.693867	-0.396448	-0.374436	-0.30056	-1.45317
YMR155W	-0.114868	0.000579	-0.179272	-0.279327	-0.191335	0.307837	-0.409414	-0.438999		-0.282032	0.241141	-0.055484	0.439015	0.633209	-0.590674	-0.165171	-0.549739	-0.350487	0.084811	-0.05235	-0.164683	-0.377439	-0.807373	0.254488	-0.318331	-0.291555	-0.339084	-0.518193	0.011809	-0.916637	-0.48175	-0.591311	0.38154	-0.172959	-2.02034		-0.394018	0.013431	-0.317508	-1.11027	-0.180983	-0.340319	-0.317484	-0.415728	-0.125788	0.011445	-0.117895	-0.212387	0.200414
TPO2	0.434904	-1.39007	0.24508	-0.180754	0.986926		0.41483	-0.872395	0.143409	0.453926	-0.157385	0.212431	-0.574228	0.22506	-0.344226	-1.06175	-0.457493	0.681558	-0.023876	-0.104259	-0.339924	0.017823	0.51859	-0.028384	-0.784007	-0.971404	-1.0518	0.322886	0.742724	-0.417571	1.0799	-0.219776		-0.012057	-6.84007	-0.35803	0.493686	0.524887	-0.303661	-0.770132	0.114476	-0.215234	-0.016658	-0.282127	0.525505	-0.298022	0.223334	0.543329	-0.196777
ZRG17	-0.18728	-0.15666	0.146393	0.058675	-1.07958	0.030353	0.051155	-0.205295	0.230304	0.03251	-0.451317	-0.706259	-0.784495	-0.019917	-1.10879	0.203116	-0.241359		-0.314918	-0.777481	0.02069	-0.119258	-0.849516	0.067084	0.669828	-1.37752	0.207573	-0.737823	-0.816898	-0.130162	-0.502413	-1.02371	-0.914484	0.768333	-1.71142	-1.19746	0.913394	-0.574838	0.31218	0.333543	-0.134962	-0.218736	-0.061813	-0.850421	0.714256	-0.558704	-1.0291	-0.899461	0.108098
TVP18	-1.92088	0.860853	0.696392	0.174416	-0.226255	-1.90734	-1.07698	-1.80436		-0.278604	-0.355672	1.26557	-0.548519	-0.825294	-0.59897	0.211521	-0.909589	0.190544	-0.236514	-1.70102	0.628395	-0.336789	-0.400073	0.443402	-0.605048	-3.87153	0.3113	-0.093805	-0.531163	-0.876955	-1.23693	-0.465354	-0.678894	0.455772	-3.90954		0.545639	1.53284	-1.06426	0.396242	1.21239	0.137785	0.425567	0.354186	0.266317	0.284942	0.325142	0.296671	0.14823
CCC1	0.090673	-0.454269	-1.03559	-0.922719	-0.237515	-0.945933	-0.036245	0.469176	0.258517	0.304913	-0.327648	-0.149726	0.501303	-1.06926	0.091378	-0.679004	0.095948	-0.33691	0.370414	0.708457	-0.461321	-0.291039	-0.35514	-0.736097	-0.706935	0.199195	-0.860413	-0.282741	-0.157152	-0.726857	-0.348855	-1.00639	-0.794425	0.23239	-2.34549	-0.013466	1.03235	-0.006968	0.053634	-0.297784	-0.257942	-0.037958	0.036128	-0.068335	0.682623	0.169614	-0.421732	-0.212973	-0.011076
EMP70	-0.433935	-0.194213	-0.49463	0.12814	-0.299116	-1.07211	-0.256032	-0.541519	-0.465541	-0.231652	0.036518	-0.866454	-1.00233	-0.617295	-0.492615	-0.010606	0.154769	-1.07585	-0.945629	-0.014261	-1.21261	-0.278401	-0.297312	-0.224557	-0.335334	-0.322407	-0.71774	-0.254201	-0.666491	-0.584088	-0.808991	0.195009	-1.405	0.100582	-1.14867	-0.818781	0.24273	-0.013932	0.352002	-1.43902	-0.206063	0.116081	0.748706	0.274504	0.840748	0.469971	-0.880082	-0.170816	-0.129808
ECM3	-0.657395	-0.786663	0.495185	-1.05905	-0.187461	0.57999	-0.637847	-0.935086	-0.956802	-0.554499	-0.602596		-0.257943	-1.04984	-0.631781	0.334554	-0.575029	-0.408922			-0.20704	-1.43564	-0.263076	-0.664431	-0.589213	-1.13697	-0.62532	-0.741087		-0.5291	0.678985	-0.026046	0.09833	0.662218	-2.65973	-1.08788	0.26905	-0.651106	-0.574565	-1.36925	0.009423	0.171296	-0.030741	0.261144	0.497785	-0.101047	-0.230941	-0.283178	0.511207
RAX1	0.194892	-0.550528	0.866625	-0.028646	-0.896466	-0.35994	-0.620936	-0.216393	-0.511154	-0.535267	-0.945527	-1.2066	-0.683669	-0.261205	-0.936648	-1.68393	-1.31271	0.27248	0.20416	-0.66138	-0.811622	-0.642668	0.592264	-0.637568	-0.14456	-1.30697	-0.3635	-0.066829	-0.228626		-0.080804	-0.54087	0.254765	-0.734241	-2.73201	0.637838	0.634849	-0.218043	-0.183318		0.005834	-0.173007	0.098177	-0.793862	0.662988	0.429609	-0.311014	1.47795	1.20998
YML131W	0.115184	0.286684	0.036902	0.021842	0.361757	-0.154044	-0.314669	0.020666	-0.404576	0.308745	-0.237951	-0.59378	-0.221151	-0.585868	0.023503	-0.485687	0.402824	-0.347652	0.193498	1.30908	-1.34097	-0.607299	-0.000913	-0.297964	-0.05225	-0.240737	-0.587249	-0.120431	-0.994544	-1.14688	0.539127	-0.051577	-0.293375	-0.457228	-2.10745	-0.358405	-0.554846	-0.372902	-0.303403	-0.954596	0.351728	0.225975	-0.729952	-0.847686	-0.302412	-0.394102	0.613276	-0.937419	0.257924
SLY41	0.831763	0.509406	0.162465	-0.303636	-0.503767	-1.03483	0.455665	-0.524972	-0.733736	0.09085	-0.750949	-0.289158	-0.502905	-0.64096	-0.789373	-0.697498	-0.709013	-0.341769	1.3243	-0.591973	0.669471	-0.450532	0.454499	0.006916	0.035906	-0.365419	-0.017781	0.098112	-0.479902		-0.52525	-0.720516	0.366674	-0.504928	-1.15295	-0.356396	2.60814	-0.347007	-0.324845		-0.312208	-0.441144	-0.384899	-0.961653	-0.043548	-0.517047	-0.059221	-0.054573	0.111234
YET2	0.542202	-0.024494	-0.153384	0.151884	-1.29383	-1.11567	-0.292833	-0.420967		0.628058	0.272348	-0.445467	-0.377321	0.341244	-0.542776	-0.256824	-0.073116	-0.430701	-0.332904	-0.460712	-0.196362	-0.303722	-0.196526	-0.566013	-0.659789	-0.9922	-0.040559	0.226628	-0.488712	0.021387	1.11357	-1.5008	0.2645	-0.472579	-0.961239		-0.389769	-0.5044	0.414767	0.017432	-0.117232	0.166112	-0.10259	-0.253645	-0.820525	-0.029656	-0.263696	0.325191	-0.272831
SMP3	0.564217	-0.340912	-0.582939	0.32915	0.185075	-0.370666	0.128154	-0.961394	-0.54398	0.041844	-0.596652		1.02272	0.306198	-0.070532	0.297068	-0.133661	0.7953			1.03188	-0.440747	0.502705	-0.340505	-0.831961	-1.60312	-0.415291	-0.061637			0.03738	0.203809	-0.913124	-0.076423	-0.327974	-0.253042	0.146126	-0.509019	-0.055512		-0.035166	0.108399	-0.184132	0.061327	-0.323644	0.581953	0.114697	-0.268095	-0.048434
YBL059W	0.427822	0.546799	0.197833	1.17329	0.23404	-0.026014	0.334945	-0.295751	0.324642	-0.277771	-0.889304	-3.15697	0.777792	-0.224619	-0.550359	-0.221076	0.025038	0.673764	0.105659	-1.36357	-2.81846	-0.269432	0.391617	-0.716375	0.744552	0.439461	-0.54695	0.208347	-0.427182	-0.076314	0.721296	-0.317719	-0.410636	-1.39568	-5.69045	-1.37196	-0.473265	-1.7176	-0.851029	-0.72381	-0.715494	-0.596371	0.12511	0.242895	-1.53021	0.184849	-0.010405	1.72363	-0.468103
YPQ1	0.236324	-0.288204	-0.277618	-2.52656	0.421774	-0.915586	-0.009622	-2.00458	0.337389	-0.364819	1.33058	-0.698566	-0.10979	-0.58404	-0.719292	-0.168995	0.012195	-0.472119	0.482954	-0.745285	-0.168625	0.542503	0.282492	0.828795	-0.242206	-0.019244		-0.373222	1.11123	-0.803662	0.192657	0.404884	-1.04624	-1.52179	-2.86112	1.38241	-0.15157	-0.167878	-0.632587	-1.38172	-0.785599	-0.892194	-0.972577	-0.699879	0.28215	-0.140896	-0.341059	-1.05977	-1.30973
HUT1	0.015491	-0.068895	-0.064204	0.053072	0.027294	0.163014	-0.507216	-0.728534	-0.184081	0.166259	0.125775	-0.672409	-0.19028	0.122013	0.060181	-0.878992	0.092455	-0.628206	0.198027	0.242638	-2.80227	-0.053477	-0.336578	0.117015	-0.712263	-0.476401	-1.2331	-0.668358	-1.34961	-0.547947	-0.657073	0.02865	-0.44828	0.162476	-0.626192	0.171229	0.419785	-0.068334	-0.627089	-0.584875	-0.319333	-0.192212	0.566793	0.022346	-0.179981	-0.109066	-0.907159	-0.212107	-0.493495
YPL041C	-0.175723	0.068654	0.743135	-1.10252	-1.05833	0.320956	-1.0389	-3.18166	-1.57451	-3.22063	-0.472028	0.191065	-0.747851	-0.55526	-0.623653	-1.22491	-0.727747	0.219325	-0.89642	-0.636134				-0.386864	-1.40139	-3.97551	-1.08193	-0.728043	-0.828012	-0.713224	-0.202812	-0.224051	0.601872	-0.797568	-0.852883	-0.122631	-0.253698	-0.049561	0.090025	-0.061312	-0.672667	-0.904057	-0.519028	-0.182779	0.192507	-0.070814	-1.01828	-0.215869	-0.116177
YJL028W	-0.832931	-0.252132	-0.461029	0.203296	-0.531889	-0.316689	-0.370792	-0.768528	0.122667		-0.263997	-0.892053	-0.670767	-0.702129	-0.814497	-0.395713	-0.139346	-1.31305	-0.269036	-1.09715	-0.993561	0.344278	0.231193	-0.617745	-0.373009	-1.80367	-0.98205	-0.014273	-0.182907	-0.767818	-0.588513	0.555408	0.208493	-1.34885	-0.609	-0.072281	0.060408	-0.033499	-0.087732	-0.67332	-0.250974	-0.386277	0.174904	-0.517029	0.074005	0.018158	-0.207171	0.37487	-0.570593
SEC59	-0.592596	0.175668	-0.413509	-0.559195	-0.187685	-0.505473	-0.33412	-0.476081		-0.303784	-2.23167	-0.453028	0.387464	-0.757204	-0.458298	-0.363632	0.653374	0.690565	-0.467501	-0.01243	-0.356411	-1.0785	-0.356042	0.759103	-0.453983	0.395393	-0.137503	-0.420064	0.164731	-0.498818	0.028671	-2.03206	0.012997	-0.593979	0.351039		-0.405161	0.024187	-0.351146	-3.43606	0.353901	-0.236798	0.272777	0.765478	0.114343	0.194692	-1.05158	0.542143	0.59359
YOR097C	-0.757211	0.047918	-0.080432	-0.902727	-0.655099	1.54986	-0.928391	0.996723	-0.477278	-2.15017	-0.52005		0.299098	1.6934	-0.288828	-0.303896	0.384243	-0.146185			0.603428	0.600985	-0.932668	-2.46796	-0.686401	-1.2613	0.036073	0.49887			1.45367	-1.93128	-0.041206	-0.039613	-1.40728	-2.02766	-0.026857	-0.737367	-0.27183	0.494666	0.089305	-0.251722	-0.717743	0.548938	-0.519549	0.491234	-0.501366	0.032617	0.265975
YPL257W	0.087339	0.153207	-0.057927	0.155645	-0.101388	1.05018	-0.212247	0.571972	-0.218781	-1.17407	0.039584	-0.460667	0.094817	-0.393551	-0.121165	-1.39192	-0.473178	-0.037585	0.568955	-0.330296	0.376757	-1.33213	2.01445	0.332362	-0.859853	-0.12453	-0.841916	0.650112	0.572189	-0.123552	0.112585	0.053357	0.29178	-0.555698	-0.402007	-0.262958	-0.462118	-0.094401	0.488969	-0.473365	-0.335169	0.228137	-0.417688	0.233583	-0.824414	-0.187771	0.223762	-0.230701	0.42812
ENB1	-0.600578	-0.334827	0.259279	-0.580921	0.374788	-0.228608	-0.438416	-0.086341	-0.147701	0.41256	-0.36717	1.00062	0.179734	-1.06783	0.579832	-0.258491	-0.560243	-0.317542	0.833637	0.382242	0.121417	-0.418424	0.193917	-0.633428	-0.563356	0.13872		-0.134205	0.474337	0.026393	-0.420261	-0.736457	0.590914	-0.358709	-1.63352	0.448123	0.466926	-0.377493	0.124957	0.128204	-0.067341	-0.245645	0.571897	-0.005935	-0.539532	-0.5972	0.591009	-0.454957	-0.074997
SNG1	-0.294816	0.208059	0.524057	0.194371	0.189633		0.264719	-0.533789	-0.210457	0.56275	0.158531	-0.252838	0.159793	-0.019165	-0.163813	-0.227741	-0.863922	0.033855	-1.04952	0.035783	-0.240864	-0.206081	0.20521	-0.499459	-0.554967		0.11696	-0.787119	-0.180035	-0.259344	0.645314	-0.027005	-0.094387	-0.1286	-5.54595	0.463539	-0.093973	-0.0439	0.138033	-0.658225	-0.457356	-0.142266	0.146486	0.045877	0.112362	-0.302579	0.092413	-0.492227	0.288107
ASI1	-0.255962	0.243432	0.375246	-0.528288	-0.335178	0.031475	-0.304557	-0.933089		-0.080456	-0.262332	-0.876125	-0.042841	0.719013	-0.412766	0.407237	-0.795331	0.619748	-0.162267	0.178764	-0.669949	-0.787961	-0.84494	0.153378	0.254344	-0.573911	-0.24585	-0.162355	0.861002	0.378266	-1.25498	0.25622	0.342176	0.475479	-0.486734		0.001375	0.279496	-0.369223	0.121614	0.164862	-0.097944	-0.458563	-0.48875	-0.005361	0.58425	0.036506	0.120533	-0.171196
YNL046W	0.254131	0.608855	-0.299919	-0.344212	0.024646	-0.034685	0.078607	-0.330036	-0.186761	0.994774	-0.054325	-0.080585	0.679404	0.149408	-0.136546	0.326971	-0.23074		0.33008	0.491483	-0.229437	-0.630026	0.091195	0.003889	0.12426	-0.587846	-0.054218	-0.15038	0.343417	0.320589	-0.358476	-0.2828	1.68867	0.1517	-1.11796	-0.073655	-0.159119	-0.256902	-0.469388	0.595461	-0.188026	-0.334046	0.894378	0.236498	0.057438	-0.004395	0.860337	-0.066683	1.95787
AVT4	0.138587	-0.132632	0.341643	0.642872	0.445543	0.527665	0.02145	-0.379494	-0.026164	-0.17485	0.163916	0.032818	0.24751	0.388691	-0.63294		0.088594	-0.849623	0.150118	-0.384066	-0.353231	-0.098355	-0.271324	0.3274	0.23836	0.440824	-0.37594	-0.385578	-0.700707	-0.561285	0.028454	0.071825	0.886495	-0.018503	-0.399752	-0.109239	-0.132389	-0.195676	0.148008	-0.390274	0.467059	-0.158741	2.20632	-0.199715	-2.04897	1.68434	0.541334	0.276716	-0.076336
YNL115C	-0.30913	-0.141552	0.517069	-0.272202	0.956548	0.530626	-0.183378	-0.42812	0.650411	-0.213794	0.245772	0.446842	-0.815076	0.486724	-0.496438		0.093001	-0.213231	0.673182	-0.638014	0.485008	0.117144	-0.688081	0.2927	-0.551184	-0.619904	-0.049149	0.077305	0.348583	-0.329982	-0.324203	-0.14178	0.350026	-0.371177	-3.34084	0.736967	-0.60836	-0.699923	-0.554845	-0.602045	-0.072875	0.303244	0.175161	-0.781407	-0.053496	1.51734	-0.355874	-0.650651	0.418901
ERF2	0.372261	-0.671589	0.325247	-0.159669	0.221208	-0.354555	0.212907	-0.209811	-0.056971	-0.833862	-0.008547	-0.680063	-0.704096	-0.380908	-0.424588	-0.480329	-0.480559	0.467762	-0.929274	-0.005302	-0.619811	0.184795	-0.30046	-0.025629	-0.639969	0.318514	-0.125998	-0.046604	-0.599426	0.167441	0.067999	-0.575857	-0.009462	-0.635537	-1.1402	-0.116904	0.752781	-0.201426	-0.389075	1.2571	0.075058	0.699582	0.787907	0.937754	0.082998	0.397858	0.781945	0.899412	0.456532
YLR311C	0.977492	0.145961	0.564234	-0.799318	0.157896	-0.236892	-0.457388	0.105167	-0.385727	0.33035	-0.15936	-0.145445	-0.076212	-0.041528	1.3634	-0.255984	0.582466	0.778691	-0.265024	0.051004	0.616154	-0.238192	0.44275	1.30692	-0.459271	-0.002105	0.197923	-0.336295	-0.484362	-0.322992	-0.333507	1.10582	-0.181971	-0.36094	-1.14182	-0.137145	-0.275816	-0.030061	0.008687	-0.013222	-0.635643	-0.120513	-0.022085	-0.39987	0.323122	0.308082	0.07903	0.619339	1.29976
YLR326W	1.12548	-0.182199	0.429909	0.421401	-0.220849	-0.460584	-0.587081	-0.417493	-0.108077	-0.347419	-0.284139	0.296916	-0.732855	0.294863	-0.43386	0.994755	0.970511	0.018041	-0.437904	0.125906	-0.136464	-0.318235	-0.015919	-0.383399	0.361321	-0.169929	-0.256688	-0.052384	-0.76654	-0.169628	-0.548957	-0.298027	-0.759849	-0.020075	-0.832092	0.000973	2.01965	0.204075	0.70699	-0.182457	-0.815868	0.423482	0.707934	0.384896	0.556784	-0.733337	0.232459	0.632064	0.888033
YLR152C	-0.907051	0.341284	0.253862	0.24153	0.180331	0.081764	-0.543872	0.434607	0.136554	-0.352939	0.157584	0.007359	-0.101128	-0.176763	1.01983	0.734094	-0.059509	-0.285759	-0.918689	-0.104253	-0.307646	-0.032943	0.420887	-0.103873	0.002856	-0.496445	-0.661727	-0.002719	-0.293896	-0.467499	-0.82476	0.023918	-0.219217	0.161467	-1.13064	0.250296	0.452441	0.149954	-0.061118	-0.016089	-0.134947	0.533966	-0.597561	-0.986155	0.170362	-0.514212	-0.026128	0.290799	0.35074
YOL163W	-0.714274	-0.175222	0.112912	-0.929035	-0.800029	-0.065715	0.265681	0.028066	-0.071655	-0.068468	-0.197088	1.17064	0.621231	-0.556556	2.29829	-0.456329	0.157181	0.220752	2.44698	0.87217	-0.454926	0.493198	-0.123201	0.051692	-0.532434	0.286174		0.352642	0.850057	0.482626	-0.031914	-0.371654	0.451258	0.480085	-2.13443	0.96846	0.263789	0.133962	-0.47143	0.387479	-0.585296	-0.305988	0.265657	-0.482962	-0.354045	0.559473	-0.556796	0.202054	-0.165723
YML018C	-0.165528	0.744553	0.480917	0.661738	0.852313	0.389359	0.775318	-0.700452		0.643314	0.116658	-1.1484	0.009238	-0.398864	0.262776	-0.418061	-0.258493	-0.173576	0.466917	0.173058	-0.110126	1.25229	-0.173705	0.70456	0.224709	0.239649	-0.208244	0.416296	-0.24125	0.004949	-0.050987	-0.009238	-0.06692	0.872793	-1.56973		-0.146786	-0.087474	0.449453	-0.146997	-0.231827	0.695896	0.19397	-0.345077	0.078889	-0.039559	0.739197	-0.005314	0.008853
YNR048W	-0.388079	0.113492	0.989963	0.045263	0.099453	0.201651	-0.206654	-0.283977	-0.229642	0.410245	0.405499	0.432621	0.255988	0.419529	0.786977	-0.682117	0.588781		-0.198252	-0.871836	-1.18132	0.45185	0.398416	0.147167	-0.36853	-0.167488	0.206778	-0.137252	0.317774	0.385476	-0.208551	0.533473	0.197561	0.048878	-0.77824	0.724196	-0.473136	-0.155529	-0.170778	0.22514	0.591121	-0.027941	-0.413928	0.452665	-1.80465	0.717037	-0.422679	-0.036908	0.010901
GAP1	0.083493	-0.483425	0.255524	0.306066	-0.90642	-0.639521	-0.297388	-0.558466	0.15858	-0.33417	0.015539	-0.087724	0.685197	0.149089	-0.190121	1.30013	0.613125	-0.037574	-0.03512	0.021318	-0.149608	1.41725	0.134146	0.755864	0.766127	0.011045	-0.489638	-0.073235	-0.738126	0.174631	0.204754	-1.9006	0.521525	-0.207935	-0.519834	0.373479	-0.635235	-0.032669		-1.19447	-0.164782	-0.010955	0.282685	0.483608	-0.012405	-0.12126	-0.303608	-0.12796	0.686583
YLL053C	0.020142	0.383242	-0.664912	0.052815	-0.686325	-0.044065	-0.718284	-1.56445	0.112132	0.001278	0.26495	-0.536477	0.564436	-0.018536	-0.676535	0.816233	1.23537	0.239878	0.196941	-0.103775	-0.512266	-0.018028	-0.674719	0.825981	0.193051	0.461899	-0.041949	-0.626546	0.044758	1.44749	-0.232297	-0.732867	-0.668384	-0.319824	-0.790429	-0.724482	-0.961573	-0.963212	-0.023067	0.483431	-0.301342	-0.193141	-0.007564	0.299802	-0.61537	-0.469961	0.164925	0.64629	-0.252964
TDA5	-0.677398	-0.544038	-0.672575	-0.22952	0.059843	-0.021509	0.150642	-0.838215	0.062087	0.385908	-0.790639	0.836363	-1.09559	-1.46985	-0.763213	-0.362231	0.773015	-0.668394	-0.325202	-1.30529	-0.172275	0.475816	0.76706	0.080041	-0.418213	-0.910049	-2.39329	-0.645322	-0.089423	-0.505811	-0.979451	-1.07603	0.334638	-0.421843	1.96404	-0.72365	0.659519	0.077846	0.36015	0.650736	-0.615041	-0.059944	0.156788	-0.348409	1.38204	0.67901	0.154889	-0.122256	0.043306
LDS2	-0.401148	0.869738	0.397424	0.725868	0.388163	-0.332277	0.308911	-0.165084	0.549249	0.911965	0.640589	0.401186	-0.544549	-1.31204	-0.791975	-0.152803	-0.438392	1.3745	0.050844	0.8978	0.660397	0.276099	-0.308601	-0.297941	-0.691731	0.391129		-0.010175	-0.454294	0.098196	0.174708	0.101047	-0.590995	-0.890566	0.74534	1.73377	0.035532	0.069838	0.144923	0.428435	-0.099504	-0.37559	-0.911175	0.239828	0.577183	0.563791	-0.206135	0.214837	0.420203
RRT8	-0.130058	-0.38308	0.234539	-0.64764	0.011734	-0.801626	-0.422458	0.451341	-0.019775	0.414435	0.795406	0.884651	-0.302929	0.278419	-0.62892	1.86342	0.475408	1.80487	0.387242	-0.276687	-0.404095	-0.508031	-0.114096	0.074891	0.125715	0.437427		0.297414	-0.837181	-0.303238	-0.154059	-0.573372	0.480453	0.160564	-0.951488	1.2714	-0.291368	-0.475883	-0.492344	0.321106	0.171283	0.075407	-0.019396	-0.225538	-0.03849	0.276781	0.201455	-0.025302	-0.591106
YOL079W	-0.531987	0.277551	0.7079	0.042654	0.132601	-0.278637	-0.543546	0.721432	-0.196281	-0.358861	-0.312175	0.269504	-0.241706	1.28447	0.69454	0.749935	0.011744	0.093963	0.071851	1.41701	0.191128	0.402869	-0.440278	-0.28274	0.598024	-0.409712		0.381341	0.084808	0.484115	0.994527	-0.258959	-1.41308	0.379263	-0.628033	-0.296253	-0.425278	0.33009	-0.398916	-0.261781	-0.212486	-0.245627	1.07272	0.030355	0.366186	-0.158817	-0.587626	0.118139	0.122233
FLR1	-0.651708	-0.221691	-0.616168	-0.163976	-0.182636	0.500413	0.414894	-0.729443	0.332993	-0.5957	-1.02849	0.16987	0.340555	-1.09338	0.561679	0.399417	0.099161	0.748821	0.218684	-0.26637	-1.30892	-0.065042	-0.080858	0.136246	-1.16829	-0.961715	-0.610803	-0.117378	-0.767578	-0.212183	0.21792	-0.104159	-0.322028	-1.02206	-0.162222	0.44623	-0.946965	0.216015	0.348972	0.778009	0.218304	0.072042	-0.222662	-0.078646	0.209061	-0.504857	0.082446		-0.272102
ATM1	-0.294647	-0.198448	-0.504755	-0.092479	0.142194	-0.179661	-0.358927	0.135143	0.818897	0.828393	-0.423882	0.521191	0.229355	-0.366899	0.439793	0.346071		-0.303686	-0.455352	-0.132327	-0.199491	0.632902	0.414823	0.609474	-0.195271	-0.679122	-0.419028	-0.693355	-0.306384	0.341956	-0.307695	0.110719	-0.059546	-0.074251	-1.01261	0.503833	-0.009204	-0.048476	0.087121	-1.59638	0.270287	-0.31361	-0.402125	0.873707	0.327112	-1.14232	0.190969	-0.003784	-0.630886
FKS3	0.187298	-0.6178	-0.688844	0.690765	0.367807	-0.426209	0.562868	-0.291254	0.97208	-0.193824	0.602562	0.20598	-0.272261	-0.000218	-0.065949	0.547384		0.235847	0.118193	-0.636134	-0.042283	-0.650733	-0.205501	-0.540541	-0.306186	-1.8204	-0.624561	-0.430635	-0.412631	-0.284427	-0.61743	-0.234291	-0.815656	-0.356542	-2.74236	0.572433	0.595032	0.973596	-0.016798	-1.63689	1.27607	-0.094758	-0.85725	-1.01151	-0.043675	-0.642246	-0.36405	-0.541041	0.413059
PHO84	-1.224	0.688017	0.021329	-0.163903	0.397519	1.84714	0.703678	-1.30434	0.200525	-0.967575	-0.554407	-0.961501	0.178516	-1.37923	-0.185699	-1.3953	-0.453017	-3.09239	0.082747	-0.843822	0.053471	0.870775	0.009798	-1.08493	-2.86032	0.550312	-0.674815	0.344004	0.323853	-1.26428	-0.822597	0.163679	0.039384	0.576121	-1.24563	0.062301	-0.092916	-0.657984	-0.794132	-1.47029	-0.088113	-0.02718	0.374561	0.499918	-0.268033	-0.459271	0.019802	0.09997	0.660271
DAL4	0.526051	-0.055582	2.02562	0.050994	0.942928	-0.643923	0.559569	-0.478611	-0.935603	0.002183	0.788966	-0.698817	-0.941676	-0.892764	-0.870328	-1.2263	0.427015	0.396345	-0.080775	-0.388018	-0.729749	1.15943	-0.12642	-1.19135	-0.658866	-0.906384	-0.084928	-0.321411	-1.10385	0.058902	-0.437024	-1.30735	-0.514752	0.269863	0.624462	-0.031671	0.309804	-0.110244	0.428114	-0.021843	-0.385255	-0.200292	-0.418195	-1.02825	-0.048523	-0.860251	0.26213	0.290616	0.698315
YLR050C	-0.124481	1.71857	0.345896	0.029074	-0.271191	0.420361	0.72835	0.381521	0.359049	0.317421	-0.7775	0.015351	0.391129	-0.681075	1.26281	-0.632037	0.062581	-0.01572	0.37176	-0.305492	-0.741601	0.185719	0.379609	-0.394714	-0.17639	-0.071219	-0.137694	0.391547	-0.161606	-0.097989	0.116251	-0.164758	0.545857	1.2444	-0.57773	-0.509508	0.688791	1.83668	1.28074	-0.165889	-0.982389	0.270398	0.509506	-0.740544	-1.59291	-1.00486	-0.246497	-0.64606	0.829395
YMR187C	-0.256454	0.496472	0.445926	0.03135	0.046883	0.56934	-0.657346	-1.26263	-1.16899	-0.118989	0.016283	-0.272063	0.008107	-0.689077	-0.243776	-0.33656		-0.515972	0.395256	-0.420746	-0.932289	-0.645416	0.382604	-0.483873	-0.845928	0.06181	-0.24981	-0.562785	0.17465	-1.25551	-0.200209	-1.2964	-0.634888	-0.678982	-0.312017	-1.02757	0.422536	0.094174	0.971268	-0.401857	0.04815	-0.537899	-0.756278	-0.349266	-1.05837	0.226122	-0.066863	0.684686	-0.396298
PCA1	0.089202				1.26227	-0.244648	0.116437	-1.24642	-1.34636	0.313225	-0.341157	-0.120925	-0.500554	-0.700341	-0.752509	-0.683068	-0.739784	-0.624467	-0.526311	-0.515892	-0.117763	-0.263517	-0.038398	-0.128804	-0.211826	-1.80035	-0.506447	-0.228391	0.135711	-0.168315	-0.205398	-0.230728	-0.171781	0.201678	0.161934	-0.439838	-0.360004	-0.66982	-0.154481	-1.44107	1.09387	0.397238		-0.075685	-0.08228	0.037833	-0.182814	0.995457	-0.164932
CSC1	-0.141421	-0.234273	-0.05284	0.087727	1.84207	0.102059	0.556557	0.60395	-0.955074	-0.111689	-0.265635	-0.618978	-0.148401	0.088395	-1.00183	-0.743028	-0.906566	-0.297079	-0.266784	0.133174	-0.423381	-0.919906	-0.71407	-0.402813	0.759317	-0.808694	-0.90078	-0.198577	-0.584294	-0.986967	0.440219	-0.485382	0.473597	0.035169	-2.14317	0.134401	0.227817	-0.363089	-0.199448	-0.974963	-0.013126	0.092637	0.374473	-0.350037	-0.519436	-0.298994	-0.097843	-0.692477	0.649159
FLD1	-0.18249	-0.907965	-0.485142	-0.792835	-1.22124	0.076861	0.17724	-0.04973	1.07793	0.233482	-0.887798	-0.48311	1.66462	-0.081641	-0.095144	-0.83394	1.04605	-0.661672	0.283323	-0.102482	-0.043137	-0.827715	0.887327	-0.504937	-0.040048	0.341031	0.108178	-0.123212	-1.64873	-0.016763	0.137899	-1.1248	-0.090404	0.513327	-2.48164	0.357545	-0.906302	-0.29879	-0.365284	-0.311897	-0.945235	-0.500876	-0.978539	-0.923385	0.30684	2.08255	-1.02052	-0.415342	0.165061
YMR034C	-0.031464	0.9017	-0.0272	0.263028	-0.746248	0.489675	0.71313	-1.0388		-0.667979	-0.740395	-1.43009	-0.108183	0.321335	-0.094427	0.030127	-0.350085	-0.096132	-0.395083	-1.02555	-0.446037	-1.08452	-1.06602	0.436375	0.205554	-0.174456	-0.467443	0.171309	0.346166	-0.133868	0.23793	0.029372	0.142314	-0.4197	-1.70413		-0.748879	-0.862545	-0.930788	0.830296	0.026433	-0.0341	0.065905	-0.305234	0.082398	0.262618	-1.79545	-0.241417	0.072026
YVC1	-0.521815	0.56064	-0.290162	0.453508	-0.701513	0.163146	-0.549287	-0.599195	-0.252372	-0.267671	-0.778069		0.009539	-0.124875	-0.239586	-0.39274	-0.164699	-0.024894			-0.169265	0.366924	0.336422	-0.496455	-1.60435	1.13059	-0.41689	-0.055717		-0.368448	-0.212925	0.363792	-0.599284	0.860802	-1.61826	-1.63925	1.23264	-0.763016	-0.644113	-0.301935	-0.523884	-0.329581	-1.10111	-0.920632	0.214181	-0.497461	0.113591	-0.055104	-0.566106
ZRC1	-0.963658	-1.14694	-0.816669	-0.108869	-0.711577	-0.189138	-0.057447	-1.17786	0.749444	-0.070803	-0.506146	-0.562675	-0.753262	-1.76968	-1.02296	-1.53958		-0.1983	-0.500407	-1.48007	-0.246241	-1.2302	-0.568349	-0.831092	-1.93369	-0.242578	-0.646807	1.98535	-1.2072	-0.012882	-1.46679	-0.875849	-1.28357	-0.287149	-1.07383	-0.333982	-0.242637	-0.014364	-0.571883	-0.494837	-0.337525	-0.277549	-0.623207	-1.08076	-0.831291	0.042824	0.817426	-0.019042	0.664094
MNR2	0.257954	0.57493	1.47594	0.646391	-0.141037	0.834725	-0.193548	0.315497	-0.675874	0.027952	0.80672	-0.049619	-0.034454	-0.697795	-0.427523	0.024823	0.450242	-0.345574	0.127971	-0.180864	-0.465083	0.948805	0.949882	0.75103	0.291966	0.589906	-0.13937	-0.178783	-0.18481	0.089308	0.303548	0.605851	0.35429	-0.749044	0.449823	-0.70612	1.45931	1.92889	0.283513	0.214968	-0.144568	0.543066	-0.735813	-0.348839	0.348716	-0.692414	0.499127	-0.544396	0.783998
YGR149W	1.14955	0.514172	1.08829	0.624966	1.67918		-0.64672	-0.39222	0.509893	1.0649	0.703694	0.236404	-0.002888	-0.164268	0.30496	-1.12633	0.652184	0.944639	0.082112	0.511365	0.622774	-0.217725	-0.337635	-0.345871	0.226419	0.724354	-0.055534	0.007024	0.156165	-0.149437	0.560034	1.58183	0.404968	0.400214	-1.31511	-0.068401	0.005632	-0.724336	-0.107837	-0.048171	-0.869044	-0.319828	-1.36809	-0.741129	2.02029	-0.110262	1.50917	0.600052	-0.324492
YIA6	0.053285	-0.145286	1.78362	0.015903	0.977592	0.27776	0.510047	-0.056197	-0.089492	-0.117661	0.251568	-0.164133	-0.282756	-0.309355	0.582676	-0.380359	-0.114438	-0.613391	0.007426	-0.35861	-0.478706	-0.162423	-0.528192	-0.6471	0.61418	0.384429			0.512023	0.186313	0.090107	-0.293346	0.211147	0.44702		0.292536	0.033306			-0.112419	-0.36167		-0.050971	0.490177	0.330772	0.477727	0.246573	0.685442	-0.339127
YIL170W	1.08515	0.572525	1.08394	0.765417	0.083647	0.333759	-0.260957	-0.740775	0.703468	-0.860024	-0.515785	0.01697	-0.327282	-0.07846	0.001239	0.161319	-0.616673	-0.059115	0.286725	-0.253866	0.356496	0.841804	0.737605	0.006307	-0.323728	-1.68624	0.164328	0.520882	-0.046911	-0.069756	0.146402	1.2142	-0.211216	-0.316569	-0.691669	-0.349135	0.563515	-0.397969	-1.20981	-0.581931	0.557369	0.244666	0.316672	0.556454	0.056363	0.577686	0.748113	0.415884	0.246906
BSD2	-0.05976				0.483027	-0.280271	-0.519117	0.298148	0.232243	0.063812	-0.689597	-0.154963	-1.17589	0.560747	-1.43257	-0.904085	0.121379	-0.458543	-0.816154	-0.591963	0.568415	0.33782	0.339354	0.150144	0.001279	0.278405	0.189443	0.414316	-0.733769	-0.52686	-0.220148	-0.145522	-0.014043	-0.420054	1.45562	0.186861	0.703633	0.077272	0.158516	-0.954077	0.972325	0.871422		0.435064	0.07392	0.431458	2.02081	1.66437	0.925877
PMC1	-0.223111	0.095351	0.216608	-0.040785	0.586936	-0.21708	0.094269	-0.569394	-0.271166	-0.078075	0.425293	0.702088	0.44698	1.19927	1.3233	-1.15319	-0.15291	0.236885	1.0994	0.465218	1.12824	0.483899	1.15602	0.684844	0.739242	0.979948	0.914287	0.421086	0.282285	0.5895	1.35525			0.838844	1.75253	-0.4191	-0.101532	-1.21763	-0.066539	-0.164125	0.365625	0.389308	-0.053417	-0.184358	0.53831	-0.087211	-0.154185	0.120573	-0.518224
LEM3	-0.754966	-0.320732	-0.322418	0.378351	0.145476	0.155412	0.237988	-0.624341	0.025838	-0.503518	-1.38484	0.770611	-0.237339	0.75128	0.836075	0.4604	0.162981	-0.335409	0.281745	0.369735	0.466215	0.575765	0.401584	-0.077437	-0.593593	-1.12466	-0.235722	-0.044244	1.10063	0.503991	0.157083	-0.0534	0.012243	-0.603607	1.67885	-1.07864	1.1476	-0.291604	0.520982	0.543248	-0.477442	0.022045	1.05369	0.496946	1.03513	-0.872562	-0.97678	-0.435512	0.463508
SUR2	0.003707	0.000198	-0.269393	0.058192	-0.285265	-0.4419	0.006057		-0.234681	0.088332	-0.691033	-0.614996	-0.207193		0.071365	-0.293543	0.054322	0.080014	1.08906	-0.322679	-0.033618	-0.370954	0.319089	-0.194904	0.227601	-0.2398			-0.013519	0.03366	0.115252	-0.281195	0.00116			-0.392034	0.523896			0.148365	0.830143		0.00406	0.055106	1.01585	0.068352	0.351552	-0.388337	0.350578
YPR064W	0.929441	0.414667	-0.338481	-0.15127	0.216787	-0.611662	0.324074	-0.121439	0.113204	0.074646	-0.589337	-0.066955	0.523167	-0.619556		-0.367675	0.176781	0.405905	-0.081393	0.074013	-0.817517	-0.449301	-0.58825	-0.854533	-1.02385	-0.20453	-0.207768	-0.087736	0.349444	-0.226735	0.19707	0.111096	-0.8521	0.009129	-0.186912	-0.113641	0.52471	-0.345535	-0.080699	-1.5135	-1.41418	0.16326	0.531276	0.039044	1.62631	-0.166382	0.321546	0.296237	-0.090311
AAC3	-0.275525	-2.53023	-2.11402		0.099627	0.102992	-0.339068	-0.520739	-0.224273		0.978536	0.323908	0.097435	0.340586	-0.085654	0.091009	-0.49093	-0.043609	0.347141	-0.541303	0.024037	0.464093	-0.055802	-0.212831	0.344952	-0.159111			0.090313	-0.096152	-0.456307		-0.238434	0.434269		0.160629	-0.722861			-0.330555	0.818074		-0.799677	0.233126	-0.03983	-0.870592	0.330511		0.238586
BSC6	0.042133	1.20928	-0.28052	0.59426	0.704172	0.14203	0.90155	-0.488194	-0.53296	0.156811	0.021285	0.283133	-0.23706	1.53966	0.476635	1.28954	0.58076	-0.160224	-1.37897	-0.158881	1.49127	1.09902	1.6766	-0.595653	-0.230448	-0.352191		-1.14505	-0.897202	-0.80082	-0.931645	1.77124	0.138678	1.01758	0.053402	-0.714945	1.30554	0.092557	1.12134	-0.020688	-0.521919	-0.657818	0.097857	-0.291659	0.7888	-0.362964	-1.38174	-0.690556	0.054089
ECM27	-0.005285	-1.44917	-0.837425	-0.528316	-0.216659	-0.273671	-0.703516	-1.4722	-0.133598		1.01906	0.121875	-1.08693	-0.533533	-0.606563	-0.01231	-0.994885	0.89953	1.37236	-0.254571	-0.974314	-0.625069	1.12131	0.540821	-0.177201	0.14911	-0.2492	0.540267	0.391873	1.54677	0.64505	0.179365	-0.552753	0.392197		0.458984	-0.076442	-0.57598	-0.62914	-0.377691	-0.149615	-0.438	0.235683	-0.414517	-0.74774	0.096001	-0.560538	0.428102	-0.509812
PIS1	-0.142168	0.14006	-0.636817	-0.238829	0.05493	0.262026	0.009535	-0.535665	-0.850887	-0.470557	-0.139115	0.13355		0.324204		0.08542	1.06593	0.300903	0.719455	0.930882	0.927025	0.66987	0.519306	0.291723	0.034624	0.317605	-0.204891	-0.224923	-0.066331	1.53155	0.442844	-0.343156	1.067	-0.104543	0.221213	-0.362933	-0.418739	0.222616	0.495142	-1.454	-0.746417	0.274312	-0.276107	0.637283	0.103673	0.039076	0.317658	0.092238	0.158688
NCR1	0.261263	0.248729	0.352835	0.313456	-0.342748	0.504996	-0.117901	-0.694502	-0.005037	-0.640194	-1.05462	0.664884	-0.35379	-1.15745	-0.677424	-0.177183	1.89306	0.196787	-1.21115	0.179314				0.23467	-0.074212	1.17477	0.232667	0.190086	-0.090173	-0.43047	0.651089	-1.12608	-0.411275	-0.895726	-0.297218	-1.54949	1.40805	-0.438195	0.710742	0.879806	-0.189852	-0.17544	-0.035653	-0.040165	2.58249	0.845105	-0.440851	0.221018	-0.082571
YPR114W	0.22507	0.456796	0.776885	-0.573748	-0.345615	0.249959	-0.38004	0.19281	-0.439781	0.185546	-1.99283	-1.81876		-1.15553		0.829912	0.510636	0.20937	0.473409	0.140204	0.111073	-0.354547	-0.149154	-0.440488	0.569191	1.3139	-0.001778	0.727169	-0.011636	-0.393519	-0.407269	-0.293322	0.046395	-0.48954	-1.08897	-0.315138	0.13746	-0.247736	-0.390217	0.296562	0.368942	-0.205576	0.892509	0.522867	1.0128	-0.020105	-0.240179	0.176826	0.66769
KCH1	-0.992208	0.300023	-0.407994	0.258482	-0.246261	-0.133642	-0.59799	0.14536	0.137995		-0.492872	-0.410984	0.149558	-0.237318	0.361235	-0.470602	-0.592595	-0.056509	0.131404	-0.164889	-0.566441	0.436541	0.056791	-0.824375	0.272798	-0.281315			-0.29929	-0.219776	0.119987	-0.372651	-0.203304	-0.591298		-0.141712	-0.201957			0.415069	0.233234		-0.050293	-0.64028	0.154303	0.276059	-0.045675	0.166455	0.306562
KHA1	-0.371229	0.957174	-0.444526	-0.015783	-0.824409	-0.877321	-1.08578	-0.855054	-0.150965	-0.509129	0.901719	-0.591952	0.202784	-0.504042	-0.178707	-1.64022	-0.673176	-0.224179	-0.050725	0.228953	-0.375992	1.12965	0.062968	-0.234426	0.47391	0.567734	0.148113	0.84607	-0.163947	0.114772	1.62404	0.536685	-0.419815	0.358032	-1.23812	-0.364963	-1.02666	0.823674	0.078859	-0.832561	0.036403	-0.33422	-0.457774	0.377647	0.942743	0.522652	0.176922	0.49555	0.152905
SFC1	-0.737636	0.041723	0.638219	-0.420405	-0.739531	-1.95242	-1.22236	0.141952	0.292876		0.417853	-0.379991	-0.129802	0.179116	-0.504772	-1.50598	-1.75517	0.548513	-1.06017	-0.034344	-0.388439	0.544378	-0.109727	-0.327324	-0.365899	-0.288776	-0.25068	-0.070479	-0.299947	0.869999	-0.394995	-0.431312	-0.119822	0.310991		0.126946	0.666831	0.603251	0.676204	0.915702	-0.157473	0.130967	0.321905	0.546173	-0.874877	-0.83815	-0.511422	-0.862784	-0.426536
POM33	-0.18416	-0.244155	-0.27326	-0.119935	0.410766	0.219526	-0.166419	-0.229191	-0.05327	-0.059997	0.053729	-0.558792	-0.162272	0.335592	-0.53467	0.075864	-0.285225	0.019573	-0.775823	-0.398994	-0.54585	-0.282779	-0.120443	-0.955719	0.217832	-0.273357			-0.048871	-0.134398	-0.03207	-0.445048	-0.015184	-0.438713		-0.454976	0.382062			-0.547802	-0.005952		0.20778	-0.404221	0.114378	-0.26622	-0.541654	0.465655	-0.471175
STE3	-0.045201	-0.235846	-0.146313	0.315132	-0.013416	-0.057538	-0.016284	-0.127691	0.126766	0.123018	0.864654	-0.3246	-0.255566	-0.006336	-0.667892	0.021649	-0.418503	-0.097913	0.013086	-1.16498	-0.24515	-0.198437	-0.037427		0.172114	0.364168			0.309791	-0.172639	-0.178774	0.673646	-0.462835	-0.304616		0.135447	0.001319			-0.355722	0.301737		0.472257	-0.427557	0.345225	-0.038291	0.738797	0.25471	-0.089029
PCP1	0.769559	-0.360469	0.095519	-1.50284	-0.158506		0.566628	0.166746	-0.514382	0.142679	-0.026586	-0.522181	0.220932	1.11251	-0.52408	0.876629	0.124533	1.05084	-1.61441	0.258555	-0.703376	1.10562	0.553411	-0.752454	-0.261729	0.838257	0.239345	0.070312	0.315247	0.259135	1.17442			0.178886	0.117172	-0.495808	-0.438043	0.814532	-0.256803	-0.411591	-0.243432	-0.769377	-1.27414	0.59213	-0.25617	-0.652496	-1.57224	1.18532	0.054683
HMG1	0.097291	0.601493	0.142451	0.723147	-0.508604	-0.060204	0.145315	-0.456581	-0.978398	-0.45767	0.411396	0.360134	0.229338	-0.097993	-0.531461	1.36689	0.716786	0.462059	0.158499	0.21072	0.153052	-0.028998	-0.293741	0.515929	0.239387	1.01229	0.350147	0.170002	-0.680549	0.665129	-0.197092	-0.438267	0.818428	-0.375706	0.827181	-0.120988	-0.615528	-0.226436	-0.20173	0.340183	0.791096	0.331826	1.30312	-0.272895	0.058605	0.030259	0.059282	0.289607	0.315519
MRL1	-1.01964	-0.566719	-1.62112	-0.386168	0.21533	0.533208	-0.766626	0.110324	-0.800038	1.34973	-0.446619	0.777582	1.08619	-0.058925		-0.744869	0.824678	-0.031303	-0.194325	0.037418	-0.092448	0.066742	0.126564	-0.863072	-0.100258	-0.701009	-0.492856	0.047282	0.171512	1.58845	0.597189	0.656678	0.192908	-0.372701	-1.28051	0.658525	-0.60929	-0.189322	-0.171558	0.233209	0.80271	-0.380384	-0.874927	-0.424061	-0.518638	-0.061313	-0.646704	-0.562387	0.508288
YPR098C	0.016585	-0.229413	-1.15412	-0.202718	-0.101717	-0.322566	0.140078	-0.775053	-0.236014	0.74688	-0.910714	-0.179206		0.080899		0.047458	0.619209	-0.198694	0.254709	1.20323	-0.507342	0.04313	-1.00454	-0.366296	-0.281864	-0.667427	-0.156607	0.184396	-0.747024	-0.894082	-0.643174	0.760694	-0.034099	-0.603098	0.84623	-0.855121	0.663503	0.258041	-0.01429	0.148891	0.496883	0.414704	-1.01272	-0.095526	0.224131	0.717584	-0.55972	-0.016072	0.153546
YPR071W	1.27822	0.882519	0.184647	0.516544	1.5242	0.437105	0.067662	-0.81472	-0.555384	0.330446	-0.231009	0.066514	-0.054462	-0.584298		1.19721	0.975306	0.488542	-0.293682	0.728453	0.178645	-0.208066	-0.957656	1.14916	0.925166	-0.294926	0.887105	0.581449	0.689364	1.94378	-0.468083	0.684644	-0.052165	-0.327938	-1.04988	-1.0821	-1.26553	-0.777383	-0.456359	0.898301	0.890625	-0.270127	0.841062	-0.046106	1.12987	0.426425	0.003082	-0.04937	0.3077
BIO5	-0.359504	-0.104781	0.485257	-0.098339	-0.36905	0.03306	0.190624	-0.193317	0.481777	-0.090719	-0.529029	0.497876	0.067558	1.58127	-0.232832	0.675377	-0.152194		0.641967	1.10433	-0.122381	-0.145369	-0.771106	0.016455	0.691121	0.385047	0.506323	-0.413321	0.083444	0.055251	0.937037	-0.905048	1.11256	0.760933	-0.11868	-1.11918	-0.730192	-0.036804	0.09758	0.501867	0.052423	-0.209949	0.053149	0.992066	0.552128	0.114224	0.020625	-0.129323	-0.697826
SUL2	0.183111	0.039743	0.004641	0.597268	-0.193587	-0.09246	-0.641362	0.4618	-0.069806	-0.390977	-0.07998	-0.227232	-0.174582	0.022819	-0.799074	0.212068	-0.032596	0.313563	0.4384	-0.665733	-0.762537	-0.152095	-0.424854	-0.001026	1.07067	-0.088146	0.114048	-0.150491	0.215623	0.454434	0.441628	-0.418513	-0.138338	0.162484	-0.474587	-1.97363	-0.038712	-0.091776	-0.147762	0.689387	-0.637588	-0.093458	0.318631	-0.690874	-0.240944	-1.55853	-0.654373	-0.092221	-0.572156
FSF1	0.193429	-0.177015	0.249426	-0.897393	-0.848655	0.045907	-0.092351	-0.273772	-1.44247	-0.134674	-0.66146		-0.704604	0.003143	0.177458	-0.962232	-0.695621	0.315383			-0.729197	-0.499729	0.294834	0.345511	0.364361	-0.238124	-0.623578	-0.171094	0.059958		1.17862	-0.441198	-0.201305	0.31719	-0.803119	-0.543491	0.359764	-0.300671	-0.08444		-0.326434	-0.007981	0.52421	-0.646376	0.716206	0.147661	-0.121028	-0.176986	0.122549
TPO4	0.853793	-0.417195	0.228878	0.052622	0.256783	-0.268711	0.016742	-1.19454	-0.654132	-0.138354	0.375791		-0.332087	-0.46181	-0.024381	-0.837443	-0.056979	-0.2611			0.235485	-0.580687	-0.204155	-0.062787	-0.213449	-0.906702	-0.239098	-0.276617	0.067323		1.35018	-0.751124	-0.697842	-0.102011	-1.16058	-1.36644	0.532687	-0.054881	-0.242053		-0.634542	0.155464	-0.068956	0.385591	0.372964	0.042095	0.127794	0.304374	-0.226126
TCB1	-0.255919	1.15524	0.455074	0.252276	-0.309397	-0.084024	0.045573	-1.21239	-0.599054	-0.074951	-0.473715		0.930192	-0.238372	-0.238741	-0.188486	0.053425	0.774498			0.788209	0.446413	-0.325553	0.085352	0.359848	0.426057	1.52048	0.303898		-0.818756	0.756271	-1.17429	-0.522356	0.050783	-0.000206	-1.06979	-0.438461	-0.237839	-1.51757	-0.885169	-0.300746	0.030724	0.870878	-0.073033	-0.127389	0.03905	0.219641	0.536642	0.235017
YOL107W	0.670021	-0.256107	-0.447631	-0.478607	-0.519243	-0.667082	-0.320797	0.200967	-0.730321	-0.217755	0.020751	-0.090102	-0.487081	-0.341789	-0.201722	-0.211791	-0.190168	-0.228965	0.381437	0.345245	-0.567884	-0.27575	0.094695	-0.136376	-0.674757	0.431148		0.053993	0.443389	0.459469	-0.579038	-1.39064	-0.290198	0.427504	-0.319298	-0.467304	0.147075	0.031031	0.626471	0.775858	0.290481	-0.276777	0.755132	-0.05635	-0.393661	-0.624637	-0.000997	0.050278	-0.478785
YGR026W	-0.918811	0.2173	-0.085776	-0.437582	-0.316668	-0.091099	0.531658	-0.182218	-0.66233	0.110552	0.824405	0.909289	0.101023	0.211777	0.035455	0.727901	-0.18923	0.680499	-0.418931	0.130924	-0.394366	-0.270545	0.815863	-0.839374	-0.015403	-0.752387	0.353138	-0.125122	0.108265	-0.193775	-0.460822			-0.433864	-0.148747	0.56264	-0.418007	-0.225576	-0.169811	0.437818	-1.35825	0.183414	-0.539873	0.203601	-0.431084	-0.935874	0.096899	-0.174924	0.009425
ZRT2	0.377984	-0.910163	-0.153583	-0.560735	0.215919	-0.071546	0.241725	0.503956	0.111556	-0.290105	-0.01999	-0.061696	1.30984	0.424116	1.19594	1.03085	0.578047	-0.287777	-0.365145	-0.350499	-0.359561	-0.198391	0.010392	0.930993	0.166462	0.539358	0.140314	0.13894	-0.53572	-0.081863	0.605967	-0.422148	0.417636	0.012586	0.005772	0.106276	0.725933	-0.069112	0.162022	-1.04438	-0.40062	0.104329	0.307808	0.555562	-0.784507	-0.050135	0.070755	-0.36298	-0.773285
YPR117W	-0.195181	0.329466	0.508809	-0.518057	0.205916	0.544571	0.659622	-0.498933	-0.38185	0.352004	0.092607	-0.202724		0.024981		0.25138	0.077122	0.357992	0.871047	-0.410996	0.159986	-0.139977	-0.06227	0.307431	-0.143613	-0.668774	1.14951	0.732377	-0.085532	0.543767	-1.11219	0.714507	-0.47687	-0.607611	-0.087936	-0.154244	0.245778	-0.157413	-0.229577	0.102418	-0.3685	-0.036165	1.00336	0.034542	-0.548353	0.717732	-0.52342	-0.117152	-0.005966
ALG2	-0.714504	-0.192874	-0.17391	0.086756	-1.16957	-0.390107	0.534943	0.712244	0.170877	0.308003	-0.064243	0.495626	-0.558511	0.493657	-0.335428	-0.301767	0.445507	0.081508	-0.111026	-0.467098	0.025916	-0.76114	0.355449	-0.831437	0.443995	-0.203697	0.205262	0.419816	0.507955	-0.738717				0.013529	0.429805	0.462482	-0.75197	0.222016	0.113026	-2.43317	0.227906	-0.068041	-0.673477	-0.164478	-1.15543	-0.344864	0.016407	0.139267	0.057233
MEP3	-0.425798	-1.02786	-0.377721	0.18633	-0.243668	0.100327	1.34527	-0.144012	0.679869	-0.071812	-0.027152	0.769446		-0.332268		-0.031604	0.291648	-0.189439	-0.252267	-2.14937	0.846141	0.581824	0.063257	0.714066	-1.10132	0.000854	-0.85333	0.065719	-0.819504	0.02231	0.091714	0.728246	1.01612	0.434362	0.310466	0.337945	0.323018	-0.378397	0.005253	-0.428047	0.722726	-0.651747	0.561277	-0.204061	-0.03217	0.712061	-0.264572	0.343304	0.138103
NCE102	-0.133293	0.020794	-0.633781	0.214832	0.681737	-0.406289	-0.138658	0.108221	0.571534	0.522663	-0.354591	-0.093175		-0.118116		0.28006	-0.150912	0.500135	0.068136	-0.323759	-0.092919	-0.422897	0.209582	-0.223117	-0.917203	0.039841	0.376376	0.394505	1.00816	-0.124198	0.207099	-0.176058	0.308999	0.026323	-0.619428	-0.027145	0.883233	0.5535	-0.084291	0.761529	-0.851583	-0.103249	0.376887	-0.670009	0.880782	0.128658	0.540256	0.634766	-0.473302
PDR12	-0.111367	-0.364813	0.298164	-0.149255	-0.53096	0.439309	0.236526	-0.448576	0.642258	0.849015	0.103076	0.921486	0.085693	-0.203455	0.989087	-0.467001	-0.312389	-0.672238	1.53945	-0.219787				-0.013645	-0.564625	-0.037759	0.918089	-0.154757	0.81353	-0.012946	-0.021643	0.893359	0.823973	-0.503978	0.128873	-0.589175	-0.001382	-0.38448	0.120639	0.101454	-1.12788	-0.094586	-0.170059	0.447302	-0.217978	0.285542	-1.04983	0.274433	-0.166458
CPT1	-0.304807	-0.933817	0.25187	0.018404	-0.962511	-1.45269	0.221578	-0.291219	-0.385753	1.0471	-0.095486	-0.653392	-0.67732	-0.492828	-0.325955		1.13317	-0.604913	-0.206137	0.196826	0.345264	0.261679	0.138611	0.014952	-0.358476	-0.091718	0.11996	0.237489	-0.397538	0.453375	-0.280879	0.324723	-0.542051	1.14715	0.325536	0.132743	0.438014	0.183759	0.316784	-1.37276	0.126476	0.19528	0.816128	-0.862955	0.538085	-0.308487	-1.2742	-2.16514	-1.7391
MDL1	0.127186	0.049664	-0.304427	-0.597429	-0.38771	0.308909	0.397593	-0.780479	0.52907	0.344039	-0.218458	0.661235	0.256535	0.205999	-0.160155	0.484842	0.350846	0.110217	0.421536	-0.205491	0.428148	-0.25109	0.003751	0.577132	0.203357	-0.458091	-0.400121	0.456465	0.225528	-0.585928	-1.34947	-0.782663	-0.485663	-0.170816	1.12763	1.27583	-0.013433	-0.163628	-0.417262	0.051873	-0.294313	-0.094884	-0.657666	-0.307566	0.321122	-0.568947	0.609522	-0.103909	-0.877623
PRM2	-0.59269	-0.708174	-1.20135	-0.216684	0.725838	-0.414893	-0.834172	-0.216541	-0.299735	-0.645043	1.0619	-0.183843	0.32289	0.07909	-0.682948	-0.904306	0.26019	-0.137646	-0.063413	-0.388363	-0.577385	-0.469649	0.196293	0.856046	-0.957483	0.017485	0.637214	-0.751053	-0.010119	-0.081744	-0.731888	-0.290016	0.173899	0.667271		0.786905	0.703633	0.311074	-0.098371	-0.62848	-0.38746	0.974171	0.514228	0.703305	-0.188661	-0.308964	0.246909	1.29591	-0.289421
MEP2	0.106209	-0.101009	-0.1955	-0.233439	-0.363592	0.325697	-0.241555	0.171526	0.574383	0.152995	-0.873001	0.705444	-0.394352	-0.041925	-0.234905		0.348351	-0.18515	0.710662	-0.100228	-1.45534	0.125522	-0.287381	-0.247683	-0.723286	-0.211439	-0.193869	0.046519	1.04103	-0.442575	-0.225391	0.561526	0.521461	0.043466	0.452542	1.2379	0.67467	-0.164815	-0.454611	0.14428	-0.225637	-0.549156	0.225476	-0.679348	-0.331262	1.12887	-0.886588	-0.289125	-0.037454
YNL146W	-0.955906	0.458051	0.229553	0.199169	-0.250322	-0.004556	0.056152	-0.634091	0.748598	0.139482	0.554652	0.00136	0.744186	-0.889926	0.002865		0.584758	-0.683372	0.120587	-0.369001	0.518016	-0.578514	1.31026	-0.318162	0.780564	-0.213003	0.005801	-0.413495	0.555125	0.60456	-0.354787	-0.000769	0.443526	-0.317828	0.797516	0.260854	0.3792	0.325242	-0.42313	0.617903	0.517366	-0.068077	-0.459561	-0.417944	0.425051	-0.337423	-0.673363	-0.661031	-0.776652
FRE4	-0.654946	0.641988	1.17693	0.003745	-0.298498	-1.15592	-0.750827	-0.365291	-0.119243	-0.457801	0.246978	-0.929184	-0.47277	-0.725958	-0.286786	-0.069373	-0.177016		-0.633233	0.359769	-0.335362	-0.253647	-0.107169	-0.329245	-0.609646	-0.441727	0.58725	-0.440138	1.1174	-0.338762	0.627813	0.034449	-0.50434	0.835687	-0.13734	-0.362935	-0.343544	-1.04554	-0.093454	0.695987	0.138777	-0.583177	0.356868	-0.238387	-0.311848	-0.018695	0.117584	0.617991	0.716872
HOL1	-0.137204	-0.097868	0.956968	0.426844	0.126076	-0.001175	-0.063168	0.004147	-0.529876	0.331955	-1.58613	2.7321	-0.130083	0.336639	0.49786	0.236967	0.37395		0.812908	-0.378753	0.18068	0.179012	-0.482632	0.32451	-0.764114	-0.510532	0.913168	0.610683	1.15157	3.59247	0.690513	0.197419	-0.093761	0.022493	-0.686448	-0.017464	-0.547249	0.043733	-0.182283	0.385644	-0.646727	-0.570541	0.226881	0.207511	-0.126107	0.504002	-0.564826	0.301048	0.376978
AKR2	-0.797212	-0.2083	0.070033	-0.303382	0.587368	0.072276	-0.192395	0.344935	-0.378925	-0.046868	-1.28781	0.276611	-0.823299	0.112121	-0.220421	-0.976562	-0.343614	-0.559275	-0.244163	-0.39519	-0.411421	0.200214	0.098746	-0.060439	-0.697687	-0.462952	-0.730039	-0.019551		0.843287	0.015279	0.678963	0.013015	0.334157	-0.820101	0.329404	0.507842	0.211341	0.67614	-0.17072	0.313225	-0.319248	0.145714	-0.780406	-0.138522	-0.1033	-0.14547	-0.480679	0.651992
RSB1	0.223783	0.503106	0.698012	0.576759	-0.327038	0.479416	0.311812	-0.203713	-0.340843	-0.349705	-0.631901	-0.735476	-0.271385	1.22675	-0.173256	0.212159	0.113616	0.266546	-0.204711	0.593772	-0.903282	-0.131088	1.04743	1.08753	0.991795	-0.064813	0.137675	0.808949		0.243209	0.417305	1.00386	-0.839618	0.21131	-0.42568	-0.507485	0.290541	-0.056778	-0.286136	0.099627	-1.0325	-0.339126	0.374482	0.098122	0.98341	0.341541	-0.081122	0.08938	0.845227
SHH3	-0.280286	0.537232	0.974206	0.270603	-0.997158	-0.272955	0.010849	0.243332		0.277973	-1.00859	-0.87909	-0.630231	-0.753882	-0.156389	0.635044	0.063774	0.007199	-0.516716	0.520463	-0.298363	0.201121	-0.130637	0.189003	-0.495471	-0.265511	-0.674589	0.372882	-0.22625	-0.690519	-0.574053	0.756578	0.450772	-0.432474	-0.334604		0.703137	0.402077	-0.334665	-1.07786	0.583901	0.256832	0.156417	-0.577572	0.321518	-0.15456	-0.002681	-0.720626	0.512836
YIP5	0.974306	-0.223806	0.668318	0.391092	-0.284555	0.010118	0.917745	0.281876	-0.145039	-0.069932	0.543599	-0.623312	0.661722	0.665763	0.562103	-0.29147	0.755928	0.599046	-0.520783	0.647439	-0.077143	-0.164659	-0.513587	0.937109	0.705481	0.143309	0.399927	0.029312	0.046809	0.131934		-0.593294	-0.838285	0.492239	-0.333374	-0.816409	-0.318165	0.130479	0.023899	0.828505	0.105884	-0.275831	0.385063	-0.320059	-1.77519	-0.05349	-0.270604	-0.657812	0.398619
CTR1	-0.933078	-0.073124	-0.434531	0.332739	-0.291696	0.120075	-0.508404	-0.549899	0.383962	0.113252	0.382031	-0.622747		-0.535954		0.047963	-0.166077	-0.704945	-0.011965	-0.170379	0.443582	-0.479895	0.131396	-0.135016	0.237587	-0.271344	-0.372555	-0.442836	-0.290441	-0.629709	-0.040581	-0.146106	0.130311	0.040864	-0.185957	0.10981	0.124427	-0.165018	-0.242014	0.144688	0.161887	0.126881	-0.432052	0.564769	0.020258	0.035536	0.469393	0.81422	-0.495225
IZH1	0.559133	-0.323567	-0.3589	0.973177	0.245105	0.483662	0.383564	0.272589	-0.251772	0.375918	0.282954	-0.49138	0.576571	0.50914	0.254793	0.499992	-0.390593	-0.551589	-1.39341	0.207143	-0.006234	0.628999	-0.209514	-0.253731	-0.085865	0.152825	0.136471	-0.567839	0.130405	0.228149	-0.107697	0.610507	-0.377171	-0.813542	-1.70105	-0.355542	0.090215	0.095027	1.18331	-0.532723	0.071139	-0.47307	-1.13386	0.49364		-0.386282	-1.09676	-0.039883	1.7751
PEX29	-0.14858	-1.18854	-0.301165	-0.318616	-0.025834	-0.576477	-0.3754	0.552099	0.166707	1.31504	-0.126331	0.455631	0.145452	-1.12525	-0.261002	-0.314628	-0.171733	-0.966984	-1.17931	-0.221556	-0.657646	-0.807468	-0.217344	0.125128	-0.396108	-0.672284	-0.318477	-0.556783	-0.322411	-0.01028	-0.931976	0.885845	-0.337567	-0.466672	0.455658	0.648181	0.871431	0.539959	0.260126	-0.887852	0.528388	0.434602	1.23779	0.198851		0.018477	0.85528	-0.822401	-0.470337
GPI11	-0.404292	0.702366	1.10738	-0.329767	-0.129621	-0.176218	-0.595177		0.19078	0.988388	-0.825031	0.033576	0.347801		0.380276	0.386349	1.22616	-1.06773	-0.230257	-0.473737	0.189771	0.382888	0.405171	0.830495	-0.052267	-1.07164	-0.886199	0.771184	-0.25315	0.062751	0.912952	-0.432412	-0.035298		1.84603	-0.063645	-0.110585	0.19484	-0.493861	-0.670581	0.297743	-0.112145	0.108228	1.03255	0.871837	0.191216	-0.518079	-0.630586	0.541738
LPP1	-0.146449	-0.218585	-0.054263	-0.115585	-1.19117	-0.087434	-0.585011	-0.260192	0.354469	-0.73826	1.30327	-0.7186	-0.20875	1.23988	0.258133	-0.512708	0.768801	0.093576	-0.05376	-0.448697	0.368777	-0.093679	0.001984	-0.700856	0.017572	-0.367929	0.092432	-0.233151	0.408866	-0.123269	-0.350311	-0.037574	0.444219	0.514217	0.547841	0.248437	-0.600216	-0.000626	-0.286254	0.654	0.998876	-0.052231	0.717164	-0.131144		-0.229346	-0.333277	0.117466	0.59769
DPP1	-0.092514	0.143651	-0.445498	-0.114743	-0.627756	-0.202307	-0.808134		0.15842	0.194098	-0.191899	-0.030897	-0.61766		0.606974	-0.25477	0.540422	-1.10504	-0.212499	-0.389564	-0.517721	-0.665582	-0.622501	-0.720652	-0.701379	-0.530293	0.005173	-0.001473	1.01416	0.213149	-0.265512	0.296083	0.170463		-0.416915	0.684677	-0.025424	0.363481	-0.117363	-0.999738	0.731435	0.043533	0.293875	-0.648436	-0.137645	-0.420706	-0.202947	-0.263453	0.433552
VTC1	0.736505	-0.358906	0.325731	0.738452	-1.07835	-0.907012	0.075615	1.95297	0.578258	0.302423	0.916939	-0.354737	-0.525889	2.07438	-0.558817	-0.220681	-0.059011	-0.621518	-0.582771	-0.151684	-0.164267	0.060349	0.024714	-0.678296	-0.452152	0.048882	-0.49328	-0.637521	0.359263	-0.087316	0.109686	1.62845	-0.410006	-0.016372	-0.772321	0.293396	0.590139	0.176423	-0.001984	-0.189884	-0.152346	-0.072951	-0.307663	0.108099	0.546489	0.097219	-0.238736	-0.123161	0.277011
PMT7	-0.302674	0.195063	0.660381	0.222571	0.414393	-0.281267	0.234807		-0.243752	0.034711	0.537646	-0.702192	0.045191		1.22869	-0.419788	-0.359346	-0.794667	0.491193	-0.102729	-0.40552	1.10175	0.137458	-0.46184	0.039034	-0.468904	-0.383877	0.055837	-0.856272	0.373389	-0.495851	0.328487	0.204863		0.919035	0.943605	0.398425	0.342108	0.473938	-0.75099	-0.319892	0.419442	-0.151386	-0.968149	-0.061924	-0.389204	-0.171312	0.368086	-0.441026
SNA2	0.21161	-0.980833	-0.509638	0.127439	0.515725	-0.708833	-0.256591	0.817471	0.09309	0.657278	1.15364	-0.863617	0.076244	0.309347	0.707664	-0.383909	-0.105954	-0.555427	-1.22525	-0.107044	-0.282585	-0.293191	0.812576	-0.095414	-0.002232	-0.109138	0.135069	-0.296448	0.51306	0.561457	-0.211389	0.914122	0.319501	-0.218186	-1.35262	0.664488	0.646884	-0.425103	-0.286491	-0.322004	-0.625517	0.074839	-0.990784	-0.051544		-0.91171	-0.01045	-0.769511	0.097117
VCX1	-0.42127	0.257353	-0.023191	-0.291281	0.254083	-0.142326	0.927569	0.202575	-0.436721	-0.117229		-0.361702	0.372679	0.567644	0.251665	0.258695	0.484449	-0.495073	0.337864	0.474608	0.818042	-0.464694	-0.094946	0.114799	0.501402	0.59617	0.063624		0.010094	0.25446	-0.638714	-0.399381	0.120142	0.893563	-1.36207	0.362475	-0.080862	0.412597	0.204981	-0.116138	1.22414	0.538417	0.040596	-0.680202	-0.219723	0.277205	0.70301	-0.124214	0.063142
YCR023C		-0.431355	0.0386	0.592704	-0.271191	-1.07213	-0.461818	-0.708674	-0.330071	0.327676	0.441747	0.678095	-0.487303	0.660294	-0.864644	-0.413051	-0.285294	-0.606337	-1.07146	0.843267	0.162116	-0.204083	-0.657574	0.801691		-0.029454	0.509565	0.361364	0.791272	2.23404	-0.885716	-0.247277	-0.006258	0.149066	-1.44373	0.040158	0.093825	0.791981	-0.164034	-1.14723			0.868458		0.172922			0.407494
YJR124C	-1.11983	-0.502489	0.029813	-0.070077	0.162001	-0.653885	-0.273452	-0.013211	-0.272567		-0.177067	-0.29988	-0.055941	-0.356249	-0.571641	-0.105831	-0.500462	-0.649716	-0.517497	-0.75671	0.112257	-0.525463	-0.091352	-0.207785	0.115373	0.096225	-0.414072	-0.44437	-0.501167	0.396477	-0.661439	0.729379	-0.667657	-0.322692		0.384164	0.513265	0.01713	-0.159269	-1.85554	-0.413929	-0.002601	0.29284	0.275587	0.432591	-0.181449	0.201392	-0.612607	-0.81937
HXT10	-0.045773	-0.460847	-0.625639	0.326126	-0.941252	-0.616495	0.176591	0.136957	-0.149419	-0.125523	-0.174944	0.167616	-0.002345	0.508517	-0.650606	-0.456176	0.162352	0.021025	0.193203	0.103543	-0.046065	0.276721	-0.07063	-0.314043	-0.152506	-0.233017			-0.054561	-0.411101	-0.115148	0.627906	0.060742	-0.216913		-0.008098	0.054425			-0.094772	-0.382429		-0.172859	-0.189284	0.041982	0.210066	-0.339823	-0.134145	-0.438918
AZR1	0.224474	-0.688811	-0.283313	0.368318	0.624422		0.429933	0.344176	-0.389407	0.815639	0.094976	0.423231	0.646583	0.647322	0.317882	0.172238	0.090193	-0.631869	0.91574	-0.261652	-0.707283	-0.62677	-0.086623	-0.012658	0.108171		0.26383	-0.07648	1.33117	-0.254354	0.460262	0.311909	-0.26752	-0.158719	-1.59481	0.32372	0.05864	-0.136743	-0.784409	0.868499	0.090737	-0.33944	-0.965463	-0.28183	-1.10799	0.676656	0.216105	0.220549	0.976018
PRM10	-0.371292	0.429676	-0.782918	0.179421	-0.005942	-1.26552	-0.025513	-0.709133	0.164701	-0.253306	-0.634409	0.964162	0.277503	-0.068806	0.004254	-0.646694	-1.25996	0.127257	0.005055	-0.022136	-0.401021	0.200008	1.1823	-0.964585	-1.65639	-0.119666	0.710986	0.34523	0.056793	-0.104944	0.207542	-0.027011	-0.436071	0.177469	-0.103023	0.895882			0.708517	0.322996	-0.247347	0.073969	0.125898	-0.922557	-0.649959	-0.294308	-0.647239	0.644256	-0.099335
PHS1	-0.083428	-0.090237	-0.090741	0.256773	-1.39694	0.003212	-0.013794	-0.213141	-0.027002	0.314953	-0.430835	-0.109117	0.101324	-0.423678	-0.596296	-0.145144	-1.81029	-0.487303	0.830049	-0.053127	-0.859888	0.758935	0.338494	0.226128	0.252714	0.303093	-0.69339	-0.534186	0.129499	-0.375094	-0.537838	0.823878	0.442597	-1.41784	-1.5886	-0.111772	-1.03534	0.18816	-1.68875	-1.05215	-0.647788	-0.750806	-0.401941	-0.699097	-1.12862	0.099988	-0.392749	-0.689273	0.051193
RGT2	-0.889301	0.221829	-0.055374	-0.059026	1.26519	-0.031668	0.490388	-0.345141	-0.664161	-0.482729		-0.341492	-0.300331	-0.140551	-0.43051	-1.35114	-1.09537	-0.565887	-0.526297	0.248257	-0.697123	-0.296449	-0.458535	-0.234003	-0.267729	-0.225474	0.202755		-0.322062	-0.388154	-0.577439	1.05263	-0.189448	0.750028	1.06418	0.691921	0.450202	-0.260909	-0.15549	-1.23009	-0.784485	-0.113853	-0.406742	-0.647457	-0.378398	0.129691	-0.141821	0.073051	-0.614824
YPR027C	0.283213	0.441461	0.074942	0.642305	-0.153976	0.159949	-0.536594	0.017936	-0.766891	0.163645	0.853372	1.0311	1.41553	-1.7739	-0.124164	0.088222	0.0645	-0.040752	0.079698	0.277486	0.552957	-0.123665	0.035607	-0.17003	-1.00454	0.928068	-0.009847	-0.385976	0.26081	0.840972	-0.43079	0.242325	-0.50019	-0.268001	-0.61243	0.921878	-0.180939	-0.173903	0.395796	-0.896669	0.772869	0.732272	0.364931	-0.365379	-0.672534	0.231482	0.207568	-0.196206	0.428993
FUI1	1.06819	-0.052397	0.133766	0.373476	0.518091	-0.136187	-0.136219	-0.434883	0.089601	-0.197974	-0.364989	-0.289676	0.462398	-0.04333	-0.51246	0.998166	0.072622	0.286762	0.55279	0.101777	-0.618421	-0.142234	-0.030751	-0.119207	-0.174479	-0.076051			0.092318	0.036361	-0.1729	-0.153059	0.729044	-0.259722		-0.339684	0.248806			0.201842	-0.771471		-0.058291	-0.388828	0.218153	-0.240912	-0.456347	0.612953	0.04437
ELO2		1.83452	0.541055	0.736062	0.519447	1.24635	0.836028	0.284032	0.040599	0.531851	1.11063	0.66512	-0.001107	-0.034376	0.516198	0.593102	0.208923	0.777054	-0.224204	0.756822	0.06343	1.1493	-0.190431	0.009835		0.54616			0.51013	-0.282777	0.256965	-0.268249	0.583873	0.059582		0.353758	-0.073767			0.592144			0.124623		0.10834			-1.51465
CCC2	0.001494	-0.289885	-0.350994	-0.353541	-0.436384	0.276272	-0.451901		0.842239	0.694067	0.517864	0.640619	0.265017		0.172062	-0.050793	0.747323	-0.226401	-0.917246	0.086303	-0.518917	-0.465375	0.285631	-0.488735	0.084502	0.462803	0.362188	-0.704096	0.285654	-0.021783	-0.689893	-1.81022	-0.667196		-0.382597	0.802008	0.031308	0.227969	-0.121353	-0.228848	0.591009	0.168256	0.235442	0.341768	1.7754	1.047	0.600632	1.24379	0.558007
FTR1	0.687073	-0.297743	-0.703643	-0.48255	0.796106	0.884278	0.239512	0.227999	0.399122	0.438858	-0.133514	-0.322092	-1.26901	-0.010162	-1.16851	-0.52502	-1.03003	0.118773	0.729579	-0.989593	-0.37681	-0.169042	0.191209	-0.457756	-0.588106	1.32978	0.463112	-0.181618	-0.229088	0.089609	0.338226	-0.758844	1.0198	0.406839	0.294374	0.357103	-0.449266	0.315557	0.24485	0.47472	-0.296938	-0.320391	0.681533	0.284379	1.30204	1.7422	0.722976	0.364793	-0.578637
HXT17	0.041907	-0.284084	0.944632	0.824426	0.101742	0.204165	0.034289	-0.001866		0.451687	-0.097163			-1.01513		0.285137	0.098926		-0.385057					-0.485117	-0.437087	0.549833			-0.626338	0.026782	0.142187	-0.180631	0.354285	0.714361			0.824876			-0.378447			0.350047	0.279319	0.297573	0.455863	-0.084165	0.399489	0.071322
YBR241C	-0.230545				0.271022	1.05683	0.954566	0.956166	-0.817748	1.623	1.70663	0.278283	-0.131119	-0.391412	-0.227204	0.706651	0.087449	-0.763547	-0.309752	0.650908	0.161531	0.126606	0.271806	-0.745522	0.458804	0.126888	-1.14648	-0.748227	0.048404	0.492721	-0.831539	-0.429866	0.444583	-0.192704	1.46525	0.632063	0.115496	-0.083291	0.667085	1.25549	0.145424	-0.346562		0.223912	0.227654	-0.083357	1.11133	0.072728	-0.119602
FAT3	0.680932	0.188576	-0.491573	0.326578	-0.54322	-0.258207	-0.202898	-0.191872	0.013159	0.234297	1.30169	0.588857	0.358481	0.200256	-0.244554	-0.130248	-1.02711	-0.440819	-0.57302	-0.022754	0.188818	0.425205	0.416408		1.28071	0.226963	-0.122678	-0.622403	0.337957	0.444328	-0.083175	-1.34215	-0.871996	-0.445233	-2.36618	0.777382	0.024281	-0.056218	-0.185151	0.731388	-0.371175	0.075463	0.475762	0.54818	-0.23234	-0.584496	0.174049	0.048733	-0.770259
RTA1	-0.094	-0.1616	0.455683	-0.010482	-0.135236		-0.151338	-0.586335	-0.042373	0.002802	0.46771	0.017522	0.328251	-0.221649	-0.524976	-0.342535	-0.107137	-0.317617	-0.404059	-0.710735	-0.657056	-0.341575	-0.640363	-0.537024	-0.627435		-0.094861	-0.42182	0.791796	-0.139292	0.006506	0.020443	0.514266	-0.69139	-4.11937	0.311583	0.095593	-0.11601	-0.22238	-0.217108	0.364838	0.123362	-0.257352	0.043627	0.176462	0.009238	-0.402791	0.204899	-0.002076
SYG1	-0.537525	-0.292039	0.005662	-0.486425	0.180653	-0.078217	0.197545	-0.782981	-0.129082	-0.158571	0.160972	0.028899	1.42728	0.46385	0.179026	0.059094	-0.15962	-0.002964	0.510044	-1.11332	0.341809	0.972647	1.15263	-0.27774	-0.675191	-0.756238	-0.380704	-0.227118	0.275645	0.025629	0.028645	-0.619069	-0.231504	0.055559	-0.828655	0.309181	0.395708	0.347889	0.214696	-0.845038	-0.011538	0.121172	-0.05566	-0.037951	-0.683472	-1.20889	0.806971	0.1463	0.36759
INA1	-0.015491	-0.334112	-0.967449	0.122002	-0.336628	-1.05415	0.244701	0.088513	-0.178318	0.367092	-0.053665	-0.112609	0.12211	-0.769614	-0.012679	0.050618	-0.313048	-0.563729	0.090235	0.140781	-0.196167	0.001486	-0.693865	0.400011	0.35909	0.313478	-0.51435	-0.679441	-0.052119	-0.255507	-0.224287	0.017793	0.488282	-0.08278	0.099834	0.637959	-0.422456	-0.2552	-0.468305	0.180549	0.517171	0.097854	-0.2795	0.063274	-0.80623	-0.246848	-0.57725	0.148516	-0.712201
ERV29	0.301035	-0.211016	-0.196215	-0.920251	-0.465497	-0.407714	0.023398	-0.845467	1.11057	0.951394	-0.815579	-0.741342	-0.403155	-0.409584	0.331923	-0.905628	-1.44805	-0.171789	-0.39059	-0.125827	-0.811751	0.279688	-0.995466	-0.532344	0.636559		-0.618777	-0.18603	0.337361	-0.246496	0.394871	0.123816	-0.047315	0.090416	0.445505	0.87885	-0.111523	-0.318554	-0.063233	0.20347	0.79714	-0.221201	-0.610563	-0.432539	-0.662035	0.423891	-0.297342	0.070859	1.22462
MUP1	-0.124699	-0.035816	0.154301	0.128493	0.089986		0.169364	-0.055316	0.200768	0.300589	0.053974	-0.093307	-0.085928	-0.249561	-0.178948	-0.050814	-0.334133	-0.145862	-0.091101	-0.885722	-0.021736	0.03675	-0.162789	-0.410007	-0.264485	0.34554			-0.151957	0.137365	0.316659			-0.037667		0.809603	-0.007805			-0.079844	0.263469		-0.161035	-0.422414	0.256262	0.044993	-0.409975	-0.207724	-0.182073
PUT3	0.145879	0.593031	-0.388122	0.467067	0.160069	-1.11954	-0.02713	-0.302748	-0.520091	0.761487	0.124517	-0.221517	-0.098041	-0.270302	-1.83944	0.697453	-0.260614	-0.669252	-0.174847	-0.628017	-0.089697	0.210402	-0.759689	0.370804	-0.252579	-0.646213	-0.592729	-0.360784	0.299587	0.755768	-0.141336	-0.518314	0.345038	0.05692	-0.587503	0.555883	0.519787	0.179331		-0.558954	-0.364113	-0.294322	0.535137	0.495481	-0.893549	-0.840079	0.426393	0.167626	0.164567
YKL031W	-0.389877	-0.439211	-0.442149	0.183478	-0.605555	-0.800423	-0.779328	0.521285	-0.147544	-0.034271	-0.014754	-1.23439	0.509116	0.205067	-0.052654	-0.283927	0.33064	-0.212891	0.142793	0.070012	0.3978	0.39277	-0.971139	0.348213	0.460788	0.370169	-0.070082	-0.811079	0.536676	0.9442	-0.180802	0.758712	-0.953402	-0.139277	-0.007838	-0.211174	-0.041785	-0.194645		0.915089	-0.151428	-0.138241	-1.19676	-1.12625	-0.488389	-0.020332	-0.477889	-0.162044	1.11205
RRT7	0.515414	0.002692	-0.493815	-0.439623	-0.029154	-0.552197	-0.258381	0.119509	0.189582	0.194698	0.118439	-0.718407	-0.087818	0.15888	-0.145361	-0.6024	0.105638	-0.1426	0.041672	-0.284441	0.508963	-0.388319	0.132618	0.101712	-0.359815	-0.174393			-0.316819	-0.399881	-0.018021	-0.299225	-0.243925	0.149142		-0.071406	-0.023932			0.71533	-0.272738		-0.896741	-0.250214	-0.174638	0.55272	1.1382	0.508787	-0.062229
ARE1		-0.39706	0.265266	0.082227	0.977767	0.933721	-0.270888	0.001983	-0.186201	1.13173	0.059765	0.553513	0.36294	-0.413439	-0.025749	0.41944	-0.352293	-0.448464	0.114246	0.553607	0.789948	0.424841	0.012045	-0.162072		0.345765	0.515296	0.151041	0.5651	0.357963	1.07692	-0.500458	-0.327144	-0.869942	-0.465773	-0.066568	0.539757	0.007181	0.110599	-0.485941			-0.466572		-1.47423	0.391519		0.688114
ELO1	-0.144389	0.165874	2.33694	0.44832	-0.237612	-1.71099	-0.711773	0.274533	-0.567226	-0.46166	0.049568	1.44527	-0.07092	1.48339	0.312789	-0.655124	0.400267	0.206672	0.344514	0.269054	-0.03663	1.05896	0.882206	0.689838	-0.073215	0.806357	-0.06238	-0.671222	-0.326448	0.010074	0.387196	-0.974975	-0.557489	-0.08641	0.404947	0.060382			0.882035	-0.05947	-0.180802	-0.2487	-0.311178	0.208178	-0.748487	-0.464924	-0.587161	0.008755	1.43617
FRE8	0.633533	0.14198	0.860844	0.247245	0.111792	1.17329	1.09818	0.432115	0.396324	0.295938	-1.77218	0.132569	-0.421637	0.765458	-0.794915	-0.011142	0.182246	0.73966	-0.648688	0.661154	-0.913327	0.478992	0.393761	1.31497	0.875962	0.693013	0.346931	-0.150976	-0.558294	-0.124571	0.071044	0.553997	0.053276	0.197121	0.350938	1.03242	0.790679	0.369053	0.849491	-0.040442	0.584068	-0.254978	0.024309	0.808595	-0.558065	1.26066	-0.131828	0.691237	0.205929
BUD8	0.179899	0.770611	0.728722	0.793391	-0.151523	-0.15772	0.213919	0.086269	0.326533	-0.912805	-0.004202	0.208677	0.063256	-0.16915	-0.55736	-0.198321	0.221125	-0.389852	0.223674	0.133057	-0.226957	0.034917	-1.11053	0.759369	-0.211815	0.189797	-0.631346	-0.081491	-0.504197	-0.483488	0.198623	-2.14327	0.256615	-0.173656	0.007152	-0.263621	-0.286491	0.657723	0.389988	0.646575	-0.465517	0.082331	-0.393409	-0.537741	-0.096192	-0.457867	-0.065009	0.603123	-0.012867
YPF1	0.431935	0.497827	0.708339	0.495016	1.01285	1.25934	-0.442436	-0.597769	-0.062845	0.620359	0.103129	-0.162566	0.551898	-0.476637	0.036886	0.732277	-0.213367	0.128491	-0.562182	0.476995	0.275874	0.422532	0.424642	-0.791366	0.261656	0.309713	-0.438239	0.068265	0.143528	0.600332	1.30951	-0.956563	-0.484902	-0.573302	0.827627	0.273423	1.93023	0.071058	0.380408	0.199853	-0.511651	-0.103191	-0.146824	-0.393465	-0.825558	-0.966782	0.164407	0.735485	0.398347
NFT1	-0.207393	-0.406826	-0.261033	0.104633	-0.420456	0.744106	0.622088	0.20456	0.61616	0.112555	-0.00114	-0.209478	-0.766233	0.252346	0.374634	-0.490085	-0.675633	-0.052407	-0.155931	0.956893	-0.469391	-0.834526	-0.876261	-0.013824	-0.507957	0.048645	0.304524	0.344556	-0.064692	-0.884447	-0.40542	-0.18976	-0.882239	0.919572	-1.2212	0.718638	1.0077	-0.249384		0.34615	-0.872507	-0.118849	-0.340881	-0.572143	-0.338882	-0.024126	0.179061	-0.391784	0.175439
YLR046C	0.180532	0.445905	1.95911	1.48902	-0.184413	0.9211	0.232646	0.116998	0.046383	-0.801939	-0.596479	-1.01865	-1.05151	-0.916219	0.180912	-0.714233	-0.116673	-0.393965	-0.064337	-0.662775	-0.231883	0.610383	-0.184296	0.719015	0.133886	-0.786112	0.4263	0.282055	-0.285423	-1.13458	-0.238194	0.526781	0.403513	-0.773588	-0.643821	0.824547	0.182151	0.234371	0.805688	-0.530086	-0.655898	-0.039579	0.401093	0.145947	-0.768427	0.334528	-0.108595	-0.960593	0.346357
GPT2	-0.085112	-0.20353	1.12253	0.46222	-0.827662	0.180154	0.863505	0.169319	-0.555701	-1.19445	-1.08769	-0.322063	-0.103716	-0.028101	0.537831	-0.57788	-0.325127	0.043775	0.26495	-0.95993	0.346136	0.455409	1.15516	0.491357	0.714295	0.230667	-0.50398	0.03862	0.032171	-0.193766	0.282608	-0.441448	-0.268763	-0.491923	0.212457	-0.23068	-0.121798	0.462173		-0.102433	-0.240936	-0.324737	-0.209764	-0.207178	-0.358676	0.011368	-0.385061	0.07122	-0.347123
SFK1	-0.085063	-0.812764	0.122945	0.39082	0.196015	0.43215	0.185122	-0.042659	-0.203004	-0.861327	0.448613	-0.438102	-0.488103	-0.068277	-0.328371	-0.880167	-0.103302	-0.753509	-0.128027	0.232461	1.97906	0.740891	0.55637	-0.136919	-0.116714	-0.585923	-0.776842	-0.395052	-1.13508	-0.364061	0.403252	0.064763	-0.131499	-0.123581	0.256161	-0.552841	0.530942	0.806458	0.699945	0.142898	-0.631014	-0.635736	-0.730547	-0.165955	-0.398863	-0.969275	0.175488	0.131571	1.19452
YSR3	0.060971	-0.739412	0.377868	0.13337	0.518957	-0.747903	0.292192	-0.099123	-0.233033	-0.416681	-0.743456	-0.434079	-1.08409	-0.74876	-0.569538	0.031112	-0.141604	0.155088	-0.301545	-0.269432	0.156519	0.123739	-0.611188	1.59622	-0.699314	0.481528	-0.494139	-0.147221	-1.10435	-0.056355	0.163435	0.294538	-0.167363	-0.437138	0.123514	0.166263	-0.144922	0.352362		-0.761206	-0.673778	0.101525	0.054398	0.192837	0.347458	-0.468557	-0.133748	-0.265574	0.221959
TVP38	-0.000288	0.177482	0.697372	1.12978	-0.227854	-0.750985	0.009924	0.330057	-0.764732	-0.432227	0.424744	-0.325108	-1.14601	-0.509413	0.198501	0.291135	0.128268	-0.077285	0.108021	-0.410449	0.160625	0.353824	0.26387	0.127839	0.150962	-0.141658	-0.049522	-0.28695	0.075038	-0.624553	-0.335453	-0.094952	-0.476985	-0.63279	0.956414	-0.02861	0.08024	-0.12013		-0.113787	-0.363416	-0.745043	0.953916	-0.161364	-0.531833	-0.664836	-0.243729	0.060593	1.16163
YLR036C	0.038864	-0.090851	0.89299	-0.062931	-0.036343	-0.10907	0.306707	0.073627	-0.052156	-0.359753	0.904998	0.131558	-0.966707	-0.793706	-0.149648	-0.474646	-0.472847	-0.498966	-0.644914	-0.505973	0.481775	0.454496	0.201518	0.150159	0.360438	-0.788606	-0.347862	-0.422117	0.319038	-0.037656	0.471137	-0.003472	-0.96427	0.006539	-0.150612	-0.554269	-0.5579	0.263148	1.1859	-0.398543	-0.755295	-0.524211	-0.413296	-0.234855	-2.44322	-0.011076	0.32122	0.3363	0.457417
MAL11	-0.021275	-0.553366	0.559206	-0.614296	-0.295951	-0.105493	-0.190123	0.014768	0.757737	0.703309	-0.218299	0.379019	0.056476	1.3328	-0.25944	-0.213856	-0.472345	-0.215481	-0.642346	0.277902	0.373274	-0.278037	-0.910033	-0.827853	-0.856941		-0.044847	-0.052382	-0.094709	-0.004418	-0.147653	-0.114456	0.405937	0.102183	-1.12747	0.443205	0.177171	0.304665	-0.084083	0.05167	-0.009675	-0.123049	-0.053961	-0.050222	-0.706808	-0.775558	-1.12759	0.642245	-0.156814
SFT2	0.412238	-0.425049	-0.377586	-0.510876	0.637895	-0.45035	-0.554093	0.195652	0.934606	-0.126768	-0.186095	0.457831	0.229418	0.117288	-0.646842	0.194591	0.096799	0.924019	0.449028	0.043279	-0.582459	1.16705	-0.280192	-0.596635	-0.093108	-0.280017	0.053269	-0.236443	0.08366	-0.847088	0.140189	-0.60693	-0.878545	-0.162762	1.02444	-0.855011	0.480982	0.597347	0.095862	0.737003	0.21357	-0.021726	-0.301723	-0.440481	-0.242861	-0.182702	-0.521069	1.62733	0.405202
EMP65	0.327414	0.854907	1.75986	0.777416	1.4822	0.13271	1.11131	0.82443	-0.036813	0.990395	-0.651937	0.163114	-0.045411	0.333755	1.91042	0.180358	-0.176815	-0.723974	0.769081	0.178131	0.775975	0.713896	0.77614	0.856355	0.835542	0.406004	0.764237	0.926427	1.6911	0.935625	0.569821	0.940294	0.456521	0.655589	1.85816	0.496649	0.337983	0.395559	-0.623016	0.259424	-0.179141	0.59068	0.574897	0.512587	-1.26193	-0.56064	1.35326	0.595027	0.613091
PXA1	0.325809	0.371659	0.648936	0.020462	-0.182339	-0.062262	-0.131778	0.913914	-0.637469	0.78216	0.049633	0.150119	0.310354	0.088484	-0.35003	0.751955	0.77113	0.400531	-0.178049	0.169862				0.067089	1.04774	0.410213	0.1892	0.504841	0.544305	0.744902	0.77035	0.581341	-0.022689	0.487676	0.417867	-0.112161	-0.462105	-0.193089	-0.176933	0.232409	0.662314	-0.397156	0.00558	0.024573	-0.688934	-0.265813	-0.284463	0.072057	0.433351
ARN2	0.123818	-0.243783	-0.800958	0.155302		-0.58698	0.158854	0.946802	0.804234	-0.76164	0.766284	-0.080564	-0.640185	-0.757642	0.089733	-0.28607	0.382693	-0.857778	0.414412	0.060053	0.141546	-0.16175	0.468403	-0.347864	0.30641	0.078971	0.016493	-0.365048	0.266505	-0.000475	0.500797	-1.36806	0.477098	0.129191	0.664853	-0.398983	0.592693	0.322538	0.019352	0.078094	0.021453	-0.069958	-0.904356	0.46199	-1.02463	-0.904999	-0.25556	0.817066	0.687697
YGR168C	-0.499331	0.792222	-0.390009	-0.247867	0.56478		-0.37065	-0.020973	-0.092685	-0.172973	-0.814002	0.182732	0.082526	0.097582	-0.276522	-0.295488	0.002273	0.203458	0.482527	0.051567	-0.208044	0.258006	0.369004	-0.57996	0.713805	-0.172637			0.042712	0.179956	0.330001	0.404235	-0.130055	-0.028113		-0.049016	0.424064			0.394729	-0.041133		-0.19459	-0.734061	-0.161325	0.381119	0.034911	0.547525	0.164663
YAR028W	-0.208121	-0.584577	0.957197	-0.676818	-0.564588	-0.06987	0.295149	1.24357	1.52238	0.654649	-0.640703	0.27368	0.106867	-0.543837	-0.415231	0.315216	-0.024775	0.196253	0.304794	0.559717	-0.21207	-0.080702	-0.294751	-0.002518	-0.587384	-0.5899	0.643392	-0.888319	-0.330864	0.22358	-0.993345	-0.340707	-0.185397	0.510682	0.866801	0.241526	0.975897	1.07895	1.01287	0.536378	-0.229642	-0.278744	0.576098	0.045467	-0.46876	-0.992037	0.511464	0.410283	0.272422
TRK2	0.593788	-0.595422	0.145763	0.262677	-0.311529	-0.24463	-0.032099	-0.476476	0.559102	0.583048	0.322229	0.031598	0.450927	0.434668	0.056443	-0.044662	-0.364315	1.14804	0.835289	0.245391	-0.164195	0.203037	0.534253	-0.12495	-0.272581	0.337693	-0.214881	0.114337	-0.606228	-0.353265	0.300243	0.573304	1.04605	0.085297	0.546717	-0.650876	-0.318779	0.166829		0.696779	0.904971	0.061211	-0.675682	-0.135609	0.696094	-0.293029	-0.270383	0.032303	0.888701
DNF1	0.005622	-0.414098	-0.129287	-0.298725	-0.687005	0.564119	-0.406231	0.454872	-0.816409	-0.285124	-1.00542	-0.279292	0.337562	1.00573	-0.409713	-1.05394	-0.324731	-0.465392	-1.08631	-0.459382	0.257821	0.373885	-0.07471	-0.47361	-0.662689	-0.383638	-0.300643	0.110243	1.06378	0.40683	0.550443	0.199684	0.077032	-0.213304	0.71655	0.13225	0.480889	0.44736	0.523471	-0.819696	0.882153	-0.453592	-1.54247	0.385093	-0.745823	-0.953746	0.045503	0.369468	-0.524963
YEA4	-0.014301	0.856789	-0.139144	0.11409	0.3524	0.370023	-0.432852	0.631169	-0.075333	-0.53912	0.315563	1.06418	-0.544995	1.22733	0.026713	0.089296	-0.385952	-0.52801	0.656372	0.261977	-0.384509	0.978166	0.138173	0.15442	0.217391	0.046156	-0.034316	-0.255815	0.12862	-0.393508	0.966323	1.04388	0.061812	1.47223	-0.655146	1.55134	-0.16796	-0.157793	-0.534794	-0.167538	-0.386601	-0.001701	-0.510998	0.052523	0.073081	0.338103	0.17766	0.217758	-1.25216
FLC1	0.018774	0.854757	0.04192	0.207219	-0.201988	1.04297	0.228632	0.435975	0.769594	0.185227	0.588064	1.13067	0.222213	0.466863	0.138604	-0.19701	0.106973	-0.05049	0.251751	0.892476	-0.741481	-0.157768	-0.539629	-0.945781	1.13062	0.56274	0.260262	-0.312403	0.634197	0.88084	0.50584	0.203088	-0.614254	0.072265	0.277686	0.278692	-0.427822	0.344074	1.13249	0.667447	0.459349	-0.219036	-0.601722	-0.488233	-0.635281	-0.149114	-0.317777	0.583693	0.578479
POM152	-0.155185	-0.167413	-0.147204	0.470388	-0.216755	-0.128824	-0.52677	0.562907		0.232708	-0.490564	0.276932	0.270151	0.191731	-0.029617	0.947934	-0.430168	0.929861	-0.077876	0.520794	-0.208174	-0.637651	0.061721	-1.12225	-0.153019	-0.731533	-0.396166	-0.057626	1.18087	0.477398	1.23262	0.522111	-1.26883	0.781912	0.315089		0.290111	0.250468	-0.292378	1.33229	-0.260685	-0.292756	0.408665	0.016996	-0.299476	-0.619446	0.379532	-0.095316	0.718377
IRC8	-0.487093	0.178139	0.045857	-0.047851	-0.21161	-0.530231	-1.33587	1.76587	-0.613581		0.367986	-0.35015	-0.291156	-0.256224	-0.015854	0.116593	-0.172488	-0.697917	-0.236244	-0.185255	0.63285	0.627299	0.363782	-0.526261	0.162601	0.053645	0.536655	-0.007627	0.204964	0.647167	1.23729	0.834238	-0.125159	-0.282273	-0.035759	-0.301086	0.305422	0.336423	0.524831	-0.070247	0.455275	-0.367278	0.1131	-0.638386	0.377765	0.723573	0.226039	-0.169014	-0.711993
UIP5	0.652787	-0.221694	0.587783	-0.732331	-0.134809	-0.476875	0.197873	-0.337133	-0.204608	0.784402	-0.058374	-0.689018	-0.32903	-0.509249	-0.220357	0.622271	0.124325	-0.197578	-0.176226	0.52955	-0.325448	0.319969	-0.461129	0.708691	0.144295	-0.308879	0.307382	0.3184	0.408194	0.395634	0.933653	0.255784	0.48725	-0.572242	-0.427149	-0.445246	1.38333	-0.027272		0.361534	-0.48747	-0.031852	-0.88259	-0.13107	-0.307718	-0.80304	0.146536	0.387531	-0.005678
YJL163C	0.209324	-0.103024	-0.029362	0.608574	0.33966	-0.021769	-0.275009	1.07295	-0.160514	0.099252	-0.06781	0.495861	0.151031	1.03048	-0.124308	0.53734	0.775064	0.529453	-0.01191	-0.505881	0.355783	0.107709	-0.053812	0.015223	-0.057933	0.169301	-0.419507	-0.217764	-0.02391	-0.936869	0.089352	-0.614293	-0.627357	-0.133445	-0.090866	0.081701			0.404682	-0.339867	-0.890536	-0.120174	0.381727	0.046814	-0.672843	0.481033	-0.22914	1.32042	0.310114
FLX1	0.204532	0.557467	0.267112	0.290296	0.42218	0.055264	0.246542	0.848765	-0.368877	0.01389	-0.176504	0.337313	0.337048	-0.567917	-0.194277	0.92889	0.367593	0.572369	-0.255174	-0.118316	0.07	0.164575	-0.219223	-0.33565	0.25838	-0.108111			0.003483	-0.266921	0.076275	-0.352509	0.066387	0.373915		-0.001779	-0.193648			0.278395	0.345781		0.279583	0.108927	0.165732	-0.049465	0.57805	0.111741	0.15529
TUL1	0.121839	-0.431022	-0.151778	-0.101273	-0.174299	-0.484754	-0.493609	0.866771	-0.657043	0.300139	0.564382	0.10734	0.169431	0.658577	-0.109254	-0.162019	0.110514	0.834858	0.15988	1.19619	0.677084	0.865276	-0.076653	0.371826	-0.323978	0.500972	0.141169	-0.163982	0.640922	1.0397	-0.115375	1.13105	0.196804	1.42561	0.039622	0.419148	0.030719	0.285164	0.399461	0.857715	-0.707653	-0.271271	-0.232082	0.109405	0.002277	-0.313611	-0.271875	0.306793	-3.74622
LOH1	-1.25812	0.056822	0.275965	-0.100914	0.021215	-1.25791	0.538735	0.622801	0.024424		-0.894133	-0.606968	-0.734068	0.440207	-0.123965	-0.411847	-0.623903	-0.177481	0.075531	-0.357677	0.131389	-0.350724	0.647039	0.008037	-0.014436	0.028129	0.509436	0.572703	-0.210078	-0.203941	-0.768355	0.649787	-0.405845	0.24572	-0.127774	0.382743	0.112939	-0.20379	-0.316244	-0.350946	-0.037158	0.070499	-0.863392	-1.02907	0.231478	0.062587	-0.546977	-0.285834	0.134723
TPO5	-0.137551	0.083991	-0.832853	-0.133552	-0.136545	-0.804225	0.103162	-0.017678	0.492404	0.773708	-0.856454	-0.421869	0.604046	-0.768481	-0.416739	0.846873	0.455326	-1.14296	-0.505172	0.028349	-0.068146	-0.49932	0.010382		-0.479146	-0.645148	0.047951	0.573163	0.388747	0.205234	0.253154	0.614039	-0.376395	-0.049952	0.421408	0.140544	0.44137	0.103807	-0.439687	-0.05971	1.08457	0.910519	0.998718	0.892801	0.710225	0.599201	0.069436	-0.138739	-0.168887
YHC3	-0.638871	-0.751747	-1.05515	0.013353	0.640381	-0.030194	0.361614	0.463148	-0.124555		-0.574222	0.235234	0.544807	0.376152	0.097914	1.05892	-0.034425	-0.604359	0.37741	-0.274957	0.453031	1.04205	0.58126	0.233086	0.240982	-0.107715	-0.02176	0.685633	-0.150027	0.161464	-0.745755	0.596389	0.186063	0.950416	-0.890331	0.067013	-0.140075	-0.164773	-0.704739	0.298837	-1.00025	-0.050185	0.703085	0.245451	0.381235	0.684933	0.799298	0.375764	-0.962371
YJR015W	-1.10617	0.436649	-0.433878	-0.111305	0.662209	-0.806385	0.421049	-0.338341	0.348137		-0.347296	0.037838	-0.269646	0.464033	0.508644	0.381847	0.035575	-0.062192	-0.136832	0.181402	-0.063078	0.620023	0.430855	-0.886887	-0.060572	-0.744406	0.162397	-0.471919	0.561895	0.590295	0.516486	-0.791932	-0.810211	-0.309689		-0.047296	1.20056	0.050556	-0.019958	0.488599	-0.24681	0.073151	-0.031583	-0.076616	1.40937	0.01301	-0.494891	0.200941	0.22038
ZRT3	-0.211064	-0.502142	0.127701	0.086292	0.903419	0.673271	-1.28278	-0.922243	0.20296	1.15123	-1.21482	0.02375	-1.41176	-0.121502	-0.935482	1.314	0.365937	-0.851841	-0.179494	-0.763261	0.716232	0.20493	0.225784		0.544849	-0.136236	-0.045275	-0.83451	0.413774	-0.070863	-0.67019	0.921866	0.320227	-0.415268	-1.17159	-0.154743	1.36741	-0.190114	0.270295	0.159095	0.332423	0.04463	0.879133	0.282817	0.673756	-0.394222	0.546573	-0.278581	-0.292921
CRD1	0.146623	-0.8011	-0.053063	0.275946	-0.612065	-0.473368	0.227076	-0.02366	-0.903144	-0.409843		-1.07745	-0.736019	-0.234863	-0.869539	-0.320783	-0.901328	0.82622	-0.230714	-0.41331	-1.0017	-0.186648	-0.330333	-0.312839	0.282874	0.479826	0.131179		-1.48569	0.100883	-0.454636	-0.283343	0.413933	-0.157275	2.22709	0.562847	-0.751862	-0.738692	-0.189217	0.151662	-0.226454	0.202737	-0.050469	-0.07036	0.47546	0.936237	-1.68895	-0.625643	0.064803
AVT5	-0.584154	-0.314931	-0.260274	-0.580117	-0.154787	-0.173736	-0.295576	-0.582052	-0.506921	0.806495	-0.051532	-0.134688	0.588698	-1.54577	-0.511435	-0.055522	-0.018846	-0.373124	-0.461029	-0.227362	0.024416	-0.239355	-0.00281	-0.476909	0.609585	0.088858	-0.122295	-0.71282	-1.59648	-0.764295	0.252276	-1.19652	-0.792015	0.171784	1.04228	0.159739	-0.656172	0.409994	0.062883	1.13315	-0.701638	-0.848511	-0.860816	0.787694	-0.371836	-0.199704	0.354443	1.47324	0.551819
RCF2	-0.719815	0.498154	-0.408546	0.482	-0.296417	-0.846607	-0.870101	0.578903	-0.211986	0.01437	-0.665873	-0.040389	-0.376051	-1.72122	-1.0415	-0.692134	-0.282033		-0.093938	-0.229051	-0.448355	-0.902496	-0.977911	-0.235802	-1.10608	-0.97624	-0.068332	-0.041299	-0.190465	-1.0772	-0.412636	0.340256	0.89067	-0.336936	1.83249	1.36968	-0.527764	0.054761	0.242434	-0.67004	-0.173148	0.176949	0.686339	0.724527	0.940681	0.049599	0.188414	0.390894	1.04984
COQ2	-0.082571	-1.50234	0.756613	0.182324	-0.232223	-1.23952	0.12989	-0.23467	-0.546332	0.216657	-1.22018	-1.00775	-0.483583	-2.87583	-0.293993	-1.71027	-0.204538		-0.324663	-2.30784	-0.99102	-0.471377	-0.333669	-0.726571	-1.01102	-2.33449	0.716365	0.283214	-0.940166	-1.68419	-0.87093	0.285822	-1.21261	-1.49133	0.413585	0.727754	-1.06773	-0.244115	-0.377263	-0.609003	0.013672	-0.649308	-0.666592	-0.352026	-0.198746	0.206285	-0.042638	0.206579	0.402272
COA3	-0.534243	0.637421	0.8457	0.443229	-0.216815	-0.478521	0.195712	0.542035	0.281777		-0.485022	-1.47577	-0.479085	-1.83739	0.303175	0.599631	-0.386834	-0.261378	-0.290986	-0.384433	-0.55513	-0.671054	-1.15621	-2.07652	-0.43287	-0.282262	-0.238782	-0.425778	-2.5432	-0.039967	-0.998625	0.112416	0.055684	-0.550124	1.04967	-0.137739	-0.986176	0.044235	-0.441705	-1.06088	-0.602049	-0.543385	0.743606	0.15775	-1.39558	0.702251	0.114271	-0.020773	0.973848
COX18	0.174311	-0.703934	-0.207219	0.870922	-0.809225		-1.2202	1.66626	-0.891314	-1.53598	-0.52033	-0.420279	-0.892947	-1.3784	-0.638718	-1.22693	-0.043896	-0.594917	-0.183578	-0.608503	1.02563	0.135548	-0.299031	-1.29687	0.220609	-0.15741	-1.15042	-1.44763	-1.29769	-0.729241	-0.204228			-0.172941	2.612	1.57685	0.355653	0.007478	-0.030038	-0.084805	-1.41681	0.623128	-0.187757	0.271893	1.34619	0.572488	0.881926	0.414905	0.707822
RCF1	-0.907364	-1.5564	-0.878826	-0.438412	0.076926	0.527299	-0.374639	-0.420433		0.406609	-0.488011	0.075937	-1.18843	-1.99023	-0.510685	-0.570311	0.476193	-0.101524	-1.01412	-1.17696	-1.29714	-0.992782	-1.52075	0.231129	0.130756	0.474423	-0.448484	-0.076105	-1.58894	-0.52597	-1.2225	0.026104	-0.386531	0.07071	-0.652267		-0.137184	0.153527	0.212126	-1.26182	-0.777514	0.326905	-0.369603	-0.970649	0.308484	0.013045	0.749747	-0.009116	-0.021615
FRE3	-0.690611	-0.714344	-1.15108	-0.15343	-0.798753	-0.553935	0.386678	-0.085536	-1.23553	0.022124	-0.265961	-0.97403	-2.07378	-3.33672	-0.513136	-1.2992	-0.986148	-0.612464	-0.696808	-2.55118	-1.32602	-0.749388	0.119483	1.01892	-1.47403	-1.25748	-0.923869	-1.15005	-2.71542	-0.41625	-0.548924	-1.42963	-0.885119	-0.56875	-0.555958	-0.792339	-0.761895	0.342262	-0.511016	-2.01784	-2.12005	-0.275643	-1.92334	-0.639599	0.264493	-0.520664	-0.169364	1.51639	0.728433
IZH2	0.019253	-0.253167	0.28849	1.16328	-0.595999	1.4514	0.371135	-0.569557	-0.132634	-0.337286	0.97917	-0.942112	-0.89769	-1.31182	-0.474253	-2.28065	-0.260952	-1.07403	-0.868313	-0.511469	-0.175858	0.364861	-0.760151	-1.033	0.447079	-0.180665				-1.58067	-0.292557	-0.119957	-0.243949	0.054294		-0.179589	-0.109464			-0.576942	-0.902616		-0.810756	-0.649313	0.25684	1.31037	-0.248989	0.143297	0.732041
MFM1	-0.148868	-1.12648	0.671292	0.494207	0.114457	0.424331	-0.825836	0.63692	-0.225613	0.444511	0.211141	-1.06648	0.39047	-0.5495	-0.110462	7.2e-05	-0.168618	-0.406913	2.5606	0.272533				-1.28143	-0.215882	-0.383832	0.55258	-0.284068	0.332418	0.625927	-0.318815	0.470835	0.909319	0.108367	-1.65923	-0.873157	0.574163	0.207415	-0.050091	0.85904	-1.17309	-0.238774	-0.512898	-1.02075	0.333578	-0.929943	-0.074911	1.12117	0.867598
PAM17	0.726959	-0.655341	0.700114	0.025592	0.251204	0.890738	-0.096521	0.305213	-0.565393	0.5742	0.119911	0.816153	-0.4231	1.59836	0.501711	-0.865186	-0.807321	0.241466	-0.180586	0.275565	0.609897	0.763321	0.521617	1.19484	0.055762	-0.175925	0.079746	0.243002	-1.0984	-0.625457	-0.16502	-0.229736	-0.189101	0.214869	4.91269	-0.506311	0.751446	0.406064		0.036307	-0.904922	0.731031	-0.443503	-0.652936	0.947945	-0.358274	0.432832	-0.137048	0.335143
MGR2	-0.995592	0.244898	1.04077	-0.757224	-0.319237	-0.91789	0.56801	1.10458	-0.672335	-1.01438	1.15966	0.803921	0.671312	-0.616679	0.617666	-0.071577	0.084946	-0.019412	0.284419	-0.739329				-0.702731	0.575304	0.92242	0.073647	0.681225	-0.263244	-0.494984	0.059921	0.610717	-0.553611	1.09581	1.50916	0.781713	-1.17071	-0.302508	0.395443	-0.490598	0.600174	0.121264	-0.484912	0.031258	-1.43157	0.00619	-0.641546	0.223517	0.224018
TIM17	-0.410085	-0.719564	-0.288297	-1.17958	0.308473	0.421368	0.049217	1.8595	0.089221	-0.020754	-0.150593	0.47758	0.685329	-0.467609	-0.545155	-0.165927	-0.536745	0.433867	-2.04528	-0.018823	-1.27768	-0.695169	-0.708279	-0.691432	0.198699	-0.700588	-0.215557	0.165184	-0.582178	-1.12513	0.414758	-0.296247	-0.483236	0.27588	2.4318	0.158851			0.752645	1.73318	-0.395373	-0.456732	0.74186	0.737024	0.922157	-0.684206	1.13766	2.93488	1.54244
ENV10	0.547277	-0.608307	-1.56436	0.034106	-1.70332	-0.374913	0.375545	1.50527	-0.059422	-0.182215	-1.00182	-0.121786	-0.096258	-0.011442	-0.537864	-0.529228	-0.256106	0.679648	-1.00036	-1.63401	-3.29588	0.032586	0.099137	-0.139226	-0.816455	-0.412709	-0.183657	0.247801	0.88856	-0.253667	-0.057147	1.53186	-0.642101	-1.24155	-0.358168	-0.519617	-1.41277	-0.274819	0.257235	-0.696265	0.415254	-0.548878	-1.56846	-0.527009	-4.28989	-1.60014	-0.088081	1.52715	0.073798
SSH1	0.221321				-1.63589	-0.436713	-0.414207	-0.149057	-0.574704	-0.284939	-0.017693	-1.46056	-0.63623	1.64057	0.156176	-1.78351	-0.41578	-0.081405	-0.621397	-1.38337	-2.86641	0.431679	-0.09013	-0.045675	0.453712	0.27924			0.313225	0.426219	-0.225774	0.590354	-1.0831	-0.760796		1.16573	0.695409			0.193467	0.238896			0.098886	-0.582562	0.034591	0.088417	2.61752	-0.050487
ECM12	-0.166234	-0.373965	-0.401214	-0.582066		-0.111062	-0.399969	0.014906	0.081775	0.129586	0.604356	1.48472	-0.207783	-0.116968	-0.572546	0.469205	0.089934	-0.297831	0.294683	0.47073	-0.915004	0.141975	0.062878	0.317566	-1.58604	0.184494	-0.72771	-0.072535	-0.868249	-0.649527	0.218032	0.237385	0.058936	-0.14573	0.32109	0.067933	-0.632956	0.231263	-0.356264	0.038918	0.28753	-0.254337	0.185183	-0.433874	0.737179	-0.078571	-0.12378	0.414406	-0.07011
ERC1	-0.535778	-0.550958	-0.250888	-0.601447		-0.025189	-0.828016	-0.879667	0.032403	-0.861392	-0.79197	0.575788	-0.389362	0.250725	-0.154518	-1.49399	0.449182	-0.557167	-0.912299	0.363648	0.408644	0.326403	0.758267	-0.051931	-0.137181	-0.975054	-0.126498	0.183067	-0.13893	0.66127	-0.750623	0.078893	0.085467	-0.218437	1.0275	-0.723823	0.439527	-0.19213	-0.066291	0.70697	-0.581586	-0.419874	-0.468061	0.380876	-1.24148	0.362761	-0.357891	0.218741	-0.156464
YBR027C	-0.576962	-0.496781	0.644478	-0.10482	-0.39904	0.10367	0.051061	-0.038482	-0.074452	-0.427431	-0.51128	0.353117	-0.669972	-0.271131	0.854565	0.32087	0.583644	0.141591	0.97779	1.18373	0.033731	0.145833	-0.816957	0.270214	0.900988	0.342089	-0.405041	-0.219271	-0.576665	-0.218076	-0.509304	-0.483156	0.435646	-0.058756	0.762273	-0.88789	-1.73955	-0.394809	-0.032378	-0.123548	-0.627661	-0.379868	-0.984226	-0.177387	0.09835	-1.18444	-0.088233		0.493358
DFM1	-0.556183	-0.374357	0.475543	-0.583502	0.645324	0.404393	1.07115		-0.45621	-0.447691	-0.097076	-0.164192	0.154386		-0.064115	0.149661	0.348236	-0.188802	0.618102	0.320435	-0.638132	-0.126294	-0.160221	0.788485	-0.230412	1.1108	0.324994	0.673735	-0.507316	0.824976	-0.410952	0.010502	0.860293		0.426343	0.028839	-0.119987	0.074447	-0.371278	0.197835	0.776064	-0.044035	-0.434248	-0.481581		0.593657	-0.315124	1.16007	-0.396378
MPC1	-0.320823	-1.74487	-1.51743	-0.263023	-0.212404	0.013393	-0.048048	-0.305544	-3.04866	-0.573554	-0.710637	-0.191826	-0.614088	0.116686	1.0248	1.14065	-0.097781	0.265738	0.175907	-1.44852	0.808566	-0.828652	-1.67654	0.42312	0.323764	1.23625	0.761544	0.207972	-1.93985	-0.973454		-0.291785	-0.173058	-1.07862	-0.952169	-0.185311	0.643481	-0.159295	0.257608	1.88888	-2.17903	-0.128467	0.835761	-0.20567	-1.04404	-0.324565	0.937833	-0.032995	1.09095
GEX2	-0.237342	-0.4019	0.450787	0.520517	-0.443672	-0.349047	0.104676	-0.218539	1.12151	0.663733	-0.163837	-1.04032	-1.21403	0.466693	0.439157	0.342893	-0.216952	-0.498506	0.081904	-0.120645	-0.04243	-2.1313	0.661397	0.31341	0.65917	0.61116	-0.28132	0.783155	-0.404953	-1.29552	-0.410296	-1.0958	1.15726	-0.446676	2.06035	1.16155	0.418234	0.261446		-0.951982	0.342084	-0.169498	0.014784	-0.325668	0.414672	-0.513777	0.312203	-0.308514	-1.04538
GPI19	0.026458	-0.005456	0.093128	-0.822531	0.000112	0.441222	1.0769		-0.53497	-0.118119	0.054178	-0.730641	-0.709101		-0.305377	-0.450016	-0.197796	-0.324621	0.168067	-0.040017	0.843384	-0.177006	0.24598	-0.102467	0.646722	0.064442	-0.480004	0.709679	0.34697	-0.000187	0.379957	-0.246237	-0.20619		0.538702	0.399166	-0.195019	0.127603	-0.066938	-1.43483	-0.29959	0.017181	-0.208473	-0.272621		-0.360388	0.416584	0.238749	0.763202
TOG1	0.165411	-0.689852	-0.615039	0.277929	-0.039349	0.546833	-0.486765	1.39237	0.19613	0.022371	-0.880087	-0.150321	-0.679587	0.480242	0.395083	0.427868	0.193675	-1.1098	0.000334	0.66806	1.07305	0.004234	-0.14258	0.060338	-0.587355	0.631852	-1.44764	-0.95646	0.371742	1.32682	0.763593	-0.070146	0.462609	-0.074615	0.945972	0.294672	-0.316756	0.319739	-1.01233	0.48388	0.080986	0.073348	0.809555	0.468071	0.132223	0.773703	0.193027	0.693641	-0.069886
CDC1	0.050831	-0.114804	0.330698	-0.259403	-0.953339	0.242908		-0.139524	0.520717	1.12074	0.457504	-1.6895	-0.009866	-1.12323	-0.42113	1.14948	1.28982	0.203392	0.54277	-0.759206	-0.04774	-0.241845	-0.392109	0.061364	-0.128654	0.560198	0.039753	0.207546	0.682384	0.001453	-0.602763	-1.23189	0.229898	0.362945	1.34353	0.109897	-0.626737	0.851183	0.760154	-0.585016	0.757166	0.10041	0.820132	0.541872	-1.1401	0.033104	0.995984	0.269438	-1.00249
SDH4	-0.405583	0.066172	0.07749	0.099169	0.673479	-0.446775		-0.653744	0.449247	0.610686	-0.05826	-1.01348	-0.867468	-0.599092	-0.973546	0.492235	-0.212331	0.091395	-0.107053	-0.701423	0.205623	-0.687383	0.483682	-0.478109	-0.464358	-0.170478	0.059003	0.996	0.6605	0.410253	-0.334415	-0.303213	-0.147005	-0.597892	1.14693	0.601765	1.09183	0.309755	0.813152	-0.148934	0.129721	-0.100654	0.245259	-0.16908	-0.704053	0.302537	-0.143922	0.486778	-0.162806
LDS1	-0.758345	-0.461156	0.224942	0.835114	0.605898	-0.211093	-0.013221	0.28692	-0.843268	-0.637666	1.12205	-0.648857	0.369558	0.70693	-0.372253	0.876687	0.09023	-0.770775	0.901434	0.975599	0.474673	0.409183	-0.151177	0.855783	-0.098727	0.988279	-0.157896	-0.100181	0.909575	0.029366	1.07881	-0.533027	1.27905	0.092313	1.31719	1.2665	-1.40392	0.06218	0.065498	-0.768205	-0.390297	0.111016	0.62383	-0.845535	0.584524	1.11405	-0.700294	-0.604137	-0.629153
PDR15	-0.505241	-1.27611	-1.06132	-0.506373	-1.34424	-0.212532	-0.137618		-0.633911	-1.36696	0.136088	-0.802148	-0.270098		-0.28889	0.790537	1.55312	0.485474	0.041047	-0.302492	-0.451013	0.535435	0.128671	0.343557	-0.057124	0.428047	-0.22998	0.276889	-0.108613	0.07692	0.135866	0.259338	-0.35533		0.475315	0.289369	-0.443045	-0.444293	-0.290356	-0.96781	0.125779	0.105506	0.142623	0.65706		0.638531	0.250523	-0.572782	-0.182977
AVT1	-0.797063	-0.904842	1.74272	0.253953	0.808429	-0.63255	0.980724	0.56163	0.034216		-0.08605	0.740728	-0.355927	0.565269	-0.401578	0.146732	0.572223	0.182679	-0.013247	0.571493	-0.28918	0.548423	0.463885	1.57638	0.233926	1.67108	0.389051	-0.010722	0.274104	0.033827	-0.438618	1.43251	-0.283441	0.515412	0.601279	0.137676	0.53704	0.071717	0.459174	-0.301901	-0.678061	0.238833	0.171258	0.348985	0.230928	0.240004	-0.42736	-0.180136	0.964461
SPC1	-0.228983	1.42463	0.88516	0.293285	0.42088	0.727167	0.054152	0.983258	-0.741846		1.22271	-0.417229	-0.297846	0.713564	-0.051696	0.13819	0.183583	-0.448299	-0.123367	-0.134251	-0.208411	-0.214666	0.309271	-0.255848	0.801493	0.376142	0.603187	-0.973545	1.03122	0.684235	0.312628	0.145274	-0.496088	0.970016		-0.393849	1.08393	0.320134	-0.346509	-0.882584	-0.436376	-0.767463	-0.457262	-0.446926	-0.02145	0.520508	-1.27674	-0.429439	2.6587
YAL066W	-1.2388	-1.24567	-0.830874	-1.08617	-0.12387	-0.541611	0.234957	0.450758	-0.189353	0.328218	-0.816931	0.345246	-0.442095	1.26	0.532758	1.1461	1.2187	1.27102	0.42865	-0.644507	0.003495	-0.120168	0.597045	-0.611188	-0.406491	0.519551	-0.503296	0.093058	-0.18847	0.155395	-0.104721	0.091572	0.224182	-0.034193	1.29367	0.534236	-0.594865	-0.292816	0.025034	0.167401	-0.191869	-0.101471	0.667854	0.300755	-0.175054	-0.168087	0.031498	0.391369	0.486176
FUN14	0.66718	-0.213	-0.260598	1.00132	0.305814	-0.279959	-0.875061	0.389323	0.945041	-0.590455	0.767138	-0.072658	-0.192527	0.74052	-0.106313	0.755093	-0.530201	0.065782	0.305344	-0.703164	0.678898	-0.048325	0.29145	0.543706	0.163885	1.2286	0.141241	-0.354223	0.932437	0.650091	1.16582	1.24497	0.909145	0.383432	2.08353	0.995807	0.31274	0.495345	0.208084	0.10252	-0.340617	-0.12642	-0.813326	-0.751318	0.107695	0.523702	-0.888244	-0.327207	-1.26952
ATO3	0.292888	-0.526161	0.673022	-0.458074	0.216999	0.762506	0.110191		-0.189323	-0.369307	0.596232	-0.540882	0.30362		0.713298	0.367699	0.530459	0.037521	-0.001111	-0.434775	0.330976	0.374614	0.466585	0.485925	-0.302475	0.122133	0.665053	0.416336	0.464105	-0.025003	0.438812	-0.655024	-0.882227		1.85557	0.737177	-0.163302	0.026765	0.086608	0.813039	0.448451	-0.120431	0.885881	0.288146	-1.4619	0.44511	-0.003245	0.967486	-0.233507
KEI1	0.143302	1.07764	1.22777	0.488097	0.250828	0.854769	0.616545		-0.908353	-0.035586	0.798103	-0.401785	0.284097		0.446534	0.638243	-0.283493	-0.702512	-0.82207	1.03773	0.597405	-0.210777	0.503798	-0.017404	0.390645	0.258355	0.600045	-0.320215	1.16039	0.812307	0.124081	-0.94938	-0.307039		0.120394	0.939678	0.180199	0.525292	0.719352	0.56883	-0.847491	-0.495674	-0.171996	0.387112	-2.2042	0.38541	0.293925	-0.106997	0.361245
THI74	0.017994	0.530637	-0.125406	-0.724047	-0.431209	0.177617	1.79401		0.311398	0.390111	0.136891	-0.215471	0.472186		-0.256286	0.273064	0.532082	0.667101	-0.165074	0.188707	0.20305	-0.20322	0.378612	-0.271264	-0.545464	0.652829	0.082807	0.968992	0.650546	0.134526	0.205271	1.02269	-0.605268		1.18898	0.842576	-0.384243	-0.111557	0.604962	-0.073246	0.059512	-0.284449	-0.219587	-0.851246		-0.015325	-0.47552	0.088502	-0.837083
AVT3	0.2163	-0.143418	-0.90486	-0.003275	-0.23374	0.746277	0.281609	0.891966	0.719212	1.55888	0.208053	-0.671418	-0.155686	0.509105	0.122666	0.638168	0.205167	-0.349433	0.29209	-0.59618	-0.389921	-0.080057	-0.072143		0.190099	0.674929	-0.046223	0.524735	0.273837	0.919022	0.457732	0.66979	-0.267567	-0.383652	1.58911	0.167904	0.12852	0.599768	0.31078	0.487133	-0.128073	-0.311598	0.056722	-0.848129	-0.529185	-0.117276	-0.343778	0.155714	-0.447682
YEA6	0.079231	-0.336612	-0.233031	0.279584	-0.246083	-0.279893	-0.365789	1.33547	-0.263725	0.518927	0.496781	-0.397711	-0.740731	1.21152	-0.101929	0.098076	0.010267	-0.452512	-0.684435	-0.401247	0.582388	0.350318	-0.031098	-0.329355	0.355618	0.519846	0.262381	-0.21281	0.608293	-0.00635	0.133518	-0.274244	0.222187	1.51615	1.75703	-0.010087	0.10149	-0.082565	0.408474	-0.330509	-0.21185	-0.182623	-0.126013	-1.59543	-0.366428	0.539417	-0.396549	0.041359	-0.22821
VBA4	0.0836	-0.420572	0.565624	-0.555314	-0.408662	-1.07892		0.870817	-0.718028	-0.178667	-0.609979	-0.90834	-0.099107	-0.45123	0.893767	0.46345	-0.202266	-0.078072	-0.468542	0.146844	0.157251	0.514988	0.300028	0.178676	-0.135968	0.771988	-0.517066	0.055523	0.302627	-0.681136	-0.197802	-0.096154	-0.479112	0.345615	1.17416	0.737785	-0.552377	-0.331824	0.747448	-0.216638	-1.07296	-0.241615	-0.4678	-0.423104	-2.02697	-0.543641	-1.07724	-0.143821	0.268204
VTC2	-0.272655	-1.04748	-0.249266	-0.073239	0.562373	-0.405365	0.559813	0.23488	-0.88703	0.015075	1.07134	-0.622666	0.800693	0.119955	1.72816	-0.439696	-0.260596	-0.021971	-0.171808	0.555539	0.919191	0.157447	-0.013673	0.724645	0.568835	0.598918	0.485188	-0.649174	0.55997	-0.470102	0.169913	-1.45381	0.200375	0.550974	0.211159	-0.359933	0.503714	0.083803	0.30065	0.502557	0.241147	-0.363276	-0.605643	-0.297124	-0.961797	-0.241059	0.140365	-0.123398	0.619121
ITR1	0.073061	0.458965	0.348343	0.091017	-0.117381	-0.824094	-0.318427	0.491603	-0.086565	-1.19639	1.31966	0.717573	-0.803631	1.12769	0.117203	-0.604593	-0.211713	-0.827297	-0.936419	0.946548	-0.155816	-0.278331	-0.24206	-0.169483	0.449053	0.633144	0.487539	-0.384822	0.77468	-0.468414	0.530025	0.193201	-0.097354	-0.330443	0.682179	0.177877	-1.08429	-0.45589	-0.072442	0.950183	-0.127286	-0.600326	-0.390863	0.021776		-0.393022	-0.720866	0.365845	1.72418
ADY2		-0.413286	-0.39209	-0.379018	-0.591028	-0.148607	-0.127752	-0.322956	-0.180126	0.176901	1.31065	0.5242	-0.203774	-1.26094	-0.665798	-0.309319	-0.073376	-0.822163	-0.850542	-0.126471	0.096135	-0.014872	0.17762	0.254747		-0.14841	0.010548	0.109349	0.265933	0.299605	-0.646137	-0.201564	-1.02156	-0.503247	1.89641	0.596625	0.157615	0.124623	0.595791	0.026855			0.611403		-0.759171			0.777227
YBR292C	-0.962032				-0.671212	-0.110338	0.297736	-0.305915	0.04782	0.126713	-0.084389	-0.422927	-0.450263	0.252459	-0.729044	0.116276	0.165835	0.558225	0.129042	0.1361	-0.305563	0.30595	-0.247504	-0.48708	-0.442127	0.347219	-0.457636	0.213872	0.043287	0.365341	0.135132	-0.620438	-0.464701	1.34231	1.93794	0.863081	0.026348	0.09641	0.505059	0.514671	-0.24009	0.259662		0.113261	-1.23766	0.382415	0.792956	0.972217	-0.421539
SUL1	0.830678				-0.641434	0.296233	-0.563661	0.302828	-0.542805	-0.213835	1.26446	-0.324454	-0.979368	0.101529	-0.237219	0.353571	-0.00259	0.244055	0.457858	-0.810675	-0.175813	-0.371526	-0.506507	1.25062	-0.144514	-0.032642	0.579873	-0.353318	0.348688	0.383363	-0.859225	0.369802	-0.125036	-0.086807	0.976047	0.609683	-0.170529	-0.381123	0.201362	1.14176	-0.607842	0.627971		-0.165638	-0.977427	0.189516	-0.273385	0.882779	0.371795
TNA1	-0.38451	0.267451	-0.089829	0.42964	0.178959	-0.637209	0.10965	0.21429	-0.342457	0.018514	0.396847	-0.501019	-0.549426	-0.735976	-0.803068	-0.756529	-0.820968	-0.12746	0.289331	-1.2796	0.233796	0.288891	-0.04906	-0.510122	-1.06401		0.246432	-0.028129	-0.307574	-0.343324	-0.052113	1.33265	1.06643	-0.44952	-0.491723	-0.364688	0.770703	0.213561	0.992577	-0.174044	-0.705182	-0.109442	-0.431865	-0.988955	-1.11441	0.110389	-0.187552	0.233213	-0.271199
YFT2	0.427892	-0.717024	0.009046	0.215738	0.358215	0.799774	-0.080549		0.190105	0.27163	-0.755273	-0.284417	-1.17561		-0.360357	0.405796	-0.565413	-0.666302	-0.585384	-0.205015	0.26039	-0.020392	-0.1287	-0.531403	-0.838925	0.14091	0.074753	-0.263244	0.023651	-0.23066	-0.117875	-1.54788	0.069874		0.037948	0.291258	0.620682	0.189914	0.391437	0.430167	-0.077074	-0.491025	-0.521167	-0.636038	0.847809	0.083506	-0.187901	-0.160826	0.154775
UIP3	-0.001507	0.713508	0.766671	-0.262789	-0.444722	-0.480209	0.242479	0.031376	0.412641	1.19161	0.671725	-0.77124	0.212361	-0.254396	0.006075	-0.32787	0.811375	-0.366473	0.330596	0.12006	-0.14442	0.91827	-0.047651	-0.284325	-0.865519	0.184035	0.225246	-0.169885	0.234796	-0.402906	0.056395	-0.249967	-0.218666	-0.062152	1.36013	-0.001592	0.760911	0.566522	1.06926	0.410025	0.593206	-0.122828	0.547197	0.481395	-0.377412	0.818846	0.822025	1.12727	0.407196
SDH3	-0.321587	0.561973	1.05778	0.06383	0.123308	1.11358	0.160513	0.836428	0.528028	1.24248	-0.262009	-0.725243	0.081171	0.706495	-0.071104	0.267357	-0.159812	0.097162	0.797147	0.734073	-0.128039	0.408399	1.36316		-0.097173	0.447103	0.845916	0.224586	-0.254075	1.01986	-0.778938	0.351306	-0.203793	0.037153	-0.129485	-0.051377	-0.133224	0.666404	-0.117271	0.124131	-0.982415	-0.674783	0.179461	-0.716418	0.982087	0.274554	-1.12369	0.456682	0.588657
AQY2	-0.11561	-0.462021	0.060534	0.210088	0.986221	-0.289142	-1.18436	0.142671	0.636811	-0.137576	0.134792	0.606954	0.579854	-0.623371	0.181648	0.859106	0.99825	-0.757205	-0.544572	0.892	0.247689	0.023887	-0.3948	-0.135112	-0.174926	0.067753	-0.000777	-0.349356	0.586373	0.670108	0.770988	-1.32417	-0.947987	-0.32904	0.984312	0.218816	-0.165737	-0.186014	0.258875	0.479214	0.402471	-0.05261	0.34965	0.444562	0.26935	0.16882	0.390633	1.40303	-0.446645
MMP1	0.107353	-0.229644	0.31618	-0.232972	0.763595	0.450072	-0.3257	-0.43921	0.502006	0.561823	1.09018	0.983191	0.556952	-0.46604	0.432774	0.471263	0.10398	0.00938	0.01785	1.03654	0.097385	0.489718	0.108783	0.613004	0.166747	0.218387	0.038613	-0.485351	0.736015	1.33276	0.078634	-0.078506	0.337339	-0.663379	1.47853	-0.113357	-0.817006	-0.140404	0.585067	0.550137	-0.079827	-0.317746	0.00901	0.730476	-0.823141	0.277509	0.080891	0.613205	0.898171
YCT1	0.246755	-0.887072	-0.513571	-0.97638	-0.1417	-0.641493	-0.820163	-0.515099	-0.147591	-0.172408	0.500581	-0.334795	0.559105	-0.178159	0.602886	0.220885	0.652561	0.038844	0.329203	-0.244624	-0.077138	0.088946	-0.119426	0.892525	0.593249	0.219892	-0.303134	0.100827	0.739883	0.655326	0.458701	-0.714787	0.219531	-0.95723	0.356745	-0.408954	-0.184028	-0.68614	-0.250225	0.218212	0.457875	-0.246304	-0.438791	0.643031	-0.689421	0.420335	-0.343129	0.379544	-0.090722
IZH3	0.93288	-0.269635	0.346439	0.864771	0.358188	0.672599	1.3751	1.93468	-0.453936	-0.409532	0.411883	-0.140796	-0.136442	-0.246051	1.14991	0.450077	0.176586	0.885713	-0.052179	-0.087577	0.514145	0.0129	-0.253515	0.906831	0.415012	0.539741	0.290886	0.498679	0.162339	0.063917	0.536682	-0.095093	0.336972	0.159335	-0.520193	0.776385	0.290053	0.174062	0.411303	1.3568	0.262751	-0.242449	0.124632	0.490546	0.756199	0.99106	0.691308	-0.702394	0.527044
THI73	0.096692	-0.390878	-0.027361	-0.764792	-0.029058	-0.441654	0.189596	-0.255874	-0.340374	-0.096136	0.477709	-0.338703	0.5251	-0.71392	0.894104	0.205383	0.219985	-0.408852	-0.228768	-0.028995	0.093648	-0.243663	0.47543	1.35923	-0.324275	0.528958	-0.116689	-0.269232	-0.231052	0.326445	0.763006	-0.452485	0.943498	-0.610035	1.29869	0.515119	0.138319	0.184403	0.470315	-0.130925	-0.339431	-0.118276	-0.402205	-0.066265	-0.660537	1.27915	0.066603	1.41197	-0.632795
PHO89	0.133013				0.289403	-0.480479	-0.624975	-0.520562	-0.866421	-0.364582	-0.193035	0.480924	0.392791	-0.358106	-0.753674	0.048665	0.06	-0.164282	0.097292	0.318979	1.0531	1.53116	0.106473	0.51045	0.417565	1.06851	0.155045	0.000378	-0.022852	0.697087	0.333401	-0.841199	-0.110864	-0.46172	1.14499	-0.951066	-0.452152	-0.2444	-0.085546	-0.077412	-0.305652	-0.27593		-0.342044	-0.450671	-0.115784	0.350836	0.229165	1.14737
MAL31	-0.110959				0.111214	1.8468	-0.092866	0.02721	-0.178827	-0.335364	0.660671	-0.562792	0.311488	1.07713	0.397011	0.939708	-0.003294	0.449717	0.222048	-0.639909	0.209471	0.250366	0.81421	0.096098	-0.185089	0.078558	-0.131182	-0.431129	0.275187	1.5512	0.906963	-0.237178	0.159402	0.835885	1.14751	-0.012949	-0.200768	1.00744	0.597717	1.0033	0.769916	0.048234		0.228717	0.189837	0.308217	0.796227	1.56031	1.7798
YCR061W		-0.202375	-0.105614	0.255925	-0.429151	1.26714	-0.075127	0.247679	-0.350573	-0.04222	-0.361041	0.489669	-0.25548	0.007288	0.194266	-0.522468	-0.178395	0.002511	0.260939	0.169068	-0.143986	0.675247	0.344784	-0.488097		-0.177538	-1.42994	0.155729	0.284336	-0.006959	0.400356	-0.965383	0.523247	-0.48761	1.56207	-0.371064	0.664471	-0.573856	-0.271789	-0.718383			0.345267		-0.592623	-0.351937		1.01213
CST26	-0.278608	1.23814	1.71887	0.891032	0.157245	-0.305102	0.616327	0.445229	0.427835	0.457931	0.079288	-0.585569	-0.209607	1.02493	0.239944	0.877606	0.940805	-0.173588	0.426467	-0.165091	-0.160195	-0.108507	0.156848	0.469358	0.50744	0.936644	0.171997	-0.520342	-0.148249	-0.160353	0.215437	-0.010806	1.04737	0.630222	5.12182	0.704221	-0.015822	-0.184669	0.280853	0.179352	-0.512106	0.436587	0.219388	-0.127521	0.917147	0.446502	0.261299		-1.4835
FIG1	0.012865	1.76837	1.54455	1.52626	0.552317	0.224814	0.31958	1.42055	0.368404	-0.717565	0.04507	0.089484	0.329342	0.921312	-0.169388	0.901724	1.26642	0.29223	-0.083151	0.356362	0.386025	1.12432	0.678468	1.16178	-0.125314	0.476551	0.055819	-0.15377	0.071714	0.517903	0.341817	0.459799	0.159422	0.612573	3.52098	0.490836	-0.255118	0.519424	0.725299	-0.13025	-0.357	-0.360214	-0.090409	-0.140112	0.091061	0.429434	-0.549459		-0.802151
FAT1	0.365324	0.786712	1.32771	0.875185	0.101476	0.110605	-0.502914	0.289713	0.549454	0.096955	0.386615	0.025223	-0.043416	-0.139149	0.565711	1.26771	-0.023934	0.248185	-0.039236	0.326409	0.424325	0.418762	0.024422	1.32029	-0.363611	0.474361	0.086024	-0.45625	-0.110484	1.1837	-0.270479	0.086751	-0.239134	0.069925	3.53146	-0.245541	0.892091	1.26271	0.835511	-0.306699	-0.385743	-0.014704	0.448545	0.069456	1.36194	0.907432	-0.338637		-0.123272
NUR1	-0.210059	-0.163988	0.612822	0.885896	-0.389465	0.164286	-0.599345	0.348967	-0.335078	0.071432		0.271282	-0.103791	0.033702	0.465585	0.228781	0.166364	1.12742	-0.234593	-0.331115	-0.241424	-0.201671	0.139204	-0.27454	0.471555	-0.343429	0.116522	-0.993224	0.248481	-0.21256	0.301825	0.180829	-0.035679	0.443289	1.60056	-0.503322	0.439107	0.855633	-0.075637	0.770179	1.0238	0.931388	0.008248	0.800241	1.67446	0.448004	1.06332	0.577065	-0.25321
TPN1	1.75147	0.425979	0.790911	-0.355181	0.598325	0.648897	0.457764	0.642037	0.144432	-0.312823	-1.53693	0.96659	0.221765	1.44105	0.441448	-1.03784	0.293363	0.381542	-0.158315	0.609853	0.615882	-0.024447	0.643981	-0.412879	0.122486	-0.456006	0.428499	0.199226	-4.18781	-1.01942		0.981863	1.0286	0.528714	1.32467	0.187653	0.347748	0.21514	1.02079	-0.002397	0.414194	-0.040452	1.06013	0.099708	-0.710584	-1.08961	0.555334	-0.129564	-0.110644
FRE7	0.248798	-0.584941	-0.393542	0.097285	0.629533	-0.405511	0.27005	0.664864	-0.880581	-0.228582	-0.399727	0.746472	-0.394279	-0.22308	-0.467214	0.471667	-0.7156	0.242452	0.526781	0.425449	0.845283	-0.225537	0.127013	0.653329	-0.083702	0.516009		0.440803	-0.508592	-0.371883	-0.189357	0.201582	0.689276	-0.684117	-0.199854	0.21839	0.224359	0.871186	-0.269422	0.333469	-0.598712	0.427774	0.331326	-0.468688	0.104704	0.034715	0.042602	0.226322	-0.371648
YFL015C	-0.714169	-0.219013	0.151385	-0.851971	-1.2786	-0.670057	0.249498	0.838714	-0.222312	-0.362794	-0.232037	-0.455737	-0.10419	0.209281	-0.611354	0.716653	0.056601	0.272643	-0.259752	-0.315937	-0.141289	-0.493948	-0.236225	0.503806	0.70439	0.218579	-0.480785	1.40621	-1.39274	0.839049	0.837844	0.935266	1.6572	-0.068141	-0.272165	-0.499149	0.455956	0.322611	-0.721729	-0.336078	0.653673	1.32547	0.518936	0.714018	-0.437241	-0.427457	0.241203	0.061863	-1.5846
YMR253C	0.115865	-0.01787	-0.540965	0.701978	0.259758	-0.241265	-1.07067	0.754981	-0.45859	-0.094247	0.25978	0.242428	-1.23604	-0.691073	-0.21583	0.371722		0.553695	0.177073	-0.359078	0.118965	-0.127228	-0.362987	-0.380703	0.384167	-1.12722	0.280743	-0.652796	-0.624852	-0.233786	0.295104	1.47776	0.815951	-0.134741	1.92939	0.198144	0.072913	0.469557	0.97443	0.371276	0.144199	-0.718629	-0.794795	-0.744553	-0.207172	0.087729	-0.732945	-0.6124	-0.215079
CSH1	-0.270525				-0.072371	0.544509	0.380384	-0.15228	-0.307225	0.824642	-0.890944	-0.128374	0.519615	0.128429	0.400724	-0.436525	-0.607002	0.309511	0.1097	-0.031932	0.055359	-1.00831	-0.141584	0.763281	0.439088	0.385626	-0.326443	0.731634	0.181678	0.28171	0.32463	-0.034783	1.21164	0.96265	2.79861	0.07867	0.955257	0.55883	0.805159	0.793456	0.12107	0.730301	0.771541	0.065428	0.662405	0.967769	-0.054125		-0.109223
ERJ5	-0.054745	-0.428615	-0.323278	-0.361325	0.655702	0.027903	0.973384	0.483381	-0.280641	0.985381	-0.302437	-0.252701	0.340765	1.78382	-0.065177	-0.130411	0.42076	0.730321	0.667464	0.360368	-0.957558	0.043401	-0.016033	0.828668	0.121669	1.14843	0.342527	0.731733	-0.840386	-0.369149	-0.36089	0.194134	1.25745	0.416085	0.028545	-1.12031	0.092837	-0.700609	-0.198167	-0.461481	-0.013074	0.098398	-0.418906	-0.827807	-0.087551	-0.170122	-0.362892	-0.085265	-1.12451
IPT1	1.00848	0.05611	0.301037	-0.113922	0.529335	0.327543		0.804949	-0.112284	-0.611116		-0.639443	0.31165	0.290485	0.562009	-0.849938	0.158988	-0.508336	-0.567817	0.785811	0.00894	-0.024756	0.320116	0.321583	-0.371321	0.459718	0.139495	0.300085	-0.738535	-0.036633	-0.581246	1.18218	0.636846	0.431784	3.22918	-0.236864	0.988302	0.074675	1.17505	0.561523	0.470977	-0.457679	-0.796469	0.551932	2.43654	-0.178313	0.638032	-0.460505	0.354485
GUP2	0.553308	0.170633	-0.196953	0.282988	-1.43542	-0.353076	0.694162	0.217439	-0.29227	-0.131267	-0.718424	0.711062	0.094667	0.989893	0.692085	0.284311	-0.381929	0.873687	-0.718167	0.605228				1.01558	0.150396	0.213914	0.171107	-0.238104	-1.16803	0.984034	0.000685	0.558813	0.332053	-0.525422	-1.07144	-0.558136	0.10725	0.695633	-0.021174	-0.313038	-0.559546	0.913499	0.190802	-0.27637	0.456285	0.385113	-0.105491	0.392359	-0.265775
YPL162C	0.517251	0.819488	0.865617	0.729928	-0.307857	0.332719	1.28727	0.26775	0.156961	-0.603893	-0.013225	-1.14752	-0.709557	0.868121	-0.0243	0.415607	0.370669	0.857541	0.147891	-0.096992				1.07112	0.986575	0.513134	-0.655897	1.0239	-0.349788	0.559094	-0.104237	-0.047148	-0.34386	-0.825779	1.142	0.587794	-0.235681	-0.577559	1.08038	0.348164	0.790763	0.124894	0.043353	-0.284977	0.106743	-0.539509	0.55311	0.39258	-0.241636
IRC23	0.210527	0.357313	-0.153564	-0.097481	0.742107	0.362505	0.305922	-0.252775	-0.110506	-0.127937	-0.104401	0.112854	0.675526	0.19144	-0.277399	-0.651398	0.003318	1.34462	-0.111238	0.740523	0.045643	-0.539629	0.155643	-0.086873	0.611217	-0.526069	-0.431124	-0.370531		0.538717	0.547016	0.436579	-0.162225	0.533357	-0.274768	0.246411	1.0076	0.47195	0.679902	-0.441265	0.134105	0.986184	-0.024684	-0.044377	1.41961	-0.026443	-0.01635	0.343691	0.694977
MPO1	0.10619	0.568687	1.11775	0.204773	-0.290134	-0.82257	0.460025	0.23472	-0.279587	0.819024	0.470432	-1.06261	-0.705459	-0.369091	-0.092902	1.05123	1.27343	1.04567	-0.096245	-0.323993	-0.400568	-0.310665	0.704615	1.2501	0.996473	0.677398	0.34883	0.479379	-0.61399	-0.912874	-0.237646			-0.526189	1.77602	0.110512	0.152668	-0.171587	-0.455768	0.661004	0.123905	0.470439	0.609471	0.008141	1.80783	0.801726	0.235705	0.144773	-0.264284
MRH1	-0.324578	-0.3268	0.494219	0.325719	-0.29887	-0.13818	-0.037198	0.554585	-0.056192	0.18621		-0.212036	-0.081804	0.106332	-0.019813	0.007614	1.42747	0.301003	0.926521	-0.066494	0.308458	-0.249169	-0.12924	-0.424143	0.074684	-0.148181	0.520611	-0.702106	0.695553	0.034741	0.303677	0.139026	0.132823	0.638381	2.65215	-0.465928	0.216537	0.484098	-0.355555	0.805819	0.772126	0.510799	0.366729	-0.106769	0.9997	0.492044	0.473835	0.269526	-0.414089
RBD2	0.176169	0.320333	-0.031604	-0.147733	-0.486884	-0.182691	0.554722	0.468898	-0.036888	0.031703	-0.318754	0.155422	0.205558	-0.131664	0.332104	-0.453094	-0.299794	0.800809	0.030525	0.342291	-0.059009	-0.9431	0.143368	0.864113	0.196618	-0.147372	0.7069	0.400709	-0.642447	0.022575	0.158509	0.529085	-0.413435	0.110069	1.76959	0.791765	-0.199629	-0.035894	-0.158723	0.181654	-0.329149	-0.472711	-0.22414	0.229431	-0.000262	-0.13191	-0.197217	-0.339505	-0.733519
DNF2	0.292427	0.523546	0.955085	0.78813	0.914604	0.634011		1.15513	-0.375675	-0.174467	-0.910811	0.081057	0.33494	1.34859	0.461699	0.168325	0.49589	0.206875	0.591108	0.245377	0.427591	0.24487	0.239476	0.712308	0.06005	0.737219	1.0895	0.548684	-0.233846	0.271158	0.804057	-0.590025	0.04571	0.624546	2.46602	1.62507	0.315376	1.38111	0.711654	0.450367	1.12583	0.281864	0.152249	0.081927	0.699753	0.415925	0.29193	-0.346614	0.824108
DCV1	0.243402	-0.49999	1.38683	0.012881	0.068534	0.383088	0.245273	0.970216	0.291078	0.82836	0.246238	-0.176662	0.084656	0.197018	0.074533	0.391102	0.110927	0.297423	-0.45974	0.891245	-0.134153	-0.224922	0.013367	0.894717	1.49371	0.635308	0.094518	-0.716389	0.109423	-0.523863	0.030597	0.228999	0.297271	-0.209234	3.60817	-0.052261	-0.592974	0.877127	0.390901	-0.231642	-0.421363	0.080724	-0.262681	0.050631	0.751967	0.45684	0.74745	0.247213	-0.763043
YDL199C	0.557554	-0.617335	-0.446207	0.337784	-0.346086	0.382768	0.348935	-0.055655	0.03544	0.386819	-0.249631	0.083178	-0.598326	0.723425	0.413054	-0.360842	-0.783824	0.133998	0.915942	0.763052	1.5547	-0.311159	-0.006359	-0.128675	-0.370901	0.005699	0.096739		0.049989	0.114063	0.92148	1.21711	0.525629	0.910066	2.49641	-0.054042	-0.504386	0.054557	-0.279558	-0.427877	1.01156	-0.87658	-0.50885	-0.546927	0.388062	0.926274	-0.374107	-0.40194	-0.834373
ERP6	-0.018088	-0.08425	0.298603	0.23654	0.501031	0.342761	0.632869	-0.549637	0.337637	0.050568	-0.091724	-0.582831	-0.282727	0.246254	0.163538	0.537372	-0.535902	0.888035	0.902038	-0.188553	0.769047	-0.492529	0.040852	-0.109801	0.730984	1.02796	0.211138	0.779676	0.15284	0.318617	-0.685307			-0.073375	3.22548	0.017577	-0.295413	-0.070754	-0.88402	-0.428568	0.521419	-0.443702	-0.162831	0.002772	0.695441	-0.257538	-0.119142	0.376368	-0.04465
AGP3	0.069381	0.265394	0.479765	0.388898	0.981259	1.12447	-0.066283	1.31719	0.521621	0.674057	0.109264	0.32755	0.070451	0.468328	0.166857	-0.774045	0.322343	0.139052	0.394734	-0.130496	0.573001	-0.490073	0.087018	0.133997	0.325456	-0.165803	0.57246	0.098591	-0.794514	0.243369	1.43058	0.905115	0.297676	0.608501	2.04123	0.266424	1.27561	0.162357	0.46281	0.227071	0.153157	-0.192232	0.207152	-0.455011	0.172906	0.174558	0.273404	-0.322331	-0.292984
PRM8	0.417443	0.376577	0.232081	-0.227807	0.322213	0.451548	0.329425	0.408321	-0.085435	0.385454	-0.22481	-0.050228	0.516824	0.766959	0.423641	0.059615	-0.298399	0.614407	0.028577	0.833025	0.677383	-0.22659	-0.030822	0.246484	0.364596	0.703818	0.275796	0.258595	-0.365435	-0.282007				0.066851	2.41838	0.70618	0.250872	3.23792	-0.061016	0.386358	0.397201	0.588637	0.283668	-0.283437	-0.320985	0.876932	0.509056	-0.469367	0.645187
ALR2	-0.135137	0.959066	0.023779	0.812452	0.511888	0.49553	0.731191	0.030897	0.024987	-0.857344	-0.462311	0.114316	0.17641	0.013237	0.592149	-0.901768	-0.326367	-0.501731	-0.753364	1.00529	0.578852	-0.221991	-0.198681	0.818313	0.322124	0.724399	-1.34906	0.684586	0.249714	0.159861	1.35498	-0.891914	-1.35155	-0.945864	3.02133	0.528116	0.316029	0.724115	1.13615	-0.110506	0.439385	-0.186314	0.552021	0.334668	0.563217	-0.064162	0.089814	0.004334	0.302
YFL051C	-0.395626	0.762268	0.907868	-0.044383	0.695941	0.834959	0.675939	-0.539536	0.082861	0.031467	-0.156173	0.638895	-0.5869	-0.099537	-0.666241	0.166775	0.239726	0.704672	0.244373	-0.079121	0.037497	0.369779	0.806521	0.440907	0.621785	0.693539	0.132778	1.18293	0.730928	0.278543	1.33843	-0.546875	0.192195	0.186326	1.18792	0.498139	0.529953	0.678828	0.265168	0.449593	-0.008547	-0.071956	-0.179546	0.532143	0.589867	0.910297	0.241811	-0.326062	-0.72126
BAP3	0.507501	-0.07024	-0.080831	0.099768	0.080801	0.273396		0.152931	-0.282627	-0.213113		-0.221658	-0.876239	-0.042167	-0.280257	-0.466425	-0.341148	-0.320336	-0.219341	0.262728	0.254184	0.312555	0.267523	-0.336318	-0.107289	-0.972165	0.271068	0.172166	-0.082415	-0.497775	-0.383208	-0.24562	0.696761	-0.237965	1.98675	0.776558	0.191382	-0.413176	0.014708	0.573968	0.46787	0.613029	-0.224528	-0.322944	1.31135	-0.633105	0.088407	-0.044743	0.109085
RTN2	1.08154	-0.142658	0.267138	0.219817	0.198671	1.1512	0.902114	1.62486	-0.300474	-0.080424	-0.289628	0.447301	-0.934871	-0.628655	0.034644	0.360112	0.600669	-0.260189	0.184223	0.752974	0.400826	-0.074782	-0.349213	0.38526	-0.137569	1.04654	0.095979		-0.825154	-0.200179	-0.780409	-0.415975	0.671493	0.188954	2.95116	-0.364238	0.294582	-0.561171	0.428469	0.01378	-0.172882	0.116328	0.14737	-0.405186	0.155747	0.171779	0.81635	0.118817	0.364547
TVP23	-0.665887	-0.178781	0.016486	0.813676	0.101296	0.407913		0.83168	-0.120771	0.345393	0.089449	-0.019632	0.275141	0.277721	0.838516	0.573185	0.046654	-0.289461	-0.213782	0.182063	-0.009975	-0.566538	0.004931	0.475645	0.886672	-0.163947	1.05232	0.248575	0.072664	0.167681	0.191412	0.445942	0.954338	0.658884	3.05475	0.643088	-0.008312	-0.015803	0.071325	0.214395	-0.652132	0.351768	0.80074	0.432146	0.573704	0.412897	-0.139628	-0.013941	-0.313821
MDL2	-0.050939	0.272905	0.495556	0.750688	0.229946	-0.569685	-0.974701	0.609514	-0.050427	-0.287625	0.3277	-0.602892	1.36463	0.629343	0.93226	-0.311103	-0.766369	-0.775837	1.04304	0.616585	0.50582	-0.842961	0.823733	0.077909	0.866913	-1.05788	0.515209	1.26461	-0.098249	-0.20045	-0.195406	0.341053	0.221747	0.083891	1.30381	0.236464	0.61558	0.621246	0.398456	0.573957	-0.247374	0.094305	-0.732422	0.039954	0.1372	-0.006456	-0.320164	0.102704	0.457816
SHR3	0.980448	-1.47389	0.300645	-0.300946	-0.007939	-0.874281	1.59125	0.16478	-0.329661	1.4797	0.111971	0.09321	-0.492478	0.599363	-0.822548	0.231175	0.046973	0.29925	-0.803464	-1.02472	0.136754	-0.650419	0.007375	0.735881	0.290098	0.049604	0.202741		-0.207347	0.234077	-0.122916	-0.234077	0.06695	0.538828	2.9072	0.598381	-0.551611	-0.132553	0.124981	-1.14071	0.091499	0.383964	-0.34183	-0.311416	-1.64742	-0.246597	-0.656617	0.118155	-0.62811
YFL034W	-0.404387	0.601284	-0.153496	-0.397049	1.34075	0.192111	0.482045	1.27489	0.663067	0.116857	-0.869665	0.279023	0.593997	0.543092	-0.175838	0.807313	0.247487	-0.117637	-0.061183	-0.326039	0.341353	0.02019	-0.216372	0.103253	0.155859	0.344365	-0.451508	0.547358	0.464484	0.915376	1.59937	0.910714	0.930458	0.096625	3.72634	1.47802	0.839132	0.72804	0.776632	-0.349378	-0.122561	-0.768058	0.60169	-0.351995	-0.286466	0.46563	0.148475	0.650752	-0.19837
BRE4	-0.405376	0.802421	0.834348	0.405927	-0.316478	-0.748613	0.925788	1.47933	0.695582	1.60059	0.685933	-0.188508	0.247524	1.49063	-0.167063	0.421404	0.362558	0.05235	-0.237931	-0.164022	0.040585	0.584463	1.28504	0.331449	1.30122	-0.433477	-0.615469		-0.293638	-0.515909	0.486804	0.335866	-0.480507	0.777234	3.49513	0.71587	0.137307	-0.796095	-0.724543	-1.02313	0.369561	0.815017	0.0883	0.180605	0.04572	0.652897	0.63579	-0.56943	0.313785
SNQ2	-0.049141	0.087279	0.561503	0.407429	-0.541882	0.159116	0.030075	0.328584	0.592448	0.099522		0.193439	0.793344	1.49314	0.481643	0.399343	0.150315	0.502459	0.114504	-0.844679	0.301135	0.037639	-0.201427	-0.131372	0.726559	-0.563863	0.252412	0.517417	-0.098901	0.401138	-0.199964	-0.049121	0.000752	0.191782	3.88845	0.199394	-0.301965	-0.235746	0.722273	-0.472004	1.41483	0.596213	0.908586	0.766026	0.553428	1.03448	0.41116	0.072179	-0.186582
YDR018C	-0.717579	0.00519	0.435874	0.328146	-0.899323	-0.593615	0.316778	0.054584	0.534908	1.18925		0.342861	0.154916	0.78484	-0.626973	-0.245744	0.160765	-0.410875	-0.018852	-0.115681	-0.052947	0.159848	-0.2474	-0.008427	0.0558	-0.041822	0.262971	2.09051	-0.421627	0.198298	0.028672	-0.207895	-0.2479	0.885107	2.63336	0.305809	-0.050675	0.330144	0.265352	-0.182836	1.17699	0.691474	0.053413	0.364053	1.55737	0.556743	0.660911	-0.425094	-0.349133
YDL218W	0.03532	-0.490516	-0.497187	-0.283507	-0.11692	0.422419	0.570357	-0.045536	0.469819	0.319037	1.48173	-0.251221	0.458771	0.355702	0.293373	0.563298	-0.252918	-0.361312	-0.254838	-0.311928	-0.329506	0.274902	-0.227472	-0.226286	-0.235093	0.028994	0.902189		0.860299	0.011439	-0.333491	-1.08322	0.501495	-0.306784	1.71286	-0.146032	0.219849	-0.323043	-0.115912	-0.028343	0.322091	0.834793	0.871705	0.238975	1.42082	0.361833	0.475072	-0.18551	-0.70909
YFR035C	0.195607	-0.258102	0.600992	0.380612	-0.544247	-0.207722	0.271856	0.459307	-0.583489	0.344729	-0.14262	0.185978	0.005511	0.537551	0.194831	-0.244144	-0.111443	-0.020545	-0.2804	0.04556	-0.248296	0.184172	-0.075917	0.6205	0.264383	0.04931	0.625977	0.284317	-1.31661	0.723598	0.371892	0.59799	-0.135098	-0.208599	2.67438	-0.048797	-0.27605	0.451627	0.300389	-0.592206	0.072172	-0.175795	-0.281506	-0.112459	0.065277	-0.020317	-0.032887	-0.501912	-0.432293
OLE1	0.732672	-0.078982	-0.194338	-0.285314	-0.029156	-0.03625	-0.03706	0.369259	0.663435	-0.770713	-0.483749	0.506989	0.023582	0.703754	0.730672	0.333712	0.580417	0.493831	0.264516	0.82568	-0.003845	0.356883	0.358453	0.88846	-1.28868	0.625998	0.79574	-0.307903	-0.571081	-0.242538				-0.107155	3.21907	-0.074265	-0.192072	0.317833	0.692952	-0.601747	0.557627	0.653436	0.085113	0.605016	-0.555632	0.386416	0.594657	-0.316356	0.408173
YDR090C	0.363915	0.167156	0.952202	-0.373707	0.382137	0.697464		-0.459409	0.009486	-0.240647	1.42494	-0.670458	-0.33151	0.935841	-0.142635	0.814453	-0.629645	0.403928	0.304123	-0.180869	0.303281	-0.074994	-0.005476	1.13368	1.39969	-0.691903	0.453902	-0.36657	-0.746321	0.657609	-0.292091	-0.189274	0.248375	1.35452	2.84232	0.154042	-0.165495	-1.39614	0.184395	-0.433138	-0.453924	-0.077486	-0.176292	0.044237	0.78716	1.43202	0.277249	0.11138	0.114885
PFF1	-0.451347	-1.21664	-0.176826	-2.0363	-0.413905	0.173263	-0.162384	1.43809	0.355519	-0.116042	0.177356	-1.08203	-0.371756	0.079235	-0.231211	-0.219713	-0.251259	0.040925	0.067132	-0.018329	-0.179544	-0.046502	0.089073	-0.053207	0.055365	0.155188	0.073448	-0.698118	-0.831471	0.433948	-0.150283	0.665835	1.19851	-0.365608	2.31661	0.651654	-0.042387	0.270733	0.868654	0.156129	1.01497	1.39486	0.907358	0.767478	0.944743	0.816533	0.962873		-0.02417
QDR3	-0.042245	0.810989	1.26032	0.177848	-0.341744	-0.191224	-0.190305	0.851091	-0.490926	-0.456991	0.875535	-0.972567	-0.587155	0.297097	-0.502897	1.18073	0.990014	0.144968	-0.611538	-0.255008	-0.040663	-0.417555	-0.440256	-0.225851	0.211438	0.309423	0.181426	0.968561	-0.651742	0.214581	0.059114	-0.521739	0.237895	0.054486	3.09256	0.168503	-0.019648	0.562459	0.074313	-0.090684	-0.389284	-0.168869	0.225487	-0.203641	-0.096816	0.631487	-0.034916		-0.496313
YRO2	-0.103816	0.562195	0.698678	0.647933	0.245418	-0.62684	0.655641	0.215227	0.359879	0.75175	-0.013746	-0.476443	-0.059113	0.305851	-0.198006	-0.393412	0.136448	0.833047	-0.206542	0.203574	0.028703	-0.204235	-0.114031	0.721172	0.586012	0.690591	0.462934	-0.079026	-0.170619	0.273126	0.24474	-0.606243	-0.056837	-0.244897	3.13277	0.842184	-0.047972	-0.361934	0.539377	-0.232329	0.180288	0.570303	0.879329	0.712411	1.06174	0.558405	0.104474		-0.496736
TAT1	0.646813	-0.567621	0.014622	0.003188	-0.6443	0.891103	-0.204698	0.3556	0.427318	-0.168237	1.28355	-1.14865	0.437767	0.050841	0.025457	-0.355027	-0.435176	-0.425992	0.13686	-0.388128	0.383404	0.071799	-0.237227	-0.062412	0.184283	-0.637189	0.941304	-0.958827	0.263948	0.413438	-0.065562	-0.553901	0.118319	-0.104908	3.5976	-0.038552	0.076335	0.186332	1.55	0.425765	-0.088801	0.012027	0.492549	0.344869	1.07967	1.13904	-0.341769		0.569756
AGP2	-0.069162				0.302956	-0.105641	0.181	0.465147	0.114673	0.020565	-0.098755	0.209428	0.437337	-0.155443	-0.292053	0.002665	0.779771	0.509896	0.172269	0.435629	-0.205357	0.411428	0.270866	0.070715	0.374685	-0.344251	0.051039	0.347498	-0.640798	-0.530026	0.286736	0.852158	0.685471	-0.469607	1.16803	0.017264	0.945388	1.14489	1.18939	0.44828	0.557238	0.333998	1.25709	0.177603	1.34632	0.724295	0.514509		0.652539
HXT5	0.204126	0.657579	0.822752	0.603274	0.518069	0.239651	0.600033	-0.048096	0.130631	-0.042879	-1.55958	-0.540289	0.469982	1.16308	0.871317	0.557673	0.372607	0.12755	0.031376	0.589251	0.999012	-0.289394	0.326553	0.150774	-0.180123	1.51841	0.926526	2.04863	0.663713	0.35504	-0.152886	0.599479	0.689263	0.73355	2.44416	1.25767	0.78935	0.019318	0.926541	1.1799	-0.183828	-0.272812	0.268762	-0.362977	-0.025709	-0.136825	-0.520881	0.085129	1.00687
YHR140W	0.319284	0.649415	0.72557	-0.19235	0.740374	-0.297047	0.495217	0.693988	0.822766	0.132181	-0.648116	0.460364	1.2403	1.08164	0.353066	0.52148	0.307991	0.84444	-0.099167	0.66374	1.04834	0.521445	0.489543	0.006622	0.681309	-0.140828	0.378813	0.721441	0.876873	0.631408	0.47142	-0.126031	1.37089	-0.107184	-0.125911	1.01932	1.14727	0.772446	0.768442	0.201175	0.476418	1.42688	1.25959	0.346963	0.746365	1.09177	0.086546	0.29554	0.352621
DTR1	-0.171234				0.353171	0.084027	0.571074	-0.631906	-0.156601	0.285762	0.112696	1.04634	0.53529	0.055495	0.561243	-0.957507	-0.210319	-0.138303	-0.200043	-0.025642	-0.017541	-0.284743	0.00645	0.234322	0.395109	0.268177	-1.02725	0.162047	-0.517981	-0.290762	0.351757	0.351693	0.522097	-0.515637	3.2484	-0.157199	0.115824	1.11561	0.356762	-0.002999	0.093028	-0.255537		-0.181255	0.79059	0.394447	0.089845		0.440036
YPC1	0.29895				0.299106	1.71783	0.070166	-1.31965	0.313726	0.49686	-0.758577	0.425855	0.382587	0.070213	-0.290995	0.11753	-0.230698	0.55965	-0.226642	-0.384582	-0.073933	-0.096654	-0.423714	0.288374	0.761206	0.539881	0.17404	1.61253	0.157119	0.500646	0.103659	0.427394	0.727927	0.495763	3.24299	0.587451	1.01901	-0.322296	0.620011	0.074498	0.886172	1.42163		0.31414	0.295686	0.946844	0.892944	-0.215345	1.76827
YPR003C	0.305895	0.302323	0.213775	0.368752	0.092833	-0.052493	0.363297	-0.42723	0.181208	0.25229	-0.24021	-0.838724	0.928538	-0.42889	0.009122	0.137747	0.29794	0.101236	-0.006992	0.114467				0.051153	0.008757	-0.516698	-0.714139	0.824056	0.050832	-0.75438	-0.619109	1.1196	0.053644	0.173132	4.09499	0.859561	0.588461	0.4708	1.40438	0.451081	0.52878	0.946896	0.311396	0.192947	0.399144	-0.210825	0.73727	-0.215738	0.447592
YGL041C	0.593051	1.1226	0.832036	0.27417	0.481323	-0.368322	0.704592	0.616579	0.003622	0.291167	-0.415577	0.437715	-0.195	0.972028	0.317765	0.137185	0.715775	0.047229	0.202527	-0.3832	0.518478	-0.125601	-0.242705	0.402623	0.105861	0.999384	0.433701	1.00939	-0.608306	0.31785				0.871379	3.04142	0.309779	0.488443	-0.248939	0.157179	-0.119114	0.721687	1.16885	0.546485	-0.028543	0.102361	-0.251764	0.507085	-0.177954	0.001313
YOP1	0.074656	0.530343	0.646622	-0.276473	0.457407	-0.465774	0.494563	1.02383	-0.208603	-0.405524	0.014251	0.464714	0.724697	0.099789	0.59542	0.74573	0.187974	0.302336	-1.0387	-5.54178	1.25908	0.53904	-0.209354	0.354712	0.541022	-0.023131	-0.140845	-0.165319	-0.032577	0.378545	-0.009502	0.04047	-0.53217	0.556183	0.930177	0.893202	0.271859	-0.251684	0.657774	-0.015362	0.636019	-0.665865	0.098921	0.826468	0.491052	0.489399	0.19976	-0.148436	0.14466
GMH1	0.260219	0.429847	-0.157433	0.344238	0.099004	0.665271	-0.132686	0.275332	0.800282	0.146103	0.346398	-0.897188	1.00953	0.510368	0.135339	0.147627	0.093863	1.06235	-0.418447	0.260921	0.89716	-0.017422	-0.466981	-0.069013	0.64731	-0.29891	-0.360629	0.214144	-0.091403	0.154051	0.826553	0.680574	0.034444	0.434685	2.02059	0.174092	0.691187	0.584905		-0.138058	0.248534	0.819493	0.234635	0.594375	1.08413	0.336272	-0.166926	-0.356245	-0.025588
VBA1	-0.588424	0.047146	0.251724	-0.281604	0.330305	0.293289	-0.574083	-0.549477		-0.184764	-0.094562	0.052927	0.206768	-0.127051	0.637298	-0.216405	0.537775	0.257269	-0.234671	0.173308	0.26427	-0.491306	-0.45295	0.285958	-0.373024	-0.129581	0.016286	0.89642	-0.553739	-0.611477	0.266353	0.272066	0.132273	0.936543	3.31613		0.211582	0.426793	0.51253	-0.414221	0.354266	0.138832	0.365774	0.665414	1.31103	0.43645	0.322533	0.178412	-1.25779
MCH4	0.112131	-0.142391	0.417039	0.323829	0.749642	0.651106	-0.426631	0.093614	0.710726	0.333136	0.076007	-0.707718	0.316694	-0.083733	-0.035835	-0.410462	-0.278203	0.291108	-0.65397	-0.111316	-0.043245	-1.11414	-0.36158	-0.989062	-0.579447	-0.270106		0.548364	0.038209	-1.12557	-0.390863	0.631905	0.523003	0.191885	1.96618	0.405836	1.6361	0.927454	0.809663	1.36353	-0.915494	0.211258	0.185377	0.523472	0.053098	0.388959	-0.165428	-0.083747	0.119813
WSC3	-0.507916	0.03558	-0.004251	-0.114111	-0.629106	0.893461	-0.221635	0.047741	0.221675	-0.856603	0.378012	0.262346	1.18252	1.25545	0.466778	0.486114	0.183024	0.705706	0.345949	-0.195278	0.443371	-0.14473	-0.084329	-0.337009	-0.230703	0.158491		0.578474	0.304098	0.010543	-0.159894	-0.050579	0.170585	0.668168	3.10836	0.167159	0.280091	0.835886	0.140614	0.167391	-0.783987	0.36579	0.245533	-0.561691	0.79395	-0.060009	-0.213438	-0.193744	-0.719524
YOL162W	-0.780434	-0.370665	-0.449036	-0.834815	0.458749	0.572981	-0.275976	-0.81985	0.996839	-0.152504	-0.327954	0.553947	0.124709	-0.665903	0.247745	0.992691	0.459974	0.762797	1.2287	-0.149249	0.186509	0.727105	0.916227	1.08903	0.45621	-0.307324		-0.037785	-0.217224	0.709202	0.030469	-0.131119	0.477254	0.087432	2.07151	0.227145	0.477397	0.736619	-0.279593	1.14609	0.839126	0.627728	0.258643	0.558925	0.35137	0.285596	0.626977	-0.281988	-1.07794
YPL264C	0.325172	0.269181	0.154282	0.046977	0.976037	1.70405	0.942176	0.104535	1.7076	-0.234128	0.156975	1.16235	0.230968	0.414072	1.13578	-0.633485	0.391392	0.673287	0.110568	0.216637	-0.173555	-0.283959	0.543393	-0.384319	-0.259612	0.20073	0.517091	0.806611	-0.087636	0.149535	0.207594	0.422487	0.802714	-0.272213	1.8537	0.886959	-0.124597	-0.484207	-0.497629	0.147103	0.676946	1.12031	0.697352	0.001934	0.619536	0.318945	0.086926	-0.146647	0.285007
YMR141C	0.291104	0.281895	0.141214	0.309569	-0.59394	0.205068	-0.252564	0.39544		0.021602	0.873278	0.792823	-0.139329	0.572405	-0.205126	1.05286	-0.217481	0.695468	-0.479287	-0.689522	0.081773	-0.594067	-0.499022	-0.006681	0.117378	-0.224893	0.194613	0.651565	-0.182163	1.2871	0.555335	-0.327036	-0.149202	-0.203882	1.77323		0.139067	-1.07812	-0.409202	0.045358	0.160281	1.08735	0.231727	-0.209219	-0.125396	0.072387	-0.565681	-1.15981	0.082365
SMF2	-0.630114	-0.52656	-0.349296	-0.6372		-0.045	0.374571	-0.68176	0.259167	-0.097575	0.774853	0.878021	0.062473	0.570908	-0.642733	0.443456	0.23276	0.045805	0.750559	0.546081	0.564284	0.692193	0.187794	0.151173	0.185324	0.506023	0.571308	0.70106	-0.068968	0.587621	0.016578	0.198421	0.491168	0.100129	4.09722	0.115636	0.032372	-0.335712	0.898571	0.825036	-0.806527	-0.077035	0.393555	-0.477643	-0.535046	0.33526	-0.073709	0.520384	0.08362
YHR078W	-0.072222	0.586291	-0.271499	0.208492	-0.664102	0.703341	-0.009858	0.201668	-0.646779	0.197501	0.397335	0.16203	0.4658	-0.766484	-0.133245	0.097318	0.216508	-0.491795	-0.32427	-0.477823	-0.059355	0.30233	0.202398	-0.27141	0.187318	0.010859	0.738174	-0.333552	-0.493117	0.192081	-0.34312	0.549355	0.376388	-1.03428	2.73253	-0.015882	0.017421	0.425182	0.785602	0.428625	-0.223227	0.904961	0.103671	-0.125267	0.682559	0.24194	0.713058	0.154413	-0.219761
ERV15	-0.098531				-0.024196	-0.33977	0.228278	-0.375165	0.167009	0.468115	0.689813	-0.849011	-0.559839	0.285827	-1.18841	-0.692473	-0.992492	-0.350032	-0.608457	-0.14999	0.157467	-0.394617	0.043864	-0.061593	0.433081	0.192156	0.028923	-0.541819	0.179927	-0.179139	0.248579	-0.028009	0.081098	0.07506	0.572694	-0.153498	0.171102	1.02266	0.148604	-0.188268	0.718289	0.446732		0.028778	-0.680951	2.16773	-0.217799	-0.339792	0.255645
VHC1	-0.883				1.33875	-0.132987	-0.010408	0.026298	1.10593	-0.494839	0.822737	-0.123428	-0.16888	-0.492958	-0.486083	-0.30714	0.024167	0.510677	-0.349186	-0.848276	-0.601056	-0.281232	-0.537998	-0.164023	0.668977	-0.36069	-0.274567	-0.097928	0.673501	-0.789766	0.57124	-0.241587	-0.51235	-0.309296	0.840516	0.979338	0.039323	0.251236	-0.162044	-0.081125	-0.110694	0.293882		0.659888	-0.49751	0.746301	-0.006034	0.497317	-0.119965
TOK1	-0.380719	0.531722	0.081858	0.104192	0.458023	0.2282	-0.087321	-0.266323	0.297578	-0.206602	0.227225	-0.001659	0.247308	-0.55631	-0.301353	-0.653691	-0.558074	-0.574644	-0.131175	-0.331364	-0.968639	-0.836495	-0.774897	-0.714163	-0.218244	-0.273952	0.303031	0.23857	0.01679	0.21805	0.694172	0.609441	0.748446	-1.01294	0.662313	1.55872	0.642369	-0.528262	0.021081	-0.141118	-0.080195	-0.038885	0.290937	-0.34282	-0.638599	-0.301044	-0.441872	0.331429	-0.274486
YBR220C	-0.579324				0.674964	0.285236	0.550021	0.259439	0.062145	-0.214966	-0.367342	-0.897096	0.161377	0.12943	-0.099787	-0.133355	-0.66526	-0.575355	-0.696775	-0.471415	-0.574718	-0.279171	1.1264	0.60257	0.793344	0.926402	0.294898	0.46565	-0.124281	-0.11107	0.474618	-0.688551	0.218186	0.575907	-0.636605	0.222483	0.693949	-0.320923	-0.177204	0.330564	0.258028	-0.190309		-0.080033	0.620161	0.6257	0.310923	0.544684	-0.707425
YBR219C	0.213219				0.22116	1.52766	0.790891	-0.106246	-0.497088	0.171973	0.225824	0.757279	-0.519794	1.20406	0.164411	0.881646	0.250409	0.415621	-0.104466	0.479709	0.2646	0.020591	0.162894	0.700715	0.984552	-0.713558	0.508048	0.038089	-0.229261	0.468424	-0.254735	0.12995	0.343237	0.421805	0.750723	-0.002607	0.189926	0.215353	-0.40033	0.451241	-0.083537	0.849337		0.774397	0.435274	0.871694	0.345326	-0.211062	-0.137602
FCY21	-0.246894	-1.18505	1.84143	0.739633	0.288513	-0.570359	-0.216443	-0.25901	0.162765	0.860434	1.35849	1.00239	0.522042	1.21549	-0.933813	-0.096595	-0.184227	-0.680825	0.079258	0.034687	0.234396	0.395674	-0.373289	0.410774	1.14904	0.067242	-0.030083	-0.066084	1.15976	0.730147	0.656434	-0.40447	-0.629915	-0.189149	1.44756	-0.126746	-1.30582	-0.902202	-0.327742	0.60876	0.42362	-0.798925	-0.972576	0.120662	-0.744407	0.615074	0.058064	0.133417	-0.296855
FLC3	0.261871	-0.326819	-0.650694	-0.219538	0.321808	-0.488247	-0.076787	-0.669585	0.199438	-0.646364	0.221441	-0.017152	0.623495	-0.216324	0.138907	-0.19877	0.326625	0.692498	-0.466904	0.205751	-0.245081	-0.400984	-0.36814	-0.865739	0.301715	0.019361	0.312908	-0.303764	0.662677	1.07398		0.277097	0.242354	-0.625221	0.696457	-0.43306	0.161536	-0.437871	0.52022	0.476684	-0.119523	0.010993	-0.232826	0.829918	-0.116734	0.568699	0.327202	0.903434	0.356788
ECM7	1.40815	-0.054925	0.397798	0.890451	0.089889	-0.10997	-0.344465	0.000152	-0.126072	0.459416	0.740324	0.411951	0.441519	0.439901	1.013	0.16139	0.543205	-0.279397	0.231875	-0.781754	-0.50571	0.062507	-0.323919	-0.442578	0.252717	1.09195	-0.624114	-0.189664	1.15707	0.189641	0.806317	-1.34617	0.080969	-1.26635	-0.528682	-0.369833	-0.695638	-0.215295	0.027531	-0.152603	-1.35866	-0.206449	-0.450345	-1.11287	-1.54102	-0.708395	-0.560215	0.860118	0.859633
PUG1	0.306695	-0.572982	0.091103	-0.710728	0.456966	0.581083	0.329186	0.460667	-0.203093	0.007688	0.691104	0.124256	-0.799267	0.263227	-0.938885	0.606444	0.073372	-0.220215	-0.166853	-0.157727	0.632139	0.245651	-0.666508	0.844168	-0.178814	0.960004	0.518547	-0.230611	-0.557437	-1.44185	-0.288712	-1.02141	0.197825	0.012126	-0.415477	-0.52218	-0.75605	-0.309725	0.142953	0.188691	-0.423448	-0.266711	-0.154365	0.026157	-0.829859	-0.170862	-0.069923	-0.019486	0.521132
TDA4	-0.551127	-0.447286	-0.004157	-0.518265	-0.781957	0.117188	0.397669	-0.904764	0.217929		0.772062	-0.041587	1.3537	0.5575	0.793199	-0.57784	-0.344253	-0.34497	0.207455	-0.673501	-0.065724	-0.215858	-0.685709	0.488834	0.190324	-0.763526	-0.104987	0.524945	0.475035	-0.254758	0.127878	0.03807	-0.3303	-0.77054		-0.165983	-0.646327	-0.62653	-0.290388	0.459018	0.130399	0.018407	-0.503601	1.15886	0.064314	-0.014202	0.763054	0.42997	-0.14889
VHT1	0.186429	0.013752	0.62455	-0.280976	-1.09642		1.05759	-0.484443	0.384903	-0.575365	0.06884	0.777753	0.492618	-0.248502	-0.121846	0.250068	0.22994	-0.900014	-0.014485	0.225013	0.576641	0.154795	-0.216587	0.21896	0.96646	0.315724	-0.177262	0.703571	-0.048712	0.648295	0.436853			-0.761708		-0.103651	-1.3938	-0.65278	0.421844	-1.03156	-0.77331	-0.52514	-1.03523	-0.292959	-0.877807	-0.068054	-0.025444	-0.322012	-0.171964
GIT1		0.084966	0.474834	0.312899	0.073215	0.279817	0.476206	0.274839	-0.053248	0.609705	0.607697	-0.08785	-0.417245	-0.22556	0.025154	0.460395	-0.102597	0.329276	0.300268	0.022396	-0.13804	-0.879522	-0.123422	0.496406	0.801107	1.1947	0.051996	1.43783	-0.192903	-0.20153	0.464549	0.760935	0.487755	0.309537	0.731356	-0.659557	0.27186	0.063113	-0.537885	0.081904			0.701672		-1.07878	0.289656		0.790605
SCM4	-1.00632	-0.007744	-0.026774	-0.080588	1.55281		0.433289	-0.027957	1.01166	-0.390422	0.519111	1.68775	1.54678	0.577632	0.432087	0.498466	-0.483146	-0.129771	0.471846	0.707659	1.05748	-0.017553	-0.82825	0.749539	0.282698	1.87264	0.453516	1.02089	0.327288	-0.345505	0.106664			0.669054	0.482487	-0.180667	-0.284835	-0.459736	-0.299841	0.433024	0.34778	-0.269044	-0.246462	-0.703371	-0.843661	-0.060871	-0.596346	0.444931	-0.652034
TMN3	-0.482247	-0.891364	0.144476	-0.844535	0.524878	-0.510934	-0.487279	0.18116	0.398057	-0.08959	0.775771	0.487961	0.275721	0.828914	0.647612	0.569887	1.21885	-0.414625	0.313113	0.233114	-0.215361	-0.554442	0.02226	0.534887	0.527331	0.938458	0.450811	0.579951	0.648967	0.483721	0.86007	-0.509718	-0.286184	0.168259	-0.42533	-0.695268	-0.358891	0.663967	0.292372	-0.31756	0.975354	-0.162795	0.031952	0.754548	1.32297	0.324806	-0.539217	0.297879	0.067163
PFA5	-0.397969	-0.356797	-0.292058	-0.436949	-0.383245	0.321032	0.103594		0.183974	1.45908	-0.147158	-0.290797	-0.067549	-1.03111	-0.231972	-1.06836	-1.01707	-0.481	-1.35527	-0.931119	0.332186	-0.191502	0.03837	0.312688	0.323234	0.2436	-0.25223	-0.075951	0.379712	-0.663319	-0.518185	-0.419681	-0.804367	-0.528174	-1.26383	-0.133279	-1.11992	-0.710613	0.696969	-0.46526	-0.362792	0.429252	1.06463	-0.663397		0.095513	-0.373193	-0.233437	-0.636941
HVG1	0.100322	-0.573543	-0.602427	-0.181483	0.570366	0.133754	-0.524586	0.829063	0.434335	-0.211468	0.494573	0.885206	-1.16273	0.62057	-0.722799	0.837164	0.316113	0.210293	0.404199	-0.225286	-0.809721	-0.823456	-0.152533	0.303198	0.206544	-0.341363	0.377722	0.408069	0.533361	0.277535	0.01876	-0.630664	0.045814	-0.032311	0.203813	-0.57373	-0.017177	-0.551328	-0.030714	0.001318	0.049396	-0.590904	-0.180294	0.178835	-0.382548	-0.246422	-0.22691	0.649055	0.262524
VPS73	-0.169539	-0.215378	0.270389	0.153558	0.76339	0.957796	1.10185	0.41622	0.831699	0.362052	0.43654	-0.313259	-0.028005	0.381967	-0.153501	0.254855	-0.168643	-0.62136	-0.441046	-0.344883	0.857166	-0.223835	-0.711546	-0.436409	-0.425287	0.371626	-0.716609	-0.038038	0.224758	1.07041		0.372147	0.189567	0.138466	0.920118	0.010389	0.807712	-0.620328	-0.096071	-0.295079	1.55982	0.032551	-0.274409	-0.25899	-0.158427	-0.135794	-0.167806	1.00402	-0.402267
YER039C-A	0.587874	-0.051114	0.013116	-0.210295	-0.093897	0.132315	-0.109618	0.141253	0.357301	0.446008	0.188906	0.073519	-0.393161	-0.054647	0.092608	-0.200954	0.196187	0.359259	0.189475	0.060378	-0.051861	0.251984	-0.19604	-0.064329	0.134991	-0.409736			0.318482	-0.002193	-0.070254	-0.376215	-1.08791	-0.360545		-0.671037	-0.450185			-0.401013	0.922781		0.315292	0.000236	0.114662	0.164549	-1.00905	0.519485	-0.292184
SSY1	0.7597	-0.268119	0.30438	0.609653	-0.170137	0.384092		-0.888128	-0.316613	1.26932	1.76566	-0.167169	-0.317994	1.2312	-0.091096	0.406691	-0.831096	-0.99323	-0.887802	0.001176	0.088238	-0.520256	0.091548	-1.19607	-0.024879	0.295398	-0.086887	0.774275	0.452561	-0.119699	1.31572	-0.656099	0.09225	0.905726	0.015738	0.425865	-0.091727	-0.250584	-0.358546	-0.591126	0.682391	0.296242	-1.91439	0.332744	-0.841489	-0.475917	0.272703	-0.247636	0.970707
RTC2	-0.597255				-0.361443	0.36524	-0.225604	0.792934	-0.325444	0.506642	-1.27645	0.254482	0.71883	0.608182	-0.115031	0.049467	0.980275	0.324804	0.229808	-0.858234	0.003669	0.738452	-0.581485	-0.099681	0.230104	-0.069441			0.048885	0.028345	0.065852	0.136827	0.292958	0.078119		-0.187676	0.055603			-0.497084	-0.45933		0.572177	-1.65533	-0.196364	-0.23484	0.636212		-0.384434
TSC13	-0.257441	-0.446529	0.368162	0.069516	0.171507	-0.370859	0.570044	-0.074804	-0.082905	0.201083		-0.50472	-0.54903	0.132185	-0.577833	0.070715	-0.156907	-0.19355	-0.212233	-1.12525	-0.447491	-0.506561	-0.191437	0.209003	0.022382	-0.263302			-0.013359	-0.235871	-0.455951	-0.150732	-0.706738	-0.019839		-0.149252	0.100002			-0.090207	0.348438		-0.404511	-0.575773	-0.499575	0.118881	0.059317	-1.12663	-0.256474
[truncated: 494 more columns]

## Sheet: S3B table, correlations
Gene	ERS1	DER1	FTH1	GDT1	ARN1	FHN1	YCF1	YPQ2	AAC1	GPI14	GPR1	ALE1	AQY1	HXT3	TPO3	ASI2	RSN1	PHO91	PNS1	SEY1	SEC62	SSU1	YDC1	MCH2	ATG22	YOR1	IZH4	UGA4	NRT1	THI72	YGL140C	ORM1	BUD9	YDR338C	ILM1	STV1	HXT8	OPT1	YKR073C	SEC63	ADP1	HSP30	YBR287W	YCR007C	GNP1	VBA3	CWH43	ECM33	RER1
ERS1	1	0.090112	0.183713	0.206346	0.119513	0.093784	0.103416	0.095427	-0.008639	0.096877	0.07086	0.020102	0.053655	0.147189	0.07331	0.103302	0.038319	0.171177	-0.045226	0.016115	0.044979	0.088091	0.061835	0.086159	0.107254	0.068235	0.06442	0.008072	0.009421	0.109285	0.155312	-0.007388	-0.012221	-0.029451	0.033225	-0.041626	0.072924	0.004081	0.119976	0.091194	0.005844	-0.005028	-0.091722	-0.005437	0.008798	0.005269	0.05248	0.075992	0.025184
DER1	0.090112	1	0.297128	0.243235	0.157024	0.131762	0.13842	0.111288	0.043377	-0.00031	-0.012726	0.00653	0.097806	0.032101	0.107591	0.091071	0.039062	0.087944	0.038628	0.075233	0.116359	0.126528	0.092287	-0.036199	0.140674	0.052362	0.1487	0.111969	0.03802	0.050734	0.037779	-0.010679	0.035438	0.097548	0.051505	0.021507	0.157292	0.132223	0.095407	0.038462	0.010309	0.037322	0.127644	0.040724	0.130535	0.080626	0.069131	0.036448	0.031856
FTH1	0.183713	0.297128	1	0.304182	0.116996	0.074908	0.199856	0.165372	0.017143	0.076767	0.09389	-0.000144	0.010718	0.130538	0.143505	0.072642	0.064594	0.135004	0.005035	0.085107	0.130704	0.130956	0.122093	0.109575	0.202493	0.116354	0.130084	0.156037	0.054637	0.08479	0.117057	-0.013672	0.113305	0.126673	0.170471	0.044709	0.122412	0.096351	0.151147	0.001346	-0.024427	-0.018794	0.085932	0.008404	0.051118	0.085775	0.034156	0.078437	0.061378
GDT1	0.206346	0.243235	0.304182	1	0.133934	0.054919	0.09123	0.140415	0.015917	0.059801	0.15167	-0.036282	-0.017924	0.094975	0.056037	0.07978	0.052841	0.061318	-0.026171	0.017892	0.107777	0.048439	-0.001461	-0.011443	0.140169	0.067914	0.040553	0.021763	0.138963	0.052902	0.06472	0.08903	0.043393	0.08751	0.173055	0.074351	0.102752	0.11287	0.194445	0.020315	-0.037036	-0.000511	-0.033707	-0.084507	0.095172	0.04806	0.07657	0.029323	0.056934
ARN1	0.119513	0.157024	0.116996	0.133934	1	0.221594	0.148009	0.077308	0.117775	0.119959	0.09383	0.097896	0.095714	0.055416	0.074617	0.071753	-0.040932	0.037863	0.06693	0.102134	0.188053	0.006484	0.072784	0.061111	0.001806	0.103516	0.093865	0.057705	0.047421	0.034488	0.164141	0.066466	0.081199	0.051435	-0.020527	0.044945	0.174221	0.09342	0.07084	0.066884	-0.028251	0.033393	0.006811	0.004229	0.090345	0.008317	0.065204	0.056482	0.031899
FHN1	0.093784	0.131762	0.074908	0.054919	0.221594	1	0.166903	0.040522	0.131104	0.056179	0.01795	0.048732	0.097814	0.089541	0.06557	0.067712	-0.020268	0.039529	0.051394	0.119873	0.092799	0.111675	0.009604	-0.030447	0.010361	0.081799	0.003487	0.06317	0.037436	0.013783	0.071787	0.037096	0.136728	0.036133	0.011685	-0.014364	0.082022	0.060061	0.095978	0.120042	0.017057	0.051944	0.051418	0.100176	0.051822	0.063947	0.030069	0.015046	0.115444
YCF1	0.103416	0.13842	0.199856	0.09123	0.148009	0.166903	1	0.186586	0.093209	0.139475	0.016806	0.014185	0.080557	0.094419	0.175111	0.073991	0.075566	0.15373	-0.007364	-0.00478	0.098704	0.065926	0.164009	0.166157	0.122637	0.213197	0.049221	0.289436	-0.029869	-0.000944	0.035694	0.018341	0.141628	0.085219	0.062028	0.00801	0.027918	0.012235	0.029159	-0.044266	-0.024795	0.073004	0.013323	-0.071458	0.010216	0.100785	0.029104	-0.040189	-0.005925
YPQ2	0.095427	0.111288	0.165372	0.140415	0.077308	0.040522	0.186586	1	0.036093	0.154291	0.064734	0.061436	0.086088	0.183529	0.107983	0.129747	0.10006	0.037745	0.009166	0.059609	0.175843	0.010326	0.134645	0.043442	0.139071	0.19481	0.059772	0.017483	-0.055103	0.060098	0.120956	0.031173	0.121802	0.192437	0.200041	0.119229	0.069136	0.185338	0.180489	0.038667	-0.056468	0.002948	0.057906	0.03933	-0.000635	0.0848	0.060251	0.03533	0.037165
AAC1	-0.008639	0.043377	0.017143	0.015917	0.117775	0.131104	0.093209	0.036093	1	0.182521	0.067537	0.079112	0.051036	0.058781	0.058479	0.136591	0.096108	0.017276	0.053997	0.047	-0.005996	0.03524	0.028202	0.013033	0.065844	0.047983	0.048685	0.09154	0.132916	0.01114	0.026968	0.002434	-0.000116	0.008221	0.097599	0.148482	0.041372	0.140386	0.082493	0.012875	0.163267	0.046741	0.049877	0.155046	-0.012784	0.054578	0.038696	0.051736	-0.032289
GPI14	0.096877	-0.00031	0.076767	0.059801	0.119959	0.056179	0.139475	0.154291	0.182521	1	0.154427	0.085962	0.051335	0.064034	0.00109	0.134255	0.048903	0.047413	0.040012	0.061369	-0.023992	-0.078175	0.051737	0.070886	0.142984	0.169929	0.048896	0.068361	0.105303	0.132363	0.020498	0.042966	0.036623	0.031527	0.108193	0.137303	0.139264	0.087463	0.012473	0.023333	0.108227	-0.010741	0.059958	-0.021544	-0.014555	0.060503	0.058704	-0.025732	-0.018401
GPR1	0.07086	-0.012726	0.09389	0.15167	0.09383	0.01795	0.016806	0.064734	0.067537	0.154427	1	-0.038368	0.03687	0.097985	0.013966	0.099484	0.017835	-0.003954	0.065138	0.050056	0.074478	0.0391	-0.026424	0.054365	0.148961	0.09572	0.015139	-0.078363	0.148644	0.015053	0.073601	0.042392	-0.012796	0.069138	0.054368	0.074849	-0.053817	0.021858	0.02968	0.056669	0.043011	0.037541	-0.058313	0.048024	-0.047239	0.052877	0.049202	0.047717	-0.031648
ALE1	0.020102	0.00653	-0.000144	-0.036282	0.097896	0.048732	0.014185	0.061436	0.079112	0.085962	-0.038368	1	0.145303	0.003799	0.151485	0.155328	0.107629	0.117966	0.085185	0.068996	0.125066	0.152137	0.105953	0.129459	-0.026434	0.063378	0.054111	0.031957	0.076114	0.174185	0.126989	0.035158	0.050807	-0.00312	0.052368	0.050206	-0.074587	0.032006	0.033588	0.03705	0.07249	-0.018161	-0.036827	-0.043179	-0.064483	-0.112229	-0.02424	-0.002603	-0.019831
AQY1	0.053655	0.097806	0.010718	-0.017924	0.095714	0.097814	0.080557	0.086088	0.051036	0.051335	0.03687	0.145303	1	0.184922	0.274693	0.160049	0.193734	0.138877	0.142993	0.11943	0.100031	0.111895	0.135896	0.010725	0.106132	0.12351	0.106094	0.115193	0.181654	0.173142	0.121861	0.043099	0.081587	0.131097	0.070635	-0.017392	0.010153	0.093479	-0.056824	0.118446	0.021755	0.11881	0.031259	0.09606	0.002331	0.014021	0.042006	0.003778	0.022436
HXT3	0.147189	0.032101	0.130538	0.094975	0.055416	0.089541	0.094419	0.183529	0.058781	0.064034	0.097985	0.003799	0.184922	1	0.154653	0.205283	0.156747	0.21499	0.116403	0.15782	0.155913	0.200743	0.126082	0.135849	0.202419	0.156476	0.153827	0.122958	0.145551	0.09908	0.204454	0.102253	0.070406	0.287934	0.159082	0.036731	0.089468	0.014664	-0.003191	0.048891	0.090167	0.06373	0.048364	0.067768	0.044207	0.04554	-0.017963	0.046443	0.017083
TPO3	0.07331	0.107591	0.143505	0.056037	0.074617	0.06557	0.175111	0.107983	0.058479	0.00109	0.013966	0.151485	0.274693	0.154653	1	0.091949	0.151855	0.123305	0.196794	0.102472	0.172666	0.134266	0.138627	0.141438	0.090558	0.133472	0.099873	0.122344	0.168553	0.09186	0.054026	0.06406	0.055905	0.121548	0.152012	0.084771	0.075164	0.057822	0.053725	0.142039	-0.049514	0.028314	0.020881	0.058118	-0.009153	-0.023425	0.028548	-0.053858	-0.010512
ASI2	0.103302	0.091071	0.072642	0.07978	0.071753	0.067712	0.073991	0.129747	0.136591	0.134255	0.099484	0.155328	0.160049	0.205283	0.091949	1	0.335462	0.264987	0.105494	0.169363	0.121233	0.106111	0.050165	0.164925	0.223755	0.115718	0.168762	0.109671	0.103749	0.219176	0.00661	0.03469	0.03104	0.05118	0.104097	-0.004802	0.005226	0.066836	-0.010197	0.120503	0.080255	0.041208	0.147319	0.142905	-0.014897	0.019126	0.041019	-0.022241	0.012385
RSN1	0.038319	0.039062	0.064594	0.052841	-0.040932	-0.020268	0.075566	0.10006	0.096108	0.048903	0.017835	0.107629	0.193734	0.156747	0.151855	0.335462	1	0.218375	0.120343	0.119774	0.031534	0.158282	0.049828	0.170794	0.10538	0.181775	0.120733	0.041463	0.12576	0.083224	0.007666	0.054601	0.034497	0.083177	0.13665	-0.007893	-0.011635	0.048917	0.041979	0.079777	0.112629	0.057144	0.096879	0.048415	0.125302	0.042482	0.073254	0.002215	0.015054
PHO91	0.171177	0.087944	0.135004	0.061318	0.037863	0.039529	0.15373	0.037745	0.017276	0.047413	-0.003954	0.117966	0.138877	0.21499	0.123305	0.264987	0.218375	1	0.075372	0.137224	0.035044	0.103655	0.074711	0.12641	0.117368	0.087729	0.193629	0.145388	0.008096	0.11639	0.089852	0.107105	0.044659	0.062782	0.041321	-0.033594	2.9e-05	0.088307	0.02637	0.156831	0.019357	0.122808	0.075495	0.116497	0.106034	0.03349	0.096711	0.024649	0.002794
PNS1	-0.045226	0.038628	0.005035	-0.026171	0.06693	0.051394	-0.007364	0.009166	0.053997	0.040012	0.065138	0.085185	0.142993	0.116403	0.196794	0.105494	0.120343	0.075372	1	0.139029	0.133338	0.117333	0.160421	0.139117	0.026411	0.090266	0.129932	0.07563	0.078374	0.075082	0.057806	0.061877	0.201552	0.098727	0.03784	-0.012912	0.007586	0.070856	-0.102424	0.075603	-0.016367	0.028859	-0.001112	-0.086956	0.051839	-0.053209	0.044015	-0.025056	-0.038737
SEY1	0.016115	0.075233	0.085107	0.017892	0.102134	0.119873	-0.00478	0.059609	0.047	0.061369	0.050056	0.068996	0.11943	0.15782	0.102472	0.169363	0.119774	0.137224	0.139029	1	0.061331	0.084282	0.039551	0.070483	0.092863	0.077417	0.143248	0.001481	-0.001361	0.102347	0.139331	0.031284	0.101176	0.067474	0.040771	-0.111924	-0.004461	0.053035	-0.01144	0.04839	-0.005317	0.048343	0.06447	0.13469	0.112119	-0.0028	0.093642	0.001679	0.177505
SEC62	0.044979	0.116359	0.130704	0.107777	0.188053	0.092799	0.098704	0.175843	-0.005996	-0.023992	0.074478	0.125066	0.100031	0.155913	0.172666	0.121233	0.031534	0.035044	0.133338	0.061331	1	0.206973	0.173158	0.137272	0.133566	0.187079	0.140082	0.042274	0.05712	0.080029	0.090037	0.118044	0.12237	0.158069	0.264463	0.108019	0.115606	0.158753	0.121046	0.05974	0.062145	0.062284	0.062978	0.058449	0.093875	0.115177	0.185295	0.033793	0.004276
SSU1	0.088091	0.126528	0.130956	0.048439	0.006484	0.111675	0.065926	0.010326	0.03524	-0.078175	0.0391	0.152137	0.111895	0.200743	0.134266	0.106111	0.158282	0.103655	0.117333	0.084282	0.206973	1	0.276613	0.129181	0.074312	0.070179	0.046312	0.039255	0.110412	0.074094	0.127371	0.139901	-0.086162	0.007172	0.060604	0.052631	0.047714	0.067865	0.128512	0.08226	0.01187	0.01337	-0.033257	0.061748	0.008379	-0.022727	-0.023279	0.070392	-0.024263
YDC1	0.061835	0.092287	0.122093	-0.001461	0.072784	0.009604	0.164009	0.134645	0.028202	0.051737	-0.026424	0.105953	0.135896	0.126082	0.138627	0.050165	0.049828	0.074711	0.160421	0.039551	0.173158	0.276613	1	0.08938	0.090157	0.05595	0.031856	0.025374	0.020117	0.118545	0.10246	0.040532	0.072721	0.030932	0.029846	0.046139	0.129993	0.11442	0.062032	-0.077901	0.015191	0.010146	0.004993	-0.011347	0.040814	-0.036874	0.000166	0.011185	-0.095565
MCH2	0.086159	-0.036199	0.109575	-0.011443	0.061111	-0.030447	0.166157	0.043442	0.013033	0.070886	0.054365	0.129459	0.010725	0.135849	0.141438	0.164925	0.170794	0.12641	0.139117	0.070483	0.137272	0.129181	0.08938	1	0.16519	0.231026	0.115976	0.096439	0.028777	0.110752	0.010795	0.012275	0.080611	0.026406	0.141122	0.054763	-0.041242	0.042106	0.015525	0.000872	0.024835	0.057035	0.055311	0.134873	0.059719	0.109958	0.019294	0.000953	-0.072008
ATG22	0.107254	0.140674	0.202493	0.140169	0.001806	0.010361	0.122637	0.139071	0.065844	0.142984	0.148961	-0.026434	0.106132	0.202419	0.090558	0.223755	0.10538	0.117368	0.026411	0.092863	0.133566	0.074312	0.090157	0.16519	1	0.163585	0.148676	0.138676	0.120715	0.202874	0.096865	-0.011995	0.023211	0.067863	0.18505	0.026512	-0.005852	-0.031503	0.041117	0.114319	0.093094	0.090564	0.017406	0.140384	0.004096	0.163582	0.113797	0.065216	0.018777
YOR1	0.068235	0.052362	0.116354	0.067914	0.103516	0.081799	0.213197	0.19481	0.047983	0.169929	0.09572	0.063378	0.12351	0.156476	0.133472	0.115718	0.181775	0.087729	0.090266	0.077417	0.187079	0.070179	0.05595	0.231026	0.163585	1	0.141647	0.19611	0.100591	0.184129	0.172318	-0.032881	0.197654	0.056023	0.182161	0.089196	-0.040753	0.021406	0.083318	0.033417	-0.037475	0.004829	0.002644	-0.075871	0.004009	0.088254	0.115973	0.151178	-0.02244
IZH4	0.06442	0.1487	0.130084	0.040553	0.093865	0.003487	0.049221	0.059772	0.048685	0.048896	0.015139	0.054111	0.106094	0.153827	0.099873	0.168762	0.120733	0.193629	0.129932	0.143248	0.140082	0.046312	0.031856	0.115976	0.148676	0.141647	1	0.168819	0.124193	0.134761	0.001027	0.056024	0.070452	0.130504	0.112744	-0.031153	-0.005732	0.053028	0.046406	0.207415	0.082603	0.026385	0.061397	0.085099	0.063977	0.117078	0.027939	0.053098	-0.014856
UGA4	0.008072	0.111969	0.156037	0.021763	0.057705	0.06317	0.289436	0.017483	0.09154	0.068361	-0.078363	0.031957	0.115193	0.122958	0.122344	0.109671	0.041463	0.145388	0.07563	0.001481	0.042274	0.039255	0.025374	0.096439	0.138676	0.19611	0.168819	1	0.021327	0.086652	0.099515	0.06943	0.071372	0.071635	0.11021	0.069781	0.051354	-0.020384	-0.026979	0.025738	0.074743	0.130745	0.03861	0.015312	-0.024092	0.044131	0.026149	-0.039885	0.027076
NRT1	0.009421	0.03802	0.054637	0.138963	0.047421	0.037436	-0.029869	-0.055103	0.132916	0.105303	0.148644	0.076114	0.181654	0.145551	0.168553	0.103749	0.12576	0.008096	0.078374	-0.001361	0.05712	0.110412	0.020117	0.028777	0.120715	0.100591	0.124193	0.021327	1	0.243142	0.14669	0.039019	-0.089645	0.033021	0.063629	0.136748	0.009464	-0.013854	-0.030906	0.192475	0.093519	-0.089026	-0.059372	0.044203	-0.083966	0.014545	-0.007926	0.101417	-0.004234
THI72	0.109285	0.050734	0.08479	0.052902	0.034488	0.013783	-0.000944	0.060098	0.01114	0.132363	0.015053	0.174185	0.173142	0.09908	0.09186	0.219176	0.083224	0.11639	0.075082	0.102347	0.080029	0.074094	0.118545	0.110752	0.202874	0.184129	0.134761	0.086652	0.243142	1	0.178855	0.017435	0.046989	0.036996	0.103463	-0.047861	0.03153	0.035489	0.018118	0.126789	0.044817	0.021595	0.073496	0.042006	-0.033292	-0.018612	-0.022982	0.008331	-0.022846
YGL140C	0.155312	0.037779	0.117057	0.06472	0.164141	0.071787	0.035694	0.120956	0.026968	0.020498	0.073601	0.126989	0.121861	0.204454	0.054026	0.00661	0.007666	0.089852	0.057806	0.139331	0.090037	0.127371	0.10246	0.010795	0.096865	0.172318	0.001027	0.099515	0.14669	0.178855	1	-0.023193	0.059428	0.02651	0.042623	-0.072096	0.027124	0.065332	0.028178	0.008622	0.070283	-0.030713	-0.064309	0.105249	0.022313	0.024893	-0.136689	-0.005459	-0.046778
ORM1	-0.007388	-0.010679	-0.013672	0.08903	0.066466	0.037096	0.018341	0.031173	0.002434	0.042966	0.042392	0.035158	0.043099	0.102253	0.06406	0.03469	0.054601	0.107105	0.061877	0.031284	0.118044	0.139901	0.040532	0.012275	-0.011995	-0.032881	0.056024	0.06943	0.039019	0.017435	-0.023193	1	0.026303	0.001854	0.081954	0.068655	0.02969	0.11212	0.087421	0.080828	0.062385	0.08481	0.008667	-0.053198	-0.046382	-0.007585	-0.016678	-0.0304	-0.053532
BUD9	-0.012221	0.035438	0.113305	0.043393	0.081199	0.136728	0.141628	0.121802	-0.000116	0.036623	-0.012796	0.050807	0.081587	0.070406	0.055905	0.03104	0.034497	0.044659	0.201552	0.101176	0.12237	-0.086162	0.072721	0.080611	0.023211	0.197654	0.070452	0.071372	-0.089645	0.046989	0.059428	0.026303	1	0.13695	0.124836	-0.010598	0.061352	0.103796	0.068466	0.02248	-0.02237	0.18703	0.100364	-0.047085	0.104422	0.099452	0.03096	-0.083325	-0.051475
YDR338C	-0.029451	0.097548	0.126673	0.08751	0.051435	0.036133	0.085219	0.192437	0.008221	0.031527	0.069138	-0.00312	0.131097	0.287934	0.121548	0.05118	0.083177	0.062782	0.098727	0.067474	0.158069	0.007172	0.030932	0.026406	0.067863	0.056023	0.130504	0.071635	0.033021	0.036996	0.02651	0.001854	0.13695	1	0.140749	0.058227	0.102088	0.064823	0.065155	0.069567	0.032181	0.108112	0.054472	0.011097	0.104566	0.073464	0.033394	-0.10407	-0.08285
ILM1	0.033225	0.051505	0.170471	0.173055	-0.020527	0.011685	0.062028	0.200041	0.097599	0.108193	0.054368	0.052368	0.070635	0.159082	0.152012	0.104097	0.13665	0.041321	0.03784	0.040771	0.264463	0.060604	0.029846	0.141122	0.18505	0.182161	0.112744	0.11021	0.063629	0.103463	0.042623	0.081954	0.124836	0.140749	1	0.27533	0.157401	0.220023	0.285583	0.167806	0.086125	0.137531	0.131233	0.082458	0.06677	0.163475	0.229773	0.224377	0.100177
STV1	-0.041626	0.021507	0.044709	0.074351	0.044945	-0.014364	0.00801	0.119229	0.148482	0.137303	0.074849	0.050206	-0.017392	0.036731	0.084771	-0.004802	-0.007893	-0.033594	-0.012912	-0.111924	0.108019	0.052631	0.046139	0.054763	0.026512	0.089196	-0.031153	0.069781	0.136748	-0.047861	-0.072096	0.068655	-0.010598	0.058227	0.27533	1	0.134114	0.168418	0.233154	0.060227	0.078276	0.035591	0.083712	-0.063527	-0.09153	0.111052	0.090435	0.075803	-0.038572
HXT8	0.072924	0.157292	0.122412	0.102752	0.174221	0.082022	0.027918	0.069136	0.041372	0.139264	-0.053817	-0.074587	0.010153	0.089468	0.075164	0.005226	-0.011635	2.9e-05	0.007586	-0.004461	0.115606	0.047714	0.129993	-0.041242	-0.005852	-0.040753	-0.005732	0.051354	0.009464	0.03153	0.027124	0.02969	0.061352	0.102088	0.157401	0.134114	1	0.276796	0.284348	0.13604	0.00855	0.102698	0.188561	0.028788	0.209474	0.026819	0.104259	0.028145	0.043994
OPT1	0.004081	0.132223	0.096351	0.11287	0.09342	0.060061	0.012235	0.185338	0.140386	0.087463	0.021858	0.032006	0.093479	0.014664	0.057822	0.066836	0.048917	0.088307	0.070856	0.053035	0.158753	0.067865	0.11442	0.042106	-0.031503	0.021406	0.053028	-0.020384	-0.013854	0.035489	0.065332	0.11212	0.103796	0.064823	0.220023	0.168418	0.276796	1	0.29665	0.123287	0.08035	0.12033	0.118971	0.03515	0.075357	0.045395	0.097431	0.006716	0.032128
YKR073C	0.119976	0.095407	0.151147	0.194445	0.07084	0.095978	0.029159	0.180489	0.082493	0.012473	0.02968	0.033588	-0.056824	-0.003191	0.053725	-0.010197	0.041979	0.02637	-0.102424	-0.01144	0.121046	0.128512	0.062032	0.015525	0.041117	0.083318	0.046406	-0.026979	-0.030906	0.018118	0.028178	0.087421	0.068466	0.065155	0.285583	0.233154	0.284348	0.29665	1	0.124146	0.030019	0.007845	0.07939	0.039326	-0.015209	0.060225	0.103182	0.117781	0.020812
SEC63	0.091194	0.038462	0.001346	0.020315	0.066884	0.120042	-0.044266	0.038667	0.012875	0.023333	0.056669	0.03705	0.118446	0.048891	0.142039	0.120503	0.079777	0.156831	0.075603	0.04839	0.05974	0.08226	-0.077901	0.000872	0.114319	0.033417	0.207415	0.025738	0.192475	0.126789	0.008622	0.080828	0.02248	0.069567	0.167806	0.060227	0.13604	0.123287	0.124146	1	0.016003	-0.033153	0.061836	0.042677	0.025518	-0.032864	0.090135	0.117642	0.116317
ADP1	0.005844	0.010309	-0.024427	-0.037036	-0.028251	0.017057	-0.024795	-0.056468	0.163267	0.108227	0.043011	0.07249	0.021755	0.090167	-0.049514	0.080255	0.112629	0.019357	-0.016367	-0.005317	0.062145	0.01187	0.015191	0.024835	0.093094	-0.037475	0.082603	0.074743	0.093519	0.044817	0.070283	0.062385	-0.02237	0.032181	0.086125	0.078276	0.00855	0.08035	0.030019	0.016003	1	0.228395	0.146569	0.216096	0.088335	0.12162	0.101683	-0.081272	-0.033495
HSP30	-0.005028	0.037322	-0.018794	-0.000511	0.033393	0.051944	0.073004	0.002948	0.046741	-0.010741	0.037541	-0.018161	0.11881	0.06373	0.028314	0.041208	0.057144	0.122808	0.028859	0.048343	0.062284	0.01337	0.010146	0.057035	0.090564	0.004829	0.026385	0.130745	-0.089026	0.021595	-0.030713	0.08481	0.18703	0.108112	0.137531	0.035591	0.102698	0.12033	0.007845	-0.033153	0.228395	1	0.264159	0.126682	0.238877	0.130177	0.194041	-0.07469	-0.047042
YBR287W	-0.091722	0.127644	0.085932	-0.033707	0.006811	0.051418	0.013323	0.057906	0.049877	0.059958	-0.058313	-0.036827	0.031259	0.048364	0.020881	0.147319	0.096879	0.075495	-0.001112	0.06447	0.062978	-0.033257	0.004993	0.055311	0.017406	0.002644	0.061397	0.03861	-0.059372	0.073496	-0.064309	0.008667	0.100364	0.054472	0.131233	0.083712	0.188561	0.118971	0.07939	0.061836	0.146569	0.264159	1	0.208123	0.131548	0.195141	0.154669	-0.002807	-0.055461
YCR007C	-0.005437	0.040724	0.008404	-0.084507	0.004229	0.100176	-0.071458	0.03933	0.155046	-0.021544	0.048024	-0.043179	0.09606	0.067768	0.058118	0.142905	0.048415	0.116497	-0.086956	0.13469	0.058449	0.061748	-0.011347	0.134873	0.140384	-0.075871	0.085099	0.015312	0.044203	0.042006	0.105249	-0.053198	-0.047085	0.011097	0.082458	-0.063527	0.028788	0.03515	0.039326	0.042677	0.216096	0.126682	0.208123	1	0.137169	0.14129	0.197304	0.082118	0.046115
GNP1	0.008798	0.130535	0.051118	0.095172	0.090345	0.051822	0.010216	-0.000635	-0.012784	-0.014555	-0.047239	-0.064483	0.002331	0.044207	-0.009153	-0.014897	0.125302	0.106034	0.051839	0.112119	0.093875	0.008379	0.040814	0.059719	0.004096	0.004009	0.063977	-0.024092	-0.083966	-0.033292	0.022313	-0.046382	0.104422	0.104566	0.06677	-0.09153	0.209474	0.075357	-0.015209	0.025518	0.088335	0.238877	0.131548	0.137169	1	0.217677	0.146631	-0.035637	-0.036751
VBA3	0.005269	0.080626	0.085775	0.04806	0.008317	0.063947	0.100785	0.0848	0.054578	0.060503	0.052877	-0.112229	0.014021	0.04554	-0.023425	0.019126	0.042482	0.03349	-0.053209	-0.0028	0.115177	-0.022727	-0.036874	0.109958	0.163582	0.088254	0.117078	0.044131	0.014545	-0.018612	0.024893	-0.007585	0.099452	0.073464	0.163475	0.111052	0.026819	0.045395	0.060225	-0.032864	0.12162	0.130177	0.195141	0.14129	0.217677	1	0.051775	0.028399	-0.05712
CWH43	0.05248	0.069131	0.034156	0.07657	0.065204	0.030069	0.029104	0.060251	0.038696	0.058704	0.049202	-0.02424	0.042006	-0.017963	0.028548	0.041019	0.073254	0.096711	0.044015	0.093642	0.185295	-0.023279	0.000166	0.019294	0.113797	0.115973	0.027939	0.026149	-0.007926	-0.022982	-0.136689	-0.016678	0.03096	0.033394	0.229773	0.090435	0.104259	0.097431	0.103182	0.090135	0.101683	0.194041	0.154669	0.197304	0.146631	0.051775	1	0.379334	0.227468
ECM33	0.075992	0.036448	0.078437	0.029323	0.056482	0.015046	-0.040189	0.03533	0.051736	-0.025732	0.047717	-0.002603	0.003778	0.046443	-0.053858	-0.022241	0.002215	0.024649	-0.025056	0.001679	0.033793	0.070392	0.011185	0.000953	0.065216	0.151178	0.053098	-0.039885	0.101417	0.008331	-0.005459	-0.0304	-0.083325	-0.10407	0.224377	0.075803	0.028145	0.006716	0.117781	0.117642	-0.081272	-0.07469	-0.002807	0.082118	-0.035637	0.028399	0.379334	1	0.165396
RER1	0.025184	0.031856	0.061378	0.056934	0.031899	0.115444	-0.005925	0.037165	-0.032289	-0.018401	-0.031648	-0.019831	0.022436	0.017083	-0.010512	0.012385	0.015054	0.002794	-0.038737	0.177505	0.004276	-0.024263	-0.095565	-0.072008	0.018777	-0.02244	-0.014856	0.027076	-0.004234	-0.022846	-0.046778	-0.053532	-0.051475	-0.08285	0.100177	-0.038572	0.043994	0.032128	0.020812	0.116317	-0.033495	-0.047042	-0.055461	0.046115	-0.036751	-0.05712	0.227468	0.165396	1
YCL002C	0.048229	0.169593	0.196499	0.114176	0.154425	0.055881	0.015046	0.102499	0.053273	0.0332	-0.037712	-0.04882	-0.022247	0.015299	-0.047757	0.03294	-0.067109	0.017181	-0.022278	0.057313	0.018521	0.009609	0.058514	-0.081436	0.043981	-0.054696	0.056114	-0.018571	-0.032838	0.025078	-0.035387	-0.021417	-0.047511	0.019949	-0.005081	-0.034473	0.100776	0.0942	0.074267	0.030642	-0.027453	-0.027707	0.016541	0.050527	-0.041168	-0.055899	0.109059	0.056637	0.162225
ECM34	0.027441	0.064462	0.044015	0.034525	0.185706	0.144851	0.060825	-0.0488	0.094941	0.131997	0.080997	0.035193	0.054038	0.076808	0.038907	-0.037626	-0.056614	-0.030417	-0.083737	0.079385	0.083574	0.055355	-0.020371	0.020336	0.002681	-0.072701	0.033125	0.024229	-0.009597	-0.020315	0.042809	0.129992	0.005905	0.041899	0.054672	0.008814	0.200515	0.08355	0.026388	0.054508	0.051877	0.015051	0.102143	0.060216	0.016353	0.055449	0.029729	0.047666	0.014187
SEO1	0.007964	0.009169	0.014757	-0.010566	0.14605	0.11085	0.125483	0.043367	0.109842	0.066982	0.021224	0.026136	0.145536	0.077139	0.015132	0.123395	-0.045461	0.154501	0.011242	0.148835	-0.01	-0.051345	0.072535	0.000433	-0.084757	-0.040432	0.087264	0.04885	-0.038236	0.057093	0.068871	0.093423	0.036947	-0.005878	-0.02647	-0.152373	0.029771	0.065599	-0.004885	0.008236	-0.029511	0.011655	0.146997	0.08415	0.004461	-0.023761	0.019856	-0.022538	0.083154
SMF3	0.039751	0.082939	0.089846	0.038041	0.09147	0.035847	0.112842	0.145459	0.11823	0.091309	0.066223	0.079886	0.122206	0.102319	0.108022	0.024116	0.100548	0.076738	0.080427	0.109609	0.057633	-0.052026	0.021142	0.103046	0.044014	0.024984	-0.009276	0.019844	0.095986	0.091764	0.116608	-0.017525	0.026563	0.030246	-0.014588	-0.031277	0.072262	0.065307	0.01939	0.027978	0.014655	-0.001224	0.097768	0.119668	0.017697	0.016219	0.14038	0.060408	0.085012
FRE2	0.008547	0.06737	0.066843	0.0564	0.073016	-0.027533	-0.033634	0.047724	0.099342	0.005057	0.021113	0.021358	0.025402	0.126191	0.063611	0.054936	-0.019448	0.102278	0.089472	0.062163	0.084122	-0.032533	0.001267	0.118758	0.088808	0.096008	0.113555	0.125604	0.015576	0.016432	0.019323	0.121713	0.140781	0.089071	0.151622	0.016076	0.017001	0.012083	0.07001	-0.011374	0.023267	0.123937	0.018915	0.088052	0.090569	0.013228	0.038414	0.01383	0.036111
PTR2	0.113645	0.05554	0.027131	-0.058907	0.223868	0.071946	0.071994	0.085571	0.057058	0.018053	0.044842	0.082223	0.07774	-0.021666	0.032714	-0.01662	-0.012802	0.016372	-0.0238	0.028566	0.07597	-0.028935	0.081142	0.010092	-0.06329	-0.048868	0.084928	-0.012873	-0.066279	-0.038896	0.020722	0.103455	0.005336	0.043751	0.008083	0.038698	0.157755	0.197917	0.154654	0.040479	-0.023311	0.072415	0.024128	0.020342	-0.055373	-0.0811	0.025726	0.046339	0.04138
TIM22	-0.056522	0.069794	0.036005	-0.065017	0.109241	0.115929	0.093708	0.011202	0.082487	0.032588	0.047979	0.051273	0.116907	0.089008	0.086283	0.074783	0.060583	0.086035	-0.010919	0.096671	-0.017933	-0.051668	0.034361	0.053484	0.047518	0.007342	0.098838	0.199119	-0.011857	0.019538	0.042192	-0.017544	0.007451	-0.028971	-0.001035	-0.120125	-0.004189	-0.041653	-0.088331	-0.067162	-0.027256	0.045351	0.01498	0.094868	-0.04662	-0.089838	0.024317	-0.011372	0.052136
PEX28	0.131806	-0.048092	0.153699	0.030833	0.068902	0.025979	0.018528	0.028214	0.022054	0.016777	0.044924	0.068183	0.018708	0.083403	0.044024	0.150667	0.026819	0.138149	-0.057537	0.062658	0.101647	0.084792	0.015175	0.109736	0.034082	-0.013743	0.146517	0.013047	0.017397	0.044728	0.053142	-0.002041	-0.043306	-0.01642	0.054273	-0.056933	0.019795	0.127411	0.056242	0.054442	-0.019625	-0.035284	-0.002142	0.103854	-0.056605	-0.130464	0.057262	0.006937	0.04994
YSP1	0.124859	0.058689	0.216773	0.15014	0.150137	0.083516	0.13202	0.111463	0.066437	0.130187	0.062109	0.01538	0.091941	0.125505	0.075145	0.00479	0.015892	0.068369	0.00874	0.059874	0.007442	0.059045	0.05899	0.132108	0.069903	0.035795	0.057966	0.076959	0.050875	0.059262	0.128774	0.022596	-0.037226	0.069748	0.025156	0.000465	0.057999	0.11284	0.109868	0.036091	-0.047889	-0.013971	-0.080635	-0.084265	0.002075	-0.086007	0.040936	0.03858	0.082758
ATO2	0.051225	0.114075	0.02631	-0.008695	0.056846	0.067144	0.122378	0.098231	0.075638	0.023335	-0.017861	0.055182	0.056606	0.037352	0.023548	0.063382	0.081371	0.203542	0.048845	0.016305	0.120917	0.058599	0.121242	0.056391	0.027055	0.113306	4.9e-05	0.089324	0.004847	-0.058342	0.071253	-0.008307	0.146199	0.120238	0.159069	0.046312	0.03565	0.151401	0.104573	0.007207	0.098265	0.125633	0.009995	-0.01614	0.152395	0.136226	-0.004162	-0.009923	-0.110793
ESBP6	0.010546	0.027836	-0.033885	-0.012895	-0.009822	0.107523	0.071821	0.033313	-0.002671	-0.077613	-0.075551	-0.02753	-0.020971	0.016302	0.029443	-0.025593	0.000738	0.055118	-0.053434	0.002663	0.105186	0.132917	0.033229	0.04844	-0.040467	0.034389	0.062243	0.014622	0.013023	-0.093237	-0.007515	-0.018139	0.081498	-0.017937	-0.002288	-0.005383	0.034008	0.021563	0.045349	0.071311	-0.111081	0.003041	-0.075663	-0.050492	0.079571	0.10061	-0.078983	0.022671	-0.124008
COS1	-0.030579	0.029353	-0.077179	-0.003599	0.00097	0.011025	-0.011636	0.046882	0.121778	0.065327	-0.037241	0.03562	-0.00189	0.043878	-0.005675	-0.018697	-0.030584	0.045124	-0.021786	0.012006	-0.108356	0.066536	0.020542	-0.079346	-0.008698	-0.02443	0.014436	0.035835	0.050432	-0.035401	-0.05764	-0.019583	-0.019184	0.050956	-0.047005	0.026515	-0.067763	-0.042568	0.017227	0.061831	-0.01788	-0.066749	-0.059941	-0.053663	-0.041073	0.036777	-0.079792	-0.003972	-0.072985
VNX1	0.001092	0.100154	-0.049133	0.035475	0.104973	-0.013345	4.2e-05	0.117376	0.14921	0.065757	-0.018521	0.099291	0.051123	0.025	0.07417	0.064576	-0.008395	-0.030834	-0.023376	0.008682	0.018232	0.118538	0.005244	-0.060522	-0.027786	0.077215	0.013198	0.095782	0.035326	-0.00691	0.061919	0.073957	0.007195	0.046476	0.054256	0.069687	-0.038427	0.058433	0.020873	0.072594	-0.034368	0.030169	-0.077769	-0.102532	0.032311	0.14967	-0.092543	0.023735	-0.130987
YMD8	0.014667	0.082397	0.050134	0.113434	0.079806	0.038132	0.07055	0.007284	0.079131	-0.085858	-0.003413	0.007869	0.078831	0.10798	0.116705	0.034349	0.038714	-0.01213	-0.03487	0.008547	0.0084	-0.061667	-0.032394	0.153395	0.018512	-0.043633	0.033528	0.095626	-0.0216	-0.041992	-0.104423	-0.050042	-0.055012	0.105479	0.146005	0.048716	0.038261	0.016066	0.026589	0.017198	0.07566	0.102725	0.041988	0.053403	0.072931	0.017858	0.02018	-0.018945	0.003757
YNL143C	-0.009938	-0.010901	-0.001607	0.073519	0.094365	0.10864	0.031764	0.007779	0.079467	0.04078	-0.050897	-0.006127	0.052615	-0.002737	0.016785	-0.068574	-0.032874	0.054649	-0.056505	0.029024	-0.049063	-0.036716	-0.003927	0.023631	-0.000758	0.022476	0.002934	0.053473	-0.018481	-0.065697	-0.042464	0.093833	0.054347	-0.000139	0.023479	0.019609	0.079148	0.08828	0.123729	0.052144	-0.009327	0.161214	-0.039124	-0.0377	0.012051	0.005695	-0.041316	-0.101335	-0.038163
GPI17	0.081982	-0.038912	0.099126	-0.029211	0.065471	0.039887	0.099272	0.156324	-0.041914	0.04507	0.082521	0.108627	0.066146	0.225133	0.082121	0.100383	0.11094	0.083874	0.0311	0.028974	0.090912	0.016734	-0.010319	0.116868	0.146491	0.184541	0.078298	0.19844	0.049736	0.07401	0.057964	0.066443	0.07296	0.113228	0.221475	0.076835	-0.019194	0.040354	0.146802	0.079046	0.029195	-0.022655	-0.057818	-0.027335	-0.09214	-0.030947	0.128896	0.179263	0.138001
ERP1	-0.042606	-0.026797	-0.00877	-0.04081	-0.065209	-0.072427	-0.08671	0.004581	-0.059308	0.022439	0.045097	-0.081439	-0.115884	-0.050876	-0.087925	-0.031652	0.01069	-0.060312	-0.052747	0.036858	-0.040486	-0.024548	-0.015473	-0.0568	0.11596	0.025956	-0.001107	-0.042359	-0.021671	0.034337	-0.064335	0.036396	-0.119158	-0.035428	0.021	0.137079	0.061391	0.005196	0.081325	-0.036596	-0.061105	-0.129419	-0.012019	0.00258	-0.102357	-0.016301	0.128595	0.088111	0.119296
BST1	0.069441	0.074311	0.034239	-0.019223	-0.065543	-0.070031	-0.124924	-0.049164	-0.076586	-0.03661	-0.030208	0.030121	-0.045413	0.002438	0.039549	-0.059563	0.019917	0.001896	-0.009817	0.016945	-0.082279	0.010321	-0.019003	-0.011753	0.095337	-0.004777	0.032174	0.041772	-0.082723	-0.029902	-0.018048	-0.018777	-0.112172	-0.064374	0.065097	0.129042	0.062456	-0.004123	0.033362	-0.01881	-0.027108	-0.07496	-0.069217	0.00337	-0.097204	-0.113709	-0.016648	0.129961	0.102572
PER1	0.057142	0.138145	0.072386	0.049975	0.040808	-0.019951	-0.094484	-0.034878	-0.045689	-0.000804	-0.012906	-0.030428	0.002355	0.045815	-0.011558	-0.071093	0.000726	0.018218	-0.008946	0.070953	0.023202	0.081	0.061983	-0.057024	0.098499	0.019303	0.048355	-0.012166	-0.007651	0.05927	-0.01975	-0.0021	-0.057322	-0.072389	-0.008654	0.087214	0.082633	-0.036494	0.048877	-0.024086	0.018901	-0.056774	-0.041824	0.024408	-0.016604	-0.0491	-0.026009	0.104499	0.085933
GET2	-0.03278	0.109029	0.107944	-0.024664	0.071545	0.003446	-0.074571	-0.030805	-0.025565	0.00807	0.033257	0.039885	-0.009097	0.002473	0.032302	-0.006829	0.054923	-0.018677	0.004024	0.063589	0.077485	-0.00807	0.012207	0.014406	0.105868	0.067111	0.083379	0.084752	0.033182	0.072915	0.006115	-0.024452	-0.032449	0.003278	0.012551	0.157304	0.10623	-0.024973	0.073611	-0.021334	-0.088244	-0.077215	0.025709	-0.060124	0.021815	0.055641	-0.000601	0.105939	0.092012
FLC2	0.028392	0.022652	-0.008993	0.007269	-0.053915	-0.087607	0.004671	-0.001891	-0.075111	-0.008044	-0.034922	-0.052769	-0.033136	-0.052847	-0.042303	-0.00115	-0.048521	-0.025702	0.016059	-0.07433	-0.029279	0.026348	-0.01343	0.038279	0.05466	0.028335	-0.019431	0.054228	-0.086949	-0.044188	-0.006956	-0.108935	-0.02932	0.010008	0.131024	0.06579	0.022711	-0.039472	0.013906	0.018006	-0.048958	-0.019062	0.044901	0.025337	-0.045444	0.057355	-0.029926	0.165536	0.055747
ALG8	-0.068209	-0.009289	-0.062743	0.000118	-0.035995	-0.031168	-0.090355	-0.057655	0.080261	0.105663	0.041858	0.040406	0.025188	0.01879	-0.016668	0.050222	0.059731	0.014271	-0.028874	0.015044	0.011699	0.026415	-0.060154	0.016765	0.001536	0.020985	-0.067045	-0.070715	0.231414	0.088424	0.006471	-0.094905	-0.132048	0.003882	0.138594	0.128187	0.095071	0.075563	-0.024817	0.058274	-0.028949	-0.113741	0.027189	0.023744	-0.074973	-0.012334	0.182043	0.196312	0.220061
ALG6	-0.064632	-0.066961	-0.030852	-0.053951	-0.067234	-0.122868	-0.120631	-0.081946	-0.037207	-0.013453	-0.002278	-0.026912	-0.066458	0.002054	-0.015781	0.003019	0.026455	-0.038613	0.03638	0.041524	-0.093502	-0.027183	-0.069853	0.032445	-0.016222	-0.05149	-0.039062	-0.037091	-0.059355	-0.010875	-0.171715	-0.078999	-0.077959	0.027987	0.118409	0.097115	0.081649	-0.009309	-0.002052	-0.032151	-0.081425	-0.047024	0.020091	-0.017383	-0.110368	-0.102275	0.12295	0.052756	0.148965
ALG3	-0.039864	0.040197	-0.016864	-0.049533	-0.027129	-0.082325	-0.02642	-0.035933	0.065071	0.091848	0.035887	0.025966	-0.033119	0.01398	-0.00309	0.127649	0.047984	0.010407	0.022629	0.028227	-0.035998	-0.037292	-0.016045	0.026873	0.068029	0.017851	0.05571	0.001275	-0.002618	0.089669	-0.054607	-0.027963	-0.086665	0.05308	0.240019	0.148767	0.131471	0.078587	0.029996	0.085622	0.023916	-0.025744	0.126285	0.039273	-0.091054	-0.032749	0.083553	0.100266	0.13756
ALG12	-0.025447	0.104738	-0.067005	-0.005833	-0.037838	-0.041169	-0.046759	-0.066491	0.033453	0.03662	0.011777	-0.057475	-0.025755	-0.03998	-0.054699	0.017622	-0.053969	-0.051801	-0.068674	0.011397	-0.070986	-0.043069	-0.053214	-0.036082	0.062461	-0.013228	-0.009038	-0.044076	-0.083864	0.043591	-0.064373	-0.085106	-0.101786	-0.001266	0.172841	0.062366	0.028292	0.052986	0.021861	0.021822	0.069007	0.017851	0.062077	0.013197	-0.059578	0.008326	-0.022598	-0.027175	0.116543
ALG9	-0.052662	0.112796	-0.048435	0.019167	-0.041713	-0.050266	0.001142	0.019483	0.013602	0.077073	0.045455	0.026228	0.045604	0.051629	0.002121	0.113577	0.029456	0.024591	-0.004001	-0.003047	0.005504	0.027774	0.002623	0.031055	0.085891	0.055859	0.053215	0.019634	0.037904	0.107685	-0.009503	-0.026709	-0.055617	0.04169	0.246592	0.178374	0.054131	0.107071	0.093007	0.075735	0.052627	0.02145	0.127264	-0.017379	-0.058232	0.00125	0.032245	0.046812	0.086273
DIE2	-0.036053	0.05047	-0.110409	-0.07504	-0.042757	-0.033756	-0.035477	-0.019141	0.079123	0.025993	-0.028077	0.023282	-0.015974	-0.00386	-0.052715	0.074501	-0.011353	0.023261	0.004647	0.018502	0.017119	0.011796	0.004844	-0.015634	0.009581	0.033199	-0.009333	-0.07186	-0.057122	0.049989	-0.089726	-0.03659	-0.041103	0.011091	0.19149	0.100279	0.064609	0.064995	-0.015542	0.052507	0.050764	0.037691	0.112906	0.049255	0.022446	-0.003569	0.112909	0.056771	0.159713
ERD1	0.003644	-0.020088	0.031127	-0.001088	0.030188	-0.08086	0.069302	0.142447	0.035101	0.179052	0.098455	-0.032925	-0.023129	0.056838	-0.009117	0.119023	0.055887	-0.018722	0.008181	-0.003367	0.006809	0.014096	-0.005012	0.071515	0.141656	0.150619	-0.036138	0.10225	0.030577	0.083333	-0.043823	-0.043904	-0.029801	0.077749	0.165434	0.178751	0.08893	0.035122	0.06539	0.034146	-0.102184	-0.091143	-0.009982	-0.049685	-0.135167	0.043096	-0.044775	0.121856	0.05739
GUP1	0.018796	0.001058	0.054083	0.026734	-0.087629	-0.09336	0.010366	0.072064	-0.05954	0.020595	0.013611	-0.052963	0.028328	0.04874	-0.01155	-0.014151	0.02586	-0.07559	0.049449	-0.047956	-0.003609	0.097543	0.011013	0.083069	0.106612	0.084726	0.04028	0.048467	0.083867	0.025857	0.024538	-0.058806	-0.041491	0.05604	0.321187	0.217483	0.07393	0.033779	0.083575	0.038398	-0.094481	-0.047406	-0.070788	-0.041997	-0.050447	0.024698	-0.01945	0.105378	0.049402
KRE1	0.011202	-0.009743	0.053343	0.098207	-0.007827	-0.000186	0.041113	0.109746	-0.001196	0.038769	0.117907	0.041471	0.044595	0.086225	0.022085	0.021004	0.08978	-0.021834	0.00232	0.043652	0.098446	0.067446	0.028001	0.119552	0.102135	0.162828	0.0716	0.114762	0.000602	0.031002	-0.019589	0.001808	0.027237	0.07468	0.39778	0.266168	0.141081	0.119741	0.137809	0.087113	-0.021569	0.079816	0.014802	-0.03294	-0.005229	0.026569	0.199021	0.250731	0.170486
OST3	-0.013529	-0.086098	0.008242	0.0358	-0.047093	-0.069613	-0.014815	0.077581	-0.066923	-0.008982	0.071198	-0.017514	0.059681	0.019703	-0.035071	0.052186	0.04733	-0.011701	0.047227	0.018634	0.079558	-0.062854	-0.007029	0.04094	0.083556	0.131998	0.005026	0.022059	0.012802	0.049261	0.039907	-0.086651	-0.002837	0.09203	0.206424	0.182387	0.084903	0.040494	0.094422	0.039131	-0.055651	-0.027859	-0.023743	-0.049597	-0.04589	-0.029614	0.105255	0.17289	0.106724
STE24	-0.056539	-0.03136	-0.100891	-0.025519	-0.089121	-0.060619	-0.104328	-0.108767	-0.108061	-0.002106	-0.085094	-0.047603	-0.029685	-0.11316	-0.037775	-0.024715	-0.038956	-0.02191	0.040787	0.019702	-0.084257	-0.063176	-0.021002	0.0093	-0.000962	-0.025153	-0.023647	0.017025	-0.076945	-0.007603	-0.140723	-0.022992	-0.050298	0.02154	0.022668	0.136551	0.137629	0.008124	-0.003594	0.02424	-0.041102	-0.052916	0.05784	-0.021691	-0.072227	-0.082538	0.074658	0.024048	0.204372
OST5	-0.050433	-0.007052	0.002386	-0.006979	0.010768	0.016464	-0.031387	-0.012193	-0.000466	0.00627	-0.031628	-0.023844	0.049341	-0.059144	-0.040852	-0.006953	-0.035064	-0.069475	-0.042908	-0.069641	-0.104043	-0.077305	0.007438	-0.009228	0.013229	0.080364	-0.009681	0.003798	-0.014079	0.046139	0.008908	-0.088289	0.004833	0.051849	0.026165	0.096396	0.059946	-0.005144	-0.02802	0.057184	-0.046466	-0.05926	0.013187	-0.043377	-0.111146	-0.055333	-0.039376	0.015072	0.105288
STT3	-0.028	0.05417	-0.057301	0.000909	-0.04173	0.072039	0.019835	0.018	-0.015639	0.033247	-0.039914	-0.022257	0.083856	0.021964	-0.002004	0.015477	0.027358	-5.6e-05	-0.002643	-0.028954	-0.05282	-0.042238	0.065094	0.024165	0.025262	0.072884	0.002659	0.015831	-0.07776	0.049205	0.02546	-0.079154	-0.102943	0.064712	0.03851	0.060842	-0.029743	0.039059	-0.04846	0.013938	-0.018623	-0.067362	0.03514	-0.003669	-0.053044	-0.034011	-0.11705	-0.033338	0.095436
SWP1	-0.105769	-0.082379	-0.090851	-0.091606	-0.047094	-0.035404	-0.096053	-0.040396	0.004418	0.003474	-0.021617	-0.022775	-0.016456	0.001081	-0.033412	-0.001929	-0.050326	-0.09065	-0.08868	-0.016121	-0.062815	-0.073372	-0.07683	-0.035429	-0.015134	-0.00251	-0.077171	-0.024709	-0.059699	0.00361	-0.064932	-0.02859	-0.139599	0.009896	0.022864	0.066191	0.033123	0.031924	-0.017233	-0.014331	-0.067229	0.009288	0.029336	-0.009639	-0.093126	-0.094529	-0.070166	0.066771	0.047789
OSW5	-0.013966	-0.026397	-0.03324	0.004688	-0.072652	-0.05859	-0.089857	-0.028521	0.017036	-0.011232	0.02562	-0.015149	0.075635	0.016816	0.013192	0.071652	0.027369	0.0525	-0.055782	0.013742	-0.060204	-0.049801	-0.080256	-0.001333	0.02051	0.06569	0.134323	0.075532	0.027275	0.068624	0.077882	0.004804	-0.061546	-0.016688	0.055207	0.161376	0.019798	0.060793	0.108256	-0.017493	0.049744	0.001151	0.047597	0.003713	-0.138638	-0.060452	-0.080865	-0.012108	-0.071145
ARV1	0.046551	-0.020405	0.026923	0.010993	-0.05769	-0.11682	-0.038159	0.071874	-0.027625	-0.007873	0.089871	-0.043953	-0.043565	0.014484	-0.014878	0.007443	0.018465	-0.016919	-0.049094	-0.037679	0.060817	0.026808	-0.035426	0.024914	0.09537	0.162383	-0.031716	0.007424	0.017	-0.022942	-0.092185	-0.003231	-0.026635	0.017835	0.174555	0.17882	-0.026163	-0.037966	0.066371	-0.007578	-0.112063	-0.087321	-0.08826	-0.073147	-0.079188	-0.03551	0.34479	0.418441	0.172073
LAS21	0.065911	0.101402	0.113594	0.031431	-0.015058	-0.068844	-0.042194	0.04987	0.036128	-0.006785	0.048985	-0.043327	-0.024521	0.055342	0.015417	0.040965	0.084443	-0.03272	0.029813	0.010659	-0.007667	0.020938	0.064279	0.054178	0.071263	0.054825	0.010126	0.026069	0.054251	0.015418	-0.047388	-0.1135	-0.106936	-0.030981	0.217499	0.123705	0.071039	0.038668	0.040654	0.053804	-0.0992	-0.082683	0.005274	-0.019128	0.014584	0.025543	0.243432	0.381281	0.107599
ERV14	-0.040235	-0.031388	-0.111024	-0.064483	0.038698	-0.030911	-0.061732	0.03774	-0.049401	0.00811	0.076606	-0.006547	0.027016	0.056256	0.09348	0.052943	0.015799	-0.025476	0.032256	0.006324	-0.005332	-0.017013	-0.028587	0.030478	0.016295	0.062413	0.038836	0.084794	-0.037337	-0.045069	-0.082575	-0.026941	-0.012592	0.018575	0.02078	0.148747	0.062161	0.029409	0.036208	-0.025511	-0.058423	-0.038598	-0.014163	-0.01407	-0.084296	-0.029153	0.016144	0.044722	0.078141
PMT1	0.055994	0.011806	-0.000767	-0.00905	-0.009245	0.009683	-0.031569	0.030474	-0.014794	0.033808	0.096582	-0.00146	0.025113	0.066923	-0.002745	0.103055	0.068186	0.041952	-0.037301	0.018259	-0.021643	-0.03998	-0.032296	0.044405	0.064583	0.050284	-0.015706	0.002471	-0.045473	0.0095	-0.07438	-0.081319	-0.033995	-0.031625	0.030295	0.129491	0.068137	0.030053	0.016384	-0.023656	-0.03857	-0.068972	-0.013891	0.027589	-0.081421	-0.049333	0.203987	0.198205	0.1732
PMT4	0.046206	0.042098	-0.057834	-0.025059	-0.025653	-0.037032	-0.098681	-0.014642	0.037941	0.014604	0.093322	0.02615	-0.034603	0.037466	-0.052408	0.04041	0.048612	-0.065829	8e-06	-0.036039	-0.004561	0.021585	-0.030375	0.049302	0.041656	0.064637	0.004458	0.032045	0.037412	0.03216	0.004665	-0.036727	-0.024004	-0.034088	0.018796	0.01866	0.003354	-0.018228	0.080557	-0.043452	-0.003735	-0.045927	-0.024828	-0.012855	-0.07461	0.006342	0.131852	0.118763	0.006637
ELO3	-0.075406	-0.132378	-0.082719	-0.080373	-0.015793	-0.02063	0.040431	0.073723	-0.039227	0.05678	-0.063362	0.148441	-0.006538	-0.047412	-0.01339	-0.074033	-0.049875	-0.114439	-0.111314	-0.02087	-0.080867	-0.134792	-0.009183	0.00035	-0.075539	0.004102	0.028173	0.036909	0.107715	0.027421	-0.004068	-0.095174	-0.091076	-0.015363	0.046577	0.097449	0.006788	0.024793	-0.054317	0.016546	-0.046692	-0.127347	-0.050783	-0.111025	-0.163434	-0.065299	-0.053063	0.084163	0.126065
SAC1	-0.184747	-0.083599	-0.001836	-0.041028	-0.015326	-0.051521	-0.015024	0.09398	-0.051169	0.059848	0.057902	0.012332	-0.0278	0.074676	0.021659	0.022582	0.046881	-0.080496	-0.036459	-0.040248	0.045056	-0.106695	-0.000964	0.052615	0.022308	-0.008766	0.028186	0.006921	0.006284	0.067801	0.06291	0.114286	0.01761	0.049497	0.269293	0.291951	0.085573	0.113565	0.152184	0.111284	-0.020244	-0.045636	0.075885	-0.045143	-0.214513	-0.004929	0.01834	0.081522	0.113528
NHX1	-0.090086	-0.020077	-0.013477	-0.048525	0.002327	-0.066041	-0.088101	-0.01476	-0.063208	0.054371	-0.028603	0.01383	0.064419	0.043438	0.022251	0.039472	0.091531	-0.03748	-0.061147	0.003036	-0.05902	-0.023169	0.01159	-0.084311	0.021721	0.001409	-0.067687	0.030878	0.121671	0.08349	0.11261	0.008634	-0.141296	0.006458	-0.036146	0.077268	0.041705	-0.035605	-0.059358	0.018135	-0.036365	-0.120386	0.106359	-0.010901	-0.108573	-0.043325	-0.042216	0.014327	0.069879
COS6	-0.037757	-0.048815	-0.017561	0.001933	-0.097105	-0.164042	-0.131822	0.003012	-0.045406	0.090752	0.09351	-0.01024	-0.048276	-0.014066	-0.093278	0.020448	0.02765	-0.040332	-0.00279	-0.039306	-0.014632	0.027947	0.022797	-0.041054	0.021623	0.017357	0.047533	0.004989	-0.003823	0.024254	0.000524	-0.019941	-0.110404	-0.005343	-0.01046	-0.027485	-0.060546	-0.063123	-0.021632	-0.082193	0.0457	-0.094544	-0.047698	0.076761	-0.059298	0.066149	-0.021939	-0.0144	-0.031521
SCS3	-0.009503	-0.006313	0.011121	-0.019871	-0.001467	-0.125539	0.055319	-0.003683	0.019177	0.001135	0.050148	-0.069106	0.074185	0.013759	0.046418	-0.006108	-0.042655	-0.036385	0.046101	0.066161	0.095175	-0.007099	0.009711	-0.014287	0.116778	-0.028092	-0.04947	0.070123	-0.038046	-0.001749	0.052056	-0.046663	0.034755	0.055759	0.022068	-0.003776	0.002801	-0.017699	0.000728	-0.07667	-0.063482	-0.088863	-0.035312	-0.004356	-0.00788	0.029897	-0.059783	-0.102488	0.009705
YDL027C	-0.034248	-0.018915	0.037767	0.016721	-0.006518	-0.091849	0.014224	0.018254	-0.059719	0.15289	0.12424	-0.080668	-0.028481	0.103557	-0.030544	-0.005638	-0.047588	0.055584	0.001031	0.009335	0.021347	-0.054748	-0.002463	0.083197	0.238811	0.005352	0.029677	0.036304	0.048526	0.034708	0.109754	-0.015896	-0.047952	0.017756	0.093839	0.016736	0.031976	-0.063804	-0.040688	0.062013	0.039298	0.047057	-0.009035	-0.020465	0.041004	0.011665	0.006942	0.031826	0.051411
ERV41	-0.059469	-0.108247	-0.104524	-0.006127	-0.12594	-0.124813	-0.125563	-0.072866	0.069063	-0.006199	-0.009177	-0.031902	-0.121981	-0.136822	-0.103539	-0.017956	-0.063403	-0.121402	-0.027192	-0.031197	-0.037375	-0.076788	-0.073186	-0.109289	-0.056714	-0.134332	-0.06751	-0.069581	-0.01092	-0.065919	-0.13257	0.086966	-0.021676	-0.084637	-0.014285	0.154091	-0.022915	-0.021725	-0.012226	-0.005411	0.017497	-0.060253	0.01737	-0.114295	-0.153839	-0.029293	0.060593	0.099496	0.019966
LAC1	-0.094731	-0.121409	-0.075824	-0.068151	-0.122513	-0.118103	-0.016601	-0.010688	-0.060518	-0.013845	0.00858	-0.032061	-0.164256	-0.078126	-0.038706	-0.104918	-0.030876	-0.133643	-0.119658	-0.063236	0.01933	-0.099138	-0.0804	0.035237	-0.072273	-0.001733	-0.098217	-0.022998	-0.088805	-0.0791	-0.179077	0.030388	-0.011797	-0.090677	-0.053863	0.009732	-0.10288	-0.050137	-0.080269	-0.06254	-0.045343	-0.014804	-0.00668	-0.091043	-0.037273	-0.003509	-0.03359	-0.039596	-0.020878
SLC1	-0.112688	-0.11014	0.038007	-0.015609	-0.076882	-0.005397	0.029789	-0.010868	-0.008838	0.112836	0.065679	0.041702	-0.085829	0.016306	-0.000449	0.0304	-0.06311	-0.012562	-0.019551	-0.005982	-0.03969	-0.108198	-0.011213	0.046812	0.024706	-0.018052	0.015413	0.01138	-0.05112	0.033161	-0.053933	-0.011004	-0.022679	-0.041408	0.054599	0.089124	0.013495	-0.015469	0.031553	0.00209	-0.001013	-0.012745	0.00398	0.000911	-0.009445	0.062961	0.055655	0.017883	-0.033874
CHO1	-0.042845	-0.118655	-0.034124	-0.010136	0.00454	0.017826	-0.048827	0.075006	0.022347	0.037963	0.057791	0.009374	-0.039426	-0.040247	0.016803	-0.024692	0.019374	-0.104948	-0.069908	0.007607	0.006269	0.026675	-0.068103	-0.014377	-0.021523	0.045557	-0.009207	0.02217	0.077384	0.028224	0.08878	-0.027369	-0.012205	-0.048367	0.22762	0.124117	0.000318	0.099968	0.147809	0.087101	-0.034121	0.010654	0.023999	-0.093808	-0.09556	0.015865	0.002329	0.07631	0.074408
DLT1	-0.002055	-0.186892	0.01714	0.008391	-0.039441	-0.142855	-0.013837	-0.03528	-0.017485	-0.011369	0.064233	-0.113847	-0.100469	-0.100393	-0.098709	-0.099812	-0.070142	-0.149207	-0.128477	-0.041996	-0.038255	-0.073849	-0.117212	-0.040133	-0.008859	-0.040844	-0.091974	-0.081173	-0.097981	-0.114624	-0.085306	-0.036242	0.001551	0.034639	-0.026445	0.069914	-0.104678	-0.135877	-0.054326	-0.074991	-0.095689	-0.03786	-0.122993	-0.089667	-0.112665	-0.061254	-0.106716	-0.024587	0.024051
SVP26	0.108152	-0.023291	0.12715	0.145633	0.025052	-0.090073	-0.01871	-0.044677	-0.034207	0.052158	-0.015029	-0.035327	-0.084508	-0.081247	0.005225	-0.058087	-0.037762	-0.038509	-0.09226	-0.040996	0.041971	0.018402	-0.002026	0.012579	0.036239	-0.080932	0.010762	-0.013804	-0.082949	-0.042644	-0.1106	0.033108	-0.107839	-0.033415	0.10228	0.004784	0.010334	0.105666	0.028626	-0.010317	-0.095769	-0.069377	-0.040422	-0.1292	-0.075001	-0.054153	0.072248	0.154138	0.10773
YPR153W	0.061474	-0.054094	0.046526	0.016842	0.045851	0.008988	0.027555	0.052131	0.058882	0.063928	0.018457	-0.010703	0.094202	0.073272	0.05265	0.010089	0.090425	0.018636	-0.041446	0.027701	0.006039	0.088965	-0.002078	0.089237	0.13104	0.10404	-0.046112	0.069044	0.073994	-0.022155	0.041933	0.007935	-0.003004	0.017863	-0.019022	0.046062	-0.094837	-0.016181	0.014297	0.034785	-0.097636	-0.048689	-0.09578	-0.060577	-0.097876	0.013274	-0.022932	0.040769	0.016614
FET4	-0.066899	0.060355	0.07959	0.022868	-0.065095	-0.074161	0.038944	0.004966	0.035125	0.03888	-0.064036	0.006342	0.108589	0.006419	0.088485	0.070751	0.078837	0.065655	0.051638	0.103202	0.111492	0.05166	0.067051	0.031139	0.13939	-0.074086	-0.019279	0.033459	0.024947	0.024252	-0.030481	0.024536	-0.04181	0.009893	0.033875	-0.005275	0.054798	-0.014264	-0.034704	-0.018877	0.084703	0.065827	-0.029611	0.054605	0.040125	-0.042406	-0.000416	-0.054446	0.007524
DFG16	-0.003474	-0.023608	0.070773	0.060141	0.080817	-0.047374	0.060603	0.002175	-0.012644	-0.043585	-0.042568	0.037137	0.001734	0.011619	0.095095	0.022563	-0.017517	0.007755	0.035627	0.038189	0.040286	-0.039318	-0.017532	0.000714	-0.066069	-0.079974	-0.008715	0.062494	-0.091753	-0.03203	0.028235	0.087222	0.006838	-0.002836	-0.01325	-0.153173	0.006714	-0.001018	0.014384	-0.122389	-0.053059	-0.030888	-0.11025	-0.051873	-0.095181	-0.182112	-0.039053	-0.001075	0.041359
RIM9	-0.06802	-0.094163	-0.054922	-0.028625	0.019716	-0.088666	0.009363	-0.085966	0.08114	-0.038582	-0.102965	0.035699	0.031774	-0.02405	0.014505	0.020268	-0.052434	-0.0147	-0.006742	0.037931	0.014197	-0.064394	-0.076461	0.018349	0.0138	-0.11026	-0.008039	0.013073	-0.11442	0.035181	-0.008337	0.02832	-0.011122	0.012654	-0.005647	-0.104694	0.055762	-0.019939	0.010914	-0.014194	-0.058688	0.026262	-0.012404	-0.00371	-0.045069	-0.049601	0.038142	0.033525	0.040975
YMR221C	-0.072853	0.013529	0.01685	0.012436	-0.006743	-0.050676	0.038887	-0.016702	0.01872	-0.016174	-0.087301	0.027861	-0.058711	0.028573	0.12886	-0.129922	0.063078	0.068731	0.040489	0.015398	-0.124767	-0.062595	0.037504	0.031989	-0.023584	-0.118801	0.057072	0.06392	-0.117725	-0.060918	-0.142995	0.062994	-0.034323	0.002276	0.058419	-0.017323	0.081371	0.085783	0.044913	-0.095137	-0.029783	0.034776	0.056917	-0.063996	-0.035725	-0.044024	-0.00191	-0.062178	0.02326
FMP45	-0.080055	0.001517	0.093537	-0.021809	-0.038602	-0.02922	-0.045047	-0.067855	-0.013329	0.001554	0.030597	-0.127128	-0.026135	-0.089801	0.071932	-0.091986	-0.105104	-0.03787	-0.063632	-0.018126	-0.016007	-0.106482	-0.088694	0.026982	-0.047928	-0.110149	0.066348	0.095325	0.016435	-0.000589	-0.118516	0.040421	-0.083679	-0.032114	0.029677	0.018238	-0.063941	-0.005346	0.000638	-0.044462	-0.014271	-0.031863	-0.057836	-0.011277	-0.086316	-0.093314	0.005006	-0.083313	0.034708
PHM7	0.010068	0.072422	0.15295	0.141383	-0.020478	-0.015743	0.015635	0.015459	0.133383	0.152596	0.053132	-0.121419	0.01538	0.019832	0.025099	-0.029275	-0.001526	-0.002219	-0.028295	-0.024532	-0.011404	-0.063631	-0.050268	-0.078134	0.008943	-0.066139	0.16316	0.102652	0.093072	-0.017908	-0.028121	0.066573	-0.077152	-0.06126	0.081158	0.048799	0.068932	0.087654	0.029667	-0.041179	0.084524	0.052032	0.054991	0.036959	-0.031931	-0.042415	0.018802	-0.054522	0.143318
TVP15	-0.073971	-0.085286	0.059664	0.013301	-0.096567	-0.046289	0.028026	0.071465	-0.135155	-0.033844	0.045919	-0.056235	-0.066549	-0.083354	-0.00864	-0.084475	-0.091403	-0.084328	0.036252	0.020091	0.028852	-0.052586	-0.035945	0.032747	-0.023721	-0.146981	0.042661	0.002081	-0.136888	0.005995	-0.144301	0.087385	0.049332	0.03027	0.139514	0.098069	0.008598	0.073855	0.084915	-0.039631	-0.077838	-0.025022	0.011214	-0.007641	-0.082884	-0.065734	-0.030702	-0.098711	0.029104
YMR279C	-0.12299	-0.009295	0.111488	0.067391	-0.098321	0.027673	0.05213	0.012478	0.034576	0.037866	0.083348	-0.081648	-0.094732	-0.022484	-0.002952	0.011753	-0.041852	-0.078728	0.066272	-0.011756	0.032416	-0.143657	-0.097267	-0.000473	0.077047	-0.027877	0.108685	0.163421	-0.091967	-0.05997	-0.082252	0.048201	0.050545	0.019828	0.091418	0.002607	0.064783	-0.01789	0.052899	-0.163195	0.038929	0.023668	0.072481	-0.044609	-0.076187	-0.024676	0.037978	-0.139041	0.049651
YDR029W	-0.081553	-0.074389	0.011939	0.056294	-0.177344	-0.133978	-0.102067	-0.024345	0.025517	0.085656	0.031321	-0.06195	-0.13104	-0.060442	-0.082661	-0.00642	-0.008523	-0.026728	-0.080942	-0.071125	-0.099615	-0.196224	-0.139177	-0.021229	-0.042352	-0.101257	-0.045183	-0.00338	-0.078134	-0.011321	-0.137723	0.035081	0.006719	-0.037053	0.088285	0.068261	-0.028281	-0.025396	-0.007264	-0.082904	0.082574	0.01067	0.045136	-0.045039	-0.023106	0.049564	-0.050699	-0.149924	-0.017251
VBA5	-0.022952	-0.036452	-0.066041	0.022385	-0.024688	-0.013158	-0.048385	0.02288	-0.018119	0.054289	-0.042337	-0.102384	-0.041844	-0.100622	-0.086389	-0.067135	-0.088351	-0.167796	0.032021	0.027125	-0.079075	-0.084913	-0.047039	-0.071245	-0.043175	-0.064854	-0.087714	-0.021787	-0.111115	0.002118	0.02054	-0.055613	0.004659	-0.006242	-0.039766	0.06253	0.096807	0.059175	-0.026005	-0.084828	-0.120613	-0.117351	-0.075946	-0.100689	0.006216	0.040436	-0.082546	-0.038296	0.046919
YKR051W	-0.004138	0.028099	0.037242	0.003251	-0.100159	-0.018502	-0.075711	-0.005295	-0.019387	-0.016336	0.056838	-0.023397	0.038229	0.017952	-0.002485	0.044024	0.018599	-0.051385	0.00212	0.051019	0.02024	-0.063011	-0.00767	-0.013553	0.04785	-0.051706	0.015656	0.060392	-0.013611	0.03526	-0.036016	0.012362	0.042595	0.033937	0.088922	0.095107	0.120088	0.020234	0.107991	-0.083378	0.051266	0.049712	0.013667	0.014121	-0.147267	-0.003941	0.019021	-0.072403	0.037847
SSM4	-0.117101	-0.108289	0.037474	-0.054361	0.052029	-0.021836	-0.057759	-0.049769	-0.121449	0.040049	-0.009734	0.014441	-0.038164	-0.020169	-0.066972	0.047909	-0.009234	0.028556	0.115449	0.080687	0.098735	-0.098408	-0.035276	-0.019735	-0.014799	-0.013397	-0.049336	-0.043037	-0.104558	-0.054015	-0.003143	-0.031735	0.027484	0.006602	-0.03897	-0.056605	-0.014535	0.039789	-0.053892	-0.0546	-0.041616	-0.037695	0.017712	-0.100581	0.066563	-0.056038	-0.06195	-0.144653	0.076555
YFL054C	0.036541	-0.035918	0.148188	0.067349	0.070565	-0.026717	0.022603	0.068347	-0.067651	0.010507	0.074059	-0.009624	0.032873	-0.062737	-0.036862	0.084202	-0.06036	-0.008023	-0.011745	-0.01722	0.139677	-0.078617	-0.016103	-0.033073	0.013424	-0.123447	0.009474	-0.077354	-0.114615	0.030114	0.013738	0.036085	-0.059817	0.052701	-0.027555	-0.018829	0.006122	0.025586	-0.041766	0.022611	-0.042996	-0.070181	0.025914	-0.028018	-0.006491	-0.009295	0.018361	-0.10103	0.068133
SCT1	-0.010052	-0.037901	-0.081232	-0.039987	0.020966	0.013486	-0.057523	-0.003374	-0.065259	0.053763	0.033774	-0.025117	0.010557	0.012509	-0.059905	-0.027936	0.005113	-0.059765	-0.058148	0.035074	0.03568	0.036354	-0.01342	-0.028782	-0.054602	0.008646	0.007376	-0.000208	-0.064837	0.052485	-0.019073	0.029346	0.104607	0.012228	0.056438	0.027186	0.031744	0.01038	-0.020846	-0.021455	-0.037644	0.011807	-0.039455	-0.06178	-0.064187	-0.016395	-0.068201	-0.043115	0.020922
GOT1	-0.069479	0.033289	0.012423	-0.017965	-0.003435	0.050531	0.041697	0.011929	0.010506	0.046804	0.052302	-0.01654	0.03644	0.049168	0.165004	0.035817	0.037588	0.002459	0.072669	0.043787	0.035721	-0.069576	0.006994	0.049142	0.07244	0.059843	0.077469	0.102583	0.022539	0.088074	0.038241	-0.026789	0.035292	0.012441	0.0155	0.128682	0.025532	-0.019771	-0.008833	-0.010025	0.033712	0.006021	-0.003039	0.069314	0.011214	0.001761	0.077795	-0.08305	0.057955
PMT5	-0.064071	-0.069175	-0.082264	-0.038561	-0.058892	-0.079948	0.003815	-0.045207	-0.005726	0.055684	0.058664	-0.059916	-0.109416	-0.092052	0.01394	-0.023597	0.037725	-0.037368	0.004085	0.017145	-0.034579	-0.073012	0.015539	0.023479	0.029162	-0.031318	-0.049943	-0.011591	0.007545	0.010845	-0.090034	-0.031557	-0.067783	-0.082753	0.014445	0.133143	0.006338	-0.050454	0.004909	-0.088854	0.076179	-0.050284	0.03244	0.006321	0.041153	0.092817	0.063456	0.017902	0.031305
CDS1	-0.051408	-0.046198	-0.079408	-0.032711	-0.017383	0.015569	-0.058213	0.016995	0.009928	0.03009	-0.025853	0.081311	0.056832	0.048764	0.03362	0.11885	0.123365	0.063502	-0.033032	0.036091	-0.06299	0.003809	-0.038645	0.009735	-0.054176	0.035242	-0.075542	-0.047877	0.040289	0.075202	0.045506	-0.026436	-0.00552	-0.009038	-0.069177	0.053188	-0.017619	0.058746	0.039114	-0.026303	-0.099024	-0.128844	-0.044861	-0.092305	-0.24401	-0.082335	-0.113885	0.013714	0.046226
FUR4	-0.036947	-0.119336	-0.086409	-0.074803	-0.089882	0.017697	0.013507	0.041895	0.016631	0.016928	-0.002409	0.042183	0.056648	0.061623	-0.026805	0.142804	0.114322	0.050313	-0.026525	-0.025317	-0.085171	-0.035212	-0.013702	0.017192	-0.106599	0.051406	0.008682	0.027152	0.11	0.012494	0.021839	0.013943	-0.022278	-0.049328	0.00882	0.04607	0.013568	0.061713	-0.008984	-0.013376	-0.02639	-0.027315	0.102857	-0.076896	-0.013535	0.053316	-0.017073	0.043462	-0.009713
ATG9	0.06085	-0.067713	-0.030111	0.019537	0.025621	0.010183	0.006494	0.03039	0.007641	0.095078	-0.072692	-0.005586	0.01062	0.063913	0.06518	-0.022806	-0.079891	-0.04875	0.068914	-0.019826	-0.011692	-0.064553	0.061144	0.083702	-0.001905	-0.027145	-0.098491	0.055498	-0.124198	-0.004169	0.004985	0.063374	0.075519	0.050568	0.049744	0.138804	0.124567	0.113741	0.08078	-0.0699	-0.035582	0.067549	0.003657	-0.131275	0.028616	-0.048538	-0.056893	-0.143327	-0.09268
ATR1	-0.070067	0.052816	-0.087415	-0.035475	0.098571	-0.026946	0.108934	-0.048448	0.129971	0.071689	-0.004108	0.010159	0.065233	0.022098	0.033401	-0.07559	-0.050829	-0.0822	0.059852	-0.033649	-0.067629	-0.064281	0.073058	-0.063092	-0.112394	-0.123294	-0.071231	-0.021005	0.146182	-0.045375	-0.057563	0.051707	0.025817	0.039792	-0.075105	0.013785	0.138167	0.004076	-0.057576	0.021649	-0.003601	-0.01237	-0.03697	-0.140573	-0.128491	-0.079636	-0.118361	-0.08498	0.006753
PET9	0.139592	-0.024353	0.024717	0.067626	0.054034	-0.01582	0.018333	-0.092252	0.068801	0.09306	0.000152	0.053945	0.042056	0.101587	0.009403	-0.066969	-0.043113	-0.058533	-0.027171	0.020717	-0.055543	-0.017731	0.073896	-0.037358	-0.042563	-0.132162	-0.037575	-0.050896	0.189403	0.014229	0.094237	0.104735	-0.055722	0.020548	-0.039787	-0.014767	0.108435	0.00536	0.061123	0.080874	0.104371	-0.145149	-0.042942	-0.156982	-0.077009	-0.073387	-0.11714	-0.055553	-0.083617
DIP5	0.064232	0.036756	-0.064372	-0.081253	0.0861	0.094897	0.094047	0.050393	0.093626	0.140406	-0.00704	0.017531	0.131415	0.101263	0.083933	0.021064	0.031599	0.107498	0.145098	-0.002742	-0.002096	0.013868	0.105236	0.025495	-0.124171	0.02254	-0.024029	0.079013	0.040816	-0.083018	0.114237	0.041143	0.057831	0.045587	-0.141136	-0.050677	-0.002176	0.106429	-0.095703	0.014718	0.050173	0.089109	0.0224	0.033054	0.043529	-0.002092	-0.003688	-0.106337	-0.042757
NSG2	-0.014733	-0.077246	-0.065073	-0.066789	-0.047692	-0.021281	0.063432	-0.076009	0.112319	0.143396	0.018133	0.042407	-0.000328	0.060863	-0.005165	0.085754	0.153775	0.086044	-0.005178	0.082947	-0.111466	0.120855	-0.028454	0.0473	-0.001077	-0.022319	0.037103	-0.039009	0.113809	-0.004031	0.091514	0.107465	-0.1437	-0.122459	-0.074793	0.026834	-0.027905	0.007989	-0.019221	-0.024147	0.07909	0.067847	0.023114	0.028855	-0.117176	0.013127	-0.047849	-0.020228	0.014964
SAM3	-0.009724	0.005719	-0.096975	-0.07124	0.093442	0.029015	0.145345	-0.028116	0.112755	0.057869	-0.005606	0.084104	0.211242	0.159535	0.091259	0.024677	0.02709	0.055313	0.091126	-0.062104	-0.013556	0.175007	0.063502	0.084608	-0.066614	0.008902	-0.029182	0.009031	0.147617	-0.041756	0.169	0.096849	-0.012455	-0.00972	-0.03636	0.02762	0.064714	-0.012415	-0.040225	0.03744	0.009719	-0.048469	-0.089702	-0.042649	-0.064813	-0.04268	-0.077263	0.018192	-0.042895
AVT6	-0.074078	0.064918	-0.087235	-0.021582	0.005793	8.8e-05	-0.018194	-0.078859	0.037344	-0.05643	-0.033115	-0.007315	-0.019761	-0.038304	-0.038321	-0.007919	0.079459	-0.025709	0.033957	0.055766	0.013757	0.005427	0.001818	-0.012547	-0.060956	-0.059193	0.043234	-0.055311	-0.012703	-0.049974	-0.017306	-0.005916	0.014521	0.044009	-0.036936	-0.048824	-0.002959	0.001089	-0.105197	0.011755	0.07008	-0.009087	-0.015249	-0.081004	0.08157	-0.020596	-0.055463	-0.150749	-0.031765
YIP4	0.01857	-0.148394	-0.108392	-0.037247	0.099108	-0.050071	-0.094208	-0.044372	0.097896	0.047248	0.044754	0.021469	-0.088638	-0.088847	-0.045065	-0.103759	-0.095097	-0.064733	-0.025318	-0.027244	-0.03071	0.016155	0.001166	0.011765	-0.01744	-0.102138	-0.010389	-0.0677	0.025306	-0.020758	0.07428	0.054474	-0.032178	-0.063131	-0.014788	0.031072	0.009765	0.023817	0.030543	-0.009885	0.002293	-0.069555	-0.093527	0.036173	-0.042843	0.00334	-0.063524	-0.099473	-0.012507
AIM14	-0.029126	0.023043	-0.033606	0.009384	0.130305	0.030377	0.002009	0.06225	0.086778	0.144498	-0.031947	0.023027	0.01167	0.086524	-0.020033	0.069829	-0.023176	-0.009938	-0.034662	0.082354	0.040099	-0.002639	-0.004199	0.044562	0.062497	-0.034928	0.07938	0.054076	0.12131	0.091643	0.075542	0.119601	0.116739	0.009698	0.019268	0.092733	0.10999	0.062176	0.019087	-0.008839	0.032935	-0.029328	0.069072	0.012681	-0.067747	-0.002816	-0.120004	-0.135223	-0.031925
GPI10	-0.007417	0.073619	0.061902	0.113808	0.064089	0.083811	-0.020941	0.087148	0.132458	0.070859	-0.014152	-0.048257	0.093663	0.100247	-0.033518	0.097164	0.031937	0.153982	-0.006839	0.089894	0.035498	0.079346	0.050201	0.030417	0.081561	0.023289	0.054379	0.110329	0.088833	0.094803	0.214475	0.080804	0.068957	0.060133	0.194307	0.070426	0.086616	0.117066	0.156695	0.124938	-0.01886	-0.041	0.064055	0.082038	0.087638	0.132644	-0.042905	-0.057277	-0.066219
ASG7	-0.037983	0.047511	0.03819	0.081157	0.020096	0.02284	0.026706	0.057048	-0.041378	-0.002389	0.030946	0.005241	0.081606	0.107814	0.05978	0.065167	0.070689	0.020709	0.070844	0.032099	0.105137	0.081871	0.091901	0.036063	0.01557	-0.036752	-0.006097	-0.014265	-0.019196	0.122908	-0.039034	0.165954	0.158793	0.03834	0.07987	-0.00282	0.193084	0.173317	0.049039	0.040499	0.043489	0.041867	0.050737	-0.02288	0.028156	-0.016414	0.031595	-0.06806	0.054711
SNA3	-0.013973	-0.011822	0.04546	-0.032408	-0.090317	-0.071317	-0.00886	0.083748	-0.067356	0.056313	0.039928	0.057901	0.095843	0.054214	0.017314	0.124224	0.144148	0.031622	0.203229	0.08543	0.052887	0.125167	0.059385	0.08307	0.014182	-0.017458	0.039279	-0.016725	0.030918	0.099601	-0.072789	-0.058018	0.040875	0.034902	0.034675	-0.003589	-0.014487	0.001815	-0.014125	-0.001838	0.014854	-0.074788	-0.038551	0.035562	-0.069984	-0.028093	0.020011	0.02099	0.060345
TMS1	-0.001931	-0.034978	-0.086818	-0.048168	-0.139749	-0.122169	-0.113968	0.003737	-0.164215	-0.017479	-0.087001	-0.003797	-0.04298	-0.009339	0.002961	-0.029746	0.058506	-0.071277	0.030029	0.080302	-0.012258	0.055878	0.01669	-0.072595	-0.131147	-0.05036	-0.051844	-0.09722	-0.040764	0.029084	0.044638	0.038519	0.010722	0.016446	-0.041372	0.028228	0.034009	-0.030324	0.06627	-0.036144	0.012716	-0.067746	-0.060399	-0.039772	0.019006	-0.004656	-0.062879	-0.143071	-0.006513
FRE5	-0.053247	0.051539	-0.016242	0.024461	0.129475	-0.018615	0.060047	0.010468	0.006528	0.057428	0.01912	0.032857	0.066673	0.048584	0.070078	0.085217	-0.015621	0.009041	0.036179	0.001282	0.001836	-0.056988	0.056712	0.015839	-0.011399	0.051819	-0.054296	0.037503	0.144671	0.045852	0.047502	-0.025817	-0.047868	0.00349	-0.110235	0.027129	0.084851	-0.044695	-0.034409	0.020188	-0.088298	-0.16197	0.008626	-0.003796	-0.062481	-0.065886	-0.018491	0.083256	0.036248
GPI2	0.042924	0.141798	0.076311	-0.00134	0.121198	0.044105	0.03421	-0.018913	0.036727	-0.005005	0.011112	0.110963	0.101238	0.195092	0.134636	0.046343	-0.033353	0.080783	0.032815	0.003549	-0.024456	0.103961	0.224714	-0.032505	-0.030286	0.046417	-0.021602	0.044125	0.132095	0.019721	0.175189	-0.00979	-0.020895	0.031654	-0.044158	-0.014153	0.167768	0.014291	0.050321	0.022049	0.054745	-0.036505	-0.046156	-0.058403	-0.159848	-0.103118	-0.094004	-0.029703	0.020654
SUR1	-0.033715	0.061285	-0.063014	-0.075971	0.057334	0.006354	0.003924	-0.06661	0.07036	-0.008646	-0.022341	0.11015	0.075963	0.109928	0.080482	0.0964	0.043966	-0.011853	0.068042	0.034174	0.000129	0.003268	0.077248	0.006018	-0.032665	0.005627	-0.016373	0.029571	0.15591	0.039754	0.127848	0.042887	-0.059096	0.014887	-0.098109	-0.004075	0.150923	-0.031582	-0.037744	0.013896	0.090897	-0.062356	0.02832	-0.016055	-0.160584	-0.143959	-0.064663	-0.010191	-0.017722
LAG1	0.03403	0.006482	-0.02282	-0.033439	0.031506	-0.019557	-0.051452	-0.044817	0.079411	0.005813	0.004488	0.094485	0.026858	0.099696	0.037797	0.162264	0.015672	0.085564	-0.010278	0.02395	0.018325	0.052017	0.051208	0.021713	-0.051614	0.021895	0.04173	0.091359	0.048993	0.096721	0.056062	0.069346	-0.036918	-0.037183	-0.040386	-0.057728	0.029263	-0.005194	-0.087256	-0.033051	0.058947	0.007768	0.092209	0.057489	-0.088163	-0.060894	-0.006544	-0.046234	-0.002935
LCB3	-0.062979	-0.07602	0.010043	-0.063549	0.011686	-0.043865	-0.005618	-0.052378	-0.017557	0.032374	0.01578	0.148244	-0.02075	-0.047044	0.009583	0.075842	-0.013457	-0.004157	0.027166	0.014519	0.036328	0.029916	0.00362	0.054036	-0.058216	-0.006549	0.001399	0.083948	-0.019623	0.041891	-0.019145	0.022011	-0.03463	-0.022047	-0.097316	-0.038948	-0.041775	-0.013599	-0.096131	-0.002059	-0.029473	-0.036863	0.022404	-0.023845	-0.123435	-0.08447	-0.021491	0.004887	-0.01562
COS10	0.105399	0.114057	-0.023256	-0.043576	0.074542	0.050844	-0.001294	0.048096	0.111848	0.044709	0.054826	0.053457	0.202813	0.072396	0.05551	0.233111	0.138311	0.107016	0.094212	0.077402	0.024638	0.023161	0.075286	0.028837	0.06975	0.018999	0.051745	0.095847	0.062729	-0.010211	0.013736	0.061879	-0.00799	-0.007834	-0.024683	-0.022849	0.035537	0.008969	-0.019588	0.020062	0.037678	0.061353	0.0588	0.054635	-0.03565	0.008746	0.006559	-0.125939	0.07307
PFA3	0.140447	0.072043	0.040743	0.001154	0.110537	0.045962	0.068085	0.040953	0.20571	0.088641	0.040689	0.091637	0.055872	0.091289	0.099237	0.107843	0.082618	0.158843	0.151283	0.149004	-0.042279	0.170099	0.045387	0.064671	0.043475	0.028648	0.008398	0.047105	0.065197	0.012898	-0.00481	-0.050528	0.030938	0.036012	-0.064941	-0.000843	0.0055	-0.050952	0.038257	0.061298	0.014941	-0.022526	-0.018548	0.072025	-0.027211	0.013758	0.061721	0.044903	-0.039835
MSC2	-0.007215	0.023039	0.013693	-0.051676	0.095811	0.109818	0.114407	-0.062744	0.105034	0.059328	0.089654	0.107546	0.111585	0.084173	0.033404	0.082949	-0.012238	0.139307	0.098079	0.04345	0.033475	0.019525	0.049432	0.080995	0.039757	-0.045299	-0.004357	0.082554	0.009563	0.093837	0.082979	-0.015459	0.038333	-0.046597	-0.077836	-0.033061	-0.001315	0.020566	-0.002478	0.007295	0.034775	0.081225	0.138236	0.105767	0.031856	0.044095	-0.011437	-0.068332	-0.005006
ERG1	0.026822	0.022195	0.020013	-0.072604	0.070013	0.017384	-0.003079	-0.019663	0.117419	0.07263	0.115994	0.149711	0.11188	0.157601	0.04916	0.194798	0.158971	0.12636	0.072373	0.070655	-0.006171	0.048315	-4.1e-05	0.085884	-0.025934	-0.020043	0.035424	0.031689	0.037863	0.044681	0.089757	0.13572	-0.070305	0.022818	-0.025341	-0.037956	0.070364	0.04955	-0.030163	0.043103	0.104672	0.042032	0.09624	0.116101	-0.057146	-0.050863	-0.009145	-0.071321	0.032944
RFT1	0.123275	-0.000137	0.119333	0.147308	0.134148	-0.020767	-0.01132	0.004857	0.001847	0.060251	0.110083	0.076992	0.060326	0.092643	0.108566	0.153588	0.054469	0.126254	-0.000109	0.10656	-0.006008	0.077243	-0.01877	0.110845	-0.01785	0.010811	0.052159	-0.013896	0.078683	0.08604	0.04057	0.024155	-0.075997	-0.047546	0.099145	-0.002453	0.139046	0.119479	0.150274	0.1701	-0.042117	-0.019759	0.063312	0.052956	-0.024299	-0.101288	-0.034811	-0.020171	0.095721
STL1	0.150566	0.001235	0.001091	-0.037832	0.192864	0.044831	0.097553	0.090265	0.06159	0.034065	0.038233	0.16947	0.098262	0.189309	0.104425	0.195939	0.14726	0.173853	0.079	0.078995	0.069334	0.112036	0.051191	0.140549	0.140321	0.119182	0.132391	0.061039	-0.003501	0.136266	0.029441	-0.034221	0.061344	0.118889	0.088989	-0.018643	0.033938	0.058008	0.025044	0.114151	0.0552	0.173605	0.035608	0.074258	0.076703	0.003225	0.091781	-0.030692	0.034983
EMC4	-0.044732	-0.020596	0.044712	-0.05256	0.098273	-0.036924	-0.084488	0.060267	0.06113	0.136383	0.028437	0.062901	0.010597	0.023343	0.038725	0.108405	0.088111	-0.013423	0.109407	0.070117	0.222463	0.023458	0.05782	0.062878	0.040675	0.035072	0.10939	0.005305	0.00755	0.036911	0.032543	0.024356	0.09277	0.153584	0.189127	0.020212	0.053068	0.021069	0.02006	0.03263	0.013574	0.001675	0.057238	0.086505	0.05701	0.023204	0.061646	-0.114662	0.034879
ERG11	-0.04967	0.078548	0.030449	0.006627	0.151836	0.018098	0.017201	-0.09264	-0.015476	0.048711	-0.007326	0.1083	0.070605	0.052226	0.118448	0.153791	0.068327	0.037165	0.171663	0.069648	0.146072	0.01548	0.039995	0.07921	-0.021728	0.022337	0.098815	-0.007041	0.033145	0.029159	0.037936	-0.008867	0.110142	0.140442	-0.032042	-0.061441	0.091511	-0.052684	-0.09622	0.007407	-0.026521	-0.026706	0.052906	0.021676	0.02358	-0.045002	0.029427	-0.116602	0.003764
EMC3	-0.059529	0.017901	0.059094	-0.01355	0.137733	0.066289	-0.008561	-0.009114	0.056443	0.105022	0.147092	0.074196	0.092011	0.099841	0.094805	0.189319	0.063043	0.059174	0.113547	0.143668	0.107238	-0.023468	-0.033264	0.036312	0.047908	-0.00716	0.094736	0.093654	0.040202	-0.03361	0.018886	-0.09206	0.089668	0.068671	0.145602	-0.055311	0.04943	0.005265	0.02029	0.03647	0.039063	0.066071	0.122065	0.109254	0.084854	0.091812	0.086719	-0.122988	0.030262
PTM1	-0.00644	-0.050077	-0.031609	-0.053002	0.079603	-0.09042	-0.019801	-0.111469	0.038311	0.002402	0.033252	0.025285	-0.013967	-0.022817	0.053647	0.146931	0.016429	-0.014518	0.030182	0.042757	0.096421	4.7e-05	0.008775	0.005132	-0.012727	-0.048184	0.00842	-0.076796	-0.053686	0.052741	-0.040177	-0.027261	0.007746	0.018538	-0.050263	-0.045714	0.059712	0.030007	0.085779	-0.017991	-0.082187	-0.019043	0.06867	-0.03911	-0.049528	-0.08323	-0.036435	-0.158705	0.035828
NNF2	-0.087547	0.028285	0.046821	0.050212	0.165096	-0.073087	0.006213	-0.006546	0.040771	-0.001053	0.043866	0.08227	0.077001	0.016896	0.17321	0.080868	0.08763	0.027422	0.10371	0.041665	0.249376	0.02945	-0.001732	0.033179	0.02654	0.044676	0.079649	0.047963	0.030955	0.014922	0.032837	0.023651	0.08465	0.071099	0.091845	0.035258	0.094509	0.040444	-0.022958	0.064821	-0.044485	0.046162	0.145167	-0.032955	0.138109	0.06966	0.034129	-0.065405	-0.048164
MEP1	0.047325	0.1246	0.167078	0.13013	0.164622	0.093146	0.046428	0.092567	0.022601	-0.001914	0.031175	0.081143	0.075277	0.084851	0.157934	0.148175	0.108967	0.147554	0.172863	0.12425	0.129007	0.054388	0.096061	0.041537	0.06064	0.029755	0.065663	0.105108	0.105833	0.088141	0.023558	0.04888	0.131838	0.067059	0.116952	0.101688	0.248581	0.136231	0.102599	0.139485	-0.015431	-0.038868	0.080026	-0.007623	0.046325	-0.066009	-0.001334	-0.035635	-0.031121
ATG33	0.024154	0.048631	0.060859	0.103127	0.162705	0.132866	0.136817	0.012816	0.130546	0.121509	0.013651	0.089317	0.122029	0.08351	0.088366	0.093586	0.047484	0.01846	0.125647	0.14616	0.079067	0.032902	0.079035	0.033912	-0.040841	0.010749	0.001123	0.077192	0.121309	0.065028	0.081082	0.100473	0.096347	0.10438	0.007887	0.093605	0.182401	0.138862	0.137866	0.017645	0.068733	0.03305	0.023475	-0.118804	-0.070109	0.002704	-0.086166	-0.116968	0.030018
HMG2	-0.040573	0.099413	0.031681	0.010843	0.086837	0.054058	0.048366	0.03478	0.170198	0.090764	0.051315	-0.005866	0.041153	0.09702	0.10812	0.084184	0.039796	0.001141	0.103553	0.006577	0.063698	0.077446	0.043671	0.019827	0.054001	-0.03184	0.058231	0.101757	0.114874	-0.014159	0.038531	0.115523	-0.01013	0.040611	0.099268	0.120399	0.156966	0.137118	0.117672	0.010734	0.068491	0.095575	0.011303	0.036198	0.011849	0.011853	0.019433	-0.040266	-0.05999
COT1	0.042893	-0.070424	-0.020835	-0.039185	-0.017417	0.039211	0.092191	-0.012744	0.037797	0.002205	-0.028609	0.064126	0.092214	0.185247	0.19911	0.076572	0.094627	-0.022523	0.027079	0.069852	-0.009265	0.078717	0.077402	0.051393	0.050824	-0.039028	0.134575	0.117896	0.100885	0.036623	0.044002	0.117517	0.026279	0.076248	0.129467	-0.084263	0.083878	0.041756	0.010708	-0.049762	0.060558	0.060158	0.077987	0.069509	-0.09525	-0.025368	0.01375	-0.006622	0.031953
BRL1	-0.077962	0.008931	-0.04806	-0.020408	0.071463	0.025119	-0.04622	-0.002798	0.075486	-0.063307	-0.003154	0.00018	-0.006975	0.087474	0.060033	0.107399	-0.078029	0.001012	0.10699	0.008965	-0.051377	-0.06407	0.034209	-0.018541	0.001255	-0.110474	-0.015024	0.109951	0.081285	0.06992	0.060522	-0.011577	0.04479	0.045115	0.034778	-0.028356	0.141972	-0.00757	0.072445	0.034658	-0.010015	-0.000644	0.072651	0.104149	-0.083783	-0.067819	-0.064187	-0.129848	-0.039559
DSC3	-0.071018	0.016476	-0.074914	-0.087729	0.014665	-0.040026	-0.047897	-0.025491	0.01973	-0.054626	-0.03637	0.143232	-0.008621	0.045913	0.127567	0.178603	0.05643	0.03125	0.03171	0.102005	0.026601	0.097242	-0.033293	0.139731	0.015785	-0.005752	0.143587	0.091707	0.067303	0.130221	0.029541	0.049632	0.032808	0.054475	0.01223	0.018265	0.104556	-0.012494	0.056025	0.136767	-0.008742	-0.004024	0.020596	0.177351	-0.095813	-0.020158	-0.030684	-0.055849	0.050444
SLP1	-0.165275	0.009737	-0.130685	-0.116051	-0.028756	-0.062351	-0.110993	0.007919	0.100732	-0.000482	-0.007783	0.107806	0.043146	-0.002801	0.097575	0.09309	0.105294	0.027571	0.197796	0.059312	-0.054833	-0.036618	-0.057413	0.007167	-0.054234	-0.093489	0.057266	0.101122	0.036565	0.053914	-0.010124	0.100278	0.008571	0.05896	0.013375	0.071475	0.02873	0.01069	-0.004803	0.042381	0.06893	0.042785	0.094024	0.048915	-0.14134	-0.063153	-0.050054	-0.11454	-0.014087
AUS1	0.031897	0.081296	-0.019365	-0.032994	0.09579	0.050862	0.059958	-0.073544	0.146226	0.024252	0.046136	0.084493	0.212958	0.315588	0.179808	0.165092	0.138262	0.132561	0.175925	0.162686	0.086861	0.123849	0.064082	0.138267	0.049363	0.028214	0.158186	0.112395	0.29512	0.124635	0.149373	0.033884	0.073505	0.119502	-0.049243	-0.053656	0.149179	0.046335	-0.014502	0.066431	0.073985	0.105017	0.094626	0.106408	-0.010893	-0.046919	0.034855	-0.136868	-0.013341
COS12	-0.063479	0.012033	-0.051287	0.027709	0.086467	0.071127	0.073298	0.058893	0.12704	0.112403	0.046607	0.054553	0.060911	0.239574	0.027119	0.225298	0.04566	0.029834	0.055022	0.112123	0.061161	0.017133	0.067905	0.08077	-0.000378	0.06178	0.10414	0.065218	0.079891	0.120787	0.040482	0.031483	0.098309	0.15367	0.02707	-0.017738	0.137706	0.013008	0.030922	0.027134	0.060756	0.107648	0.225428	0.128106	-0.055581	-0.012319	-0.023427	-0.122783	-0.029657
HNM1	-0.051617	0.002996	-0.081365	-0.09272	0.050171	-0.01053	-0.001825	0.014293	0.136644	0.109178	-0.030558	0.064209	0.062259	0.08394	0.018546	0.112694	0.086488	-0.030268	0.144434	0.118201	-0.011155	-0.038048	0.045239	0.056106	-0.048682	-0.007366	0.069996	0.027999	0.042991	0.047246	0.007717	0.048156	0.189383	0.168657	0.047151	0.049363	0.122486	0.11408	-0.027508	0.047975	-0.032359	0.118625	0.116843	-0.028751	0.027359	0.006882	-0.007763	-0.125426	-0.032687
EMP46	-0.015979	-0.01419	-0.049054	0.016634	0.049448	-0.044513	0.033231	0.030283	0.187031	0.080957	0.057473	0.097035	0.103471	0.151297	0.122839	0.142827	0.19567	0.109407	0.072956	0.049592	0.026558	0.019485	0.061989	0.08395	-0.002396	-0.03983	0.074652	0.082902	0.118386	0.04418	0.071946	0.024105	-0.00108	0.063284	0.017245	-0.013952	0.082016	-0.032637	-5.9e-05	0.048081	0.123939	-0.0107	0.106405	0.090326	0.026355	-0.034456	-0.072511	-0.090683	-0.04193
PGA1	-0.096937	-0.012611	-0.090934	-0.054595	0.029161	0.069134	-0.004602	0.060939	0.113244	0.076188	0.101497	0.135289	0.096436	0.093083	0.128052	0.195962	0.241733	0.139085	0.001491	0.103192	0.002262	0.019921	-0.004984	0.169715	0.008361	0.007196	0.077402	0.100201	0.082369	0.113779	0.018532	0.031667	0.130345	0.128718	0.151338	0.089263	0.102009	0.094461	0.076962	0.106842	0.107489	0.137275	0.164273	0.140572	0.002728	0.03963	0.039338	-0.15109	0.022087
MUP3	0.025105	0.081334	-0.002435	-0.060118	0.204706	0.153076	-0.058909	0.045176	0.154429	0.19275	0.056719	0.07832	0.081634	0.080289	0.081673	0.090556	-0.061408	0.028376	0.07688	0.113313	0.09844	0.041859	0.088656	0.092708	-0.050155	-0.098193	0.108295	-0.002197	0.043038	0.039389	0.100544	0.118902	0.111712	0.041769	0.119552	0.088633	0.27099	0.18647	0.115926	0.01971	0.038331	0.091392	0.172707	0.05324	0.056669	-0.023012	-0.009018	-0.095061	-0.027275
VMR1	-0.041268	0.096666	-0.057614	-0.022572	0.195994	0.004668	-0.017597	0.00337	0.143955	0.114228	0.059697	0.128794	0.042921	0.155309	0.111172	0.174751	0.046696	0.130017	0.060616	0.11328	0.09938	0.006384	0.085036	0.036247	0.026564	-0.056907	0.057876	0.019395	0.103316	0.061616	0.05714	0.116336	0.057679	0.015492	0.04248	-0.030474	0.187729	0.097658	0.11267	0.086357	0.100191	0.031281	0.076676	0.062767	0.067684	0.027123	0.057772	-0.111173	-0.030031
YIL166C	0.024829	0.062362	-0.017018	0.009009	0.074002	0.024719	0.064389	0.046593	0.140666	0.018509	-0.027501	0.13743	0.043594	0.058843	0.190794	0.103497	0.055477	0.003372	0.115346	0.131435	0.077721	0.089048	0.132965	0.068695	0.026116	-0.058783	0.10783	-0.010596	0.032168	0.039417	-0.004074	0.070761	0.016176	0.020718	0.164094	0.128302	0.229421	0.186192	0.203598	0.117923	0.087178	-0.002434	0.059047	0.081789	-0.023757	-0.045341	-0.015069	-0.123173	-0.038917
VRG4	-0.051597	-0.046964	-0.03136	-0.101361	0.024446	-0.021401	-0.034375	-0.058493	0.040751	-0.025954	0.017495	0.052616	-0.023768	0.117258	0.026197	0.126601	0.083414	0.05456	0.05428	0.076625	0.057855	0.040178	0.07307	0.067407	-0.013393	0.076083	0.125318	0.064354	-0.010896	0.009979	0.085088	0.024733	0.047851	0.027595	-0.033252	-0.008462	0.051117	0.03205	0.021844	0.028768	0.037195	0.052863	0.05237	-0.014095	-0.054594	-0.046412	-0.002081	-0.006565	-0.006073
YHL008C	0.03155	0.019473	-0.011742	-0.047989	0.055506	-0.015922	-0.099341	-0.00964	-0.039597	0.016013	-0.011799	0.158085	0.078185	0.167105	0.117526	0.084458	0.010482	0.0394	0.101808	0.057977	0.096669	0.177691	0.184496	0.06088	-0.028298	-0.000587	0.110138	0.0927	0.203146	0.122159	0.190787	0.043258	0.003891	0.023937	-0.004649	-0.020243	0.100927	-0.029897	-0.020925	-0.039675	-0.090298	-0.029183	0.05201	0.07456	-0.061006	-0.076894	-0.008507	-0.011466	-0.089633
FRE1	-0.086759	0.004393	0.027763	-0.021416	-0.052712	-0.004941	-0.000543	-0.0581	0.051351	0.052252	0.051385	-0.027957	0.121388	0.117529	0.076898	0.107067	0.159204	0.06947	0.090856	0.090777	0.02937	0.029959	-0.028021	0.120192	0.086644	0.004968	0.085907	0.073595	0.020146	0.042146	0.015334	-0.047878	0.005259	0.137902	0.028105	-0.01943	0.074589	-0.029725	0.015487	0.021424	0.084295	0.023986	0.166953	0.124807	-0.08573	0.050027	0.013595	-0.126519	-0.093712
FRE6	-0.020201	0.061002	0.039512	0.091957	0.038995	0.093059	0.042411	-0.003073	0.10416	0.029664	0.126642	0.066148	0.069117	0.161952	0.087982	0.200863	0.098875	0.080707	0.086143	0.148734	0.052311	-0.00488	-0.009111	0.159097	0.062047	0.075769	0.042667	0.113478	0.01614	-0.019911	-0.063563	0.00169	0.054333	0.033041	0.150343	0.088931	0.083562	0.047859	0.062634	-0.002141	0.098685	0.065135	0.096344	0.055106	-0.014407	0.105737	0.042348	-0.102598	-0.012732
PDR18	-0.010828	-0.021487	0.051562	0.084162	-7e-06	0.002729	-0.037709	-0.030103	0.056212	0.028498	0.116252	0.035021	0.125917	0.047958	0.120362	0.071542	0.126582	-0.017311	0.122809	0.015867	0.036064	-0.068961	0.02115	0.036862	-0.052767	-0.057272	-0.019244	0.01721	0.05338	0.005667	-0.101761	0.006775	0.04665	0.12535	0.012052	0.117699	0.062149	0.022476	-0.013641	-0.032702	0.032287	0.031168	0.004646	-0.059192	-0.089291	-0.018993	-0.040032	-0.196215	-0.036114
FCY2	0.135426	0.104138	0.051402	0.023158	0.067173	0.069217	-0.048521	-0.045366	0.136631	0.004947	0.129802	0.12768	0.054149	0.152356	0.126383	0.23023	0.127987	0.147355	0.198612	0.161447	0.188846	0.141857	0.041019	0.099947	0.124441	0.063778	0.073883	0.059694	0.139473	0.032385	0.058419	-0.046041	0.080303	0.057406	0.101146	-0.022191	0.015328	0.015059	0.037855	0.037087	0.127127	0.089864	0.003186	0.127627	0.063798	-0.019007	0.161964	-0.077441	-0.025299
YBT1	-0.098274	0.086856	0.010826	0.014018	-0.01976	-0.042703	0.018983	-0.015471	0.087389	0.118441	0.04587	0.078652	0.002957	0.083469	0.078927	0.177186	0.071649	0.028362	0.157852	0.129068	0.125771	0.04468	0.018227	0.141385	0.130234	0.059545	0.211016	0.180417	0.007089	0.076363	-0.013087	0.033253	0.13968	0.041833	0.182103	0.01016	0.144631	0.061036	0.069513	-0.020494	0.178689	0.192507	0.143868	0.136918	0.01534	0.077297	0.094047	-0.12965	-0.012917
YIL067C	-0.07033	0.004633	0.029105	0.081393	-0.00524	-0.040643	0.041604	0.072741	-0.019242	0.130201	0.077544	0.080108	0.078464	0.169121	0.041153	0.144507	0.051543	0.089454	0.073512	0.092065	0.079208	-0.017419	-0.049475	0.033735	0.158708	0.162335	0.114475	0.147375	-0.004945	0.074063	0.06171	0.07211	0.215458	0.149954	0.192641	0.057793	0.042047	0.053539	0.09441	0.047275	0.105579	0.066994	0.051543	0.04836	-0.070107	0.034	0.00307	-0.106425	-0.08137
JEN1	-0.114311	0.024943	-0.064127	0.026363	0.152713	-0.00629	-0.024622	-0.086575	0.200691	0.110041	0.077643	0.129939	0.102014	0.062992	0.11498	0.098948	0.030874	0.05436	0.169981	0.106045	0.002264	0.005896	0.010305	0.025855	0.010901	-0.035993	0.084878	0.073707	0.026674	-0.020808	0.010837	0.13626	0.071869	0.011815	0.016658	0.02796	0.100684	0.024333	-0.005639	-0.004554	0.021105	0.082564	0.045247	0.049031	0.064442	-0.059289	0.039891	-0.073899	0.00317
NHA1	-0.131125	-0.125297	-0.055041	-0.081846	0.004188	-0.031403	-0.033643	-0.117738	0.037866	0.062442	-0.044585	0.119116	-0.088294	-0.023737	0.021336	-0.006174	-0.056587	-0.039845	0.062929	0.012241	-0.063107	0.00371	-0.038946	-0.060777	-0.076725	-0.084714	-0.032525	-0.017028	-0.004999	0.014479	-0.103876	0.045822	0.005027	0.062331	0.014933	0.100188	0.07174	-0.021824	0.074077	0.025839	-0.024852	-0.035495	-0.009075	-0.012215	-0.109664	-0.086366	-0.023612	-0.153171	0.022278
CRC1	0.028828	0.102827	0.051552	0.037669	0.006102	-0.027683	-0.007244	-0.04574	0.012519	0.000584	-0.022065	0.083692	0.01394	0.131698	0.174932	0.112525	0.031756	0.139582	0.108106	0.152768	0.030462	-0.059019	0.043734	0.092129	-0.011402	-0.05688	0.073089	0.108256	-0.073416	0.045828	0.006233	-0.006829	0.094735	0.07369	0.100817	-0.118446	0.170883	0.05626	0.02135	0.005129	0.054306	0.073952	0.115252	0.127342	0.109289	0.025976	0.064461	-0.146929	-0.041397
YKL044W	-0.023154	0.002338	-0.010453	-0.039399	0.0454	-0.025588	0.028566	-0.023239	0.119347	0.044677	0.096975	0.014318	0.040658	0.062319	0.085562	0.06048	0.007489	0.043121	0.129926	0.129198	0.063819	-0.005335	-0.004748	0.031727	-0.006902	-0.004876	0.138808	0.060866	0.026821	0.054853	0.044103	0.047471	0.079408	0.042223	0.04	0.001771	0.119836	0.072759	0.120615	0.04916	0.035021	-0.033568	0.078346	0.03078	-0.131509	-0.049861	0.027192	-0.12484	0.02703
YNL320W	-0.031351	0.000261	-0.053868	-0.00949	0.020945	-0.048736	-0.004085	0.017363	0.002339	0.060366	0.010715	0.042557	-0.013488	0.039609	0.102815	0.118174	0.028258	0.022843	0.084678	0.094526	0.005787	-0.027222	-0.047521	-0.001057	-0.050353	-0.141112	-0.000415	0.028307	-0.066118	-0.057966	-0.177893	0.022996	-0.002695	0.084926	0.024268	0.055189	0.137711	0.0065	0.014449	-0.018249	0.013374	0.072109	0.08911	0.027294	-0.064538	0.00527	-0.019593	-0.115082	-0.023406
YAR047C	-0.008619	-0.016329	0.066301	0.022347	-0.011057	0.085785	0.001293	-0.014367	-0.008624	0.051607	-0.022501	0.054037	0.029558	0.046596	0.082737	0.079422	0.134286	-0.003413	0.056452	0.059666	-0.029904	0.06117	-0.041622	0.048335	-0.055044	0.035984	0.018056	0.058788	0.077188	0.015606	-0.034166	0.014287	0.100358	0.106104	0.004072	0.142967	0.140547	0.076263	0.055036	0.017684	-0.035649	-0.006939	0.066437	-0.02501	0.004034	-0.047646	-0.050347	-0.173247	-0.041707
PER33	0.030019	-0.083424	0.027322	-0.003829	0.108561	0.012623	0.08349	-0.079279	0.109261	0.173617	0.076232	0.015356	0.064708	0.13195	0.021907	0.048824	0.024115	0.115064	0.086482	0.097745	-0.033339	0.019958	0.026139	0.054496	0.038568	0.056203	0.01961	0.090619	-0.00076	0.005246	0.124753	-0.063285	0.127652	0.109242	0.079999	0.118026	0.117004	0.097103	0.138555	0.018698	0.085247	0.05418	0.063144	-0.006957	0.003948	0.006524	-0.05963	-0.093612	-0.074219
YHL017W	0.070894	0.105174	0.075496	0.10656	0.127372	-0.001107	0.052526	0.018898	0.084884	0.108307	0.11599	0.116742	0.076823	0.150013	0.074087	0.1925	0.013701	0.104249	0.046054	0.055015	0.089786	0.098321	0.118867	-0.036285	0.095822	0.012868	0.104417	0.027385	0.115719	0.127969	0.137483	0.086475	0.044969	0.046553	0.076234	0.151889	0.144646	0.142326	0.098958	-0.003122	0.029079	-0.045196	0.060974	0.002136	-0.053696	0.037513	-0.001709	-0.12676	-0.029393
YHL044W	0.042236	0.046308	0.077236	0.069199	0.032977	0.039534	0.0061	-0.102291	0.055152	0.041047	0.064778	0.038715	0.16023	0.111386	0.164896	0.095273	0.124229	0.035335	0.142902	0.094391	0.106544	0.11268	0.016704	0.07914	0.038424	0.056419	0.082372	0.026641	0.119603	0.07954	0.018651	0.001874	0.02277	0.02645	0.100093	0.072929	0.120919	0.046862	0.021305	0.065085	0.012573	0.000782	0.135162	0.040346	-0.013973	0.032109	0.040435	-0.063183	0.053225
SNA4	-0.044712	-0.066193	-0.078854	-0.064524	-0.025396	-0.006587	0.002537	-0.071129	0.045057	-0.002671	-0.019681	0.049529	0.043706	0.038673	0.05808	0.029492	-0.010013	0.094145	0.04663	0.037377	-0.035261	-0.094436	0.023281	0.126683	0.02533	-0.14389	0.019616	0.07929	-0.040149	0.027709	-0.063235	0.029297	0.143522	0.007316	0.143647	0.04288	0.198502	0.14715	0.043905	0.076937	0.04656	0.225055	0.158575	0.153069	0.094292	0.063608	0.089845	-0.095777	-0.02403
GPI13	-0.10786	-0.019446	-0.115015	-0.022806	0.016807	0.070233	-0.027093	-0.023568	0.174354	0.043226	0.040882	0.057067	0.160725	0.085709	0.03795	0.073272	0.032551	-0.001447	0.127891	-0.028733	0.005285	0.006791	0.0298	0.051791	0.001309	-0.016996	-0.068332	0.05087	0.150442	0.066406	0.016365	0.072402	0.091836	0.05342	0.039459	0.187326	0.159069	0.148165	0.125844	0.095674	0.123795	0.138482	0.136964	0.072323	-0.032342	0.039015	-0.020536	-0.089274	-0.093908
USA1	0.014276	0.164375	-0.043128	-0.075074	0.059749	0.033409	-0.006753	-0.134737	0.252485	0.061558	0.060552	0.02762	0.102196	0.101535	0.005318	0.045768	0.029906	0.01089	0.108605	-0.002767	0.068226	0.027656	0.068563	-0.024936	-0.010373	-0.153368	-0.051035	0.0193	0.150817	0.029033	0.051699	-0.038698	-0.074122	0.052523	-0.079961	-0.015064	0.124489	0.01317	-0.067943	-0.032208	0.222456	0.07634	0.113156	0.08003	0.088919	-0.005847	-0.002582	-0.150976	-0.043474
PRM6	-0.04423	-0.011794	-0.017662	0.053977	-0.011778	-0.029383	0.014937	0.012278	0.13518	-0.039043	0.076375	0.045291	0.091881	0.169084	0.119447	0.188705	0.140485	0.123936	0.089413	0.189902	0.034481	0.028404	0.013126	0.121973	0.056467	0.021673	-0.016343	0.078415	0.103217	0.056251	0.016665	0.01988	0.098176	0.132994	0.137815	0.00389	0.012421	0.03001	-0.010042	0.028856	0.08602	0.104428	0.08664	0.083891	-0.002592	0.004633	-0.010186	-0.084247	-0.003094
YIL029C	-0.024865	-0.030324	0.022076	0.021087	0.029288	-0.040375	-0.024478	0.02602	0.042031	0.148832	0.13613	-0.071395	0.041995	0.058577	0.036873	0.080623	0.02462	0.056735	0.060861	0.069347	-0.011143	-0.141821	-0.025612	0.000925	0.058234	-0.005169	-0.029872	0.012868	0.058394	0.091282	0.081744	0.050028	0.08824	0.149201	0.015861	0.00947	0.067057	0.01182	0.048186	-0.006054	-0.018619	-0.036762	-0.021829	0.028582	-0.040312	0.019318	-0.033116	-0.15192	-0.079875
RRT1	-0.031158	0.02054	0.053629	0.085169	-0.001966	0.053836	-0.049771	-0.005225	0.01704	0.096833	0.051165	-0.00611	0.018856	-0.010202	0.031397	0.089745	0.022363	0.028361	0.111007	0.06841	-0.016011	0.049888	0.138927	0.029161	-0.007172	-0.039464	0.120491	-0.030853	0.038486	0.07789	-0.006308	0.004292	0.003359	0.007445	0.039468	0.135432	0.103687	0.094107	0.052649	0.017754	-0.011579	-0.043703	0.101561	0.037751	-0.061011	0.026937	0.047718	-0.009404	-0.027752
DSC2	0.053792	-0.031572	0.019186	-0.017252	-0.013281	-0.022561	-0.007701	-0.011503	0.113256	0.073256	0.033112	-0.004108	0.060071	0.005717	0.089061	0.047761	-0.005719	0.051379	0.006377	0.02945	-0.117655	0.032554	-0.056446	-0.063935	0.036596	-0.124061	-0.025532	0.05487	0.078115	-0.002043	-0.017097	-0.026878	-0.12017	-0.003133	-0.061001	0.010994	0.056148	0.028306	-0.010921	0.085992	-0.045388	-0.037478	-0.06271	0.057937	-0.156979	-0.058262	0.018199	-0.084886	0.149132
TMN2	0.037546	-0.151124	-0.225585	-0.099604	-0.112455	-0.01501	-0.098659	0.05436	-0.044854	-0.016414	-0.108866	0.009167	-0.012661	0.011108	-0.023724	0.053871	-0.009403	0.017045	0.0107	0.04859	-0.011172	0.0305	-0.039715	-0.052537	-0.101976	-0.091905	-0.054337	-0.13674	-0.080973	0.019793	-0.051009	0.00751	-0.02811	0.002491	-0.032564	-0.050087	0.140513	0.001322	0.027766	-0.022828	-0.08554	0.04559	-0.019361	-0.027337	-0.059631	-0.034808	-0.010847	-0.064627	0.086272
YPR109W	0.0212	-0.160747	-0.111746	-0.081496	0.004037	-0.088865	-0.146945	0.037978	0.037781	0.009887	0.012616	0.004957	-0.110386	-0.030083	-0.104189	0.035356	-0.017291	0.01164	0.026329	0.016995	-0.030278	0.032274	-0.087405	0.063475	-0.037233	-0.036099	-0.030712	-0.007389	-0.09127	0.061951	0.110599	0.008511	-0.012675	-0.024777	-0.012743	-0.022538	0.092474	-0.014022	0.053091	-0.009172	-0.025128	0.021591	-0.013449	0.080253	-0.009305	-0.066227	-0.082775	-0.068717	-0.027828
YNL095C	0.126563	0.034003	-0.059077	0.049064	0.063001	0.107381	0.025812	0.039275	0.103375	-0.038006	0.070488	0.107319	0.070859	0.186481	0.107911	0.221504	0.072053	0.154358	0.043157	0.122699	0.053007	0.041844	-0.013106	0.059288	0.06366	0.042591	0.044696	0.061512	0.10489	0.137753	0.136724	0.037589	0.015524	0.002571	0.053061	-0.010796	0.065906	0.006167	0.039675	0.030207	0.08463	0.119378	0.062084	0.072821	-0.011122	-0.022471	0.037153	0.130216	0.008814
YNR062C	0.114756	0.043262	0.021554	0.084675	0.036431	0.062818	0.076488	-0.052607	0.055864	0.05748	0.046419	-0.012155	0.111189	0.015733	0.098185	0.122839	-0.0005	0.10381	0.001384	-0.008224	0.113613	-0.045943	0.047783	-0.034479	0.071352	-0.050213	0.013867	0.059115	0.089751	0.09197	0.042316	0.053827	0.055822	0.057667	0.13997	0.042011	0.105898	0.009156	0.010893	0.054055	0.095965	0.070263	0.05421	0.040421	-0.018155	0.042624	0.032961	-0.051649	-0.04471
ARR3	-0.120779	-0.010249	-0.027468	-0.031773	0.105471	0.008572	0.017148	-0.021452	0.069728	0.036125	-0.082141	0.04176	0.142197	0.046833	0.108978	0.125546	0.158512	-0.061788	0.002401	-0.02595	0.046309	0.047374	-0.002288	0.144268	-0.052462	0.038483	0.079177	0.124786	0.062619	0.143724	-0.000187	0.081824	-0.040653	0.055154	0.043544	0.03519	0.12064	0.063313	0.011992	0.050239	0.054389	0.053841	0.146847	0.051257	0.052382	-0.022881	-0.03066	-0.087635	0.026196
OPT2	-0.094501	0.100631	-0.047682	-0.035762	0.088495	0.014754	-0.046534	-0.068325	0.055007	0.085028	-0.008984	0.104916	0.266317	0.088644	0.148115	0.234928	0.172198	0.102485	0.044175	0.138988	0.041557	0.040641	0.044974	0.053409	0.041835	0.024474	0.139752	0.10803	0.067582	0.227834	0.043705	0.030776	0.04619	0.105449	-0.011935	-0.076846	0.116904	0.069753	-0.000998	0.072108	0.063727	0.094327	0.180987	0.067345	0.095765	0.004865	-0.005047	-0.1175	-0.043135
SGE1	-0.110172	-0.032604	-0.087319	-0.114471	0.078855	-0.037117	-0.026248	0.024764	0.044918	0.036513	-0.028428	0.041024	0.205957	-0.011657	0.059288	0.048465	0.062799	0.038506	-0.126299	-0.009084	-0.082522	0.006306	-0.044256	-0.014607	-0.07724	-0.041081	-0.023981	0.023449	0.038936	0.095063	0.025898	0.022608	-0.061725	-0.016591	-0.101257	-0.059413	-0.034427	-0.010274	-0.071103	0.028788	0.03498	0.042262	0.040727	0.091807	-0.033628	-0.027772	-0.048738	-0.084394	0.016945
YGR016W	0.019465	0.058258	0.006038	0.102543	0.047479	0.094192	-0.015304	0.127827	0.057652	0.075838	0.056591	-0.049539	0.106977	0.128595	0.108557	0.149782	0.040456	0.007325	-0.046752	0.011944	0.117309	0.042706	0.068854	0.042854	0.047348	0.048648	0.117806	0.122566	0.033743	0.157236	0.03773	0.067951	0.044221	0.010575	0.173962	0.133816	0.05354	0.056533	0.11423	0.110036	0.064087	0.131028	0.127506	0.075694	-0.000608	0.044755	-0.009294	-0.038813	0.006011
CHS1	-0.028399	-0.080483	-0.09327	-0.070126	-0.059233	-0.1253	-0.070858	-0.098437	-0.024219	0.084004	-0.042586	0.009067	0.00767	-0.050284	0.010227	-0.069076	-0.070473	-0.042216	0.035183	-0.062858	0.035935	-0.057364	-0.007313	-0.040358	-0.021634	-0.078946	0.019085	0.068072	0.07307	0.047418	-0.049751	0.041497	-0.041723	0.03626	0.081756	0.116896	0.155896	0.004309	-0.010613	0.062455	0.064669	0.030028	0.078859	-0.049296	-0.042552	-0.045888	0.018635	0.014088	0.023287
AIM26	0.000367	-0.046285	-0.060427	0.037095	-0.125865	-0.151307	-0.090771	-0.063236	-0.097658	-0.03649	0.052188	-0.012807	-0.021954	0.066812	0.058526	-0.043323	-0.032673	-0.10288	-0.012091	-0.017288	-0.011799	0.002297	-0.078158	0.049058	-0.002485	-0.006446	0.025504	0.004115	-0.028319	0.036611	-0.067285	0.026072	0.02892	-0.034035	0.35847	0.039254	0.076813	0.011982	0.113741	0.054427	-0.026085	-0.042388	0.007096	0.010675	-0.071179	-0.028536	0.176307	0.250954	0.195482
PHO86	-0.115317	-0.032256	0.002087	-0.055171	0.005398	-0.135415	-0.016126	0.02973	-0.092625	0.028851	-0.003478	-0.033467	0.04867	-0.058749	0.062754	0.110538	0.090793	-0.063506	0.044977	0.096081	0.003207	-0.053452	-0.044446	0.085334	0.055852	0.007948	-0.001308	0.049858	-0.050393	0.057418	-0.11437	-0.016223	0.050768	0.064607	0.136804	-0.024273	0.032009	0.04352	0.038946	0.023216	-0.11814	-0.006077	0.090205	-0.033659	-0.121875	0.010632	-0.023557	-0.095258	0.083542
ORM2	-0.091635	0.010847	0.004408	0.126143	-0.062417	-0.111434	0.045676	-0.029628	0.041294	-0.061145	0.02986	-0.047862	-0.050127	-0.084562	0.038406	0.007233	-0.0488	-0.132964	0.048823	-0.039666	-0.017498	-0.043063	0.005704	-0.083019	0.09832	-0.109532	-0.001464	0.04288	-0.04674	-0.06165	-0.125929	0.124661	-0.007849	0.073971	0.102135	0.060465	0.116761	0.099802	0.102784	-0.025628	-0.036926	0.060467	-0.041065	-0.076445	-0.112863	-0.013174	-0.02936	-0.078759	0.054044
VPS68	-0.111837	-0.054893	-0.012386	-0.016542	-0.078233	-0.00973	-0.007516	-0.121867	-0.008416	-0.044626	-0.037252	-0.080859	-0.089725	-0.145552	0.006446	-0.028494	-0.117226	-0.125081	0.00022	-0.042747	-0.060235	-0.12945	-0.091413	-0.093913	-0.046312	-0.117501	-0.012943	0.033807	-0.093524	-0.08656	-0.197914	0.050771	-0.040319	-0.024049	-0.028501	-0.100922	0.08409	0.004074	0.017123	-0.097172	0.00076	-0.073218	0.041862	0.013944	-0.111228	-0.020163	0.031618	-0.093989	0.069844
SRF1	-0.02894	-0.157382	-0.117684	-0.03151	0.003041	-0.145001	-0.000555	-0.085118	-0.005705	-0.025704	-0.001838	0.014858	-0.14482	-0.075301	-0.022322	-0.074675	-0.070577	-0.09365	0.002978	0.020593	-0.046218	-0.07639	-0.001704	0.06194	-0.05984	-0.075815	0.026215	0.011586	-0.028517	-0.006309	-0.093369	0.062779	0.061288	0.039341	0.03185	0.049917	0.041296	-0.016638	-0.055087	-0.000457	-0.024677	0.037651	-0.002166	-0.050498	0.046955	0.016331	0.0103	-0.074915	0.040739
THI7	-0.089689	-0.06493	-0.059522	0.051695	0.101388	-0.075838	-0.008749	0.028004	0.058221	0.057008	0.044607	0.047928	-0.016041	0.058542	0.053204	0.112872	0.094078	-0.040932	-0.059001	0.019184	0.031002	0.008256	0.034538	0.11697	0.017356	0.096887	0.085744	0.036185	0.021153	0.074187	0.006687	0.064838	0.031147	0.026961	0.131222	0.057739	0.079242	0.067698	0.10534	0.046949	-0.016555	0.003372	0.146613	0.049226	-0.005153	-0.019459	0.049061	-0.011922	-0.0704
LNP1	-0.08269	-0.043241	-0.027894	0.008687	0.049386	-0.081496	-0.095583	-0.048246	0.148391	0.144197	0.060245	0.050403	-0.122975	-0.023028	-0.005708	0.002557	-0.004544	-0.097704	-0.087904	0.005936	-0.052187	-0.033034	-0.040727	-0.045784	-0.014399	0.00323	0.009622	0.060128	0.064161	0.017428	-0.051434	0.023712	-0.002812	0.09094	0.01301	0.146291	0.128499	0.062107	0.043731	-0.036083	0.065395	-0.063968	0.079145	0.051175	-0.037053	0.016226	0.016027	-0.064552	-0.009844
RTN1	-0.21535	-0.017646	-0.111639	-0.05391	-0.015219	-0.093938	-0.142747	-0.137432	0.030064	0.026428	0.052062	0.052464	-0.113967	-0.063828	-0.077059	-0.043215	-0.080686	-0.119061	-0.001986	-0.01978	-0.066411	-0.053718	-0.089874	-0.019572	-0.04557	-0.143358	-0.051204	-0.084462	-0.02774	0.009236	-0.022237	0.0497	-0.020895	-0.019183	-0.093808	-0.042401	-0.013088	-0.020475	-0.035336	-0.02432	0.012188	-0.041879	0.111442	0.059842	-0.002903	0.00167	-0.051297	-0.07577	-0.10724
SPG3	-0.060258	-0.02768	-0.059144	-0.021485	-0.050376	-0.084738	-0.113827	-0.016101	0.036285	0.046581	0.025916	-0.04691	-0.007469	-0.017558	0.00039	-0.042363	-0.069583	-0.128883	-0.025608	-0.069606	-0.039576	-0.127384	-0.05578	-0.059561	-0.098262	-0.118383	0.072179	0.035031	-0.054274	-0.031491	-0.11013	-0.030939	0.035543	0.019598	0.018252	0.051033	0.028747	0.041199	-0.039196	-0.087323	0.104062	0.093959	0.116976	-0.012456	0.04155	-0.037414	-0.07243	-0.235999	-0.038228
NTE1	-0.121984	-0.009642	-0.125187	-0.014689	0.050527	-0.094972	-0.100049	-0.072983	0.012391	-0.035299	-0.050714	-0.047018	0.035202	-0.098527	-0.088389	0.01414	-0.04796	-0.131528	-0.03297	-0.071741	0.007433	-0.081347	-0.150418	0.00492	-0.046668	-0.148783	-0.09385	-0.05548	-0.074486	-0.095991	-0.057766	-0.003668	0.08952	0.0217	-0.085519	-0.082389	0.032383	-0.049407	-0.047397	-0.049798	-0.026667	0.017663	0.031151	0.009992	-0.023209	0.007206	-0.020526	-0.141654	-0.045772
YIP3	-0.150234	-0.01947	-0.046597	-0.010188	-0.08593	-0.108261	-0.134417	-0.152917	-0.114355	-0.025293	0.004252	-0.021597	-0.047936	-0.064928	-0.074208	0.030398	-0.144818	-0.073894	0.047034	-0.041434	-0.070241	-0.045304	-0.067135	-0.00589	-0.096054	-0.063352	-0.067983	0.026961	-0.067267	-0.026561	-0.103912	-0.019373	0.048202	0.028316	-0.12271	-0.065622	-0.000212	-0.098434	-0.148084	-0.107595	0.014754	0.087859	0.010432	-0.009721	-0.055946	-0.084021	-0.007321	-0.108509	-0.006043
SMA2	-0.151563	-0.062887	-0.112702	-0.087678	-0.02637	-0.103311	-0.040075	0.028005	-0.077831	-0.017238	-0.11418	-0.051593	0.034492	-0.008595	-0.046139	-0.060923	-0.107121	-0.13014	-0.136868	-0.057753	-0.066058	-0.167732	-0.002556	-0.073782	-0.11999	-0.098313	-0.074433	0.015666	-0.059223	0.011237	-0.016223	0.0968	0.025338	0.049643	-0.040999	0.013619	0.083198	-0.006688	-0.058967	-0.055231	-0.078865	0.071661	0.110989	-0.091408	-0.071779	-0.00403	-0.16581	-0.138809	-0.032926
YDL180W	-0.109546	-0.046327	-0.113854	-0.142839	-0.079347	-0.050345	-0.14735	-0.045864	-0.083293	-0.159055	-0.121154	0.078344	-0.071658	-0.009353	0.022251	-0.035764	-0.072048	-0.03214	0.033677	0.006606	0.019366	0.003425	-0.077316	-0.029646	-0.048139	-0.108781	0.053212	0.0392	-0.091491	0.000542	0.009676	0.106686	0.023074	0.032655	-0.030916	-0.048595	0.007249	-0.02333	-0.010875	0.031186	-0.076793	0.034906	0.004783	-0.029924	-0.056371	-0.093143	-0.0812	-0.103503	0.027971
SNF3	-0.048989	-0.072283	-0.052456	-0.03085	-0.02299	-0.029063	-0.067597	-0.007833	-0.011968	-0.00797	-0.058306	0.090127	-0.032164	-0.077189	0.002299	-0.059307	-0.075455	-0.111111	0.031562	0.06389	0.07854	-0.000285	-0.014979	-0.036724	-0.004071	-0.050724	-0.006583	-0.044481	-0.041487	0.005395	-0.066754	0.059268	-0.012526	-0.118368	0.05879	0.077756	-0.033568	0.065022	0.113198	-0.036794	0.017059	-0.078369	-0.083981	-0.079303	-0.1352	-0.075623	-0.030204	-0.08859	0.049865
YJR085C	-0.066664	-0.004101	-0.054098	-0.066231	-0.00536	-0.017042	-0.053657	-0.005111	-0.039241	-0.03066	0.058594	0.076151	-0.031606	-0.063756	0.050653	-0.024411	-0.054058	-0.129289	0.072161	0.002073	0.060408	-0.060275	-0.04095	0.020998	-0.067154	0.007425	0.017029	0.032729	0.051543	0.046907	-0.030506	0.053231	0.047184	0.011347	0.008419	-0.024318	-0.025836	0.065975	0.003577	0.064589	0.063349	0.023331	0.009493	-0.008553	-0.081892	-0.012837	0.007873	-0.029016	0.048585
CHS2	-0.06461	-0.06424	-0.027308	-0.00564	-0.106034	-0.046341	-0.077579	-0.049013	-0.026062	-0.006289	-0.017933	0.025455	-0.045639	-0.058649	-0.074751	-0.049832	0.017454	-0.101228	-0.055897	-0.023182	-0.043598	-0.084109	-0.054716	-0.062207	-0.040624	-0.062368	-0.098456	0.005364	0.027702	0.018097	-0.006377	0.005735	-0.004051	0.019846	0.032327	-0.059469	0.032081	0.019674	-0.031592	-0.020594	-0.005499	-0.080261	-0.001702	-0.164406	-0.079758	-0.08551	-0.145501	-0.070021	0.029029
YDR387C	-0.017092	-0.035799	-0.010727	-0.007606	-0.092703	-0.051463	0.017976	0.093093	-0.055129	-0.025915	-0.022255	-0.064378	-0.041513	0.039804	0.027866	-0.003677	0.074417	-0.10665	0.037313	0.029122	0.048819	0.026679	-0.032405	0.001863	-0.062513	0.03313	-0.098358	0.048485	0.088819	0.011576	0.093425	-0.001143	-0.028254	-0.037183	0.017314	0.01845	0.039571	0.011835	0.053338	0.009543	-0.053235	-0.144751	0.024006	-0.110747	-0.097568	-0.038341	-0.04767	-0.030543	0.029563
QDR2	-0.048944	-0.068771	-0.139416	-0.106313	-0.032089	-0.092308	-0.067449	-0.031615	0.046406	-0.023632	0.034473	0.072083	-0.01779	-0.000379	0.00792	0.039674	0.044261	-0.058247	0.068389	-0.01915	-0.069047	0.06425	-0.029088	0.037068	-0.054768	0.028002	-0.066928	-0.071581	0.010845	-0.010324	0.044583	0.015153	-0.072504	-0.020714	0.087348	-0.119093	-0.099573	-0.12032	-0.112654	-0.007798	-0.055235	-0.054975	-0.083602	0.000862	-0.095334	-0.086422	-0.021621	0.069368	0.027072
SMF1	0.058597	-0.03114	-0.028188	0.056841	-0.026046	-0.07891	-0.10911	-0.072508	-0.069617	0.014621	0.081217	-0.031898	0.063085	0.050938	0.03946	0.083436	0.102249	-0.10326	0.096009	-0.025095	-0.128114	-0.070367	-0.146118	-0.107052	-0.077809	-0.051678	-0.089266	-0.058324	0.066189	0.018995	0.01816	-0.024523	-0.081133	0.004729	-0.198218	-0.141446	-0.062918	-0.187326	-0.215925	-0.081526	-0.011769	-0.079253	-0.087954	-0.073913	-0.150948	-0.061204	-0.062861	-0.03018	0.079432
PUN1	-0.07147	-0.022364	-0.099021	-0.044764	-0.109306	-0.134312	-0.051813	-0.118278	0.097693	0.009876	0.081885	-0.015187	0.018823	0.075688	-0.03161	0.06603	0.148459	-0.022161	0.055157	0.031956	-0.115897	-0.043509	0.009735	-0.015658	-0.022873	-0.038123	-0.060081	-0.009829	0.096368	-0.010777	-0.009061	-0.090491	0.001496	0.022073	-0.03792	0.042365	0.001487	-0.091295	-0.122323	-0.005404	0.040978	-0.048016	-0.026872	-0.025872	-0.076519	-0.058473	-0.12063	-0.072477	0.038948
YGL114W	-0.150805	-0.114856	-0.146242	-0.112688	-0.096702	-0.118391	-0.055253	-0.114004	0.028724	0.127796	0.094438	-0.008472	0.024632	0.044925	-0.100807	-0.000431	0.062793	-0.132534	0.021646	-0.050523	-0.106498	0.03464	0.060794	-0.015096	-0.057477	-0.099247	-0.111247	-0.039718	0.112004	0.040302	0.093406	-0.008021	-0.205007	-0.066778	-0.104515	-0.010177	-0.048557	-0.133753	-0.128662	-0.106763	0.049828	-0.083776	-0.045504	-0.051131	-0.085317	-0.128565	-0.178564	-0.122469	-0.028039
YNR061C	-0.086694	-0.103201	-0.100137	-0.091301	-0.172985	-0.075654	-0.114783	-0.147099	-0.069605	0.001876	0.022086	-0.017679	-0.017183	-0.052817	-0.112486	-0.001929	-0.052001	-0.124325	-0.052354	-0.092188	-0.013828	0.013947	-0.000952	-0.12763	-0.003024	-0.117203	-0.072414	0.014685	0.10098	-0.020913	-0.011296	-0.0798	-0.058941	-0.051233	-0.090077	-0.059969	0.035705	-0.16262	-0.089699	-0.081875	0.013047	0.004329	0.023547	-0.038474	-0.08601	0.0182	-0.097492	-0.012575	-0.054692
MST27	-0.036498	0.022319	0.005167	0.08947	-0.125278	-0.051263	-0.060453	0.0561	-0.097808	-0.013659	0.032179	-0.076903	-0.034268	0.018675	-0.021499	-0.005968	-0.024308	-0.071018	-0.003099	0.041719	-0.003706	-0.023506	0.044733	-0.049326	0.028792	-0.033498	0.014222	-0.028664	0.029173	-0.015546	-0.044892	0.07659	0.012672	-0.003497	-0.006172	0.091243	0.00641	-0.044181	-0.038584	-0.003916	0.028635	-0.001772	-0.036928	0.002956	-0.00191	0.056539	-0.030831	-0.046204	0.011399
AQR1	-0.000709	-0.001958	0.078024	0.148449	-0.045366	0.079104	-0.074175	0.025966	-0.109487	0.03102	0.048755	-0.000686	-0.037306	-0.036863	-0.008387	0.087252	-0.008604	0.003791	0.11566	0.024764	0.044076	-0.000598	-0.011013	-0.02954	0.012005	-0.012225	0.02544	-0.016361	0.014644	0.053998	0.041856	0.070562	0.05046	0.065393	0.014632	0.047186	0.075009	0.014616	0.098372	-0.048805	0.033256	0.066539	-0.008593	-0.034189	-0.019722	-0.01363	0.019377	-0.057101	-0.070739
VBA2	-0.049166	0.01282	0.043403	-0.012747	-0.10349	-0.015294	0.008186	-0.019445	-0.064851	-0.043023	-0.046677	-0.010234	-0.021655	-0.069219	0.02765	0.014165	-0.021913	0.035408	-0.016846	0.093815	0.050164	0.070319	0.06169	0.029413	-0.065998	0.020253	0.025917	0.045863	-0.070273	0.036747	-0.099033	0.034912	0.064308	0.086765	-0.008198	-0.045729	0.068075	0.011833	0.013418	-0.085558	-0.001871	0.101314	0.113518	-0.065215	0.010442	-0.008412	-0.005817	-0.067757	-0.036323
PMT6	0.028416	-0.004786	0.049385	0.050131	-0.012434	-0.107254	-0.032124	-0.041777	-0.063351	-0.094576	-0.032487	0.037719	-0.075873	-0.043518	0.026369	-0.062024	-0.071819	0.006604	0.116995	-0.036955	0.081977	0.033141	0.046235	0.089864	-0.002356	-0.050978	-0.022848	0.067154	-0.060087	-0.029909	0.02152	-0.052773	0.065264	-0.067219	0.021498	-0.011916	0.032729	-0.051749	-0.054759	-0.092443	-0.044794	0.024155	0.039556	-0.01829	-0.017575	-0.090499	-0.013959	-0.131648	-0.007917
CPR8	-0.078891	0.062678	0.050126	-0.008444	0.018371	-0.092913	0.049392	-0.079936	0.06374	-0.010189	0.050086	-0.00874	0.014638	0.025766	0.084765	0.068492	0.068819	0.068868	0.094819	0.073113	0.050341	0.026837	0.094675	0.071372	0.092611	-0.049139	0.030714	-0.035631	0.007127	0.091494	0.066575	0.112805	0.079456	-0.042812	0.011192	-0.002776	0.041999	-0.025175	0.090801	-0.005107	0.060117	-0.009226	0.067894	0.061764	-0.00228	0.044969	-0.036999	-0.068234	-0.085711
CCH1	0.031427	0.001383	0.120972	0.080562	-0.068889	-0.083567	-0.035525	0.008188	0.060293	0.066562	0.044626	0.042231	0.016576	0.048668	0.051922	0.051187	0.138092	0.041222	0.117229	-0.007014	0.141475	0.133611	0.056452	0.117443	0.110161	0.017439	0.046635	0.050722	0.116087	0.032331	0.056247	0.026835	-0.011892	0.063597	0.379881	0.259063	0.146894	0.113696	0.15123	0.029876	0.009485	0.018467	0.044192	0.031383	0.06713	0.073465	0.08292	0.062705	-0.04115
CHS3	0.057826	-0.013109	0.12307	0.086589	-0.055096	-0.062544	0.016114	0.069233	0.117179	0.170643	0.058367	0.06826	0.002455	0.114899	0.125009	0.085346	0.179796	0.093044	0.091021	0.024997	0.112044	0.155838	0.039595	0.169409	0.115855	0.150839	0.027337	0.036935	0.132195	0.031779	0.110641	0.021171	-0.013974	0.098181	0.319578	0.273849	0.180945	0.107093	0.156219	0.004617	-0.015423	-0.06277	0.068623	0.012993	-0.000838	0.01955	0.049896	0.155332	-0.022636
CHS7	0.065394	-0.085096	0.104693	0.056723	-0.056042	-0.141229	-0.08661	-0.04874	0.118166	0.110815	0.09387	0.040581	-0.025453	0.083883	0.058691	0.06522	0.100302	0.026753	0.110172	0.019806	0.075522	0.114193	-0.02801	0.086299	0.068867	0.012995	0.084273	0.002771	0.075449	0.031238	0.073403	0.037219	-0.045733	0.046528	0.236905	0.188187	0.101947	0.028405	0.112971	-0.013494	0.022759	-0.058583	-0.023812	0.012116	-0.080302	-0.070564	0.074533	0.076456	-0.027419
ERG3	0.025996	0.09492	0.046288	0.05609	-0.064258	-0.054341	-0.061881	-0.009192	0.008663	0.032419	-0.002973	0.010617	-0.023213	0.11587	0.064187	0.069747	0.1226	0.078917	0.128704	0.067103	0.103051	0.110193	0.074167	0.092813	0.09791	0.021982	0.060254	0.048133	0.064481	0.003886	-0.015584	-0.016785	-0.085677	0.0266	0.167851	0.144933	0.14734	-0.003004	0.035912	-0.001854	0.011619	0.030369	0.030305	0.035862	0.053829	0.027043	0.133509	0.157907	0.076015
OST6	-0.079948	0.029495	0.023242	0.003579	-0.031	-0.007053	0.018054	-0.019958	0.091557	0.020462	0.00541	-0.023274	0.023313	0.010604	0.040902	0.003168	0.075296	-0.062348	0.020295	0.008406	-0.006149	0.002742	0.010683	0.004508	0.013742	0.021742	0.03342	0.006825	0.066509	0.001485	-0.081429	-0.038533	-0.031883	0.060629	0.241193	0.252001	0.149883	0.108993	0.016632	0.050598	0.095822	0.008977	0.066039	-0.044441	-0.043715	-0.04798	0.127707	-0.050146	0.14108
SPC2	-0.060024	-0.027438	-0.062928	-0.057354	-0.115122	-0.068564	-0.114344	-0.077781	0.042981	-0.041237	0.088349	-0.04474	-0.011893	0.001604	0.054725	0.060683	0.091215	-0.018826	0.123511	0.054001	0.000107	-0.001744	-0.061245	0.027232	0.015317	0.03362	0.017823	-0.001417	0.102739	0.078505	-0.00621	-0.033077	0.027183	0.071333	0.060647	0.179255	0.036083	-0.088526	-0.053144	0.072078	0.068224	-0.045407	0.026506	0.027824	-0.075611	-0.087986	0.052545	-0.074267	0.046278
GSC2	-0.001484	0.022194	0.048456	0.033996	-0.055827	-0.08861	-0.058803	0.007288	0.036636	0.060288	0.010001	0.105958	-0.032196	-0.03859	0.074249	0.010552	0.043742	-0.071145	0.038076	-0.069284	0.04397	0.101075	0.023169	0.041197	-0.036493	-0.107164	-0.054249	0.0152	0.068642	-0.040069	-0.001143	0.076982	0.002224	0.038415	0.195955	0.127479	0.155058	0.061554	0.047792	-0.027808	0.018743	0.028375	0.06762	0.029369	0.054508	0.062104	-0.039383	-0.150454	-0.099064
RCE1	-0.13988	-0.034527	0.098399	0.011508	-0.028042	-0.058908	-0.020088	-0.0237	0.113856	-0.00189	-0.01363	0.035658	-0.010586	0.074475	0.098751	0.073013	0.109189	0.022427	0.079017	0.037025	0.108427	-0.035015	0.042064	0.059012	0.049315	-0.071318	0.041868	0.119409	0.063641	0.044456	0.003331	0.196102	0.106948	0.095402	0.18211	0.210897	0.15693	0.078518	0.02254	0.009917	0.085766	0.121055	0.158505	0.046894	-0.03531	0.005415	0.042973	-0.0006	-0.00639
SUR7	-0.052295	-0.022405	0.023423	0.075118	-0.016595	-0.076792	-0.025622	-0.063822	0.048618	-0.019808	0.045431	-0.09622	-0.087352	0.019836	-0.051856	0.027434	0.066647	-0.099367	-0.020853	-0.001718	-0.035144	-0.002302	-0.082764	0.043121	0.082865	-0.047334	-0.053004	0.050994	0.022458	-0.027981	-0.023002	-0.032712	-0.016803	0.030764	-0.069906	0.119372	0.051984	-0.03642	-0.040048	0.010785	0.008576	-0.014606	0.003976	-0.131413	-0.030209	0.047247	-0.04778	-0.082404	0.020029
GAL2	-0.038442	0.061618	-0.01137	0.012045	-0.150997	-0.077847	-0.037076	0.006199	-0.085762	0.019352	-0.058602	0.041293	0.000166	0.048078	0.063776	0.091312	0.215135	0.053336	0.138944	0.052663	0.057804	0.048085	0.041558	0.119038	0.053825	0.097405	0.100833	0.080636	-0.028984	0.00018	-0.051553	0.03545	0.092839	0.088301	0.122792	0.096862	0.083425	-0.005115	0.014599	0.138927	0.005745	-0.001434	0.113142	-0.010868	0.053644	0.04666	-0.123099	-0.122136	-0.051736
YOR292C	-0.030019	0.001801	0.017873	-0.031185	-0.094559	-0.084165	-0.068119	-0.095547	-0.064107	-0.036437	-0.031946	0.034011	-0.015399	0.060161	0.013436	0.063731	0.073556	-0.067244	0.04681	-0.050192	0.100516	0.090573	0.047213	0.034652	0.002963	0.016452	0.047761	0.116155	0.057719	0.011794	-0.023819	0.05366	0.093348	0.06051	0.141305	0.074408	0.105547	0.027415	0.050917	0.019439	0.058353	0.064426	0.04193	0.011153	-0.030785	0.105248	-0.109675	-0.094423	-0.090124
VTC3	-0.045598	0.044566	-0.058213	0.085508	-0.066039	0.009186	0.024882	-0.01549	0.044297	0.012245	0.094211	-0.032651	-0.04834	0.001367	-0.013248	0.094475	0.085232	-0.015501	0.124614	0.077802	0.12387	0.068911	0.010093	0.009232	0.062603	0.043007	0.0143	0.10532	0.133843	0.055481	-0.012637	-0.021961	0.030732	0.006715	0.08747	0.126247	-0.01922	-0.047831	-0.040076	-0.057654	0.012373	-0.036399	0.019287	-0.010521	-0.010236	0.059476	-0.028529	-0.05261	-0.038511
YOR152C	0.07324	-0.000129	-0.003829	-0.00882	-0.062296	-0.063034	0.037451	-0.010048	-0.004474	0.007839	0.007512	0.026631	0.023824	0.050146	0.064243	0.058995	0.066686	0.040071	0.146094	0.05175	-0.043721	0.018817	0.111239	0.074862	-0.018039	0.015776	-0.032207	0.066637	0.028241	-0.084231	0.0003	0.03521	0.069206	0.059072	0.086268	0.088457	-0.0049	0.052843	0.018518	0.066765	0.010235	0.011807	0.022622	-0.053113	-0.019148	-0.010143	-0.076099	-0.088023	-0.061496
ERP2	0.027371	0.00051	0.0105	0.024129	-0.018752	-0.015908	-0.043508	-0.056183	-0.07321	-0.061591	0.03215	-0.011605	-0.132636	-0.067215	-0.034762	-0.090983	-0.067978	-0.060311	-0.020948	0.020142	-0.04076	-0.002848	-0.004362	-0.00865	-0.009574	-0.089451	-0.044395	-0.0614	-0.055743	-0.046194	-0.010518	-0.019301	-0.049564	-0.066682	-0.073515	0.011133	0.008644	-0.024505	0.011469	-0.139202	0.053586	-0.137579	-0.179438	-0.036415	-0.041058	0.00455	-0.048585	-0.161585	-0.026811
ASI3	-0.087457	-0.040388	-0.059979	0.012935	-0.128304	-0.074634	-0.048226	-0.154393	-0.023203	0.044829	0.050221	-0.048355	-0.076814	0.048874	0.010292	-0.024113	-0.034679	-0.097509	0.091787	-0.001769	0.030673	-0.004683	-0.030502	0.030633	0.019192	-0.097664	-0.098921	-0.072507	-0.070691	-0.115103	-0.145331	-0.057538	0.016836	-0.003591	0.016081	0.05273	0.026676	-0.023856	-0.026313	-0.092372	0.072659	-0.031517	-0.058886	-0.072152	0.043526	-0.005626	0.023002	-0.108194	-0.040374
PEX31	-0.149325	-0.11158	-0.022148	0.062623	-0.097255	-0.063167	-0.086013	-0.086271	-0.033284	0.032413	0.095247	-0.104801	-0.072289	0.039785	-0.078009	-0.034613	0.006591	-0.043454	0.08558	0.039382	-0.09577	-0.006876	-0.086452	-0.03375	-0.026023	-0.047893	-0.052403	-0.073763	-0.011729	-0.052819	-0.089665	0.063829	0.050764	0.063228	-0.031201	0.024866	0.008566	-0.048297	0.010524	-0.073091	0.009546	-0.079904	-0.083436	-0.058047	-0.090432	-0.024653	-0.044465	-0.241597	0.061103
YMR155W	0.015826	-0.031908	-0.031903	0.058292	-0.079422	-0.021261	0.001082	-0.060762	0.099208	0.152562	0.062954	-0.017671	-0.023942	0.036956	0.024269	-0.044064	-0.007625	-0.083295	0.096011	0.009392	-0.048483	-0.028991	-0.096391	-0.045315	0.007484	0.031241	-0.076093	-0.058088	0.120672	-0.008088	-0.065106	-0.032721	0.059254	0.07827	0.043861	0.169199	0.082192	0.008969	0.08384	-0.063826	-0.015879	-0.038141	-0.044573	-0.084349	-0.064336	-0.042727	-0.016286	-0.131098	-0.07019
TPO2	-0.009348	-0.087616	0.108133	0.162543	0.051482	0.084331	0.003584	-0.060291	0.08711	0.155129	0.145451	0.021999	-0.008691	-0.017899	0.061305	0.01709	0.031038	-0.004501	0.134451	-0.064551	0.072197	0.018912	-0.053694	0.032749	0.086233	0.083001	0.041651	-0.012348	0.099725	0.016862	0.021475	-0.047038	0.04448	0.052265	0.204184	0.208919	0.11778	0.12505	0.147281	0.040305	0.037261	-0.057739	-0.061263	-0.045642	-0.086338	-0.059339	0.026652	-0.03365	-0.01407
ZRG17	0.007858	0.009401	0.01792	0.106042	0.046719	-0.089629	-0.039546	-0.124892	-0.001529	-0.037394	0.062462	0.013425	-0.008331	-0.067925	0.033601	0.031634	-0.050807	0.000243	0.007993	0.004859	-0.018521	-0.085643	-0.074977	-0.032448	0.04363	-0.063346	0.054153	0.021265	-0.019322	-0.012444	0.030538	-0.000479	0.096433	-0.095776	-0.020987	-0.053083	-0.001209	-0.059616	0.020523	-0.089456	-0.028695	-0.058867	-0.052672	0.024829	-0.034451	0.06534	0.035463	-0.110762	0.002779
TVP18	-0.01962	0.080161	-0.014011	0.111342	-0.040748	-0.007298	-0.006294	-0.106477	-0.013372	0.01152	0.015543	-0.046104	-0.026345	0.049413	0.05198	0.082115	0.103706	0.0249	0.128966	0.02308	-0.006694	-0.008784	-0.056406	0.11675	0.120625	0.019595	0.081204	0.001376	0.019809	0.04478	-0.094061	-0.0667	0.004947	0.055919	0.09924	0.045401	0.094474	0.001178	-0.013751	-0.018888	0.023503	-0.004664	0.03891	0.029763	0.126916	0.025888	0.112307	-0.044839	-0.019785
CCC1	-0.059392	-0.084098	-0.083515	0.031133	-0.162602	-0.130563	-0.062236	-0.086567	-0.052527	-0.069703	0.053236	-0.036616	-0.056229	-0.106125	0.107772	-0.063384	0.017416	-0.089559	-0.040092	-0.019877	-0.103601	0.047238	-0.024768	-0.013682	-0.06095	-0.044796	-0.121777	-0.129048	0.020864	-0.044693	-0.132106	-0.031019	-0.136706	-0.060983	-0.064036	0.069361	-0.072775	-0.098958	-0.040005	-0.057977	-0.068266	-0.136702	-0.058763	-0.088173	-0.149886	-0.01315	-0.039459	-0.063199	-0.037686
EMP70	-0.012858	-0.106659	0.029572	-0.037741	-0.25867	-0.151787	-0.032087	-0.103392	-0.066025	0.024553	-0.013173	-0.064587	-0.125602	-0.057371	-0.037285	0.069109	0.093897	0.054863	0.02987	-0.064368	0.040915	0.078393	0.030386	0.030988	0.096793	-0.061039	-0.042194	-0.046504	-0.003748	0.00137	-0.104696	0.003881	-0.062549	-0.036296	0.088624	0.017633	0.008753	-0.063658	0.013584	0.002957	-0.035068	-0.062049	-0.023864	0.052302	-0.016817	0.036937	-0.103302	-0.0016	-0.07966
ECM3	0.031648	-0.019614	-0.065865	0.076571	-0.165611	-0.12098	-0.131468	-0.099059	-0.091855	-0.018147	-0.016748	-0.031112	-0.054508	-0.059507	-0.057306	0.023642	0.072995	-0.022825	-0.017558	-0.107462	-0.050398	-0.052327	-0.084387	-0.026109	0.029455	0.02484	-0.076591	0.075484	0.099123	0.037173	0.080146	-0.048974	0.016702	-0.032561	0.052742	0.059428	-0.092759	-0.128858	0.000566	-0.030965	0.02164	-0.02239	-0.070647	-0.113316	-0.025264	-0.01693	-0.139936	-0.136919	-0.068243
RAX1	-0.04277	-0.04885	0.013672	0.077692	-0.13905	-0.13069	-0.130753	-0.121096	-0.134127	0.048809	-0.029262	-0.057358	-0.120693	-0.133662	-0.071896	-0.071637	-0.054749	-0.11221	-0.065237	-0.033441	0.031386	-0.043481	-0.037575	-0.096761	0.07758	-0.087678	-0.09794	-0.023143	-0.086962	-0.03521	-0.098134	-0.019459	-0.027437	-0.015807	0.023932	0.046779	0.016377	-0.080126	0.005743	-0.049013	0.008281	-0.00113	-0.089982	-0.0985	-0.010869	0.047518	-0.041117	-0.087175	-0.106341
YML131W	0.015061	-0.06046	-0.014919	0.081758	-0.140212	-0.014231	0.022395	-0.052637	-0.083602	0.009993	-0.066705	0.007363	-0.063846	-0.083883	-0.054896	0.018128	0.063909	0.066686	0.06501	-0.021775	-0.069747	-0.103576	-0.018401	0.013319	-0.002384	-0.019146	-0.081516	0.033479	-0.001902	-0.004975	-0.066542	-0.117827	0.136277	0.050735	-0.018934	0.093834	0.022712	-0.038189	-0.001813	-0.007306	-0.095773	-0.083712	0.003604	-0.148729	-0.083819	0.068627	-0.101716	-0.101673	-0.032915
SLY41	-0.009083	-0.06371	-0.014771	-0.089632	-0.10923	-0.010711	-0.002655	-0.062892	0.053986	-0.067318	-0.107452	-0.032461	0.007107	-0.047031	-0.049685	-0.041323	0.014454	-0.066718	0.02562	-0.034314	-0.076541	-0.003416	0.028129	-0.088185	-0.080621	-0.003471	-0.033679	-0.021243	0.025	-0.017401	0.065584	-0.047596	0.033416	-0.089651	-0.005606	0.012731	-0.077459	-0.033001	-0.012841	0.038143	-0.047943	-0.104027	-0.152081	-0.095862	-0.084136	-0.037304	-0.119303	-0.01898	-0.081222
YET2	-0.03024	-0.10474	0.021003	0.030947	-0.137087	-0.063981	-0.058276	-0.07501	-0.082849	-0.049301	0.013824	-0.105073	-0.014989	0.017827	-0.054312	-0.003842	-0.087789	-0.024201	-0.02249	-0.048679	-0.056749	-0.056399	-0.030979	-0.04789	0.024529	-0.055349	-0.004752	-0.019917	-0.012545	0.018543	-0.00443	0.037929	-0.072418	-0.046264	-0.062051	0.02329	-0.023722	0.002041	-0.059424	-0.021887	0.006765	-0.074695	-0.042156	-0.028333	-0.055328	0.025175	-0.073239	-0.109842	-0.023885
SMP3	-0.031179	0.015837	0.003642	-0.015517	-0.115728	-0.094177	-0.030299	0.069799	-0.084485	0.02846	0.000343	-0.009052	0.029342	-0.003115	0.030805	0.026117	0.061963	-0.017845	0.052765	-0.051266	-0.092829	0.002457	-0.023326	-0.05453	-0.016963	0.005877	-0.087255	-0.018856	0.021431	-0.035799	-0.063355	0.037811	0.009489	-0.035657	0.048212	0.138675	-0.071927	-0.071949	-0.002095	0.008822	0.052573	-0.062698	0.026613	-0.084497	-0.136765	-0.017198	0.035347	0.059665	0.035973
YBL059W	-0.077094	-0.067263	-0.017876	0.078957	-0.09026	-0.059151	-0.042608	-0.019538	0.017922	0.039263	-0.000605	-0.07039	-0.082554	-0.085397	-0.071977	-0.020935	0.043416	-0.115857	0.029591	-0.048671	-0.043041	-0.077219	0.005061	0.012217	-0.000732	0.036508	-0.001834	-0.070088	0.098828	0.081685	-0.008232	0.037355	-0.008559	-0.013601	0.105746	0.067141	0.020094	0.005851	0.068635	-0.021505	-0.136997	-0.17767	-0.026503	-0.01912	-0.027114	0.02213	-0.08713	0.016265	-0.02421
YPQ1	-0.021465	-0.074545	0.000201	0.087341	-0.042304	-0.016982	-0.045462	0.015769	0.009599	0.082108	0.009666	-0.01519	0.020395	-0.006052	-0.003357	-0.021573	-0.021181	0.006696	0.055392	-0.002575	-0.089541	-0.073835	0.00142	-0.032716	0.024116	-0.017663	0.107498	-0.013266	0.087286	-0.00067	0.009524	-0.003037	0.021216	0.00112	0.007595	0.093623	0.055965	-0.001909	0.068822	0.036615	-0.015474	-0.0094	0.000868	-0.051137	0.030687	-0.03093	-0.083014	-0.052994	-0.10966
HUT1	0.02152	-0.001754	-0.012357	-0.02366	-0.05106	0.03482	-0.046119	-0.049866	0.010383	-0.021888	0.020139	-0.058917	0.009375	0.001323	-0.067091	-0.018732	-0.012243	-0.02794	0.066747	0.080492	0.037193	-0.038132	-0.063144	-0.099004	-0.03971	0.064679	-0.064113	-0.107958	-0.024409	-0.017231	-0.011803	-0.076568	-0.017919	-0.053121	-0.043929	0.119501	0.03527	-0.04098	0.04191	-0.005443	-0.005354	-0.120812	-0.035223	-0.031596	0.020657	0.004247	0.099512	0.056476	0.090683
YPL041C	0.038297	0.043779	0.006954	0.011576	-0.095427	-0.043859	-0.097374	0.019425	-0.070155	-0.042182	-0.043333	-0.064271	-0.021891	0.049208	-0.099318	0.041566	-0.005698	-0.07015	0.016557	0.025774	0.045193	0.014085	-0.009925	0.054482	0.049241	-0.076645	-0.040988	-0.053266	-0.130248	0.008838	0.080718	0.016064	-0.059831	0.045412	-0.001494	0.055737	0.115822	0.055825	0.121714	-0.078184	0.058907	-0.003508	0.003309	0.085087	0.273721	0.014234	0.028161	-0.029725	0.011151
YJL028W	0.060297	0.072923	0.02769	0.096374	-0.047064	0.011066	-0.047394	-0.053695	-0.016209	0.136028	-0.013743	-0.053213	0.048409	0.027658	0.009651	0.004681	0.138234	-0.074159	0.085152	0.060294	-0.054191	0.07125	-0.076059	0.003026	0.041207	0.00608	0.086738	0.014845	0.067524	-0.037537	-0.065068	-0.051584	-0.006408	0.00816	0.026679	0.018252	0.050602	0.009854	0.032106	0.039226	0.088886	-0.011897	-0.039913	0.00451	0.115186	0.058571	0.013443	0.013873	0.037631
SEC59	-0.078552	0.116564	-0.024547	0.070645	-0.029109	0.013034	0.024644	-0.036594	0.027957	-0.079417	0.003158	0.022564	-0.013735	-0.00895	0.025903	0.176441	0.122736	0.101283	-0.000917	0.024329	0.012642	-0.026456	0.012901	0.023755	0.082185	-0.054011	0.035214	0.084992	0.018539	-0.013887	-0.10492	0.00042	0.017743	-0.013425	0.043728	0.112409	0.045389	0.059514	0.075918	0.037309	0.075348	0.080622	0.036909	-0.042658	0.044717	0.041668	-0.002739	-0.085167	-0.036222
YOR097C	0.09174	-0.000339	0.035669	0.074686	-0.051329	-0.099278	0.019916	-0.057342	-0.036981	-0.034486	0.045884	-0.009108	0.054067	0.037102	-0.047298	0.085287	-0.00407	-0.000121	-0.044415	-0.076218	0.046789	-0.041225	0.067467	0.000571	-0.00428	0.061371	0.047672	0.090504	0.145927	0.073907	0.024023	0.01893	-0.025603	0.029536	0.075392	0.105328	0.029949	-0.025703	0.047867	0.041887	0.076824	0.059575	-0.011281	0.011609	0.003194	0.038032	-0.033545	-0.033878	-0.061662
YPL257W	0.061467	0.006226	0.006292	0.025657	0.001937	0.055235	0.051151	0.071731	0.004737	0.117278	0.008391	-0.001694	0.026613	0.127204	0.056154	0.056453	0.046609	-0.099153	0.072597	0.077254	0.092738	0.090072	0.183956	0.08407	0.037614	0.012953	0.005731	-0.010407	0.088657	0.00931	0.100419	0.074658	0.085921	0.048774	0.094141	0.055418	0.14118	0.091441	0.051784	0.023931	-0.002963	-0.012484	-0.012709	-0.084388	-0.012722	0.045427	-0.093166	-0.015894	-0.034227
ENB1	0.063801	-0.017203	-0.015261	0.030766	-0.072986	-0.039432	-0.059751	-0.121413	-0.059977	-0.05243	0.017373	-0.064167	0.003592	-0.044796	-0.050025	-0.002239	0.012832	-0.063337	0.100613	0.025917	0.034868	0.123311	0.037931	-0.042587	-0.01046	0.022253	-0.122849	-0.004512	0.032236	0.019048	0.045812	0.072963	-0.0555	-0.061786	-0.032224	0.025589	0.031575	-0.077968	-0.069379	-0.0428	0.027594	0.019148	-0.03829	-0.033104	0.015442	-0.066941	-0.022818	0.003306	0.077967
SNG1	0.027216	-0.084204	-0.01348	-0.055917	-0.018775	-0.031082	-0.093555	-0.178386	-0.082199	0.04215	0.081981	-0.05623	-0.00198	0.001148	-0.030883	0.079628	0.021402	-0.009297	0.129169	0.072109	-0.008323	0.062884	0.056924	0.018921	-0.019259	-0.016798	0.003847	0.000293	0.006823	-0.032302	-0.011727	-0.011941	-0.080906	-0.018528	-0.205668	-0.066957	-0.000967	-0.12179	-0.157121	-0.001465	-0.000835	-0.043325	-0.035706	-0.027834	0.022247	-0.02163	-0.087627	-0.09529	-0.028227
ASI1	0.042339	0.052397	-0.006582	-0.063417	-0.047908	0.050121	-0.005484	-0.076599	-0.060935	-0.039473	0.072448	0.008335	-0.091607	0.003651	-0.021603	0.042105	-0.030535	-0.025062	0.07088	0.040664	-0.003793	0.088869	0.049671	0.033647	0.03175	0.011941	-0.080501	-0.080926	-0.049471	-0.012781	0.005968	-0.093454	0.062249	-0.029018	-0.140851	-0.140992	-0.081132	-0.203708	-0.107165	-0.049747	0.012176	0.008065	-0.052601	-0.04037	0.010506	0.046383	-0.00877	-0.05479	-0.003469
YNL046W	-0.086809	0.056006	0.009513	-0.050014	-0.070604	-0.034688	0.006059	-0.043699	0.025649	0.013076	0.087326	-0.00297	-0.002014	0.051888	0.060914	0.088071	0.124658	-0.045878	0.142623	0.008044	-0.033055	0.017694	0.021975	-0.051963	0.005628	-0.054702	-0.043466	0.060827	0.071196	0.073047	0.000335	-0.058894	-0.000993	0.044473	-0.018541	-0.066693	-0.030522	-0.150615	-0.113106	-0.075176	0.094255	0.003167	-0.067699	-0.084247	-0.031417	-0.075262	-0.027529	-0.120265	-0.062759
AVT4	0.047442	0.08577	0.022911	0.121265	-0.002162	0.023383	0.061199	-0.019706	0.08579	0.07606	0.081186	0.07186	0.060098	0.087846	0.04889	0.085852	-0.028114	0.035479	0.058495	0.03968	-0.00063	-0.018757	-0.074169	-0.090736	0.038924	0.044699	-0.015182	0.043994	0.107531	0.050256	-0.02321	0.008963	0.043104	0.021378	-0.067814	-0.04273	-0.019696	-0.066807	0.008428	0.000744	0.06174	0.033223	-0.095396	-0.062121	-0.134459	-0.127419	0.058876	-0.056711	0.068176
YNL115C	0.026052	-0.012119	-0.040252	0.016986	-0.017937	-0.037481	-0.010695	-0.048731	0.073979	0.02086	-0.006393	-0.079327	-0.046567	0.067464	0.055235	-0.020815	0.040628	-0.051557	0.057551	0.044005	-0.003456	0.017377	-0.054059	0.034044	-0.02728	0.055367	-0.049266	-0.007669	0.043855	0.008675	-0.029302	-0.079814	-0.028005	-0.050474	-0.107112	0.000865	0.060216	-0.052046	-0.003151	-0.040615	0.069995	-0.034618	-0.086363	-0.063792	-0.058123	-0.129308	-0.013809	-0.103113	-0.012011
ERF2	-0.005334	-0.023521	-0.009229	0.090717	-0.124971	-0.056322	-0.087707	-0.061358	-0.021192	0.050504	0.139964	-0.023412	-0.032132	0.021074	-0.033955	0.034125	0.062537	-0.064188	0.139905	0.073645	-0.02933	0.01743	-0.048161	-0.045298	0.02357	-0.019006	0.007432	-0.079536	0.045707	0.061711	-0.012223	0.073209	0.065783	-0.034266	-0.045889	-0.02922	-0.078951	-0.076376	-0.037311	-0.075073	0.065394	-0.014166	-0.111875	-0.03972	-0.025713	-0.028206	-0.027305	-0.219213	-0.005897
YLR311C	-0.016102	0.086966	0.024445	0.094242	-0.057305	-0.005429	0.009939	0.04673	-0.00993	-0.041546	-0.007303	-0.054503	-0.040559	0.012526	0.014397	0.001236	0.003103	-0.115002	0.017001	-0.013436	0.055723	0.082211	0.008438	-0.068295	0.008234	0.02997	0.015153	-0.040965	0.066795	0.044529	0.040358	0.042165	0.045323	0.041864	0.008714	0.110291	0.019954	0.049639	0.112254	0.007777	0.022109	-0.062345	-0.070556	-0.122084	-0.057676	0.029385	-0.056519	-0.057797	-0.012942
YLR326W	-0.000372	0.165387	0.080293	0.111183	-0.020588	-0.010806	0.060049	-0.04931	0.098011	0.038283	0.053735	-0.049232	-0.027279	-0.009246	0.021883	0.111298	0.068877	0.046287	0.029069	0.088386	0.020333	-0.013956	-0.021291	0.015576	0.039882	-0.003401	0.055975	0.039319	0.064971	0.035247	-0.035563	0.015318	0.132931	-0.003378	-0.012961	0.054264	0.106927	0.078902	0.142226	-0.063767	0.111462	0.107449	0.066833	-0.020964	0.01308	0.029285	0.051814	-0.140239	-0.001857
YLR152C	0.013177	-0.012071	-0.043502	-0.029867	-0.003952	0.050551	-0.065583	-0.095937	0.088405	-0.006192	-0.0433	0.048252	0.061438	-0.02274	0.0009	-0.039795	-0.006982	0.02625	0.080462	0.042858	0.002301	0.012523	0.016678	-0.021389	-0.092248	-0.108902	-0.019419	0.040591	-0.019675	-0.052685	-0.042974	0.009288	-0.025662	-0.017526	-0.103428	-0.013163	-0.004082	0.068566	-0.078205	-0.134633	0.091809	0.060447	-0.079311	-0.037595	0.080215	-0.017132	-0.068645	-0.178055	-0.044932
YOL163W	0.014463	-0.083168	-0.145832	-0.050851	0.011049	0.029861	-0.063107	-0.05041	0.117864	-0.038743	-0.060687	0.045648	0.017514	0.007413	0.000437	-0.066615	-0.007434	-0.076238	0.209748	0.010806	0.008579	0.158018	0.059735	-0.001138	-0.191278	-0.035131	-0.16436	-0.07062	0.041097	-0.067403	0.014064	0.105433	-0.010843	-0.004671	-0.18861	-0.00716	-0.005538	-0.035682	-0.073735	-0.056776	0.058636	-0.032569	-0.077923	-0.091933	-0.087053	-0.056051	-0.105047	-0.1571	-0.028274
YML018C	-0.02839	0.058391	-0.003704	-0.034233	0.002071	0.016346	0.020883	-0.132013	0.119496	-0.032517	-0.032508	-0.01397	0.026652	-0.031866	0.052162	-0.076844	-0.073631	-0.061911	0.035329	-0.032458	-0.147868	-0.022289	-0.09225	-0.044934	-0.046304	0.000313	0.018439	0.060001	0.122096	-0.032511	0.007937	-0.127442	-0.032518	0.013467	0.058839	0.08672	-0.003606	-0.022505	-0.053087	0.084726	0.04776	-0.036162	-0.024419	-0.080924	-0.098276	-0.009362	-0.018721	-0.056543	0.061061
YNR048W	0.033031	0.078937	-0.022542	-0.047503	0.020897	0.087702	0.066234	0.004859	0.130368	0.069777	0.041195	0.088967	0.017212	0.010628	0.099254	0.024826	0.047127	0.069952	0.146112	0.076811	0.028715	0.053965	-0.041915	0.085473	0.024001	0.052001	0.143181	0.064901	0.038862	-0.0688	0.02966	-0.017004	-0.030374	0.072972	-0.023849	-0.030422	0.029924	0.014859	-0.037304	0.058338	0.106206	-0.028144	0.020481	0.069974	-0.019905	0.013225	-0.04703	-0.027651	0.001852
GAP1	-0.014339	0.017455	0.070541	0.013712	-0.038122	-0.036292	-0.013552	-0.048486	-0.067929	-0.022793	0.071232	-0.011338	0.07762	0.040839	-0.039602	0.037984	-0.01888	0.026451	0.007184	0.008262	-0.005955	-0.017114	-0.012797	0.057673	-0.043144	-0.131889	-0.037292	-0.038617	0.063571	0.070915	-0.005355	0.01878	-0.113773	0.12438	-0.099947	-0.110678	-0.013252	-0.09876	-0.131068	-0.046466	0.041327	-0.004981	0.064845	0.066556	-0.022677	-0.030615	0.009286	-0.079811	0.065361
YLL053C	-0.154872	-0.002867	0.032225	-0.010538	0.056407	-0.018336	0.026987	0.074674	-0.049567	0.050549	0.053361	-0.038842	-0.062963	-0.03646	-0.068673	0.050626	0.001702	0.005471	-0.007293	0.037412	0.03322	-0.073802	-0.0352	0.124762	-0.031351	-0.069152	-0.057144	-0.001415	-0.133573	0.007602	-0.032052	0.038108	0.134537	0.121526	0.031755	-0.02546	0.074803	0.037024	-0.038629	-0.04127	0.00382	0.095613	0.213192	0.048085	0.151035	0.045864	0.053143	-0.147057	0.06011
TDA5	-0.074223	0.013228	-0.022461	-0.012992	-0.064008	-0.038801	0.002289	-0.026957	-0.088372	-0.019497	-0.070689	-0.01683	-0.003907	-0.006378	-0.007488	0.047339	0.138599	-0.034752	-0.024212	-0.047309	-0.034098	0.05331	-0.008188	0.047352	0.035074	-0.029918	0.037268	0.000524	0.049589	-0.008961	-0.023817	-0.003678	0.0536	0.063645	0.04258	-0.077906	0.003526	0.013618	0.034633	0.06938	0.000364	-0.058849	0.013068	0.021198	-0.052805	-0.059447	0.01631	-0.012303	0.11609
LDS2	0.049045	0.010135	-0.05561	0.089686	0.021268	0.030765	0.011821	-0.062746	-0.072406	-0.028454	-0.027624	-0.053418	0.124558	0.023268	0.002282	-0.006683	-0.077192	0.076568	0.015966	0.062229	-0.089148	-0.077869	-0.092088	-0.012065	-0.012636	0.021523	0.032653	0.032575	0.036798	0.02554	0.011043	0.034284	-0.000673	-0.024804	-0.061844	-0.056282	-0.051954	-0.003077	-0.033491	-0.017964	-0.082835	0.005786	-0.004474	-0.00509	-0.048085	-0.103287	0.028391	-0.024448	0.051302
RRT8	-0.022564	0.026847	-0.075777	0.055347	0.018444	-0.030427	-0.018673	-0.093646	0.091254	-0.015116	-0.021513	-0.009895	0.113696	0.079922	-0.012941	0.084212	0.002186	0.064341	0.110615	0.041613	-0.089297	-0.10989	-0.110821	0.005186	-0.030612	-0.022137	0.032432	-0.011534	0.163651	0.069964	-0.005404	-0.014732	0.050069	0.123799	-0.071443	-0.087099	0.001453	-0.070599	-0.075596	-0.061074	-0.019196	0.061904	-0.003676	0.048202	-0.01266	-0.057201	0.003761	-0.099848	0.034318
YOL079W	-0.003105	0.034616	0.004919	0.051124	-0.028857	-0.010962	0.029678	0.09504	0.037213	-0.059342	0.056132	-0.003283	0.110371	0.108829	0.029811	0.126171	-0.014726	0.001115	0.04271	-0.030087	0.083469	0.065493	0.02066	0.078475	0.108842	0.089559	0.269638	0.089117	0.100991	0.134917	0.137552	0.069357	-0.029498	0.041144	0.067517	0.111014	-0.066783	-0.001568	-0.005023	0.036928	0.022901	-0.012149	0.01754	0.115364	-0.014418	0.074566	0.005955	0.022325	-0.009741
FLR1	-0.04905	-0.138337	-0.159099	-0.092761	-0.117178	-0.108116	0.012329	-0.020035	-0.099071	-0.037854	-0.027698	-0.058997	-0.075205	-0.12014	-0.089671	-0.030055	-0.048397	-0.022738	-0.062328	-0.108886	-0.089313	-0.143392	0.000103	-0.053327	-0.112778	-0.057439	0.001332	-0.084519	0.02556	-0.068449	-0.041444	-0.042903	-0.031587	-0.101753	-0.068929	0.008499	0.019996	0.011379	-0.009075	-0.058812	-0.051301	-0.074569	0.024973	-0.015738	-0.045145	0.064504	-0.030371	0.032823	-0.020505
ATM1	0.0451	0.080828	0.063463	0.006299	-0.025811	-0.015791	0.049213	-0.040273	0.192265	0.113768	0.045934	0.013298	0.000897	-0.015011	0.058645	0.038699	0.038247	0.096336	0.055512	0.00041	0.029575	0.090635	0.094251	0.039479	0.128034	0.014986	0.033263	0.008977	0.091875	-0.024737	0.0178	0.073174	-0.105066	-0.001135	0.095255	0.239906	0.065103	0.119363	0.091367	0.088864	0.083441	0.000824	-0.072016	0.034493	0.046635	0.068723	-0.037572	-0.046943	-0.030459
FKS3	0.015832	0.007902	0.013725	0.037671	-0.003542	0.052685	-0.007176	-0.061546	0.206547	0.133737	0.042579	0.026294	0.024434	-0.107677	0.037337	-0.041714	0.049672	0.037518	0.050171	-0.064579	-0.020939	0.082498	0.052953	-0.118228	0.008967	-0.060608	-0.102822	-0.009549	0.013348	-0.07974	-0.114154	-0.021014	-0.083386	-0.093579	0.021583	0.225433	0.089492	0.069159	0.066307	-0.028745	0.065609	-0.03336	-0.058852	0.001768	0.003536	0.000144	0.047619	-0.007893	-0.023821
PHO84	-0.004891	-0.003478	0.005158	-0.014383	0.01702	-0.098351	-0.023414	0.032347	0.115962	0.042773	0.103872	-0.001141	-0.05622	-0.037903	0.023627	-0.037322	0.033585	-0.031353	0.016866	0.012113	0.002935	-0.001247	0.014147	0.04382	0.097997	0.049506	0.084488	0.070001	-0.064537	-0.070103	-0.060225	-0.042718	0.037307	0.101041	0.09078	0.085229	0.022921	0.043268	0.144253	0.027239	0.005928	0.034452	-0.030036	-0.032954	-0.007038	0.018223	0.031059	0.034713	-0.109897
DAL4	0.067802	0.011743	-0.006723	0.144484	0.040191	0.106655	0.033447	0.00292	-0.049102	0.098188	0.077017	-0.0217	0.007909	-0.096173	-0.055035	-0.031609	-0.083838	-0.118532	-0.046184	-0.006722	-0.026675	-0.039134	0.008526	-0.078419	0.071408	-0.011654	-0.105434	-0.079651	-0.030206	0.027542	-0.068452	-0.035286	0.08107	-0.003053	-0.020213	0.052037	0.134984	0.048562	0.148215	-0.034561	-0.037027	0.040033	-0.021289	-0.138204	-0.075917	0.072529	0.004689	-0.025955	0.061434
YLR050C	0.065911	0.053798	0.028537	0.158071	0.031201	0.013844	0.054078	0.055024	0.118065	0.079147	-0.002769	-0.009416	-0.039047	-0.106757	0.108718	-0.046324	-0.03799	-0.099514	0.128709	-0.006928	0.103835	0.004171	0.110863	0.015343	-0.024139	0.008711	-0.044268	-0.04921	0.006087	-0.010868	-0.109597	0.001965	0.093286	0.020361	0.026652	0.08484	0.12176	0.115091	0.119332	0.015628	0.004613	-0.010486	0.007383	-0.196392	-0.082053	-0.077256	0.069384	-0.050872	0.04188
YMR187C	0.059297	-0.037917	-0.057166	0.040543	-0.006764	0.025978	-0.011645	-0.023129	-0.062695	0.06067	-0.052333	-0.027887	0.011498	-0.026002	-0.028709	-0.040665	-0.034234	-0.024842	0.054963	-0.036704	0.011527	-0.03943	0.062657	-0.023771	-0.058106	0.018837	-0.023315	-0.016881	0.00469	0.011156	-0.058017	-0.045073	0.016466	-0.037595	-0.026091	0.09525	0.092375	0.037074	0.010366	0.01793	0.010933	0.122864	0.017483	-0.076663	0.015863	0.028546	-0.030025	-0.113122	-0.05295
PCA1	-0.057395	0.058794	0.034546	0.073226	-0.033446	-0.019122	-0.010057	-0.033021	-0.11188	-0.023671	-0.060265	-0.102092	-0.053144	-0.025681	-0.028335	-0.124209	-0.03729	-0.048072	-0.007369	0.03846	0.061062	-0.002586	-0.011502	-0.085456	0.03818	-0.029022	-0.117599	0.000818	-0.018199	0.040546	0.009677	0.100087	0.078462	0.009577	0.11989	0.014138	0.087611	-0.006243	0.122098	-0.053489	-0.020641	-0.03456	-0.042936	-0.090402	0.067427	0.033247	-0.005003	-0.03051	0.037769
CSC1	0.049009	0.038077	0.041379	0.02183	-0.066126	-0.016434	-0.049781	-0.080805	-0.033816	0.00667	0.069392	-0.020159	-0.00538	-0.079867	0.025839	0.003286	-0.099839	-0.003402	-0.082978	-0.082131	-0.071245	0.015941	0.060339	-0.000175	0.010243	-0.024619	-0.093278	0.017765	-0.015774	0.07867	-0.056686	0.055551	-0.02422	-0.07272	-0.03533	0.011584	-0.048578	-0.046709	-0.004316	-0.053187	0.038929	-0.012483	-0.071099	-0.044759	-0.07524	0.036508	-0.105404	-0.018076	-0.07534
FLD1	-0.070758	-0.006881	-0.043051	-0.028063	-0.017929	-0.092676	0.007487	-0.033082	0.067404	-0.010743	0.046357	-0.00748	-0.063455	-0.124714	-0.011681	-0.125655	-0.094581	-0.053844	-0.027554	-0.078894	-0.177701	-0.053171	-0.055354	-0.132206	-0.041102	0.005613	-0.098739	-0.00188	0.060044	-0.037015	-0.014534	0.022187	0.038618	0.02991	-0.056545	0.129577	-0.035521	-0.046632	-0.010789	-0.057928	-0.028851	-0.045342	-0.083522	-0.137378	-0.147909	0.021874	-0.080349	0.013814	-0.084652
YMR034C	-0.037218	-0.029045	0.009247	0.050597	-0.03745	-0.132152	-0.061422	-0.022415	0.037364	-0.023273	-0.012776	-0.063104	-0.040559	-0.073517	-0.063434	-0.084988	-0.158122	-0.149495	-0.036055	-0.080841	0.040745	-0.046164	0.019296	-0.048574	0.042115	-0.012936	-0.015741	-0.042044	0.006382	-0.092847	-0.021892	-0.141795	0.033914	-0.019338	-0.008942	0.123505	-0.017899	-0.030237	-0.011464	0.009702	0.033379	-0.006657	-0.062141	-0.071287	-0.014257	0.108591	-0.031929	-0.015303	-0.081641
YVC1	0.038885	-0.035619	-0.002305	-0.058503	-0.010747	-0.110818	-0.06776	-0.055456	-0.125772	-0.073529	-0.006875	-0.024622	-0.008342	-0.085342	-0.00224	0.011208	-0.040312	-0.070208	0.108721	-0.034886	-0.019329	0.065684	0.084213	0.002289	0.035668	0.020985	-0.005013	0.007344	0.001802	-0.030015	-0.011633	0.019822	0.058709	-0.068694	-0.012408	0.043623	-0.111929	-0.042421	-0.123188	-0.022262	-0.017911	-0.010463	-0.10066	-0.114782	0.041769	-0.014015	-0.074705	0.070114	-0.059789
ZRC1	0.045373	0.024703	0.042197	0.148035	-0.072719	-0.004781	0.118475	-0.0625	-0.046076	-0.026855	-0.050323	-0.140691	-0.026252	-0.099293	0.022873	-0.097269	-0.006962	-0.093539	-0.005224	-0.036582	-0.041221	-0.045327	0.036564	-0.078642	0.024027	-0.021693	-0.08311	0.04208	0.024729	-0.021068	-0.052325	0.016278	0.09489	0.005923	0.025699	0.064141	0.010005	-0.002808	0.039037	-0.090556	0.080616	0.035284	-0.014146	-0.10371	0.018464	0.066492	-0.029807	-0.056037	-0.068817
MNR2	0.020903	0.012499	0.134478	0.065525	0.091704	-0.160021	0.005345	-0.041459	0.019662	0.021241	-0.041751	0.103206	-0.061489	-0.098195	0.061982	-0.08237	-0.037205	-0.023791	-0.023079	-0.079471	-0.071106	-0.043216	-0.003264	0.029254	-0.051803	-0.010057	0.009954	-0.000147	-0.037011	0.008908	-0.045743	-0.031628	0.046274	-0.044573	0.054554	0.005259	0.089535	0.181785	0.204726	0.00633	-0.08167	-0.067887	-0.026332	-0.107944	-0.050769	-0.080798	-0.051347	-0.062675	0.09685
YGR149W	-0.133141	-0.072436	-0.029539	-0.083919	-0.026988	-0.003922	-0.043075	-0.089602	-0.014979	0.029321	-0.046624	-0.034238	-0.07334	-0.031193	-0.02897	-0.152402	-0.137175	-0.085937	-0.01238	-0.081377	-0.108961	-0.079274	0.011125	-0.110168	-0.064755	-0.060019	-0.016762	-0.049545	-0.048551	-0.002029	-0.044828	0.016721	0.023714	-0.003027	0.005708	0.035818	0.09409	0.017032	0.003464	0.015831	-0.049145	-0.019065	-0.069187	-0.096529	0.009289	-0.042662	-0.051514	-0.025674	-0.001672
YIA6	-0.043583	-0.072986	0.023148	0.034569	0.037822	-0.005373	-0.041843	0.008884	0.036858	0.146502	0.024712	-0.019854	-0.086629	-0.086609	-0.064859	-0.075493	-0.082939	-0.129281	-0.05633	0.024446	-0.060753	-0.033948	-0.049332	0.0109	0.046701	0.04963	0.082648	0.001095	-0.026628	0.021931	-0.057436	-0.056895	-0.009594	0.011212	0.154105	0.022961	0.020558	-0.008221	0.028824	0.059112	-0.087883	-0.049423	-0.06963	-0.019706	-0.04367	0.018964	0.062812	0.130551	0.127083
YIL170W	0.042265	-0.002679	-0.02391	0.007301	0.053376	-0.021655	-0.112085	0.023649	-0.095399	0.026244	-0.051055	0.034627	0.0023	0.057103	0.006101	0.029655	-0.045295	-0.016384	-0.067448	0.037055	0.050928	-0.009947	0.043111	-0.081886	0.044896	-0.028125	0.102093	0.001156	0.037275	0.068785	0.05237	0.053557	-0.056696	-0.017076	0.00752	-0.051393	0.093874	0.108972	0.000593	0.180314	0.063189	0.012331	0.066492	0.018593	0.030062	0.005345	0.013004	-0.002687	0.028951
BSD2	-0.032726	-0.055487	-0.070091	0.06708	-0.015355	0.063726	0.001535	0.032788	0.055663	-0.007004	0.022895	-0.053251	-0.032432	-0.071324	-0.008852	0.042497	-0.021217	-0.047153	-0.006123	0.037238	-0.037649	-0.067198	-0.097263	0.032817	0.097495	-0.01552	0.065536	-0.029926	0.009319	0.029348	-0.065411	-0.060978	0.075267	-0.0343	0.152011	0.031664	0.019978	0.012956	0.158252	0.081851	-0.069899	-0.044598	-0.003248	0.107716	-0.06594	0.081987	0.115855	0.132137	0.020377
PMC1	0.015823	-0.125265	-0.038141	-0.03383	0.060444	-0.062855	-0.090726	-0.016294	0.031601	-0.017212	0.11264	0.02657	-0.00699	0.058585	0.001643	0.041761	-0.057566	0.030982	-0.036718	0.011467	-0.104654	-0.054701	-0.109598	-0.060799	0.052229	0.026451	0.071428	-0.012518	0.026438	0.013029	0.024864	-0.030947	-0.026374	0.044783	-0.006824	-0.097144	-0.082842	-0.051594	0.000678	0.018055	-0.081834	-0.007673	-0.098586	0.043395	-0.150214	-0.011417	0.041239	0.039633	0.070683
LEM3	0.018681	0.036256	-0.053397	-0.123331	-0.019839	0.056489	-0.039742	0.016193	0.011734	-0.050236	-0.076821	0.038394	-0.059291	-0.054695	-0.081478	0.011264	-0.019852	0.024866	0.045331	0.03852	-0.069762	0.103009	-0.009507	-0.086794	0.046916	0.074104	0.060599	0.009253	-0.088559	-0.043005	-0.049083	-0.199182	-0.094805	-0.111762	-0.141263	-0.020536	-0.071922	-0.028241	0.004267	0.0439	-0.044314	-0.066775	-0.100329	0.008747	-0.117088	-0.028552	0.025475	0.170274	0.062773
SUR2	0.01062	0.017961	0.005117	0.039084	-0.095909	-0.031731	0.020314	-0.044145	-0.006514	-0.003708	-0.003158	0.027209	-0.114977	-0.059673	-0.108194	-0.049988	-0.020517	-0.011171	-0.075659	-0.041445	-0.030625	0.010257	-0.007555	0.034579	0.040891	0.0047	0.082188	0.041418	-0.021965	-0.033231	-0.098659	-0.172947	-0.025549	-0.159244	-0.02228	-0.020065	-0.086799	-0.033713	-0.05316	-0.088456	0.007453	0.014556	-0.067979	0.070043	-0.025635	0.086602	-0.020497	0.103445	-0.023007
YPR064W	-0.066838	-0.043581	-0.101774	-0.06063	-0.076272	-0.001985	0.052038	0.038785	0.087633	0.001996	0.070886	0.046244	-0.072154	-0.004966	0.001122	0.019935	-0.000541	-0.054569	0.025803	0.067628	0.074936	0.026771	-0.059906	-0.048786	0.011944	0.029553	0.016317	-0.021561	0.014325	-0.004318	0.01106	-0.039135	0.034916	-0.008422	0.01204	0.041855	-0.085185	-0.088383	0.000918	0.000335	0.026801	-0.095791	-0.095556	-0.06676	-0.030323	0.073763	-0.054905	-0.000825	0.045072
AAC3	0.087137	-0.117263	0.013025	-0.01086	-0.102055	-0.04604	-0.072884	-0.052265	-0.008741	0.013968	-0.032567	0.001607	0.001785	-0.047658	0.010137	-0.015054	0.068692	0.039945	0.041022	0.001232	0.003394	0.052642	-0.049542	-0.026875	-0.1154	-0.010202	-0.03434	-0.019736	-0.008811	-0.017953	-0.052806	0.008041	0.004452	-0.033212	-0.081351	-0.072438	-0.042987	0.009186	0.047047	0.006362	0.00424	-0.041641	-0.033843	-0.034171	-0.014005	-0.150255	-0.002255	0.022375	0.0659
BSC6	0.036385	0.071139	0.037943	-0.019688	0.038469	-0.045918	-0.19637	-0.062795	-0.121254	-0.051268	-0.050348	0.008706	-0.070958	-0.071114	-0.054374	-0.119694	-0.145356	-0.084763	0.022614	-0.083226	-0.062862	-0.049048	-0.122839	-0.102942	-0.078877	-0.151565	-0.039632	-0.033896	-0.080489	-0.033386	-0.002564	-0.033791	0.023062	-0.036084	-0.105117	-0.107004	-0.028614	-0.05629	-0.092138	-0.086	-0.06643	-0.022685	-0.064087	-0.000827	0.024759	-0.035887	-0.021901	-0.048126	-0.041943
ECM27	-0.071914	-0.047505	0.057659	-0.018263	0.013626	0.027207	-0.083677	-0.046332	-0.071437	-0.046254	-0.022661	-0.057775	-0.012964	-0.069538	0.031933	-0.049008	-0.031597	-0.062187	0.069757	0.027098	-0.04536	0.022737	0.017944	-4.5e-05	0.009312	-0.064432	0.014567	-0.024411	0.025008	-0.010287	-0.055382	0.144605	-0.044256	-0.173723	-0.068658	-0.065531	-0.021582	-0.052146	-0.075265	-0.068011	-0.045668	0.043439	-0.083676	0.007303	-0.0376	-0.006976	-0.07275	0.005875	-0.027752
PIS1	-0.024255	-0.003316	-0.036114	-0.118703	-0.03646	0.018922	-0.089688	-0.072969	-0.052436	-0.018109	-0.03342	0.034866	-0.154869	-0.071497	-0.141309	0.025772	-0.069689	-0.007944	0.02667	0.021658	-0.077157	-0.041282	0.016267	0.025353	-0.020505	-0.07234	-0.059466	-0.010932	-0.092198	0.036814	-0.026751	0.105396	0.017983	-0.041215	-0.072837	-0.082759	0.008229	-0.093158	0.007847	0.013853	0.037141	-0.030821	0.013935	-0.049721	-0.062694	-0.082053	-0.064453	-0.01034	0.056337
NCR1	-0.052058	-0.08083	-0.029468	-0.048696	-0.014838	-0.087311	-0.174997	-0.058986	-0.07169	-0.115325	-0.038655	0.045113	-0.085004	-0.084622	-0.04451	0.004906	0.020298	-0.108293	0.010687	0.023916	0.011316	-0.07168	-0.058053	0.025978	-0.013436	-0.050295	-0.011003	0.006594	-0.031042	-0.00118	0.099715	-0.013854	0.03646	-0.087536	-0.042849	-0.132263	-0.044995	-0.089176	-0.042642	-0.076167	0.019309	0.003961	-0.021342	0.024832	0.117682	-0.020201	-0.144797	-0.11548	-0.136446
YPR114W	0.029328	-0.018068	-0.003721	0.004348	-0.038668	-0.036458	0.030828	-0.010805	0.055998	-0.082583	-0.106369	0.12282	-0.099961	0.009145	-0.018985	0.062457	-0.042526	0.065702	-0.040971	-0.072801	0.04463	-0.01162	0.00066	0.012123	-0.097311	-0.129638	-0.04312	0.019898	-0.069296	0.030073	0.017357	0.07673	-0.032416	-0.077138	0.004681	-0.096163	0.008139	0.001726	0.074455	0.035076	-0.005251	0.063735	0.0577	0.001893	-0.032832	-0.112072	-0.005008	-0.031698	-0.019514
KCH1	-0.031503	-0.0863	0.031564	-0.036526	-0.116185	-0.069486	0.002992	-0.044455	0.044228	0.108231	0.013649	-0.020141	-0.09134	-0.020552	-0.006666	-0.001276	-0.047694	0.047898	0.008937	-0.034736	-0.032209	-0.073947	-0.071261	0.005933	0.046356	0.032742	-0.018413	0.036218	0.063886	0.017606	0.010184	-0.057789	-0.015009	0.024347	0.023839	-0.105602	-0.002805	-0.06298	-0.121001	-0.030852	0.002803	0.018451	-0.015153	-0.049449	0.047	0.007738	-0.033226	-0.036923	-0.06889
KHA1	-0.108854	-0.04428	-0.007397	0.035871	-0.053572	-0.073719	-0.103746	-0.15113	-0.050802	0.046131	-0.04141	-0.014418	-0.126894	-0.089987	-0.030104	-0.054983	-0.03066	-0.028395	-0.018236	-0.077739	-0.007737	-0.027945	-0.004433	-0.060354	-0.059901	-0.039553	-0.036012	-0.11844	-0.039987	0.014787	-0.18053	0.044078	0.020223	-0.000875	-0.093411	0.045124	0.001992	0.035733	-0.056337	0.019808	0.003719	0.001207	0.038292	-0.14404	-0.02055	-0.032094	0.005289	-0.029926	-0.07407
SFC1	-0.015184	-0.001215	-0.055375	-0.036039	-0.040015	-0.000102	-0.09874	-0.108243	0.06886	-0.001021	0.012243	-0.069534	-0.061071	-0.118867	-0.019166	-0.054836	-0.075673	-0.101626	0.09332	-0.103405	0.020627	-0.031647	-0.046008	-0.040092	0.028954	-0.02586	0.006848	0.016415	-0.045388	-0.06803	-0.144632	0.070381	-0.062968	-0.026734	-0.001249	-0.037196	0.024048	0.000657	0.003825	0.072084	-0.063632	-0.0442	-0.020098	-0.05859	-0.053223	-0.030145	-0.029938	-0.006891	-0.049865
POM33	-0.054014	0.016335	0.035668	0.095422	-0.058294	0.063418	-0.052948	-0.034654	-0.013591	-0.03199	-0.02664	0.003751	-0.043861	-0.069992	-0.034905	-0.004344	-0.008082	-0.054552	0.056638	0.007894	0.061454	-0.033393	-0.060667	-0.012792	0.027221	-0.048356	-0.016224	0.005287	-0.0707	-0.084013	-0.040312	-0.061102	0.028122	-0.007115	0.004363	-0.074498	-0.034438	-0.145431	-0.005123	-0.025914	0.027939	0.021273	-0.031749	-0.017581	-0.032257	0.031832	0.025873	-0.049012	0.038029
STE3	0.052027	0.003908	0.026697	0.002618	0.060994	0.06557	0.012587	0.066253	0.003913	0.020708	0.046042	-0.035605	-0.015408	-0.014245	-0.03115	-0.01198	-0.025541	-0.079835	-0.030781	-0.021843	-0.011591	-0.040865	-0.009437	-0.013937	0.119409	-0.066133	0.011726	-0.015546	-0.034008	-0.063935	-0.054404	0.106598	-0.043405	-0.029334	-0.021874	-0.048715	-0.05216	-0.005354	-0.001304	-0.017896	0.045073	-0.102569	0.031391	0.017694	-0.025528	-0.026013	0.037357	-0.002547	-0.060953
PCP1	-0.011977	0.004375	0.029356	0.074586	-0.009665	0.018917	0.008386	-0.013022	-0.020695	0.055244	-0.102542	0.027305	-0.072228	-0.019728	-0.047392	-0.061485	-0.010735	-0.025482	0.032356	-0.040287	0.017294	0.025727	0.027511	-0.052355	-0.0706	-0.002729	0.034954	-0.071375	-0.008436	0.061534	-0.000688	0.018417	0.068802	-0.05414	-0.043998	-0.056759	-0.00779	-0.050019	-0.069385	-0.014221	-0.069205	-0.057406	-0.081907	-0.084159	0.012928	-0.08082	-0.070027	-0.100486	-0.019875
HMG1	0.002085	0.052979	-0.016063	0.034677	0.066109	-0.091721	-0.034029	0.007657	-0.030653	-0.068654	-0.014856	0.026429	-0.041367	-0.0674	-0.002842	0.044112	-0.017676	-0.089851	0.051875	-0.027516	0.010598	-0.032076	-0.023219	-0.09371	-0.045727	-0.087907	0.004065	-0.044071	0.02752	-0.011738	-0.015359	0.038723	-0.002665	0.003067	-0.089476	-0.082096	0.022562	-0.067143	0.024713	0.016966	-0.001306	-0.014697	0.03649	-0.065854	0.00226	0.00777	-0.001971	0.013284	0.009038
MRL1	0.054908	0.016493	0.057288	0.042626	0.057235	0.013099	0.128041	0.083575	-0.055737	0.044209	0.094615	0.020963	-0.12125	0.063885	-0.13169	0.146027	0.052141	0.048785	0.007718	0.017647	0.04052	0.015884	0.029022	-0.00045	0.055588	0.087128	0.033449	0.021334	-0.000852	0.0575	0.083511	-0.017945	0.03039	0.0489	-0.061891	0.001067	0.016475	-0.038862	-0.01879	-0.04102	0.089023	-0.045996	-0.063107	-0.052192	0.001282	0.010786	-0.021159	0.003449	-0.005638
YPR098C	-0.026606	0.113453	0.032327	-0.070919	-0.064501	-0.107154	-0.015695	-0.014733	-0.039305	-0.011805	0.026903	-0.001219	-0.187575	-0.14372	-0.176954	0.025821	0.045308	-0.036008	0.043073	-0.009537	0.096152	0.032733	0.007543	0.03387	0.03427	-0.022034	-0.006344	-0.042862	-0.084965	-0.04404	-0.04772	0.01333	-0.018874	-0.060843	0.00896	-0.008654	0.021944	0.002974	0.000233	-0.088067	0.074242	-0.012233	0.00552	-0.110829	0.064027	-0.026263	0.066362	-0.027747	-0.121573
YPR071W	-0.020437	-0.027074	-0.01755	0.043051	-0.008362	-0.116285	-0.046561	0.030736	-0.106646	0.010425	0.046674	0.010161	-0.123314	-0.01276	-0.14606	0.063774	0.064674	0.042142	-0.099711	0.012922	-0.012256	0.036737	-0.014061	0.042064	-0.031534	0.067892	0.062883	-0.080593	0.005313	-0.004793	0.140248	-0.044931	0.040921	0.078634	-0.062246	-0.014051	0.034521	-0.012306	-0.024306	0.050658	0.071876	-0.032859	0.024751	-0.016046	0.053304	0.005038	-0.010572	-0.055458	-0.05483
BIO5	-0.004786	0.046758	-0.015963	-0.063081	0.028876	-0.02511	0.031552	-0.073174	-0.029497	-0.058166	-0.01318	-0.013788	0.079073	0.154286	0.015374	0.108284	0.019523	0.053485	-0.052196	-0.05404	0.006781	0.021905	0.092954	0.040465	0.062213	-0.042463	0.176625	0.091916	-0.006977	0.006043	0.02041	-0.057457	-0.068999	-0.009301	-0.030985	-0.060402	0.049821	-0.043153	-0.085174	-0.007919	-0.006743	0.078179	0.023268	0.017158	-0.031846	0.017303	-0.090412	-0.053716	-0.080586
SUL2	0.026355	0.064283	0.109512	0.068173	-0.071162	0.101854	0.030926	0.05374	0.053264	-0.062387	-0.009353	-0.052394	0.018095	0.028111	0.08039	0.066012	-0.047214	-0.059992	0.047604	-0.033692	0.034141	0.007856	0.112229	0.027263	0.055564	0.053039	0.006444	0.098545	0.006026	0.031402	0.064609	-0.111239	0.137582	-0.064567	0.056794	0.024988	0.044981	0.036925	0.073546	-0.058176	0.037432	0.025154	0.08867	-0.011503	-0.045962	0.012844	-0.025961	0.00638	-0.104306
FSF1	0.012181	0.003209	-0.068268	-0.095211	-0.159328	-0.089703	0.013032	-0.053964	-0.060802	-0.066168	-0.048664	-0.003709	-0.011098	-0.041114	-0.024533	-0.062063	0.024661	0.014027	-0.010493	0.03727	-0.023717	-0.038443	-0.052025	0.026769	0.14366	0.074233	0.050772	0.105228	0.154823	0.038236	0.119521	-0.02344	0.005496	-0.03152	-0.002158	-0.029787	-0.142223	-0.11658	-0.061606	-0.005585	-0.00491	0.005335	-0.042932	-0.104862	-0.03016	0.009911	-0.116861	0.000925	-0.084822
TPO4	0.057617	-0.07674	0.05622	0.045846	-0.039948	-0.017411	-0.021538	-0.001713	-0.043269	-0.028461	0.089137	0.060169	-0.015367	0.008439	0.007118	0.056532	0.059833	0.007392	0.01286	-0.042678	0.100868	0.028325	-0.027255	0.005132	0.133633	0.116259	0.072258	0.0963	0.054199	0.029912	0.074244	0.007057	-0.040523	-0.019124	0.136928	0.095231	-0.039314	-0.024108	-0.003894	0.039199	0.070612	0.009429	-0.074045	-0.04609	0.080394	0.101141	-0.049945	0.081952	-0.047941
TCB1	0.004685	-0.03004	-0.126783	-0.063554	-0.084791	-0.160295	-0.053876	-0.046449	-0.083949	-0.0901	-0.101076	-0.024595	-0.091056	-0.09835	-0.102728	-0.071041	-0.029409	-0.094897	-0.006672	-0.046622	-0.133079	-0.083134	-0.095872	-0.047914	-0.057394	-0.02612	-0.040186	0.026186	0.031876	-0.017877	0.039129	-0.110856	-0.004152	-0.040611	-0.052526	-0.097189	-0.049587	-0.149055	-0.096067	-0.045672	-0.049368	-0.090241	-0.07764	-0.091929	-0.005747	-0.022329	-0.095874	-0.005687	0.027272
YOL107W	0.008214	-0.019857	-0.073105	-0.048195	-0.084336	0.002195	-0.004992	-0.049742	-0.082581	-0.14029	-0.086336	-0.012864	-0.001184	-0.030783	-0.048772	0.002795	0.030399	-0.05887	-0.020919	-0.009991	-0.052262	0.034748	-0.066574	-0.072795	-0.011031	-0.031387	-0.054962	0.006466	0.006036	0.003394	0.068682	-0.042164	-0.059998	0.048318	-0.085826	-0.127265	-0.090645	-0.198869	-0.109435	-0.067336	-0.072037	0.029265	-0.08099	-0.01175	-0.087294	-0.03316	-0.020244	-0.010612	0.001847
YGR026W	0.080558	-0.026755	-0.0104	0.027693	-0.098869	0.130706	-0.080584	-0.004195	0.04549	0.014533	0.07213	-0.101325	-0.090327	0.024249	-0.023472	-0.029497	-0.033007	-0.112061	-0.021429	-0.078733	0.03307	0.03296	-0.027763	-0.094776	-0.004604	-0.015288	-0.10948	-0.101019	0.096188	-0.067462	0.102975	-0.061633	0.016859	-0.118121	-0.056162	-0.008941	-0.006312	-0.017891	0.07825	-0.030761	-0.051213	-0.151123	-0.068855	0.053842	-0.021414	-0.01946	-0.015641	-0.036748	-0.045295
ZRT2	-0.057449	-0.014362	-0.024938	-0.056543	0.006225	-0.014287	-0.019936	-0.06252	0.072078	0.000623	0.009304	-0.031253	-0.04346	0.013702	-0.076222	-0.053327	-0.004926	0.025789	0.038306	-0.028486	-0.091502	-0.066577	-0.10846	0.007908	-0.037336	0.007218	-0.010234	0.091198	0.050975	-0.077268	0.022109	0.051276	-0.005621	0.002767	-0.08419	-0.021017	-0.078072	0.006962	-0.016596	-0.037566	-0.087032	-0.061106	-0.061008	-0.015551	-0.042931	-0.03285	-0.059225	-0.045998	-0.016164
YPR117W	0.020286	-0.017405	-0.037894	-0.024581	-0.128611	-0.027945	-0.041387	-0.040875	0.042099	-0.039908	-0.043296	-0.062313	-0.073432	5e-06	-0.095908	-0.063703	-0.032528	-0.03819	-0.052388	-0.119743	-0.146823	-0.043011	-0.068818	-0.013017	-0.098635	-0.124993	-0.123027	-0.00751	0.01252	-0.085834	-0.010891	0.018989	-0.105614	-0.1031	-0.019482	0.059539	-0.094728	-0.050418	0.034918	-0.012719	0.029859	0.000233	-0.034044	0.003506	-0.029156	-0.046255	-0.056221	0.011059	-0.05311
ALG2	0.020548	-0.012775	-0.05928	0.036372	0.021521	0.036117	0.021642	0.061594	0.004876	0.04074	0.014236	-0.038933	-0.03173	-0.015023	-0.018552	-0.104724	-0.032787	0.035918	-0.035305	0.007859	0.036568	-0.011362	0.034747	0.068717	0.027431	-0.048336	-0.061294	-0.065019	-0.140528	-0.033359	-0.070733	-0.025643	0.022088	0.038091	-0.026991	0.036969	0.029718	0.048451	0.058217	-0.032162	-0.031306	0.063972	0.024196	0.06406	0.065485	0.131655	0.036498	0.011185	-0.075477
MEP3	0.055455	0.063698	-0.033315	0.009548	-0.040057	0.001531	-0.02087	-0.035969	0.092407	-0.070236	-0.04505	0.113042	0.043542	0.006867	0.060443	0.02476	-0.033378	0.046479	0.059209	0.041782	-0.005175	0.037522	0.018169	-0.038575	0.033845	-0.047781	0.027988	-0.014462	0.075495	-0.057655	-0.00635	-0.13366	-0.017816	-0.063705	-0.022558	-0.029197	-0.095981	-0.037645	-0.057482	0.023673	0.032965	0.005561	-0.083779	0.018908	-0.023688	0.088669	-0.026703	0.091012	0.004711
NCE102	-0.011864	-0.034649	-0.017326	-0.009672	0.001006	-0.055457	-0.038836	-0.007869	0.09637	-0.069549	0.010613	-0.010202	0.03662	-0.001143	0.128455	-0.015874	0.056931	0.075684	0.059847	-0.008588	-0.012699	0.084337	0.030303	0.061986	0.003143	0.061726	0.025048	0.002131	0.039558	0.03792	0.04995	0.014288	-0.045591	-0.1244	0.023012	-0.002022	-0.142801	0.028242	0.030401	0.045885	-0.027686	0.008415	-0.13481	0.030144	-0.021803	-0.08998	-0.113373	-0.032602	-0.03171
PDR12	-0.000125	0.024533	-0.048872	-0.004572	0.044413	0.042637	0.004523	0.058994	0.097646	-0.048003	0.058674	-0.043406	-0.005497	0.08782	0.075345	-0.038254	-0.011991	-0.015924	0.046214	0.049741	0.072229	0.106567	0.196434	0.006604	0.123694	0.069836	-0.078237	-0.009449	-0.10145	-0.071681	0.037877	-0.016593	0.015204	-0.058936	0.005109	0.083115	0.038143	0.031711	0.05392	0.04856	-0.011518	-0.051935	-0.075456	0.016065	0.081442	0.00088	-0.029458	0.027041	-0.049427
CPT1	0.042832	-0.022629	-0.104735	-0.006032	0.005952	0.024187	-0.046543	-0.100151	-0.017581	-0.161402	-0.153288	0.001694	-0.017464	-0.076392	-0.066994	-0.117144	-0.160082	0.0014	-0.036901	-0.02444	-0.156747	-0.01852	-0.110299	-0.155484	-0.076277	-0.188304	-0.158741	-0.091138	-0.152323	-0.224369	-0.029366	-0.077506	-0.032661	-0.109548	-0.224388	-0.205996	-0.065513	-0.088679	-0.069427	-0.059695	0.015665	0.069058	-0.143329	-0.06111	0.002364	-0.137729	-0.06227	0.036197	9.4e-05
MDL1	-0.004371	0.007848	0.014536	-0.003936	0.004443	0.083205	0.008925	-0.047264	0.03489	-0.018459	-0.048704	0.045594	-0.040415	-0.068534	0.04588	-0.067581	-0.014774	0.044082	-0.000332	-0.013778	0.039831	0.054434	0.04762	0.061882	-0.014236	-0.060658	0.004904	-0.029268	-0.047149	-0.107411	-0.100216	0.043145	-0.028131	0.008034	-0.030078	0.022748	-0.058462	0.07566	0.020103	-0.091029	0.1582	0.107318	-0.044587	0.024693	0.119481	0.014583	0.058428	-0.035834	-0.122568
[truncated: 210 more rows]
[truncated: 494 more columns]

## Sheet: S3C table S scores along chromo
Gene	YAL067C	YAL066W	YAL053W	YAL018C	YAL008W	YAL007C	YAR002C-A	YAR027W	YAR028W	YAR047C	YBL102W	YBL089W	YBL082C	YBL059W	YBL048W	YBL042C	YBL030C	YBL020W	YBL011W	YBR008C	YBR021W	YBR023C	YBR027C	YBR029C	YBR038W	YBR040W	YBR041W	YBR042C	YBR043C	YBR054W	YBR069C	YBR074W	YBR078W	YBR085W	YBR132C	YBR147W	YBR161W	YBR180W	YBR183W	YBR187W	YBR201W	YBR207W	YBR210W	YBR219C	YBR220C	YBR235W	YBR241C	YBR283C	YBR287W
[truncated: 543 more rows]
[truncated: 494 more columns]
