# Supplementary material for: Chemogenetic E-MAP in Saccharomyces cerevisiae for Identification of Membrane Transporters Operating Lipid Flip Flop
Source: PLoS Genet. 2016 Jul 27;12(7):e1006160. doi: 10.1371/journal.pgen.1006160 (PMC4962981; doi:10.1371/journal.pgen.1006160)
Supplement: S4 Table — (XLSX) [file pgen.1006160.s007.xlsx]

## Sheet: Legend
S4 TABLE LEGEND
This table contains the same data as S2A Table, giving the S scores and correlations for all 147153 possible gene combinations for the MSP- and MSP/C-EMAPs. In this table however, the data are presented as a matrix, the interacting partners for each value being the genes to the left of the row and on top of the column. The genes are in alphabetical order.
S4A Table shows the matrix of MSP-E-MAP S scores
S4B Table shows the matrix of MSP-E-MAP correlations
S4C Table shows the matrix of MSP/C-E-MAP S scores
S4D Table shows the matrix of MSP/C-E-MAP correlations

## Sheet: S4A MSP matrix S scores
Gene	AAC1	AAC3	ADP1	ADY2	AGP2	AGP3	AIM14	AIM26	AKR2	ALE1	ALG12	ALG2	ALG3	ALG6	ALG8	ALG9	ALR2	AQR1	AQY1	AQY2	ARE1	ARN1	ARN2	ARR3	ARV1	ASG7	ASI1	ASI2	ASI3	ATG22	ATG33	ATG9	ATM1	ATO2	ATO3	ATR1	AUS1	AVT1	AVT3	AVT4	AVT5	AVT6	AZR1	BAP3	BIO5	BRE4	BRL1	BSC6	BSD2
AAC1	N/V	-0.216847	-0.121371	-0.156288	0.101874	0.545948	0.042679	-0.726493	-0.373977	0.056518	-0.39241	0.177336	0.334662	0.550717	-0.268621	-0.148956	0.057019	-0.751726	0.286622	0.638737	-0.19429	0.562856	0.851125	-0.328665	0.767173	-0.400135	N/V	-0.364207	-1.51343	1.16301	0.750282	-0.242127	0.804683	0.328974	-0.180421	0.026687	-0.373833	0.057695	0.736498	-0.017444	-0.491292	-0.805049	-0.38396	-0.25494	0.47805	0.717636	0.765973	-0.536469	0.24435
AAC3	-0.216847	N/V	0.830601	0.553064	N/V	-0.471822	0.36068	-0.215068	-0.321107	0.302756	0.457934	-0.10234	-1.12708	-0.466823	N/V	0.284749	0.344106	0.469473	0.088336	-0.170774	-0.158742	0.106004	-0.114039	0.518525	0.701697	-0.228276	0.285653	0.092381	-0.047355	0.33034	-0.474756	-0.218283	-0.102126	-0.214284	N/V	0.075008	-1.04808	0.522678	-0.155044	0.032409	0.920803	-0.095745	0.237223	0.473967	0.064539	-0.763794	-0.135792	-1.46911	N/V
ADP1	-0.121371	0.830601	N/V	N/V	0.557556	0.147515	-0.660946	1.05278	0.314939	0.625515	-0.030068	0.21799	0.235853	0.861781	1.61808	0.498143	0.431681	-1.15299	0.159713	0.405214	N/V	0.315494	0.042101	-0.442217	0.420772	0.563083	0.166106	0.442686	-0.269421	N/V	-0.169263	-0.466976	0.26986	0.113219	0.473249	-0.665094	0.48939	-0.688387	-0.124668	0.465461	-0.68538	-0.40655	0.096653	0.469373	0.054549	0.367905	0.094825	-0.508995	0.992285
ADY2	-0.156288	0.553064	N/V	N/V	0.573961	0.309152	0.101767	0.870317	-0.160809	0.519922	0.083897	-0.544148	1.16732	0.168014	0.219537	0.285461	-0.246583	0.094331	-0.207979	1.16689	N/V	-0.581905	-0.183468	0.494679	-0.064661	-0.063723	0.36275	-0.295542	0.446561	N/V	-0.586282	0.141315	-0.414244	-0.623728	0.413983	0.108025	-0.742766	-0.353401	-0.284958	0.353625	1.13162	0.970709	-0.536196	0.132026	-0.393919	-0.176678	0.087598	-0.140269	1.27207
AGP2	0.101874	N/V	0.557556	0.573961	N/V	-0.727153	-0.295252	0.50756	0.579737	0.181595	-0.726539	-0.668833	0.152397	-0.055209	0.154258	-0.009425	0.459763	-0.391651	0.432508	0.16267	-0.164378	0.276997	0.356645	0.177626	0.029825	0.644149	-0.17113	-0.016345	-0.118379	0.362143	0.164826	1.44071	-0.192288	0.393098	-0.227267	-0.360228	-0.30627	-0.17576	-0.297602	-0.325289	0.83927	0.801153	-0.081942	-0.60826	0.418279	-0.057644	0.240505	-0.006984	0.997163
AGP3	0.545948	-0.471822	0.147515	0.309152	-0.727153	N/V	0.323293	0.42248	-0.202331	0.322225	0.384657	0.686706	0.342379	0.382564	-1.1034	0.439103	N/V	-0.17225	0.066582	-0.881438	-0.627944	0.9741	-1.16691	0.003353	-0.529019	-0.256147	-0.807494	-0.76356	-0.317378	0.315061	-0.078386	0.322481	-0.051027	-0.038313	0.25701	0.242105	0.142067	-0.014195	-0.408274	0.408766	0.48263	0.058311	-0.382034	0.285962	-0.599648	0.685288	-1.22329	-0.162107	0.578097
AIM14	0.042679	0.36068	-0.660946	0.101767	-0.295252	0.323293	N/V	-0.265986	0.186673	0.478945	0.598574	N/V	-0.100076	-0.335857	-0.037399	-0.760882	-0.129272	0.335666	0.035785	-0.341736	-0.750833	-0.103603	1.14783	-1.21277	-1.21466	-1.68916	-0.311544	0.58778	0.701728	0.191627	-0.274184	-0.895679	0.897052	0.112772	-0.520829	0.224263	-0.519436	0.949718	0.207481	-0.289746	-1.41256	-0.776991	1.33733	-1.0426	0.502562	0.282817	-1.11396	1.04406	0.17618
AIM26	-0.726493	-0.215068	1.05278	0.870317	0.50756	0.42248	-0.265986	N/V	0.625977	-0.591615	1.88744	0.730285	-0.656767	-0.08299	0.457804	-0.355715	-0.163298	0.22512	-0.230885	0.887067	0.363603	0.288927	0.092148	0.323678	-0.453039	1.1981	1.2534	0.249883	-0.832503	-0.231072	-0.626523	-0.981231	-0.194758	0.561586	0.670144	-0.149878	-1.2401	0.200447	N/V	0.044337	-0.287833	-0.113295	-0.533897	1.36527	-1.34576	1.25846	0.427404	0.554178	-1.38807
AKR2	-0.373977	-0.321107	0.314939	-0.160809	0.579737	-0.202331	0.186673	0.625977	N/V	0.268257	0.186049	0.597364	0.057542	N/V	N/V	0.586353	-0.020708	0.797192	-0.833411	-0.026091	1.39981	0.584725	-0.233073	0.808812	0.402748	1.13784	0.699151	-0.972976	0.968937	-0.704677	0.043218	1.08617	0.309878	0.007038	0.203469	-0.101762	N/V	0.439753	-0.508801	0.066697	0.42373	-0.057254	0.274392	-0.583147	0.659946	-0.830362	0.394933	0.026709	-0.438444
ALE1	0.056518	0.302756	0.625515	0.519922	0.181595	0.322225	0.478945	-0.591615	0.268257	N/V	-0.133687	0.480889	-1.30002	0.717464	-0.034187	0.308551	0.119163	-0.267621	0.702128	0.597945	0.53337	0.914551	-0.054683	-0.846147	-0.590601	0.901875	-0.883101	-0.551541	-0.329711	0.308733	0.644712	0.101333	0.512155	0.798945	-0.546299	0.514196	1.27003	0.722233	-0.681662	0.020039	-0.14905	-0.001193	0.418363	-0.229012	0.489439	-0.198043	-0.557384	0.255678	-0.158747
ALG12	-0.39241	0.457934	-0.030068	0.083897	-0.726539	0.384657	0.598574	1.88744	0.186049	-0.133687	N/V	-0.044004	-0.170172	1.10535	0.565149	-0.765211	0.549024	N/V	-0.905112	0.327968	0.307648	-0.425656	0.254808	-1.50695	-0.377601	0.27912	0.872931	-1.28832	N/V	-0.26136	-0.757855	-0.425328	-0.310519	N/V	-0.205878	-0.564498	-0.150894	-0.354828	0.424225	-0.261836	1.21047	-0.267269	0.123201	-0.54392	N/V	0.765912	-1.36574	0.308874	-1.02656
ALG2	0.177336	-0.10234	0.21799	-0.544148	-0.668833	0.686706	N/V	0.730285	0.597364	0.480889	-0.044004	N/V	-0.54692	0.03818	0.096949	0.573641	-0.339837	-0.384475	-0.56254	-0.78972	0.046818	-1.17961	0.058656	0.294627	0.66072	0.130187	-0.390856	-0.299262	-0.393574	0.426937	-0.482571	0.613232	0.470433	0.036925	-0.061022	0.289872	0.796055	0.3141	-0.340519	0.217876	-0.458864	-0.220337	0.586	0.086793	0.286885	0.797999	0.51846	0.127124	-0.82158
ALG3	0.334662	-1.12708	0.235853	1.16732	0.152397	0.342379	-0.100076	-0.656767	0.057542	-1.30002	-0.170172	-0.54692	N/V	-0.271139	0.673643	0.746261	-0.842853	-1.09907	0.731427	0.418765	0.672092	0.521502	-0.763476	-1.52738	-2.20201	1.03817	-0.499033	1.03515	0.744812	0.118762	-0.100233	-0.517763	-0.707118	-0.608785	1.54627	0.753998	0.126394	0.285686	-0.584468	0.913032	N/V	0.269725	0.005262	-0.350757	0.205684	-0.71698	-0.573304	-0.57179	-1.10678
ALG6	0.550717	-0.466823	0.861781	0.168014	-0.055209	0.382564	-0.335857	-0.08299	N/V	0.717464	1.10535	0.03818	-0.271139	N/V	N/V	1.97317	-1.16662	1.49833	-0.460399	0.291619	0.319066	0.245109	-0.519276	-0.580099	-0.530189	1.21752	1.0745	0.379982	0.766453	0.136989	0.250754	1.21302	-0.129687	0.310834	0.291768	0.462327	N/V	0.419791	-0.571194	0.247957	-0.633085	-0.168358	0.619673	0.164073	0.223144	-0.779413	-0.322659	-0.000123	-0.458589
ALG8	-0.268621	N/V	1.61808	0.219537	0.154258	-1.1034	-0.037399	0.457804	N/V	-0.034187	0.565149	0.096949	0.673643	N/V	N/V	1.99089	-0.362797	-0.094785	0.167964	1.0333	0.577354	0.689667	0.856241	0.221512	-1.41336	-1.81388	1.17644	-0.638601	0.913323	0.09188	-0.182201	1.16301	0.274077	-0.107569	-0.198068	0.951515	N/V	-0.504326	0.636775	0.143159	0.217576	0.869327	1.476	-1.18755	-0.157533	0.048077	-1.70983	-0.503908	0.603857
ALG9	-0.148956	0.284749	0.498143	0.285461	-0.009425	0.439103	-0.760882	-0.355715	0.586353	0.308551	-0.765211	0.573641	0.746261	1.97317	1.99089	N/V	0.266052	-1.04411	-0.055652	-0.453633	-0.943415	0.191053	-0.556553	0.853813	-2.07971	-1.48057	-0.063546	N/V	2.19092	-0.89182	-0.316035	-1.04325	1.04245	0.435317	2.62229	-0.013373	0.553091	-0.003825	1.08129	N/V	1.33901	-0.410652	0.910764	0.585595	-0.857367	0.979611	-1.14574	0.579184	-0.510803
ALR2	0.057019	0.344106	0.431681	-0.246583	0.459763	N/V	-0.129272	-0.163298	-0.020708	0.119163	0.549024	-0.339837	-0.842853	-1.16662	-0.362797	0.266052	N/V	0.720028	0.169762	0.77331	-0.265165	0.510822	0.009219	0.259037	0.496974	-0.182414	0.157822	-0.884456	0.029071	0.310126	-0.740813	1.29069	0.073313	-0.334612	0.440892	-1.37091	-0.178398	0.14256	0.418485	0.305389	-0.346825	-0.126982	-1.2695	0.101698	0.083538	0.97906	-0.672303	-0.268323	0.248684
AQR1	-0.751726	0.469473	-1.15299	0.094331	-0.391651	-0.17225	0.335666	0.22512	0.797192	-0.267621	N/V	-0.384475	-1.09907	1.49833	-0.094785	-1.04411	0.720028	N/V	0.398757	0.300248	-0.20387	0.043909	1.38109	-0.099508	-0.236006	-0.554871	0.908772	N/V	N/V	-0.441057	-0.708399	0.243071	-1.12054	N/V	1.08507	-0.504463	0.303343	-0.016693	0.060619	N/V	-0.358768	-0.549136	-0.401931	0.119464	0.424822	-0.5435	-0.484254	-0.348727	-0.419936
AQY1	0.286622	0.088336	0.159713	-0.207979	0.432508	0.066582	0.035785	-0.230885	-0.833411	0.702128	-0.905112	-0.56254	0.731427	-0.460399	0.167964	-0.055652	0.169762	0.398757	N/V	0.577429	0.355031	0.334874	-0.621423	N/V	-0.302189	-0.818736	-0.049207	0.310687	-0.353175	-0.282183	-0.424059	0.666945	0.224825	-0.095191	0.299695	1.15237	-0.040873	-0.358535	-0.160314	0.240571	0.578819	0.720604	0.644484	-0.888466	0.060407	0.241404	0.322911	-0.248014	-1.18015
AQY2	0.638737	-0.170774	0.405214	1.16689	0.16267	-0.881438	-0.341736	0.887067	-0.026091	0.597945	0.327968	-0.78972	0.418765	0.291619	1.0333	-0.453633	0.77331	0.300248	0.577429	N/V	-0.197412	0.992983	-0.24309	0.180256	0.825878	0.25435	0.473977	0.86445	-0.295419	-0.177136	0.104479	-0.677323	-0.608355	-0.454368	-0.130601	0.524735	0.490953	-0.284873	0.111427	-0.41529	0.182451	0.559252	-0.580795	0.15099	-0.34154	0.895787	-0.159751	-0.801957	0.744864
ARE1	-0.19429	-0.158742	N/V	N/V	-0.164378	-0.627944	-0.750833	0.363603	1.39981	0.53337	0.307648	0.046818	0.672092	0.319066	0.577354	-0.943415	-0.265165	-0.20387	0.355031	-0.197412	N/V	0.981754	-0.726398	0.271071	-2.54286	0.952868	0.822761	0.414963	-0.193785	N/V	-0.113815	-0.436164	-0.072691	-0.579658	0.958405	-0.319981	0.064292	0.433485	0.114387	-0.233852	0.375197	0.472605	0.181516	-0.269884	-0.754153	0.178434	-0.290414	-0.326423	-0.52084
ARN1	0.562856	0.106004	0.315494	-0.581905	0.276997	0.9741	-0.103603	0.288927	0.584725	0.914551	-0.425656	-1.17961	0.521502	0.245109	0.689667	0.191053	0.510822	0.043909	0.334874	0.992983	0.981754	N/V	N/V	-0.228308	-0.805556	0.847298	-0.337009	0.146768	-0.670494	0.465225	0.204223	-0.329374	0.12666	-0.019305	0.228523	0.105601	-0.418109	0.799254	-0.227047	0.450288	-0.146386	-0.00636	0.62558	0.084188	-0.375943	-0.325179	N/V	0.729851	0.498847
ARN2	0.851125	-0.114039	0.042101	-0.183468	0.356645	-1.16691	1.14783	0.092148	-0.233073	-0.054683	0.254808	0.058656	-0.763476	-0.519276	0.856241	-0.556553	0.009219	1.38109	-0.621423	-0.24309	-0.726398	N/V	N/V	0.231014	0.196781	1.12764	0.81535	-0.240853	0.247357	0.32044	0.132212	1.3351	-0.698668	-0.820935	0.251816	0.461326	-0.305983	0.700182	-0.372484	0.683651	0.125738	0.417302	-0.179372	-0.301869	0.681186	-0.412517	N/V	-0.580422	-0.171602
ARR3	-0.328665	0.518525	-0.442217	0.494679	0.177626	0.003353	-1.21277	0.323678	0.808812	-0.846147	-1.50695	0.294627	-1.52738	-0.580099	0.221512	0.853813	0.259037	-0.099508	N/V	0.180256	0.271071	-0.228308	0.231014	N/V	-0.641378	-0.053018	-0.617397	0.091167	-0.779924	-0.083287	0.836696	-1.94657	-0.242442	-0.316552	0.615005	0.820713	-0.476046	-0.359121	0.683607	-0.817442	-0.559678	0.875762	0.418367	-1.04121	-0.835685	0.570771	-0.141352	-0.325499	0.424343
ARV1	0.767173	0.701697	0.420772	-0.064661	0.029825	-0.529019	-1.21466	-0.453039	0.402748	-0.590601	-0.377601	0.66072	-2.20201	-0.530189	-1.41336	-2.07971	0.496974	-0.236006	-0.302189	0.825878	-2.54286	-0.805556	0.196781	-0.641378	N/V	-0.328947	1.04844	0.082849	1.03775	0.02899	-0.625578	0.540287	-0.107713	-0.122008	-0.216221	0.876746	-1.17817	0.125197	0.149786	0.335147	0.876797	-0.03997	-0.562046	0.04462	-0.462486	0.272706	-1.39946	-0.937844	-0.690569
ASG7	-0.400135	-0.228276	0.563083	-0.063723	0.644149	-0.256147	-1.68916	1.1981	1.13784	0.901875	0.27912	0.130187	1.03817	1.21752	-1.81388	-1.48057	-0.182414	-0.554871	-0.818736	0.25435	0.952868	0.847298	1.12764	-0.053018	-0.328947	N/V	0.479057	0.126685	-1.37701	-0.236741	0.253631	0.432208	0.706869	-0.003643	0.333797	0.005227	0.315506	0.774739	0.054554	0.564171	-0.392508	-0.244189	0.52876	-0.300213	0.51604	0.732675	-0.088339	1.06676	-0.209285
ASI1	N/V	0.285653	0.166106	0.36275	-0.17113	-0.807494	-0.311544	1.2534	0.699151	-0.883101	0.872931	-0.390856	-0.499033	1.0745	1.17644	-0.063546	0.157822	0.908772	-0.049207	0.473977	0.822761	-0.337009	0.81535	-0.617397	1.04844	0.479057	N/V	0.414393	0.185045	0.249726	0.157801	-0.202245	-0.260186	0.497317	-0.509154	-0.166882	-0.124894	0.129179	0.124283	0.319972	-0.04442	-0.510251	-0.289597	-0.134205	0.17563	0.029042	0.527387	-0.511535	-0.575646
ASI2	-0.364207	0.092381	0.442686	-0.295542	-0.016345	-0.76356	0.58778	0.249883	-0.972976	-0.551541	-1.28832	-0.299262	1.03515	0.379982	-0.638601	N/V	-0.884456	N/V	0.310687	0.86445	0.414963	0.146768	-0.240853	0.091167	0.082849	0.126685	0.414393	N/V	-0.526935	-0.636097	0.152286	0.080535	0.339753	0.1711	0.380938	-0.077526	-0.033307	0.147047	0.646444	N/V	-0.047043	0.311398	0.178092	-0.457258	0.67804	0.425654	2.33558	1.28249	-0.890276
ASI3	-1.51343	-0.047355	-0.269421	0.446561	-0.118379	-0.317378	0.701728	-0.832503	0.968937	-0.329711	N/V	-0.393574	0.744812	0.766453	0.913323	2.19092	0.029071	N/V	-0.353175	-0.295419	-0.193785	-0.670494	0.247357	-0.779924	1.03775	-1.37701	0.185045	-0.526935	N/V	-0.463911	0.279588	0.97411	0.441494	N/V	-0.685079	0.924748	0.146467	0.051659	0.175596	N/V	-0.884932	0.768303	0.015368	-0.15911	N/V	-0.014529	0.189002	1.20569	0.538529
ATG22	1.16301	0.33034	N/V	N/V	0.362143	0.315061	0.191627	-0.231072	-0.704677	0.308733	-0.26136	0.426937	0.118762	0.136989	0.09188	-0.89182	0.310126	-0.441057	-0.282183	-0.177136	N/V	0.465225	0.32044	-0.083287	0.02899	-0.236741	0.249726	-0.636097	-0.463911	N/V	0.302078	0.781857	-0.197293	-0.551827	-0.30527	0.060355	0.046355	0.220412	0.187446	0.231737	0.604957	0.383506	0.110092	-0.116576	0.684849	1.29357	0.5183	-0.22742	-0.000941
ATG33	0.750282	-0.474756	-0.169263	-0.586282	0.164826	-0.078386	-0.274184	-0.626523	0.043218	0.644712	-0.757855	-0.482571	-0.100233	0.250754	-0.182201	-0.316035	-0.740813	-0.708399	-0.424059	0.104479	-0.113815	0.204223	0.132212	0.836696	-0.625578	0.253631	0.157801	0.152286	0.279588	0.302078	N/V	0.710367	0.035557	-0.056103	0.344819	0.405389	-0.335592	0.264789	-0.30923	0.923148	-1.15456	-0.373669	0.78185	0.106284	-0.322986	-0.377435	0.803289	0.113075	-0.7599
ATG9	-0.242127	-0.218283	-0.466976	0.141315	1.44071	0.322481	-0.895679	-0.981231	1.08617	0.101333	-0.425328	0.613232	-0.517763	1.21302	1.16301	-1.04325	1.29069	0.243071	0.666945	-0.677323	-0.436164	-0.329374	1.3351	-1.94657	0.540287	0.432208	-0.202245	0.080535	0.97411	0.781857	0.710367	N/V	0.220341	-0.105359	-0.860102	0.712553	0.884457	-0.775152	-0.417963	-0.756588	-1.6393	0.257386	-0.60398	-0.667689	-0.288865	N/V	-0.739895	-0.288436	0.667868
ATM1	0.804683	-0.102126	0.26986	-0.414244	-0.192288	-0.051027	0.897052	-0.194758	0.309878	0.512155	-0.310519	0.470433	-0.707118	-0.129687	0.274077	1.04245	0.073313	-1.12054	0.224825	-0.608355	-0.072691	0.12666	-0.698668	-0.242442	-0.107713	0.706869	-0.260186	0.339753	0.441494	-0.197293	0.035557	0.220341	N/V	-0.278717	0.187198	0.07086	0.377138	0.288939	-0.357452	0.103843	0.103937	-0.262427	0.047886	0.39835	-0.229956	0.039974	1.89634	-0.302071	-0.516007
ATO2	0.328974	-0.214284	0.113219	-0.623728	0.393098	-0.038313	0.112772	0.561586	0.007038	0.798945	N/V	0.036925	-0.608785	0.310834	-0.107569	0.435317	-0.334612	N/V	-0.095191	-0.454368	-0.579658	-0.019305	-0.820935	-0.316552	-0.122008	-0.003643	0.497317	0.1711	N/V	-0.551827	-0.056103	-0.105359	-0.278717	N/V	-0.5372	-0.071975	0.074597	-0.569538	-0.479129	N/V	-0.164475	0.121254	0.248724	0.306738	N/V	0.466005	-0.276806	-0.509304	-0.574832
ATO3	-0.180421	N/V	0.473249	0.413983	-0.227267	0.25701	-0.520829	0.670144	0.203469	-0.546299	-0.205878	-0.061022	1.54627	0.291768	-0.198068	2.62229	0.440892	1.08507	0.299695	-0.130601	0.958405	0.228523	0.251816	0.615005	-0.216221	0.333797	-0.509154	0.380938	-0.685079	-0.30527	0.344819	-0.860102	0.187198	-0.5372	N/V	0.361525	0.301577	-0.419925	-0.098749	-0.508079	0.551744	-0.357112	-0.688891	-0.059266	0.129795	-0.124099	0.295197	-0.926686	0.048613
ATR1	0.026687	0.075008	-0.665094	0.108025	-0.360228	0.242105	0.224263	-0.149878	-0.101762	0.514196	-0.564498	0.289872	0.753998	0.462327	0.951515	-0.013373	-1.37091	-0.504463	1.15237	0.524735	-0.319981	0.105601	0.461326	0.820713	0.876746	0.005227	-0.166882	-0.077526	0.924748	0.060355	0.405389	0.712553	0.07086	-0.071975	0.361525	N/V	-2.33128	0.358381	-0.516558	-0.214795	0.429994	-0.190706	0.830268	0.099292	-0.601088	0.048299	-0.444116	1.29798	0.366745
AUS1	-0.373833	-1.04808	0.48939	-0.742766	-0.30627	0.142067	-0.519436	-1.2401	N/V	1.27003	-0.150894	0.796055	0.126394	N/V	N/V	0.553091	-0.178398	0.303343	-0.040873	0.490953	0.064292	-0.418109	-0.305983	-0.476046	-1.17817	0.315506	-0.124894	-0.033307	0.146467	0.046355	-0.335592	0.884457	0.377138	0.074597	0.301577	-2.33128	N/V	0.586716	-0.056015	-0.898638	-3.98101	0.01666	0.948174	0.228496	0.251531	-0.41769	-0.283784	-1.12951	-1.83301
AVT1	0.057695	0.522678	-0.688387	-0.353401	-0.17576	-0.014195	0.949718	0.200447	0.439753	0.722233	-0.354828	0.3141	0.285686	0.419791	-0.504326	-0.003825	0.14256	-0.016693	-0.358535	-0.284873	0.433485	0.799254	0.700182	-0.359121	0.125197	0.774739	0.129179	0.147047	0.051659	0.220412	0.264789	-0.775152	0.288939	-0.569538	-0.419925	0.358381	0.586716	N/V	0.63238	-0.092459	1.93637	0.639759	0.851795	0.524005	0.000505	-0.676093	-0.368227	-1.41509	0.159797
AVT3	0.736498	-0.155044	-0.124668	-0.284958	-0.297602	-0.408274	0.207481	N/V	-0.508801	-0.681662	0.424225	-0.340519	-0.584468	-0.571194	0.636775	1.08129	0.418485	0.060619	-0.160314	0.111427	0.114387	-0.227047	-0.372484	0.683607	0.149786	0.054554	0.124283	0.646444	0.175596	0.187446	-0.30923	-0.417963	-0.357452	-0.479129	-0.098749	-0.516558	-0.056015	0.63238	N/V	-0.092201	0.355121	-0.024663	0.609882	0.478507	-0.343938	-0.565678	0.410135	-0.390043	0.129806
AVT4	-0.017444	0.032409	0.465461	0.353625	-0.325289	0.408766	-0.289746	0.044337	0.066697	0.020039	-0.261836	0.217876	0.913032	0.247957	0.143159	N/V	0.305389	N/V	0.240571	-0.41529	-0.233852	0.450288	0.683651	-0.817442	0.335147	0.564171	0.319972	N/V	N/V	0.231737	0.923148	-0.756588	0.103843	N/V	-0.508079	-0.214795	-0.898638	-0.092459	-0.092201	N/V	-0.309647	0.102449	0.785898	0.140964	-0.042546	-0.197327	0.000473	0.453695	-0.443573
AVT5	-0.491292	0.920803	-0.68538	1.13162	0.83927	0.48263	-1.41256	-0.287833	0.42373	-0.14905	1.21047	-0.458864	N/V	-0.633085	0.217576	1.33901	-0.346825	-0.358768	0.578819	0.182451	0.375197	-0.146386	0.125738	-0.559678	0.876797	-0.392508	-0.04442	-0.047043	-0.884932	0.604957	-1.15456	-1.6393	0.103937	-0.164475	0.551744	0.429994	-3.98101	1.93637	0.355121	-0.309647	N/V	-0.23486	-0.742905	-0.166515	0.558488	-1.10294	-1.8751	-0.581192	0.013735
AVT6	-0.805049	-0.095745	-0.40655	0.970709	0.801153	0.058311	-0.776991	-0.113295	-0.057254	-0.001193	-0.267269	-0.220337	0.269725	-0.168358	0.869327	-0.410652	-0.126982	-0.549136	0.720604	0.559252	0.472605	-0.00636	0.417302	0.875762	-0.03997	-0.244189	-0.510251	0.311398	0.768303	0.383506	-0.373669	0.257386	-0.262427	0.121254	-0.357112	-0.190706	0.01666	0.639759	-0.024663	0.102449	-0.23486	N/V	0.463058	-0.022653	0.779116	-0.471283	-0.571254	0.182426	-0.306884
AZR1	-0.38396	0.237223	0.096653	-0.536196	-0.081942	-0.382034	1.33733	-0.533897	0.274392	0.418363	0.123201	0.586	0.005262	0.619673	1.476	0.910764	-1.2695	-0.401931	0.644484	-0.580795	0.181516	0.62558	-0.179372	0.418367	-0.562046	0.52876	-0.289597	0.178092	0.015368	0.110092	0.78185	-0.60398	0.047886	0.248724	-0.688891	0.830268	0.948174	0.851795	0.609882	0.785898	-0.742905	0.463058	N/V	-0.353068	0.505543	-0.650664	0.236549	-0.692113	-0.500431
BAP3	-0.25494	0.473967	0.469373	0.132026	-0.60826	0.285962	-1.0426	1.36527	-0.583147	-0.229012	-0.54392	0.086793	-0.350757	0.164073	-1.18755	0.585595	0.101698	0.119464	-0.888466	0.15099	-0.269884	0.084188	-0.301869	-1.04121	0.04462	-0.300213	-0.134205	-0.457258	-0.15911	-0.116576	0.106284	-0.667689	0.39835	0.306738	-0.059266	0.099292	0.228496	0.524005	0.478507	0.140964	-0.166515	-0.022653	-0.353068	N/V	-0.054119	0.37075	-0.184378	-0.007356	0.258567
BIO5	0.47805	0.064539	0.054549	-0.393919	0.418279	-0.599648	0.502562	-1.34576	0.659946	0.489439	N/V	0.286885	0.205684	0.223144	-0.157533	-0.857367	0.083538	0.424822	0.060407	-0.34154	-0.754153	-0.375943	0.681186	-0.835685	-0.462486	0.51604	0.17563	0.67804	N/V	0.684849	-0.322986	-0.288865	-0.229956	N/V	0.129795	-0.601088	0.251531	0.000505	-0.343938	-0.042546	0.558488	0.779116	0.505543	-0.054119	N/V	0.419105	1.87076	1.26647	0.480968
BRE4	0.717636	-0.763794	0.367905	-0.176678	-0.057644	0.685288	0.282817	1.25846	-0.830362	-0.198043	0.765912	0.797999	-0.71698	-0.779413	0.048077	0.979611	0.97906	-0.5435	0.241404	0.895787	0.178434	-0.325179	-0.412517	0.570771	0.272706	0.732675	0.029042	0.425654	-0.014529	1.29357	-0.377435	N/V	0.039974	0.466005	-0.124099	0.048299	-0.41769	-0.676093	-0.565678	-0.197327	-1.10294	-0.471283	-0.650664	0.37075	0.419105	N/V	0.127755	-0.792789	-0.656278
BRL1	0.765973	-0.135792	0.094825	0.087598	0.240505	-1.22329	-1.11396	0.427404	0.394933	-0.557384	-1.36574	0.51846	-0.573304	-0.322659	-1.70983	-1.14574	-0.672303	-0.484254	0.322911	-0.159751	-0.290414	N/V	N/V	-0.141352	-1.39946	-0.088339	0.527387	2.33558	0.189002	0.5183	0.803289	-0.739895	1.89634	-0.276806	0.295197	-0.444116	-0.283784	-0.368227	0.410135	0.000473	-1.8751	-0.571254	0.236549	-0.184378	1.87076	0.127755	N/V	-0.697301	0.329581
BSC6	-0.536469	-1.46911	-0.508995	-0.140269	-0.006984	-0.162107	1.04406	0.554178	0.026709	0.255678	0.308874	0.127124	-0.57179	-0.000123	-0.503908	0.579184	-0.268323	-0.348727	-0.248014	-0.801957	-0.326423	0.729851	-0.580422	-0.325499	-0.937844	1.06676	-0.511535	1.28249	1.20569	-0.22742	0.113075	-0.288436	-0.302071	-0.509304	-0.926686	1.29798	-1.12951	-1.41509	-0.390043	0.453695	-0.581192	0.182426	-0.692113	-0.007356	1.26647	-0.792789	-0.697301	N/V	0.183251
BSD2	0.24435	N/V	0.992285	1.27207	0.997163	0.578097	0.17618	-1.38807	-0.438444	-0.158747	-1.02656	-0.82158	-1.10678	-0.458589	0.603857	-0.510803	0.248684	-0.419936	-1.18015	0.744864	-0.52084	0.498847	-0.171602	0.424343	-0.690569	-0.209285	-0.575646	-0.890276	0.538529	-0.000941	-0.7599	0.667868	-0.516007	-0.574832	0.048613	0.366745	-1.83301	0.159797	0.129806	-0.443573	0.013735	-0.306884	-0.500431	0.258567	0.480968	-0.656278	0.329581	0.183251	N/V
BST1	0.604329	0.994273	0.249109	0.032208	0.522686	N/V	0.556851	-2.77908	0.683634	0.347262	-0.881181	0.813643	-1.87902	-2.27796	-1.06347	-1.20255	N/V	-0.053696	0.202041	-0.142055	0.57133	0.360445	0.129974	-0.644007	-6.85264	0.117318	-0.546789	-0.524028	-0.504754	-0.473054	0.486327	0.125507	0.433014	0.695896	-0.85585	0.741126	1.28291	0.001998	-0.536394	-0.330668	1.31581	0.608985	1.4179	0.508737	0.221125	-0.128057	-0.281625	-0.251745	-0.582442
BUD8	0.358236	-0.363233	-0.465725	0.19359	0.302432	-0.104068	0.770953	0.047853	0.256406	0.212405	0.371352	-0.277746	-0.671488	1.08439	0.600188	-0.516847	0.611087	0.171022	0.060008	-0.136026	0.313121	-0.139091	0.156931	-0.602674	-1.08443	0.137566	0.256277	-0.176579	0.126746	-0.214723	N/V	0.543217	0.11257	-0.551277	0.158241	0.583691	0.108712	-0.147721	-0.593128	0.680234	0.403646	-0.203695	0.627106	0.315739	0.115674	0.230747	0.06855	1.49535	0.119456
BUD9	-0.138047	-0.219281	-0.665741	-0.996237	0.683271	0.307584	-0.8575	0.424596	0.02686	0.837755	-0.571192	N/V	-0.042957	0.863413	0.274376	-1.79798	-1.3365	-0.064393	-0.419219	-0.940426	-0.309344	-0.133283	0.51781	0.096652	1.36352	-0.07161	0.349748	-0.8052	0.044248	-0.460234	-0.152321	-0.412633	-0.064709	0.211064	-0.850921	-0.664851	-0.042829	-0.275978	-0.253364	0.894832	-0.761408	-0.232764	-0.257571	0.719429	1.12005	-0.466809	-1.08425	0.149617	0.011773
CCC1	0.27016	0.094425	-0.246019	0.720316	-0.013819	-0.603952	-0.37432	-0.57539	-0.053025	-0.157546	0.051507	-0.419826	0.724017	-0.140507	-0.48332	-0.503478	0.395432	-0.852462	0.514662	1.35838	0.125001	-0.225941	-0.313895	0.041789	N/V	-0.301598	0.297802	-0.671895	-0.012566	-0.701038	-0.009881	-1.12515	0.927617	0.398744	0.731074	0.274914	0.032796	0.835893	0.432894	-0.037496	0.106015	0.194928	0.357928	-0.186226	-0.334111	0.972379	-0.402964	1.27906	-0.543712
CCC2	0.885756	-0.77933	0.624655	0.064791	-1.42719	-0.825589	-1.14459	-0.422548	0.367121	0.657868	-0.230996	0.239014	-0.871159	-2.54734	0.49849	-1.4866	-0.7839	-0.276674	0.280261	-0.392148	1.08339	-0.399162	0.15293	0.838487	-0.310159	-0.284843	-0.868013	-0.01357	0.386892	0.107479	-0.329114	-1.57265	0.112463	-0.362415	-0.222805	-0.825642	0.073424	-0.041887	-0.059336	0.019211	0.53723	-0.427708	0.521264	-1.35491	0.150816	-1.1201	-1.16465	-1.91799	0.13117
CCH1	1.02664	0.217947	-0.191331	0.582547	-0.272738	0.016726	0.914651	-1.97521	0.484656	0.168338	1.40709	0.760774	1.86945	0.342096	-0.582791	0.379669	0.355238	1.02155	-0.263062	0.319876	0.010163	-0.191992	-0.255788	-0.419512	-2.74149	0.092705	-0.165106	0.385129	0.209683	-0.650683	0.047752	-1.86624	-0.333745	-0.190416	0.375696	0.340413	-0.41573	0.450983	0.00184	0.222173	0.777267	-0.874341	N/V	0.484279	-0.000188	-0.259433	-0.085947	-0.637862	-0.519954
CDC1	0.525174	0.512417	0.747967	0.650939	0.654564	-0.459571	0.269459	-0.648328	0.006939	-1.71851	0.075963	-0.822342	0.043899	-0.247989	0.221959	-0.067464	-0.532242	-0.594713	-0.017195	-0.505519	1.09266	-0.96153	-0.506764	-0.251355	1.04991	-1.03115	-1.26862	1.14281	-0.948974	-0.147996	-0.1001	0.383149	-0.681908	0.304421	0.290027	0.324868	0.585394	-0.818405	-0.119121	0.168037	-0.058153	-0.616995	0.204844	0.015834	-1.12204	-0.117916	-0.041731	-1.80998	0.169381
CDS1	0.698368	N/V	-0.417852	-0.326823	-0.432147	0.948797	0.817601	-0.518352	0.708043	0.976111	-0.806297	0.05858	-0.966802	-1.58394	N/V	-0.175499	-0.334512	0.116119	0.281658	0.12393	-0.062544	0.095472	0.215141	0.218074	0.204663	-0.238797	0.617473	0.122595	-0.455747	0.606758	0.215903	0.284966	0.325092	0.526891	-0.36887	-0.195661	0.407925	0.282594	0.212289	0.668975	-0.246326	1.05538	-0.495928	0.072129	-0.310667	-0.405088	-0.038991	-0.364055	-0.528786
CHO1	-0.634023	-0.334922	-0.282412	0.863542	0.344059	0.279273	-4.55051	-0.076852	0.298158	1.18434	-0.304556	0.403523	-0.875189	1.18379	0.424239	1.68443	0.661268	-0.745027	1.60871	1.32675	0.311505	0.56753	0.831316	0.506675	-0.471328	-0.413424	0.470316	1.09899	-0.886615	-0.081067	0.663917	-0.950672	-1.01082	2.03302	1.08575	1.14429	1.01033	-0.534464	1.65307	-0.151708	1.56063	N/V	0.399381	1.07265	0.214438	0.414317	-0.00215	0.379522	0.735991
CHS1	0.783376	0.295454	0.023105	0.619095	-0.065615	0.822847	0.426451	-0.063761	0.109926	0.749432	-0.408772	0.472435	-1.09717	0.73813	-0.700173	N/V	-0.417767	-0.238902	-1.19141	-0.601193	-0.181789	0.040851	-0.673247	-0.531478	0.601602	-1.44405	-0.561136	N/V	-1.19195	0.318391	-0.777445	-1.00534	1.22134	-0.26137	0.744669	-1.16759	0.080194	0.009377	1.22155	N/V	-0.370365	0.263195	1.53722	0.106643	-0.65858	-0.093325	-1.32384	0.939164	1.65245
CHS2	0.604702	N/V	1.26568	1.27524	N/V	-0.277166	-0.769048	-0.550981	0.732844	0.53247	0.260559	-0.100571	-0.472488	-0.796487	-0.621617	-2.23768	-0.405967	0.828088	-1.03499	-0.849643	0.162859	0.234702	0.512903	0.433773	0.923787	0.268066	0.932746	1.20293	-0.646368	1.40414	-0.351366	-2.30867	0.245967	0.724582	-1.03721	-0.249423	-0.350694	0.51609	1.07468	0.003502	-0.232205	1.31397	-0.967864	0.229504	-0.460716	1.03907	-0.879928	0.184857	0.246712
CHS3	1.54322	N/V	-0.439479	-0.600956	-0.057763	-0.301309	0.563488	-9.79658	1.03489	1.21369	-0.903431	-0.707133	-1.05713	-0.527275	0.429311	0.699818	0.278242	-0.997165	-0.338482	-0.61244	0.084807	1.45168	0.170936	0.895652	-2.0043	-1.04316	0.325292	1.90793	-0.714481	-0.056892	0.032922	0.486281	0.101005	0.199427	-1.06557	0.282696	0.702591	1.33318	0.153205	1.06539	1.00887	1.73905	-0.821436	0.347318	0.422696	-0.134959	0.327221	0.545525	-0.363704
CHS7	-1.35313	-0.670727	-0.200802	-0.20722	-0.534393	0.197204	1.31996	-8.73707	0.320632	-0.432837	0.236174	-0.151614	-0.102696	-1.05665	-0.953365	0.70241	0.334236	0.046245	0.304015	-0.119707	0.725795	-0.094793	0.18376	0.196727	-3.13433	0.296187	-0.579689	0.953215	-1.64814	0.168851	0.082501	-0.929253	1.15633	-0.523983	0.930444	0.283525	0.486537	-0.097736	-0.139948	-0.784624	-0.074256	0.522481	-0.507035	0.034536	0.328293	0.139043	-0.626434	0.45474	-1.79438
COA3	0.299411	0.299901	-0.591888	0.992823	0.626145	1.99862	-0.280937	0.543377	-0.043855	-1.46361	-1.0556	0.411342	-1.12988	1.31856	-1.63411	-1.0873	0.675696	1.65407	-0.490846	0.831109	-1.67225	-0.215802	0.45002	-0.688669	1.33402	-2.02532	-0.647006	0.625385	0.232982	-0.432015	-1.68135	-1.83837	0.856158	-0.74594	-0.210853	-0.549741	-6.07393	N/V	-0.275231	-0.540735	3.92307	-0.859135	-0.836946	1.31313	-1.02197	0.283994	-1.5854	0.74466	0.323619
COQ2	-0.571483	0.344541	0.01031	0.611654	0.952317	1.60603	-0.381673	2.36639	0.488924	-1.01344	N/V	-0.127861	-0.264949	1.93717	-1.32746	-2.56688	1.06458	N/V	-0.485479	0.400165	-0.790548	-0.243363	-0.02176	-0.317621	1.91344	-0.92245	-0.342339	-1.70759	N/V	-1.02597	-1.26899	-0.151123	-0.20236	N/V	-0.366761	-1.38719	-8.28111	-0.802422	0.113952	-0.721899	2.88166	0.814039	-0.429437	1.63132	N/V	0.540738	-3.17385	-0.243959	0.824406
COS1	0.325685	-0.307582	-0.299017	-0.340146	0.056832	0.070391	0.396326	-0.306813	-0.296157	-0.126179	0.378859	0.060216	0.996294	0.234602	0.401703	0.553167	-0.733237	0.797796	-0.26544	0.263893	-0.057033	-0.504301	0.313599	-0.308993	0.195902	-0.851049	-0.117733	0.352746	0.541061	0.92173	-0.201798	1.43212	0.149846	0.566478	-0.709114	0.494138	0.552092	-0.465423	-0.152479	-0.707845	-0.116318	0.500883	0.228176	0.340733	-0.377137	-0.745297	-0.077887	-0.2035	-0.5012
COS10	0.087969	-0.534832	0.050406	-0.376549	0.302314	-0.082687	0.364247	0.871049	0.636662	0.620989	N/V	0.025843	0.630173	0.355113	-0.090769	-0.372022	-0.191929	0.373386	0.337642	-0.175729	-0.559864	0.028162	0.122816	0.519823	-0.013828	-0.352364	-0.276579	0.713691	N/V	-0.192437	0.660854	-0.026175	-0.280998	N/V	-0.391615	-0.277438	0.844547	0.415656	0.110009	0.879597	-0.32595	1.0366	0.319384	0.041635	N/V	0.365316	2.01261	1.29002	-0.587805
COS12	0.180935	-0.307238	0.25008	0.313685	0.538621	-0.760729	N/V	-0.755735	-0.78981	0.498067	-0.200258	1.12474	-0.848047	-0.329051	0.627016	-0.377482	-0.395696	-0.032592	0.959447	-0.034124	1.2006	0.230237	0.361468	-0.805198	-0.0882	-0.631076	-0.064731	-0.057283	0.183673	0.489571	0.286511	-0.671953	-0.230521	0.665141	0.78141	-0.749525	1.33967	0.167658	0.273991	1.05279	-1.6716	0.575913	0.028549	-0.32767	0.641605	0.802543	0.56549	1.18865	-0.312736
COS6	-0.527208	0.44207	0.367448	0.589441	0.435872	-0.486356	-0.392333	-0.597607	-0.33189	-0.757537	0.813929	-0.003308	-0.931834	-0.287569	-0.251371	-1.18554	0.003632	0.284947	0.503954	0.609039	-0.052336	-0.390119	-0.296082	0.492832	-0.665089	-0.42133	-0.145721	-0.224818	0.352168	-0.643395	-0.161877	-0.827736	0.667983	0.115202	-0.12867	0.023276	-0.233968	0.232623	-0.506309	0.473199	-0.081169	0.071582	N/V	-0.909977	0.244737	1.10335	0.088602	-0.045504	0.111195
COT1	0.662346	0.212838	1.87633	0.221489	-0.248679	0.301027	-0.243245	-0.809461	-4.56723	1.31557	0.421469	3.10456	-0.675413	-4.17333	-1.29051	-0.328978	-0.883002	1.10925	-0.69427	-0.002328	-0.186008	0.204883	-1.0678	-0.90256	-0.371677	0.139923	0.159658	-0.533378	0.101374	0.403809	1.17587	-0.866433	1.14553	0.641339	1.57747	-2.4148	-2.64404	1.72195	1.50693	0.031351	-1.22192	0.339328	-0.075063	0.480441	0.756723	1.38467	-0.486806	-0.239474	0.020342
COX18	-0.877424	N/V	-1.41347	0.587205	0.707713	1.47482	-1.80156	-0.559695	0.484155	-0.443545	0.097523	0.922277	-2.64731	0.849783	-1.89069	-1.15512	0.760494	0.962643	-0.897913	0.996562	-0.718178	-0.804592	-0.695977	-1.40016	1.16022	-0.946782	-0.982874	-1.22042	-0.02493	0.219837	-1.06868	0.081588	-0.637866	0.070259	0.174928	-2.8047	-6.87623	1.25098	0.662633	-1.0774	2.07727	-0.658155	-0.196812	1.45265	-1.1362	1.15113	-2.19767	-0.012067	0.49019
CPR8	-0.076453	0.049276	0.213324	-0.141765	-0.030989	-0.196207	-0.491081	-0.614965	0.393363	-0.220739	N/V	-0.659477	1.08005	0.433505	0.226614	-0.15129	0.520631	N/V	-0.260936	0.391553	0.466456	-0.342078	0.497144	-0.033945	0.25241	0.06479	0.020283	0.057794	N/V	0.468793	0.439851	0.112647	0.632597	N/V	-0.204326	0.086682	-1.12951	0.482079	-0.47975	-0.426621	-0.114287	-1.25743	0.061907	-0.690359	N/V	0.074997	-0.539736	0.970509	0.131712
CPT1	-0.375104	0.01066	0.111632	-2.02031	-0.353693	-0.584946	-0.424362	-0.955843	-0.381963	-0.673559	0.094132	0.993102	0.568899	-0.431202	0.152152	N/V	0.251401	N/V	-0.682811	-1.19575	0.793974	-0.970504	0.06219	1.61371	-0.334814	0.122879	-1.00586	N/V	-0.077303	-0.376459	0.069699	0.514012	0.21418	0.340235	-1.45257	-0.293054	-0.414472	-1.72856	-1.36035	N/V	-0.021042	0.14524	0.087819	-0.698581	-0.98073	-0.375454	0.024499	-1.34011	-0.72511
CRC1	-0.303083	-0.834088	0.75359	-0.235404	-0.959211	0.657928	0.526025	1.56247	N/V	N/V	0.290096	-0.366052	0.598738	N/V	N/V	0.320097	1.25343	0.530478	-0.25185	0.14802	-0.242341	-0.312318	-0.016447	0.209123	0.007143	0.342253	-0.095008	0.155523	-0.68974	-0.100599	-0.227096	-0.836785	0.244485	-0.599175	0.120066	-0.458408	N/V	0.070506	0.294923	0.418002	-0.880101	0.070798	-1.3652	0.114814	-0.211639	0.763938	0.600888	1.6472	-1.09277
CRD1	-0.886129	0.241633	-0.207806	0.578835	1.25332	0.774383	0.085062	2.10117	0.050928	-1.09004	0.685988	-0.626398	0.889563	1.05588	1.24651	0.340137	0.30418	-1.03085	-0.741209	0.453655	0.328935	-0.607124	0.528422	0.642339	0.351619	-0.723802	-0.236572	-0.316036	-0.385674	0.283041	0.019654	N/V	-0.585363	0.50266	-0.670236	-1.57628	-4.31764	-0.249419	-0.472068	-0.946908	-0.715612	-1.56299	0.24852	1.02497	-0.386212	N/V	-0.341461	1.41439	0.358075
CSC1	-0.940793	0.135151	-0.020591	0.096548	-0.381298	-0.651464	-0.207257	0.865016	0.101369	-0.63063	0.932283	-0.504403	0.960699	0.36676	-0.667157	-0.472562	0.622576	0.504158	-0.155624	0.344871	-0.708748	1.84092	-0.461858	-0.229337	N/V	-0.230629	1.10473	-0.738265	0.241692	0.747708	-0.962576	-0.377449	0.321346	0.188224	0.658699	-0.464507	-0.099221	0.114717	-0.223559	0.118446	-0.153426	-0.003687	-0.475689	0.280598	-0.141719	0.795787	-0.073744	0.372202	0.622411
CSH1	-0.285515	N/V	0.136056	0.030218	N/V	-0.629372	0.419533	0.078908	-0.185738	-0.134086	0.304466	0.142675	0.03829	-0.538408	-0.096962	0.994877	-0.112536	1.01316	0.51437	0.020747	-0.094687	-0.067274	-0.41934	0.437334	0.252288	0.326419	-0.038802	-0.42687	-0.111673	0.439542	-0.071899	0.032801	-0.351327	0.560219	-0.188402	-0.068458	0.397786	-0.188194	0.696894	-0.361899	0.667051	-0.122834	-0.151982	-0.38675	-0.235973	-0.345317	-0.596498	0.282361	0.236507
CST26	0.423573	N/V	-0.51329	0.172083	N/V	-0.812017	0.411146	-0.248981	0.33002	-0.60082	0.491481	1.46513	0.686658	0.529962	0.041006	0.00661	-0.040253	0.642651	-0.215667	-0.200706	-0.522723	0.158143	0.833373	-0.107675	1.53152	-0.216143	0.583977	0.878443	-0.098995	0.494727	-0.113934	-0.166601	-0.002125	0.997774	-0.496284	0.85235	0.489291	0.061378	-0.465382	-0.226699	0.520686	0.336493	0.254624	-0.32954	0.180025	0.262331	-0.865613	-0.374917	0.710858
CTR1	0.394704	0.350467	0.173945	-0.633529	1.34872	0.411824	0.263371	0.399992	-0.062929	-0.618046	-0.661588	-0.852083	1.35103	0.512507	0.254361	1.09561	-0.641566	0.478786	N/V	0.362787	0.371842	-0.273593	-0.218584	N/V	-0.292257	0.001824	0.303684	0.055857	-0.280038	0.248036	0.158473	1.24028	-0.083577	-0.365636	-0.279207	0.486367	-0.616907	0.049639	-0.293137	-0.097925	-1.05779	-0.555006	-0.44344	-0.17986	0.047963	0.366484	0.001371	0.132676	0.086048
CWH43	-0.337779	0.338791	N/V	N/V	0.510274	0.273811	-0.594697	-0.671971	-0.152418	-0.684653	-0.517277	0.009471	0.947415	1.2731	0.553276	0.409816	0.088347	-0.423407	-0.521538	0.399445	N/V	-0.678482	-0.231885	-0.626163	-0.683874	1.18043	0.041905	0.738909	0.480416	N/V	-0.921565	-0.800042	0.186271	-0.658767	0.008247	0.215563	-0.04841	-0.433331	-0.337731	0.541645	0.366818	-0.21974	0.224813	0.090157	0.023345	0.636692	-1.18069	-1.37113	2.03538
DAL4	-0.929892	0.681763	-0.38309	1.0898	0.701107	-0.453929	-0.46866	0.379324	-0.240118	-0.721048	-0.03865	-0.997697	-1.13696	0.318092	0.707816	-1.45644	-0.091953	0.205453	-0.944311	0.665607	1.05364	0.950591	0.55225	-0.817426	0.099856	0.719179	-0.239548	-1.2277	0.59142	-0.661583	0.061129	0.333337	-0.04791	-0.731365	0.147867	0.321088	-0.071601	1.32427	0.338054	0.617792	0.459821	-0.229993	0.831156	-0.150663	-0.47893	0.154065	-0.195192	0.640439	-0.533065
DCV1	0.319164	-0.215253	-0.401322	-0.13545	0.108546	N/V	0.817832	-0.095518	-0.196353	-0.185746	-0.14657	0.849002	0.08004	-0.09746	-0.480398	-0.438618	N/V	0.473334	0.078509	0.322445	0.965111	0.087393	0.523842	-0.848566	0.09446	0.238943	0.068255	0.40033	-0.606928	1.51239	0.273639	0.575593	0.204468	0.553587	0.260781	-0.430487	0.583851	-0.594084	0.236778	-0.212289	0.17536	0.123466	0.900275	-0.37722	-0.067099	0.379227	-1.3196	0.626032	0.109576
DER1	-0.00546	-2.52636	0.114615	-0.397943	N/V	0.265181	1.01174	0.376473	-0.201877	1.50237	-0.107741	-0.203225	1.206	-0.133057	0.666723	-0.236323	0.956907	-0.683197	0.620893	-0.460439	-0.398306	-0.25418	-0.219744	0.689222	-1.97577	0.702893	0.246814	0.474621	-0.132482	-0.131724	0.565334	1.11978	-0.202536	-0.379494	-0.511406	0.148792	-0.048671	-0.908069	-0.138749	-0.133054	-0.290858	-0.052708	-0.682009	-0.066506	-0.099821	0.810202	0.016955	1.2161	N/V
DFG16	0.626966	0.078284	-0.264939	-0.303588	-0.157397	-0.068683	0.79459	0.240319	N/V	0.503975	0.446157	0.782971	0.067656	N/V	N/V	0.411154	-0.130825	-0.015459	-0.512086	0.223093	0.722029	0.780304	0.22199	0.023271	-2.25744	0.961992	0.213554	-0.870869	0.292177	-0.288673	0.253933	1.26739	1.37827	1.29929	0.026573	-0.313746	N/V	-0.614135	0.506923	-0.885023	-1.23958	-0.368159	-0.150209	-0.483616	-0.056164	-0.430952	0.051336	-0.114954	0.265598
DFM1	-0.457671	-0.142414	0.776027	-0.197117	0.326115	0.658556	-0.20138	0.610937	-0.099414	-0.188749	-1.04003	-0.785784	0.706279	0.73803	0.243325	-0.270314	-0.279518	-0.247905	0.147157	-0.226506	0.267025	0.640249	0.823524	0.171829	0.814305	1.07268	-0.327122	0.146214	-0.170428	-0.240933	-0.553756	-1.24086	-0.636498	-0.59746	N/V	-0.475177	-0.660974	0.317635	-0.231454	-0.20415	0.357853	0.644699	0.368418	1.23728	0.043277	-0.096911	0.323019	-0.549574	-0.249906
DIE2	1.29245	-0.419751	-0.710468	1.10662	-0.352487	0.316924	-0.259369	1.00632	-0.055113	0.927126	0.668309	-0.191066	1.48039	0.680716	-0.183253	0.95092	-0.348072	0.112019	-1.38461	0.156439	0.401826	-0.609359	0.54977	-0.603692	-0.955838	0.220491	0.097739	0.209744	0.60358	0.298706	-0.487506	0.365745	-0.039345	-0.712089	-0.567076	-0.830185	-0.197181	-0.271891	-0.317168	-0.279103	0.235976	0.343836	N/V	0.289597	0.153676	-0.215777	0.400997	0.610611	0.179902
DIP5	0.988774	-0.036547	0.246124	-1.43939	1.29587	0.757241	0.524044	-0.035361	0.622779	1.37065	-0.356712	-0.619961	0.403322	0.623842	0.182561	0.945902	-0.350597	-0.338373	-0.25793	-1.54468	-0.644236	0.0153	-1.74635	-0.390293	-0.615158	0.991365	-0.219512	0.729308	0.279145	0.720174	0.999129	-0.96831	0.455382	0.117352	-0.543777	1.36108	0.583404	-0.910524	-0.561379	-0.014268	-0.713797	-0.360211	2.13405	-0.066834	0.284089	0.296274	1.55897	-1.82421	-0.805727
DLT1	N/V	0.41263	0.435732	0.782136	0.59118	-0.647065	0.102713	-0.263243	-0.146241	-0.418333	0.234495	0.958714	0.160074	-0.44435	-0.585136	0.035711	0.006051	0.868996	0.252795	-0.171727	-0.96635	-0.009876	0.07565	0.389147	-0.745873	-0.30639	N/V	0.126508	0.385767	0.256786	0.150929	1.16804	-0.351103	0.893085	-0.063631	0.590365	0.168376	-0.687989	-0.412177	0.939717	-0.083169	-0.508219	0.445125	-0.074745	-0.593717	0.155491	0.192366	0.537284	-0.434809
DNF1	-0.821345	-0.611927	0.889918	-1.01817	0.048268	-0.147314	0.972156	0.164773	0.222677	-0.294995	-0.554934	0.113792	0.194576	0.012491	0.461076	0.640706	0.77916	-0.116167	0.313956	-0.388571	-0.276908	-0.684049	0.347379	-0.290641	0.313676	0.303585	-0.36549	-1.05608	-0.466123	-0.674448	0.410675	0.406299	-0.196825	0.733851	0.088236	0.87073	-0.149408	0.013904	-0.610551	-0.803065	0.555212	N/V	-0.134798	-0.155744	0.96266	0.273193	0.802741	-0.133148	-0.708439
DNF2	-0.378442	-0.594264	1.13621	-0.341864	-0.198999	1.01907	0.417093	-0.452842	-0.439161	0.06007	-0.841413	-0.091812	-0.008433	-0.178452	-1.58456	0.378111	0.011468	0.224843	0.329672	-0.017931	0.924543	0.907269	0.507996	0.992486	-5.05775	0.876398	-0.214239	0.159579	-0.396415	0.054619	0.410916	1.34284	0.029611	0.119607	-0.292294	-0.96824	0.465236	-0.663508	0.585095	-0.687055	-0.363213	-0.20121	-0.343892	N/V	-0.121672	1.05342	0.178698	0.308384	-0.717726
DPP1	0.187489	-0.51878	0.736459	-0.005523	-0.109107	0.675518	-0.999001	0.940986	-0.438195	-0.033693	0.053767	-0.297142	-0.740871	0.581112	0.486318	-0.012289	0.278201	-0.047939	-0.623564	-0.380041	0.217802	-0.616743	-0.53124	1.31279	0.514051	-0.740348	0.168955	-0.234311	-0.180821	-0.709617	-0.042794	-0.450952	0.450652	-0.053294	-0.327809	0.686529	-0.083919	-0.774064	-0.208977	0.116776	0.001128	-0.010572	0.342639	0.996863	-0.496349	-0.303296	-0.569238	-0.323513	0.757399
DSC2	0.619924	N/V	0.16011	0.490629	-0.907982	-0.169956	-0.324963	-0.29881	-0.191703	-0.841824	0.370265	0.373624	1.01166	N/V	0.185357	0.783559	-0.707464	-0.611132	-0.312663	0.957003	-0.174485	1.22108	1.05157	-1.20764	-0.084518	0.111882	0.741316	-0.259792	0.328195	-0.415112	0.204278	-0.252421	0.048245	-0.536547	-0.391026	1.3538	N/V	-0.61612	0.326538	0.244561	0.503246	-0.037094	0.8703	-0.675847	0.817438	0.215481	0.017074	N/V	-0.186893
DSC3	0.397319	0.077352	1.30512	0.121354	-0.223958	-0.305732	-0.248508	-0.37415	0.061856	N/V	-0.032396	0.101628	-1.0808	-0.814516	-0.885594	-0.300111	-0.527946	-0.224848	0.242332	1.02171	-0.50481	0.185109	0.812908	0.814295	-1.46647	-0.995926	0.305521	0.564249	-0.811473	0.116645	-0.242691	-0.472559	-0.298475	0.993493	0.536818	-1.12972	0.605087	-0.444127	-0.553807	0.033949	-0.276773	0.301765	0.125251	-1.65218	0.539061	0.006001	0.4831	1.1091	-0.707111
DTR1	-0.154209	N/V	0.112718	-0.344946	N/V	0.381104	0.528184	0.048474	0.102311	1.03323	-0.291035	0.614547	-0.39052	0.223205	0.489256	0.733179	0.08589	0.88859	0.532213	0.691551	0.370953	0.362852	0.084549	0.525243	0.2903	0.658263	-0.546699	-0.953619	-0.304276	0.397077	0.112029	1.30898	-0.425871	0.719442	-0.334587	0.580244	0.419363	-0.553157	0.405492	0.403498	0.889114	-0.349264	-0.207721	-0.292568	-0.071503	0.354388	-0.768478	0.97061	N/V
ECM12	0.08437	0.339365	0.290496	0.105919	-0.054854	-0.799038	-0.116419	0.311679	0.230468	1.47454	0.163569	-0.018329	1.59794	-0.068785	-0.29015	-0.204023	-0.589618	-0.984759	-0.209625	-0.22473	-0.157664	N/V	N/V	-0.772424	0.486226	0.058363	0.88758	0.472663	0.499599	-1.59154	0.041917	0.748318	-0.127207	-0.139291	-0.304576	0.065213	-0.083718	1.24724	-0.129581	-0.490014	0.813841	0.547821	-0.152774	0.205976	0.511964	-0.132591	N/V	0.863184	0.798183
ECM27	-0.149134	-0.831055	-0.139712	0.12975	-0.576948	0.255578	0.792585	0.522079	0.066937	0.104367	-0.263737	0.805824	0.888084	-0.154123	0.059541	-0.641342	-0.837465	-0.346325	-1.08947	0.470044	-0.33223	-0.210695	0.749365	0.2236	-0.057801	-0.228868	-0.736524	-0.015635	-1.61937	-0.182809	-0.037001	0.143989	0.549692	-0.743081	0.228352	0.528025	-0.428328	N/V	0.174596	-0.147451	0.571787	-0.305736	1.16528	0.35186	-1.17693	0.200953	0.772521	-1.29832	0.045806
ECM3	-0.949347	0.503035	0.025279	0.864653	-0.755878	-0.206744	-0.172076	-0.127625	N/V	N/V	1.41314	0.044382	-0.088648	N/V	N/V	-1.01464	0.635012	1.47435	-0.267111	0.315675	-0.358543	-0.173823	0.342643	0.358135	-0.255661	-0.061013	0.157022	0.354005	-0.221206	-0.585898	-0.454244	-0.89802	0.387694	-0.079398	-0.417318	0.022398	N/V	0.090191	-0.245983	0.013093	0.350913	-0.311896	0.229604	-0.32724	0.295262	0.693519	0.534564	0.082098	-0.41363
ECM33	-0.619326	N/V	0.775612	0.779378	N/V	-0.329319	0.911131	-2.83445	-0.475773	-0.549774	0.093397	0.125877	0.533539	0.140711	-0.1214	-0.846409	-0.007001	-0.284892	-0.182827	1.40281	0.681608	-0.01319	0.838494	1.27745	-2.87289	-0.356863	0.120943	0.258464	0.032462	0.182976	-0.694854	-0.150993	-0.006983	0.295214	0.980111	1.01338	-0.636946	-0.189319	0.160056	0.27331	1.48097	-0.297933	0.225028	-0.04957	-0.128218	-0.572879	-0.103965	-0.682474	1.675
ECM34	0.69337	0.79406	-0.808543	-0.099183	-0.928899	-0.215018	-0.34271	0.892303	-0.928825	0.182806	-0.691739	-0.140523	0.484451	-1.66033	-0.96177	-0.001329	-0.468499	0.339758	-0.911798	-0.579642	0.616774	N/V	N/V	0.120473	-0.526779	0.036902	0.65955	0.796426	0.32467	1.59669	-0.04855	-0.453187	0.746632	-1.51902	-0.537461	-1.17027	0.29376	-0.324743	-0.136583	1.0417	0.079901	-2.40247	0.309529	-0.249425	-0.377415	0.057172	N/V	2.60737	0.446709
ECM7	-0.10853	-0.468392	-1.35254	-0.46497	1.06077	0.246461	-1.8572	0.185293	0.468157	0.418319	0.357054	-0.267243	2.00624	2.28115	0.749953	0.255747	1.15713	-0.391376	0.43706	-1.36776	-1.17539	0.101924	-0.820375	-1.08029	1.99982	-0.541541	1.32762	0.182216	0.885679	0.249405	N/V	0.427128	-1.01801	0.171477	0.694065	-1.04651	0.215768	-0.653932	0.361897	-0.667549	0.4687	0.942658	-0.364943	-0.020171	-0.595166	1.37028	-0.19974	1.51007	-0.451963
ELO1	-0.536805	0.088954	-0.165064	0.087329	0.919836	0.203977	-1.22727	0.571967	0.182398	1.45497	0.133529	-0.828019	1.29044	0.020055	0.259802	0.737979	0.651917	0.01825	-0.055144	0.149622	-0.225204	-0.208116	0.888729	-0.454875	-0.297028	N/V	0.785489	-0.627711	0.390207	-0.06281	-0.249885	0.232964	0.081684	-0.242432	-0.712718	0.023246	1.44461	0.465264	-0.234329	-0.339126	0.483637	0.122874	-0.527756	-0.208544	0.003706	-1.3762	0.564653	0.284176	0.058761
ELO2	0.042658	N/V	N/V	N/V	-1.13918	-0.865945	0.066628	0.449117	0.699402	0.64789	0.619144	-0.759843	-0.197174	0.304882	N/V	-0.774541	-2.3092	-0.755097	-0.007817	-0.790719	N/V	0.525649	-0.449617	0.303008	-0.296794	0.664904	0.955723	0.595764	0.473373	N/V	0.160322	0.264487	0.231844	0.314901	-0.446502	-0.868636	0.34326	-1.14112	-0.455653	-0.376642	-0.422392	0.608693	0.559933	-0.531264	-0.161055	0.729288	0.094433	0.298528	0.324666
ELO3	-0.921626	N/V	-1.17408	0.793642	-1.0454	1.30515	0.496512	1.18564	-0.541747	-0.892278	-1.1302	0.252467	-11.0926	-4.65227	N/V	-3.8725	-0.556448	-0.479294	1.20965	-0.154601	-0.269479	0.065458	1.02642	-0.34902	-3.88686	0.412463	0.952964	-0.415581	-1.19728	1.17829	N/V	-0.13791	0.540817	0.544816	0.458665	N/V	0.588002	0.814238	1.29996	0.127883	1.39724	0.335129	1.18029	1.62234	1.11944	-0.974143	0.079248	-0.375191	2.46034
EMC3	1.03824	-0.051549	1.19853	0.51012	0.769701	-0.086613	-0.440838	0.228614	-1.06146	-0.448579	-0.219184	0.308739	0.656215	-0.609866	0.219142	-1.12436	0.328481	1.21454	-0.603676	-0.007384	0.795021	-0.254149	0.033594	0.496178	0.854036	0.895476	0.37928	1.18216	-1.0404	-0.362194	-0.765678	-2.39261	-0.463058	-0.206006	1.1081	-0.373312	0.457799	0.761964	N/V	-0.141045	0.619698	-1.39862	-0.29522	-0.132199	-0.128816	0.519255	-0.657171	-0.514627	0.165699
EMC4	-0.017051	-0.575129	-0.211766	0.021765	0.322169	0.331088	N/V	0.641073	-0.115881	0.250277	1.15748	-1.33564	-0.782524	0.472014	0.758664	1.1582	-0.131823	-1.08645	0.064063	0.502284	-0.183033	0.036928	1.6543	-0.81276	0.266234	1.24735	0.567995	0.050858	-0.307716	-0.027261	-0.519831	-0.51193	-0.443923	0.329785	-0.16331	-0.591505	0.57801	-0.244003	0.455822	-0.128394	-0.16514	-0.011385	0.089237	-0.660913	-0.78247	0.606908	0.176746	0.477213	0.264387
EMP46	1.64335	0.340068	0.25966	0.118001	0.919241	-0.446769	1.99591	-0.544811	-0.661875	0.04037	0.111458	0.356105	-1.01996	-1.04452	1.09392	0.261063	-0.307113	-0.260037	0.265195	0.485459	-1.6453	-0.551185	1.46548	0.290689	-0.264053	0.643943	0.136595	0.574257	-1.11577	0.238741	0.881265	-0.008796	-0.206972	0.27558	0.280781	-0.394453	1.62942	-0.997255	1.13764	0.934999	-1.75156	0.273356	-0.244064	0.488151	-0.004279	-0.128963	0.609516	1.16816	-0.898853
EMP65	-0.010756	-0.158397	-0.15309	-0.688529	-0.6785	0.319376	0.659233	0.823023	-0.555129	0.160825	0.466889	-0.38566	0.621378	-0.474918	1.50576	-0.809663	-0.313501	0.242516	-0.048521	0.084315	0.572833	1.5014	0.369462	1.6069	1.01632	0.251454	-0.462642	0.19702	-0.868021	0.849918	0.216078	-0.0295	-0.808978	-0.22206	0.272634	0.670203	0.493787	0.595012	-0.238418	-0.437958	-0.031578	N/V	0.258558	-0.138456	0.577757	-1.02248	0.130702	-0.057693	0.648859
EMP70	-0.474702	-0.045211	-0.21134	0.127577	0.634919	-0.473875	0.845173	0.171186	-0.348401	-0.88891	0.881833	0.760733	-0.810847	-0.304896	-0.058553	0.814738	-0.029202	1.10106	-1.00706	-0.050999	-0.220282	-0.300601	0.001883	0.805863	0.418725	0.587691	-0.131178	-0.018625	-0.277789	-0.349807	-0.374094	0.142354	-0.093731	-0.886207	0.616902	-0.097822	0.07126	0.327866	0.208228	0.102261	0.564062	-0.768426	-0.507325	0.186007	-0.300092	0.366497	1.16525	0.634819	-0.277803
ENB1	-0.123172	0.607319	-0.049074	-0.236404	0.430546	0.048641	0.003839	0.844548	0.601692	1.00178	0.121956	1.04296	-0.390222	0.963261	0.781681	-0.23694	0.210625	-0.371261	0.170652	-0.593307	1.01026	0.3967	-0.364575	-0.565193	0.06085	0.300729	-0.216531	-0.239256	-0.539821	-0.551456	0.615078	-0.686487	-0.391543	-0.262361	-0.681696	0.065072	-0.117113	0.616814	0.193296	-0.1154	0.46431	-0.14114	0.354606	0.15021	-0.8064	-0.160388	0.410386	N/V	-0.521138
ENV10	-0.028066	0.121657	0.433684	1.20389	-0.670402	-0.950978	-1.00596	1.31248	-0.584629	-0.12468	0.589677	-0.16261	0.267555	1.21522	0.63975	0.671746	0.756939	0.616494	-0.104737	0.643415	-1.40134	-1.69431	-0.038202	-0.149415	1.81943	-0.103017	-0.672953	-0.514106	-1.43341	-0.806406	-0.093081	-1.21989	-0.725894	0.413745	1.57107	0.776279	0.914409	0.844748	0.447252	1.27764	-0.853329	-0.111383	0.508872	-1.20918	-0.500712	0.39139	-0.033453	-0.348786	0.523413
ERC1	0.040464	0.056499	-0.575602	0.130502	0.442145	0.408658	-0.104782	0.508488	0.685557	0.577713	-0.020491	-0.195094	-0.03578	-0.222733	0.673753	-0.60007	0.346719	0.213851	-0.393955	-0.632989	1.10098	N/V	N/V	-0.483626	0.664894	-0.355467	0.615368	-1.47868	0.025202	-0.144611	0.55959	-0.946599	-0.001416	-0.264645	0.077494	0.241791	-0.68949	0.045619	-0.05345	0.094179	0.038864	0.193595	-0.306001	0.052352	0.760408	0.45686	N/V	0.871039	0.491782
ERD1	1.18361	1.52492	-0.53618	0.638881	1.34245	0.910699	-0.318864	-1.4528	0.461822	0.482365	-1.67032	0.524062	-4.62406	-0.258503	-0.445847	-1.31972	-0.759086	-0.967117	-0.225869	0.049942	0.864255	1.35865	0.3738	-0.282594	-1.06755	-0.34974	0.333534	0.162487	-0.592228	-0.678338	-0.366833	0.49958	-0.331926	0.716279	N/V	1.64564	0.150317	1.95667	1.92261	0.520795	-0.079355	0.310596	0.370229	0.85183	-0.170689	-0.402748	0.822444	-0.043362	1.65544
ERF2	-0.037624	0.458444	0.086235	0.775352	-0.01169	0.275878	0.026338	1.07224	0.713833	-0.67841	0.74054	0.285245	0.457495	0.626259	0.21186	0.609766	-0.175858	-0.335473	-0.708803	0.210085	-0.307137	0.242612	0.165529	0.482039	N/V	0.823585	0.418043	-0.462134	-0.861119	-0.633345	-0.334012	0.797162	-0.471875	0.206707	-0.662187	1.29245	-0.542404	-0.024277	-0.074021	-0.156703	-0.654284	-0.562118	0.174131	0.197996	-0.053982	0.028351	-0.065163	-0.610168	0.611485
ERG1	0.823374	N/V	-0.023737	-0.113426	-0.265158	-0.630034	0.490243	-1.21215	-0.558849	0.298869	-1.45776	0.059275	0.072331	-1.48311	-0.159761	-0.157853	-0.006254	0.135409	-0.174596	-0.465762	0.03261	0.830716	0.866035	-0.121342	-0.531215	1.101	0.68335	0.431403	0.327667	0.658434	-0.214078	-1.20701	0.319056	-0.507762	0.500885	-0.491616	1.23476	-0.797614	0.378297	0.513836	-0.262469	0.198512	N/V	-0.356967	0.143926	0.8238	0.278417	-0.520786	0.653646
ERG11	0.6867	N/V	0.219213	-0.542032	-0.258486	-0.846444	-0.351741	0.053701	0.683091	0.581576	-0.535705	0.872398	-2.89205	0.10599	0.396033	-0.933858	-1.94569	0.528724	-0.913747	-0.37198	-0.302758	N/V	N/V	-0.164581	-0.512999	-0.105135	0.135629	0.114145	0.775928	-0.771437	0.4433	0.28641	-0.224926	0.476916	0.098207	-0.341603	-0.600203	-0.165111	-1.23971	0.140534	-1.55057	1.25286	1.00181	-0.12463	-0.160262	-0.12482	N/V	-0.740932	0.17428
ERG3	0.102412	N/V	1.31951	0.34307	-0.510323	-0.336621	-2.8052	-0.020147	0.075574	1.04422	-1.37264	-0.349181	-0.677018	-4.47502	N/V	-2.18524	0.424886	0.756747	-0.07022	-0.088228	-1.41891	-0.446278	0.710735	-0.591797	-6.47427	N/V	0.828505	0.099078	-0.847419	-0.834536	0.741183	0.88786	-0.325833	0.842028	0.242964	1.36134	0.357904	-0.436633	1.12175	1.05655	-0.193044	-0.350358	0.394772	-1.61086	0.231693	-0.615911	2.00437	0.099486	-0.015623
ERJ5	-0.268043	-0.621667	-0.017258	-0.393184	-0.430172	-0.297793	0.336286	-0.997991	-0.316332	-0.274245	0.803339	0.635228	0.90141	0.125227	-1.26031	-0.481372	-0.582457	-0.035639	0.337308	0.584872	0.552667	0.653826	0.433134	0.594154	0.565858	0.084233	0.48547	-0.13516	0.665928	0.114313	-0.050703	1.4484	-0.330352	0.07764	0.214035	0.115323	-0.414445	0.519966	-0.095145	0.261422	1.3531	0.88742	-0.304543	0.225045	-0.000422	-0.378375	-0.83283	0.003056	-0.152968
ERP1	-0.008623	-0.406099	0.474281	0.855068	0.078456	1.04713	-1.03723	0.722595	-0.363255	0.162926	0.220508	-0.123661	0.138645	-0.098024	-0.571206	-0.057441	0.285466	-0.164624	-0.381736	0.12435	1.31964	-0.960402	-0.013367	0.615147	-0.198949	0.293199	0.419777	-0.323722	-0.160779	-0.846131	0.312515	0.245041	-0.656431	-1.17446	0.057546	0.759066	-0.808522	0.96709	0.192849	-0.059601	0.881002	-0.971141	-0.389572	0.34478	0.499163	0.550951	-1.32616	0.294899	0.644323
ERP2	-0.989755	-0.172525	-0.831404	-0.064826	-0.879328	1.14694	-0.36459	1.61382	0.295881	-0.655662	1.28246	0.490297	-0.259429	1.06252	-0.859748	-0.519131	0.580282	0.561188	0.361003	0.221187	-0.300313	1.78159	0.062453	-0.566631	0.253682	-0.611839	-0.31156	-1.36485	-0.170835	-0.428682	0.245404	0.668865	-0.103658	0.437797	-0.387477	1.02051	0.613733	1.28793	0.006859	-0.139498	0.073901	-0.218615	1.13432	-1.3504	0.055617	-0.007175	0.766911	0.949804	0.382743
ERP6	0.358159	-0.133814	0.519709	0.230922	-0.239941	0.254202	0.144254	-0.175996	-0.212707	-0.583888	-0.4807	N/V	0.071891	0.074032	0.011352	0.084768	-0.512792	0.235967	-0.28156	-0.181081	0.934249	0.502784	0.634317	0.512318	0.218409	0.215026	0.07502	0.548948	0.233923	0.723158	0.011297	0.875404	0.294393	-0.046804	-0.107585	-0.036233	-0.137004	-0.098846	0.025592	0.390883	0.615562	1.04684	-0.076646	0.427021	0.83926	-0.637623	0.510198	-0.400619	-0.171844
ERS1	-0.621674	-0.289699	N/V	N/V	-0.083323	0.063988	0.10413	0.509036	-0.804083	0.721645	0.470576	-0.734331	0.733575	-0.076052	0.129112	0.595296	-0.142218	0.594846	0.801568	-0.127872	N/V	0.169475	0.141744	-3.22854	-0.064422	0.274102	-0.26372	-0.278538	-0.242973	N/V	-0.38289	0.399582	-0.311135	-0.400964	0.287482	-0.15036	-0.456479	-0.803977	0.215492	0.130632	-0.591638	0.410408	0.21967	0.504377	-0.369998	-0.408224	0.161115	0.033639	-0.067358
ERV14	0.115965	-0.567015	0.254804	-0.483051	0.064195	0.352343	N/V	-1.07109	0.208433	1.10623	-1.12402	N/V	-4.19804	-1.02668	-1.49719	-2.42109	0.800108	0.54742	0.349125	0.442416	-0.668503	0.032969	-0.632348	-0.587164	-7.29136	0.217548	0.447931	1.74815	-0.162252	-1.34305	0.482892	0.189811	0.65771	0.109282	0.767274	0.293464	0.643522	-0.820115	-0.768265	0.288438	0.160544	0.095147	0.922845	-0.294098	-0.125617	-0.147278	-0.013407	-0.43785	1.17594
ERV15	0.193219	-6.71324	0.738432	-0.026093	N/V	-0.3222	-0.280566	1.67657	-0.227901	-0.855152	0.194736	0.243152	0.723818	0.546907	0.809529	0.546454	0.327004	-0.500959	-0.571246	-0.437207	1.74574	-0.006029	0.059866	-0.167919	0.90768	-0.220499	-0.136284	-0.677503	-0.107032	0.437189	0.227802	0.513258	0.147251	0.563067	-0.46144	-0.215204	0.310464	-0.517125	-0.222339	0.792142	0.375513	-0.450721	0.389311	0.534098	0.094574	0.081684	0.39064	0.330722	N/V
ERV29	1.1317	0.80535	0.809847	-0.098021	-0.261522	-0.262271	-0.208261	-0.64827	0.195659	-0.740275	1.16689	-1.22968	-0.355291	-0.104166	0.755466	-0.457807	-0.017433	0.238304	-0.40644	-0.220255	0.943761	-0.439825	-0.024738	-0.178646	0.962612	-0.30824	0.74323	-0.884487	0.808516	0.645651	0.285064	1.09493	1.03629	-0.167431	-0.396105	0.457958	-0.047071	0.066108	0.175775	0.03998	0.186086	0.610078	N/V	-0.598303	0.001244	-0.382385	0.17848	0.700623	-0.28884
ERV41	-0.039234	0.596319	0.432332	0.608373	-0.058489	0.315231	0.076447	-1.98257	0.637236	-0.357105	-0.848302	1.48442	-0.08781	0.163477	-0.485377	-0.772859	0.011754	0.755232	-0.666075	-0.602166	0.053549	-0.334685	0.441349	-0.718302	0.593023	-1.28859	0.727991	-0.114066	0.4865	0.052134	0.033183	0.67642	-0.278221	0.490857	-0.26755	N/V	0.254948	-0.045948	0.343787	0.262719	-0.113577	0.702217	0.778651	-0.123602	-0.048248	-0.706487	-0.512441	-0.582788	0.262063
ESBP6	-0.435088	-0.209862	-0.57597	-1.31598	-0.266276	-0.116338	0.544645	-1.33242	-0.012462	0.178925	-0.212238	0.210204	0.114154	1.0805	-0.406426	N/V	0.198514	N/V	1.39267	-0.507631	-1.08403	0.097521	-0.576553	0.197094	-0.293418	-0.382672	-0.339097	N/V	-0.275892	-1.03183	1.04399	1.43698	-0.318746	-0.971676	-0.387631	1.13459	1.11044	-0.197891	0.432542	N/V	0.493971	-0.427591	0.346835	0.492016	0.060306	-0.248351	-0.225604	-0.778203	-0.921675
FAT1	0.550131	N/V	-0.371134	0.484611	N/V	0.18106	0.229454	-0.142789	0.688524	0.017256	0.535791	-0.2078	0.287847	0.898806	0.234606	-0.122839	1.00527	-0.436475	-0.051723	1.15439	-0.311764	0.112405	-0.272159	0.042711	-0.946343	-0.053999	1.23738	1.2703	0.833396	-0.363323	0.006219	0.451743	0.317661	0.153891	-0.863681	-0.222028	-0.441816	0.722761	-0.853788	-0.581362	1.20612	0.242929	-0.979822	0.139753	-0.671918	0.483417	-0.683803	0.375636	1.3731
FAT3	0.024242	-0.209082	-0.352611	0.184468	-0.616144	0.430028	0.072269	0.996154	0.305841	0.591576	0.184261	-0.502116	-0.481032	0.250824	-0.030581	0.626035	0.572214	-0.342302	0.353472	-0.063492	1.22669	-0.516863	-0.847827	-0.106475	0.141545	-0.607307	0.231895	-0.113681	0.523219	1.28497	-0.523727	-0.728827	0.902061	-0.557862	1.57441	0.006977	0.369126	0.367179	N/V	0.653454	0.265485	0.239528	-0.083505	0.180585	0.409072	0.00175	-1.90446	1.21644	0.609535
FCY2	-0.39296	-0.718259	0.573776	-0.268547	0.485191	0.945406	0.987205	0.312238	-2.66241	0.325685	-0.184681	-1.42217	0.311514	-1.60914	-0.913928	0.874383	1.5566	0.011934	0.776044	0.274623	0.538233	0.278814	0.918943	0.646124	-2.30949	0.508812	-0.856972	0.826757	0.456969	-0.280892	0.440124	1.24613	-0.340132	-0.197932	-0.388521	0.598845	-0.081393	-1.80851	-1.26767	0.494298	-2.2994	N/V	-0.119833	0.075658	0.341557	0.53125	0.771874	1.53872	-1.24262
FCY21	0.181702	-1.34326	0.418979	-0.849747	-0.079299	2.34827	0.448965	-0.758534	0.945997	0.988439	-0.492126	-0.578917	-0.148691	1.21603	0.015325	0.023568	1.1524	0.307305	0.516089	0.14775	-0.219364	0.291324	-0.389487	-0.327471	-0.203515	-0.396368	-0.086618	-0.088484	-0.008098	1.14913	-0.633945	-3.01811	-0.226902	-1.14536	0.75345	-0.915838	0.451453	-1.23443	0.239354	-0.300402	1.06706	N/V	0.003701	1.54378	-0.79198	1.16188	-0.314251	0.500063	-0.066687
FET4	0.767753	-0.580974	0.71597	-0.60128	0.22879	0.196088	1.089	0.362739	0.455895	-0.623628	0.450399	0.263194	1.06573	0.171832	0.209118	0.207437	-0.048672	-0.626305	-0.717451	-0.722565	0.578757	-0.068815	0.519208	0.234597	-0.184547	0.835485	-0.477359	0.109515	-0.931399	-0.693526	-0.503025	0.407227	N/V	-0.321535	-0.634389	0.460223	-0.500492	-0.982866	-0.288081	-0.543829	-0.096746	0.847766	0.452776	-0.06785	0.031145	0.297738	0.877308	0.703704	-0.175784
FHN1	0.777381	0.110426	0.747551	-0.138459	-0.125341	1.11666	0.385509	0.363427	0.062946	-0.056239	0.107658	-0.394461	-0.921844	0.015514	-0.009166	0.38723	0.496677	0.526923	-0.5855	-0.280462	0.937372	1.40771	-0.563363	-0.233131	-0.115232	-2.13875	0.031057	-0.189044	-0.245765	0.30484	0.281035	-0.303101	-0.190294	-1.08534	0.772672	0.731393	-0.23702	-0.646628	0.747084	0.529812	-0.16092	-0.394628	N/V	0.276068	0.028434	-0.756527	0.160061	0.165003	-0.26327
FIG1	0.360834	N/V	-0.344063	0.078689	N/V	0.737432	0.230689	0.198934	0.448846	0.064282	0.331918	0.824504	0.977585	-0.629115	-0.373065	-0.839177	0.329182	0.327517	0.321553	0.981833	-0.641472	0.547315	0.257956	-0.419297	-0.101377	0.406631	0.095747	0.888981	-0.000343	-0.12507	0.12714	0.041302	-0.43181	0.343417	0.020309	-0.10651	0.375318	-0.306505	0.281536	0.366446	1.4621	-0.099221	-0.077248	-0.60761	0.003377	0.714801	-0.524146	0.846342	-0.018006
FKS3	0.971349	-0.461036	1.30009	0.552877	-0.382855	0.437798	-0.253235	-0.193105	0.216288	0.201106	-0.103258	0.64681	0.24421	0.072591	0.488031	-0.799038	0.449555	-0.030357	-0.283157	-0.023639	-0.333749	0.38011	-0.720644	-1.49228	-0.321342	0.994528	0.203975	0.555157	0.938469	-0.297172	0.392525	0.425674	N/V	0.45141	-0.927028	0.570494	0.398072	-0.183473	0.076581	0.400287	0.696472	-0.478339	-0.0186	-0.651917	-0.086833	0.524424	0.679142	-0.073481	0.149709
FLC1	0.771979	-0.133251	0.466908	-0.947005	-0.116122	0.246618	0.403597	0.15075	-0.760647	1.13031	0.48232	-1.4492	-0.20177	-0.716258	0.791081	-0.212198	0.210021	0.044878	0.211461	-0.567486	-0.456838	-0.211048	0.23965	0.335575	0.502468	0.10469	-0.06486	-0.189385	0.205783	1.12484	0.061948	0.343035	0.748821	-0.335394	0.075435	0.169675	0.313833	0.652032	-0.216042	-0.164185	0.470023	-0.754561	0.211132	-0.175975	0.253624	-0.573664	-0.643776	0.422608	-0.630874
FLC2	-0.073259	1.18129	0.816802	0.034849	-0.221606	-0.036574	-0.436303	-1.9277	0.199649	-0.344329	-1.23456	-0.171344	-4.88766	-1.35888	-1.4764	-0.634685	0.642705	-0.127893	-0.282675	0.478268	1.3917	-0.447878	-0.677378	0.378337	-1.56412	-0.217709	0.222642	0.544008	0.569441	0.670765	0.012407	-0.838433	-0.479662	-0.223648	-0.620724	0.129733	0.550721	-0.137944	-0.370338	0.264198	1.08281	0.016705	0.13054	0.045805	0.368778	0.478993	0.102087	-0.01114	-0.015478
FLC3	0.208144	-0.107343	-0.125025	-0.767832	0.548741	1.64876	N/V	-0.684549	0.74682	-0.034468	-0.097281	N/V	0.891806	0.425322	0.139396	0.984015	1.1011	0.676068	0.620242	-0.610641	0.334245	0.330067	0.385234	0.333021	-0.396165	-0.490057	0.149987	-0.192424	0.06873	0.288102	-0.340097	-0.399233	-0.361488	-0.059243	0.172575	-0.135938	-0.280693	0.230315	0.675715	0.323886	0.805144	-0.153363	0.332696	0.372682	-0.506886	1.68298	0.139109	-0.305705	-0.286372
FLD1	1.10642	-0.308629	-0.939173	-0.879877	0.251829	0.34767	-0.916682	-1.57327	-0.0139	-0.481065	0.472705	0.814862	0.017082	0.551149	-0.339706	-1.46869	0.1181	0.459205	1.65809	0.189053	0.565244	-1.20392	0.552001	-1.00286	-0.655652	-0.275585	-0.12118	-0.811954	0.345634	-0.040453	N/V	1.45694	-0.584879	0.52623	-0.309937	0.686797	0.869864	-0.121133	0.578995	-0.203469	0.166531	-0.054667	0.708297	-0.618715	-0.841436	-0.053038	-1.37974	-0.434225	-0.119433
FLR1	0.334706	N/V	0.228908	0.239346	-0.608587	0.078907	0.261996	-0.504245	0.332185	0.150553	-0.082047	0.195256	N/V	-0.299602	-2.28571	-0.613718	0.493499	0.012772	0.334589	-0.579917	0.481361	-0.170648	-0.75453	0.438578	0.66763	0.405051	0.143559	0.402926	0.545102	-1.1809	-0.374447	0.30146	-0.199808	-0.593773	0.168562	0.221498	-0.071975	-0.633211	-0.359179	0.660621	0.394218	-1.03164	-0.055548	0.091706	-0.857529	-0.899784	-0.274874	-0.070614	2.17417
FLX1	-0.348969	N/V	0.346828	-0.142486	-0.1494	-1.4002	0.245208	1.44776	0.253957	0.321441	0.019724	-0.174377	-0.071061	-0.408003	N/V	0.36677	0.062321	0.175471	0.32857	0.190702	0.288475	0.432711	0.284828	0.050028	0.154784	0.717373	-0.05731	0.937889	-2.3175	0.256115	0.402753	0.060072	0.024237	0.121563	0.138503	-0.154211	-0.171645	-0.212153	-0.04231	-0.596003	-0.122058	0.532193	-0.123505	-0.943874	0.324832	0.795565	0.536008	-0.466958	-0.137301
FMP45	-0.197361	-0.265889	0.601396	-0.24274	-0.224189	0.339698	0.245238	0.268604	-0.323282	-0.749122	0.224991	-1.05504	-0.985531	0.082113	-0.978684	-0.313673	-0.184891	-0.233003	-0.112005	-0.686187	0.6913	0.36652	-1.25335	-0.762617	0.242195	-0.188045	0.230958	0.287758	-0.374397	0.904824	-0.758825	N/V	0.628415	0.44039	0.290462	-0.033878	-0.299331	-0.27813	0.018642	-0.493992	-0.570016	0.035156	-0.35442	0.362027	0.327988	N/V	0.401705	-0.757114	-0.191095
FRE1	0.706276	0.198961	0.574936	0.607958	-0.293546	0.047405	-0.431906	-0.262022	-0.756322	0.542668	0.374925	1.10019	-0.160422	-1.2412	-0.709775	-0.418788	0.720277	-0.434698	-0.705302	1.35409	0.816519	-0.025149	0.392071	0.076962	N/V	0.385092	0.111383	-0.321977	-0.956351	-0.551725	0.576271	-0.99897	0.085122	-0.078489	0.514599	0.203452	0.34646	0.366735	-0.180677	1.12678	0.552076	0.160377	-0.784309	-0.997807	-0.362255	0.170971	0.773511	-0.537587	0.497859
FRE2	-0.224483	-0.433073	-0.720922	-0.239399	0.20785	0.355959	-0.099891	0.203261	-0.199167	0.158728	-0.433899	1.01332	-0.081082	-0.141481	-0.908398	-0.276695	-0.000195	0.177657	0.940969	0.005764	-0.877419	1.58386	0.417051	0.336626	0.065876	0.749755	-0.356056	-1.16304	-0.583453	0.074943	0.263061	-1.00551	-0.584381	0.551619	0.711098	-0.449645	0.19715	-0.51108	N/V	-0.343798	-1.46126	1.8192	-0.055243	0.666059	0.28951	-0.385041	0.547723	0.90202	-0.517469
FRE3	-1.24583	0.631996	-2.11622	0.743907	0.925347	1.37329	-1.60868	2.0089	0.44718	-0.982863	-0.024258	0.509985	-0.360373	0.172108	0.53019	-0.675411	0.494181	0.54935	-2.08415	0.757452	-0.871009	-0.812211	-0.217398	0.250051	1.40802	0.890024	-0.528683	-1.3008	-0.230235	-1.47954	-0.715057	0.6554	-0.349336	-0.773069	0.700582	-1.18188	-6.54827	0.745536	-0.055187	-0.584222	3.32999	0.129046	-0.569316	0.420132	0.085803	-1.03171	-2.23112	0.272256	-0.494858
FRE4	-0.098702	-0.420071	0.151448	-0.088242	0.068138	0.37049	1.4818	0.980653	-0.339907	-0.922218	N/V	-0.361231	0.725543	0.209809	0.707532	0.342649	-0.507895	1.50774	-0.481249	-0.698198	0.541427	-0.285877	-0.009072	0.115066	0.862	0.136397	0.694585	-0.049367	N/V	-0.604665	-0.416552	0.645711	0.577548	N/V	-0.337508	-0.191704	0.108875	0.538212	-0.063638	-0.9827	0.000116	0.245205	-0.71482	-0.713739	N/V	0.383938	1.84624	1.70838	-0.698372
FRE5	1.24691	-0.295952	-0.628077	0.144465	-0.385029	-0.42733	-0.416455	-3.76807	1.03999	-0.596075	0.26518	0.733183	-1.94749	-1.59927	-0.423606	-1.26478	0.131759	-0.579974	0.881821	-1.44227	1.07718	0.032466	-0.208281	-1.04093	-0.762497	-1.64158	0.483607	-0.1718	0.115296	1.52574	0.146399	-0.059015	-0.241267	0.285989	1.62766	1.01409	-1.03794	0.053141	-0.119575	0.447029	0.783552	-1.06537	0.976966	-0.363841	0.889204	-0.243686	-0.960359	-1.68392	0.870678
FRE6	1.06176	-0.326263	0.612852	0.433395	0.297173	-1.14809	-0.195107	-0.487975	-1.32133	-0.388832	-0.207619	0.330456	-0.194471	-0.543921	-1.33845	-1.8104	1.12588	0.320644	-0.645443	N/V	-0.21669	0.831635	0.423313	-0.003704	-1.3046	-1.78733	-0.552713	0.129794	-0.027184	-0.705434	-0.280406	0.444848	-0.227587	0.171216	0.3458	0.283812	-0.895029	-0.815262	0.044154	0.261477	-1.0587	-0.786834	-0.684144	-0.49355	0.581594	0.819527	1.07253	0.992754	0.401588
FRE7	-0.880272	-0.211748	-0.615506	0.247237	0.073274	0.193933	-0.357887	-0.046821	0.084517	0.724332	0.513322	0.469205	-0.323085	1.00404	-0.795609	-0.658793	-0.221468	-0.846552	-0.398785	0.192229	-0.739371	0.616386	-0.67034	-0.458592	0.3844	-0.450798	0.591612	0.462848	0.613	-0.103467	0.577898	-0.466373	-0.407661	-0.181109	-0.034254	-0.785384	0.44367	-0.242687	-0.30694	-0.279556	0.105766	-0.021285	0.216396	-0.204557	0.374637	0.573341	0.452078	N/V	0.243183
FRE8	0.408845	-0.254771	0.581818	0.52273	-0.395947	-0.629846	-0.26214	-0.263295	-0.765295	0.118604	-0.303797	0.96537	0.813134	0.561399	-0.742609	0.273001	-0.039119	-0.252098	-0.426829	-0.443608	-0.662452	0.119749	0.203273	0.291183	0.388873	-0.553674	-0.137368	-0.007347	-0.243909	0.866955	2.13332	0.472434	0.544138	-0.767171	-0.398759	-0.001668	-0.426186	-0.232181	-0.263623	-0.180519	-0.824355	-0.057667	0.494886	-0.472244	-0.209949	-0.904202	0.866501	0.687162	0.093966
FSF1	-1.44835	0.371817	-0.340358	-0.373665	0.7784	-0.123552	-0.040552	0.201229	-0.167846	N/V	0.2321	0.70503	-0.091756	-0.465025	-0.733105	0.383767	-0.074259	0.215524	-0.714579	0.002339	0.734224	-0.863694	-0.005238	-0.989759	0.353518	-0.141043	0.139324	-0.960881	0.676325	0.33835	-0.046218	1.02473	-0.46851	0.072953	0.078855	-0.472416	0.367028	0.038237	-0.068222	-0.525969	-0.694803	0.276279	0.589007	-0.040838	0.976182	-0.255414	-0.376658	-0.313591	-0.236313
FTH1	-0.107326	-2.1237	0.032927	-0.398622	N/V	0.467532	1.45526	0.200456	0.056603	-0.457532	-0.414373	-0.194626	0.701663	0.061547	0.08223	-0.24192	0.009688	-0.127229	0.077115	0.050236	0.243711	0.018628	-0.795524	1.09156	-0.501137	0.443728	0.365764	-0.289861	-1.59828	0.690191	0.724129	0.911601	-0.513457	-0.198743	0.664366	0.108096	-0.365994	1.71962	-0.916314	0.32651	-0.260225	-0.478639	-0.283532	-0.092526	0.476831	0.827413	0.668806	-0.287476	N/V
FTR1	0.39859	N/V	-0.284097	0.741157	-1.18941	-1.07832	0.27327	-0.248334	-0.90933	-0.337044	-0.978027	1.02465	1.00469	-2.14439	0.087703	0.691684	-1.72222	-1.41995	-1.26969	-0.786867	-0.139307	0.811406	0.614067	0.430452	1.0812	-0.540946	-1.08643	-0.520737	-0.922399	-0.594361	-1.01829	0.949509	-0.492784	0.047582	0.111904	-0.776586	-1.39707	1.4685	0.043126	0.790658	-0.170005	N/V	0.53014	-1.84287	-0.016236	-1.04889	0.183413	0.099849	0.106331
FUI1	0.092315	N/V	-0.763948	0.681653	-0.557373	-0.165994	0.362469	1.03199	0.12344	-0.313113	-0.020836	-0.230092	N/V	-0.189512	N/V	-0.001205	0.300886	-0.371584	0.447431	0.220639	0.030125	0.520738	0.556526	-0.65203	0.354072	0.262587	-0.28075	0.999118	-0.277775	-0.184099	-0.190612	-0.174156	-0.094941	-0.185544	-0.189204	0.688368	-0.141007	0.73883	0.004391	0.12061	N/V	-0.871057	-0.110055	-0.586055	-0.200553	-1.04663	0.25707	0.817672	0.377614
FUN14	0.929328	-0.342421	-0.361049	-0.881799	-0.213632	-0.028112	-1.0454	0.199717	0.284193	-0.084294	0.131657	0.006454	0.547366	0.058544	0.274042	1.61069	-0.422426	0.312793	-0.191585	0.618977	0.443147	0.285755	0.386722	-0.343144	0.28436	-0.178745	-0.936096	0.745378	-0.193042	0.148154	0.478853	0.109638	-0.007939	0.253209	-0.309917	-0.300437	-0.600792	0.357799	0.045955	-1.13909	0.957971	1.2111	0.393022	-1.19496	-0.024306	-0.544521	0.572604	-0.307169	1.81583
FUR4	0.830585	N/V	-0.731161	-0.185522	-0.153453	-1.66133	-0.50167	-0.77169	0.286409	0.680275	-0.223705	-0.415108	-0.936383	-0.695605	N/V	-0.140006	-0.012797	-0.390757	0.037259	-0.440238	0.167501	0.627817	-0.433433	0.188171	0.087744	-0.120949	0.145386	0.339015	0.009993	0.084831	0.207929	-0.11845	0.417921	-0.019367	-0.332667	0.299654	0.840306	-0.027155	0.277575	0.30902	-0.630549	-0.387103	0.682737	0.5711	0.108002	-1.25473	-0.23517	-1.14568	0.006159
GAL2	-0.109573	0.098224	0.099685	0.141111	0.034081	0.34362	0.926277	-0.387696	0.143945	0.171089	-0.276334	-0.537277	-0.605804	0.208735	-0.243511	-0.283907	0.44439	-0.038879	-0.804134	-0.078737	-0.930408	-0.674537	0.225822	-1.06515	0.081386	-0.296558	0.235902	-1.22881	-0.368747	-0.697548	0.832515	-1.12627	-0.980008	-0.150967	0.564385	1.08983	1.49133	0.303735	-0.077055	0.154696	1.19349	0.196381	-0.719163	0.170772	0.075123	0.93079	-1.07599	0.952578	-0.316486
GAP1	0.153207	-0.506797	-0.162101	0.515277	-0.552814	-0.662993	-0.079883	N/V	0.588826	-0.118661	-0.024641	0.163059	-1.07158	-1.534	-0.311878	0.813712	-0.686275	-0.335018	0.675369	0.948127	0.564844	-0.894678	0.284373	-0.079147	0.719592	0.703453	-0.09628	1.29526	0.519897	0.760708	-0.270524	3.26997	0.272827	1.04168	0.313556	-0.939128	-2.10999	-0.249451	-0.301235	0.15671	-0.161713	-0.412692	-0.019955	-0.665772	-0.160719	0.534365	-0.667957	-1.19856	0.370498
GDT1	0.464443	N/V	0.688704	-0.346339	N/V	0.417823	-0.100791	-0.36145	-0.27804	-0.609407	-0.430302	0.096342	-0.139067	0.237573	0.778819	0.112743	0.83941	-0.956108	0.224489	0.228441	0.093142	-0.376114	0.203517	1.07662	0.170931	0.704997	-0.505796	-0.399114	-0.83621	-0.551145	-0.57779	1.13157	-0.081109	-0.019129	-0.43202	-0.39995	-0.380562	0.274974	0.024409	0.664177	-0.543131	-0.219037	0.390643	0.129111	-0.078856	0.441376	-0.39254	0.614207	N/V
GET2	0.536109	N/V	0.458414	-0.341235	0.479163	1.1579	-0.483131	-0.368125	-0.04061	-0.094947	-0.619358	0.5122	-2.57118	-1.43464	N/V	-0.641802	-0.120562	-0.962563	-0.323972	1.55091	0.049162	-0.524942	0.028902	1.14748	-10.5378	0.002644	0.947875	-0.832635	-0.702799	0.590609	0.042041	-0.436029	0.310599	0.26583	0.539725	0.225644	-1.05094	0.4042	0.992047	0.059645	0.391084	N/V	0.04481	0.247178	0.072383	-1.09128	-1.11795	-1.14616	1.85756
GEX2	1.13312	0.213346	0.337428	0.295605	0.044225	-0.363258	0.180389	0.203463	0.325702	-1.06126	0.260026	0.277558	1.01424	-0.273509	0.363305	0.480959	-0.16369	-0.118509	-1.21857	0.492283	-0.12263	-0.447778	0.224538	0.115336	0.650226	0.008488	-0.069256	0.342732	1.16759	0.648352	-0.73469	1.11154	-0.006743	0.472647	-0.04774	0.323541	0.000605	0.392927	1.50548	-0.436745	0.067035	-0.58082	0.817322	0.00212	-0.193259	0.182102	-0.438536	-1.41217	0.281937
GIT1	-0.064092	N/V	N/V	N/V	0.02831	-0.35671	0.221762	0.039095	0.257492	-0.124073	-1.04638	0.080635	0.511187	0.122086	0.352461	-0.626367	0.31228	-1.47395	-0.427058	1.2723	N/V	0.074605	0.799499	-0.503379	0.063834	-1.00233	0.303445	0.447301	0.333381	0.785991	0.481299	0.705052	-0.080192	-0.487175	-0.459931	-0.042099	0.449857	1.17408	1.00432	-0.673348	-0.196912	0.236414	-0.331508	0.405556	0.816088	1.06665	1.89366	-0.798919	0.433217
GMH1	0.805856	1.34871	0.243248	-0.077564	-0.06856	-0.32161	0.913297	N/V	-0.599193	-0.898487	0.574235	-0.08007	-0.092358	-0.173837	0.609094	0.216413	0.552805	-0.390433	1.00937	1.1618	-0.598055	0.098982	-0.189799	1.83996	0.157959	0.803764	-0.27885	0.157754	-0.836833	0.638017	-0.090912	-0.016284	0.16384	1.47679	-0.255254	-0.664254	-0.383961	-0.326456	-0.174631	0.257237	-0.494966	-0.209036	0.238767	0.417224	-0.305945	0.129704	-0.105445	-1.22698	0.526955
GNP1	-0.529356	-0.051511	0.231108	-0.769251	1.31877	0.157596	-0.807951	0.559958	-0.143255	-0.46945	-0.124495	-1.16938	1.08483	1.31302	-0.051512	1.346	0.548719	-0.26585	-0.087356	0.258097	-1.49307	-1.29461	-1.01451	0.88163	-1.39333	1.21258	-0.018495	0.357519	-0.006121	-0.261941	0.359167	-0.063085	0.31254	-0.66942	-1.46698	-1.61709	0.260304	0.208586	-0.537666	-2.05639	-0.378218	0.774274	-1.11229	1.30257	0.53819	0.028895	-0.340631	0.801142	0.07026
GOT1	0.799916	-0.48815	0.251805	-1.04761	-0.570118	-0.051063	-0.26958	-0.258439	0.448433	-0.35716	0.469698	0.038053	-0.507781	-0.333663	0.09972	0.064361	0.979417	-1.16444	0.12567	0.581398	-0.30153	-0.581585	-0.0334	0.151807	-0.504963	-1.07236	-0.37449	0.494084	0.911699	-1.22849	-0.079928	-0.726034	N/V	0.13534	1.13358	-0.854865	0.322983	-0.319541	0.089458	0.210206	0.396878	0.415892	1.01152	0.559525	-0.134661	-0.053785	-1.12409	-0.218231	-0.368012
GPI10	0.302613	0.461155	-0.144214	-0.79614	0.023042	1.70743	N/V	-0.193451	-0.045258	0.026125	1.16702	N/V	1.37238	0.686195	0.23757	0.556693	0.922999	1.02554	-0.705186	-0.070945	0.125247	-0.583172	0.736533	-0.242257	-0.495554	-1.23844	0.196805	0.587836	-0.368156	0.124776	-0.134229	-1.47564	-0.175586	0.202178	-0.269207	0.701895	0.290764	-0.313931	0.876899	0.122513	0.490986	0.126228	-0.024189	0.466417	0.40976	0.181478	0.08385	-0.738953	0.3199
GPI11	0.232454	-0.118834	0.330286	-0.394856	-0.483419	0.270612	-0.05704	1.60478	0.084357	0.052128	-0.418243	-0.393804	0.506175	0.134187	0.470418	0.763767	-0.625856	-0.399182	0.367481	1.10163	-0.052289	-0.092822	1.22783	1.23879	0.320514	-0.824402	-0.927461	0.42906	0.284221	-0.035198	-0.027307	-0.50263	-0.160168	-0.674722	N/V	-0.22019	-0.05305	-0.24144	0.269507	-0.547388	-0.022793	0.386658	1.03431	0.837787	0.20211	0.256568	0.430591	-1.00351	0.098497
GPI13	0.635263	0.034087	-0.076865	-0.261003	0.024328	0.281211	-1.03953	0.1982	-0.04599	0.883787	-0.72127	1.00819	-1.03061	-0.061959	-0.738031	-1.01596	0.010098	-0.385359	-0.086076	N/V	-0.021367	-0.855418	-0.065469	-0.312966	-0.884578	-1.09046	0.579724	-0.879929	0.582855	-1.06759	0.696001	-0.823853	0.573279	-0.087777	-0.080086	-0.599976	0.253351	-0.755464	-0.194288	0.241138	-0.265452	-0.166794	0.211248	0.875412	0.000229	0.093902	0.599936	-3.29976	-0.631636
GPI14	0.59715	N/V	-0.36757	0.172991	-0.025446	0.645771	1.77714	-0.727033	-0.0634	-0.291477	0.515861	0.279254	-0.557028	-0.418328	1.13658	0.262271	-0.872127	-0.124101	-0.226423	-0.155104	1.11104	0.836326	-0.749636	0.265013	0.310855	0.709445	-0.098725	-0.805957	0.106746	0.428655	0.392615	-0.648789	0.791025	-0.529673	-0.386102	1.20562	1.64438	N/V	1.54439	-0.182191	0.80253	0.349229	0.791628	-0.230531	-0.111619	1.5695	-0.044195	0.167008	0.064157
GPI17	0.127582	N/V	-0.085663	0.318922	0.231785	0.499746	1.10798	-2.2204	-0.700895	1.72414	-0.060853	0.36416	-2.04977	-2.18781	-0.883963	-0.629481	1.32102	-0.243668	0.215126	0.560507	1.30857	0.244796	-0.236382	-0.067449	-2.17006	0.382623	0.553394	-0.276062	-0.64016	0.078496	-0.105867	-0.160254	-0.715047	-0.444187	N/V	0.610079	0.394856	0.295343	1.43917	-0.483507	-0.024825	-1.13104	-0.132964	0.543266	0.242536	1.13344	1.215	-0.126573	0.238035
GPI19	-0.522068	0.16334	-0.307326	-0.021109	-0.240789	0.152773	1.32107	-0.498635	-0.127099	-0.751837	0.494368	-0.849508	-1.05093	-0.118165	-0.591029	0.212674	-0.164451	-1.68507	-0.716818	0.414195	-0.778909	-0.00335	-0.959767	-0.426332	0.520738	0.250983	-0.099364	-0.44844	1.74822	0.629232	0.515018	-0.795069	0.390882	0.424861	N/V	0.018356	0.217963	-0.199848	0.207685	-0.517819	-0.189862	-0.796599	0.276142	-0.349605	-0.136525	0.657935	-0.056263	-0.572103	0.154742
GPI2	0.679149	-0.667536	-0.417646	-0.493443	-0.017779	-0.266788	-0.052342	0.603183	-0.100013	-0.141013	-1.22519	0.138464	-0.2362	-2.69926	-0.822483	-0.170933	-0.204567	0.373298	1.19489	-0.476087	0.098416	1.21486	0.714212	0.973181	-3.50397	1.0826	-0.783918	-0.276738	1.01083	0.471183	0.715061	0.562289	0.151861	0.37549	0.641302	0.266917	-0.020559	0.18032	0.21481	-0.20886	-0.726253	0.210151	0.216501	-0.597776	0.076947	-0.051005	0.335021	0.709163	0.496418
GPR1	1.19477	0.982355	0.458831	1.31331	-0.108627	0.097354	-0.610439	-0.292711	-1.30686	0.37717	-0.532766	-0.093837	0.540411	-0.107854	0.450928	0.720671	-0.477006	-0.902967	1.00312	0.118437	0.034925	0.459247	0.772584	0.467116	0.327819	0.089195	-0.279188	-0.585972	-0.500268	1.39037	0.103081	-0.404274	-0.45293	-0.164524	0.577266	-0.962373	1.20843	-0.106292	0.195694	0.151674	-0.042481	-1.78675	0.082243	N/V	-0.548815	0.679658	0.131708	0.021231	-0.682832
GPT2	-0.518959	0.096279	-0.238402	0.148848	-0.505014	-0.097592	-0.482272	N/V	0.691565	-0.321313	0.688307	0.255205	0.053194	-0.249028	-0.4086	-0.305049	0.368352	-0.18418	-0.108654	0.019761	0.293744	-0.818108	0.561801	0.739584	0.91993	0.529582	0.384139	-0.559814	-0.18654	0.714534	0.052804	0.572229	-0.346193	0.28779	-0.217019	-0.013357	-0.777276	-0.61352	-0.287633	0.266363	0.062601	0.182261	0.216603	0.016838	-0.609357	-0.394138	0.048472	-0.603511	0.059005
GSC2	-0.045274	-0.357467	-0.161502	0.988773	0.035047	-0.244484	-0.271637	0.73558	0.810558	0.260831	0.506292	N/V	0.331102	0.683223	-0.031862	0.140903	0.570157	-0.385737	1.11577	-0.314662	0.296805	-0.097434	0.974964	0.115211	0.312752	0.739255	0.41361	1.77435	0.688266	0.09921	0.210599	-1.39652	-0.079337	-1.59525	0.05752	-0.651207	0.452151	0.374531	0.330731	0.190964	-0.388487	2.04566	0.076113	0.141142	0.586974	-0.68342	-1.05418	0.688384	-0.551882
GUP1	-0.837212	0.408173	-0.435084	1.1243	-1.42688	1.57212	N/V	-7.81243	0.258814	-1.52157	0.418793	N/V	-8.41843	-7.64716	-9.06587	-2.40796	1.02373	-0.840994	-0.964528	0.059076	1.67602	0.251266	-0.615339	0.300606	-12.8983	-0.786347	0.121698	-1.47318	0.005392	-1.17202	-0.791506	0.530067	-0.47281	-0.661332	1.37423	0.656819	-1.77912	1.05036	0.360332	-1.0791	1.5866	1.19732	0.32891	0.802025	0.524546	-0.192027	0.816042	0.720667	-0.680604
GUP2	-0.287738	-0.073701	-0.551928	-0.286265	-0.80857	-0.148217	0.230698	-0.067847	0.861199	0.707233	0.805233	0.070505	0.188599	-0.778413	-3.01931	-0.306882	0.940749	0.209417	0.084216	1.54809	0.664631	-1.43569	-0.227748	-0.819639	-1.11706	1.13661	0.243046	0.291224	0.052523	0.148181	0.169119	0.506742	-1.28845	-0.356862	0.976947	0.364291	0.341862	-0.651526	0.670751	0.251546	-0.171775	-0.652529	0.0128	-0.151876	1.50878	-0.842029	-0.667885	-0.076295	0.227343
HMG1	-0.961059	0.209007	0.803578	-0.731733	-0.629783	0.394747	-0.156688	0.774526	-0.249962	0.359282	0.199134	0.262023	2.21975	-0.592336	0.24268	-0.309477	0.182317	-0.116975	0.224135	-0.071941	-0.287258	-0.489475	1.62653	2.03028	-4.9589	0.38244	0.151401	1.38204	-0.148621	0.246787	-0.058566	-0.334372	0.247533	-0.100137	-0.361702	N/V	-0.20876	-0.271394	1.31567	1.00335	-0.868554	0.47298	0.973256	-0.086894	0.452354	-0.754823	-0.394732	-1.49787	0.172929
HMG2	0.361135	-0.108271	-0.071557	-0.411325	1.05114	-0.130377	-0.340376	-0.19532	-1.03888	0.220134	-1.65276	0.26944	0.266895	0.50721	0.562292	0.499203	1.22698	0.058276	0.383505	-0.739434	0.049368	-0.228915	0.56434	-0.442543	-6.49421	-0.751461	-0.618468	-0.511312	-1.00151	-0.306533	N/V	0.149739	0.508466	-0.180567	-0.002961	0.172803	0.546684	-0.372554	0.889338	0.263237	-1.41258	0.171884	-0.19937	0.261995	0.471288	0.71066	-0.385897	-0.15989	0.474201
HNM1	-0.82184	0.172476	0.090564	0.089435	0.451958	-0.459329	N/V	-0.79348	-0.731136	0.094724	-0.076279	N/V	-1.62564	0.113837	-0.649684	-0.532066	-0.420057	1.10008	-0.199632	-0.621776	-0.072855	0.242319	0.895367	0.375281	-0.268182	0.640466	1.49142	-0.524115	0.2895	0.186328	0.035275	-1.0588	-0.222379	0.097063	-0.463774	-0.367338	-0.779357	-0.313522	0.094615	1.14491	-1.07013	-0.011437	1.22722	1.02351	0.302232	-0.154198	1.00421	-0.847057	-1.14201
HOL1	-0.520547	-0.172291	-0.631065	0.290298	0.083689	-0.301616	-0.009106	-0.052918	-0.545132	2.73688	N/V	0.075697	0.302165	0.188899	0.376944	1.23153	0.030998	-0.223312	-0.137277	0.582066	0.561099	0.131997	-0.171942	0.530526	-0.232456	0.509929	-0.233303	0.252883	N/V	-0.757844	0.269677	0.509773	-0.006206	N/V	0.191004	0.421739	0.227433	0.023256	-0.190688	-0.353106	0.229033	-0.63955	0.2603	-1.02464	N/V	-0.733922	1.81127	-1.03393	-0.455791
HSP30	-0.265435	N/V	N/V	N/V	0.322531	-0.199801	-1.42196	0.857036	-0.322909	0.300444	-0.306824	-0.082116	0.50054	1.13002	N/V	-0.578846	-0.196821	0.357887	-0.149665	-0.054836	N/V	0.275085	-0.068837	-0.140277	-0.004715	0.251859	-0.09989	-0.225655	-0.071182	N/V	-0.209805	-0.195756	-0.319346	-0.132197	-0.114312	-0.608447	0.083884	0.224651	-0.312048	-0.162626	-0.843542	-0.020565	-0.336818	0.609847	-0.211422	0.809061	0.132732	-0.652056	0.879798
HUT1	-0.15764	-0.569795	-0.289058	-0.820644	-0.024932	-0.480888	0.469486	0.384454	-0.424525	-0.656526	0.061395	0.12132	0.655673	2.03255	-0.434666	-0.435718	0.715747	-0.2286	-0.185162	0.246113	0.274304	0.044495	-0.35095	-0.412775	-1.11585	-0.399559	0.390982	-0.852746	0.005949	-0.69427	-0.088015	-0.500498	0.42305	0.119746	0.588869	-0.31901	-0.242265	0.638928	0.307377	-0.227381	0.76578	0.087645	-0.686361	-0.08679	0.28086	-0.32001	-0.172095	-0.479041	-0.157001
HVG1	0.449696	0.692637	0.064006	0.175278	-0.124128	0.180452	1.47751	-0.658485	0.636993	0.879091	-1.1919	-0.603816	0.006881	-0.123281	-0.187407	1.32335	1.32933	0.339624	-1.16564	-0.142509	-1.36105	0.585529	-0.033986	-0.551945	0.585378	-0.964603	-0.243634	0.852568	0.336887	0.211295	-0.127359	-2.43531	-0.675695	-0.129866	0.752722	-0.036935	1.03383	0.362234	-0.11971	-0.987061	0.353484	N/V	-0.670331	-0.643949	-0.051015	0.389045	-0.313091	1.38225	0.343104
HXT10	-0.148559	N/V	-0.378279	-0.466372	-0.125951	N/V	-0.330961	0.120338	-0.114106	0.157838	-0.001054	-0.046451	-0.137505	-0.534077	N/V	0.808528	N/V	0.669668	-0.007006	-0.089056	0.035514	-0.939502	0.0506	-0.199349	-0.133354	1.07459	0.041686	-0.455314	0.380988	-0.154027	0.214588	-0.274177	-0.110277	-0.275612	0.042979	0.282316	-0.442198	-0.430093	-0.096018	0.152626	0.298784	0.144553	0.050717	0.588358	0.029628	-0.444228	1.55178	-1.02154	-0.234576
HXT17	N/V	N/V	N/V	0.463442	0.414756	0.065035	-0.226072	-0.963996	N/V	N/V	N/V	-1.34679	-2.04232	-1.54333	N/V	-0.800909	0.064545	N/V	N/V	0.229709	-0.35279	0.104838	-0.076698	-0.476474	N/V	-0.62653	0.125824	0.290875	N/V	-0.439313	0.451971	N/V	N/V	N/V	-0.203972	N/V	-0.192552	-0.067812	0.001697	N/V	0.339593	-0.213648	0.451321	-0.091009	N/V	0.021772	0.049566	0.669398	0.177932
HXT3	-0.253545	0.354644	-0.142069	-1.23806	-0.157364	0.482498	-0.430072	-1.12865	0.122896	0.341558	0.873661	0.494032	0.853098	-0.891922	0.13777	0.527713	0.025597	1.02522	0.180357	-0.619878	-0.411571	0.352291	-0.715913	0.005455	-1.83984	-0.192018	0.725082	0.387231	0.099593	-0.590393	0.90668	0.524568	-0.378083	-0.019876	N/V	-0.818976	0.248792	0.576329	0.527567	0.398383	-1.52303	0.121583	0.652646	-0.024814	1.58015	1.5013	0.876681	1.55112	0.585205
HXT5	0.144101	-0.545063	-0.189794	-0.156811	-1.05341	-1.36382	0.031761	0.599	-0.363586	-0.552529	0.053002	-0.438372	0.986172	0.25025	0.358058	0.628154	-1.10899	-0.107002	0.465778	0.716422	0.448503	0.514026	0.1739	0.878646	0.601794	-0.042488	-0.287864	0.561536	-0.551463	-0.1876	0.488917	0.048034	-0.228952	0.716666	0.05112	0.270893	0.585855	0.476454	-0.142797	-0.014496	-0.412681	-0.505986	-0.132813	-1.31166	-0.032991	-1.19639	N/V	-0.352132	-0.668088
HXT8	0.196928	-0.716423	-0.018298	0.167195	0.916872	1.2662	0.106457	-0.650106	0.508846	0.2959	-0.384101	-0.764405	0.618519	-0.062853	0.536078	0.109602	0.313188	-1.04606	0.007115	-0.160856	0.536651	0.650212	0.618011	0.104802	-0.976131	N/V	0.000867	0.040845	-0.004528	0.695632	0.304095	0.341861	-0.02378	-0.463847	-0.162405	-0.993315	-0.128483	0.524983	0.131151	-0.122739	-0.645744	-0.295394	0.055824	0.192915	-0.73259	0.127625	-0.018536	1.33779	0.71885
ILM1	-0.07521	N/V	-1.07121	1.90948	1.13933	2.04718	-0.499585	-0.371424	-0.822318	-0.373863	1.49339	0.430539	1.715	0.856536	N/V	1.64981	3.04174	-0.802054	0.155388	0.977207	-0.467469	0.777517	0.673786	-1.21088	2.1102	0.44367	-0.490547	0.92798	-0.729113	0.60478	-0.932473	-1.63095	-1.02307	-0.591329	1.86459	-0.589152	-0.599098	0.59815	1.59048	-0.404681	1.05029	-0.825808	-1.58803	2.00771	-0.126664	3.50039	-0.326442	0.045309	1.46004
INA1	-0.161673	0.755064	0.530028	-0.529608	0.088553	0.117191	-0.078786	1.64357	-0.132845	-0.111955	-0.075567	0.234307	0.436719	0.234087	0.399067	0.320237	-0.783243	0.036164	0.118737	0.80749	-0.1714	-0.319427	0.65782	0.032477	0.307723	0.057431	0.342166	0.06693	0.267485	0.363688	N/V	-0.700081	-0.39064	-0.198195	-0.115607	0.787346	-0.219542	-0.496912	0.366157	-0.288839	0.47791	-0.058975	0.092874	-0.082817	-0.350958	0.399667	-1.33002	-0.421197	-0.738405
IPT1	-0.086388	1.05179	0.476398	0.608208	0.05352	-0.223826	0.649292	0.968156	0.520737	-0.65357	-0.349062	1.17423	-1.58018	-0.979287	-2.32977	-1.27953	-0.653802	-1.68665	0.30842	1.14865	-0.575567	0.525084	-0.420536	0.895419	-2.02915	0.203931	1.05093	-0.850157	0.216792	-0.376901	-0.334144	1.53546	0.963334	-0.10922	0.560392	-0.066709	-0.857231	0.068856	0.746454	-0.256112	-0.89522	0.791495	0.617025	N/V	-0.648677	0.449061	-0.253704	0.462258	1.67634
IRC23	-0.09779	-0.104327	0.142503	0.113924	-0.030541	-0.300519	-0.036154	0.24576	N/V	0.113594	0.32055	-0.582245	-1.07443	N/V	N/V	-0.207183	-0.122733	0.085329	0.667747	0.518988	1.27379	0.744093	0.228653	-0.572794	0.178827	0.36554	-0.43995	-0.642699	0.023358	0.613886	0.546847	-1.3693	0.301093	1.25285	-0.399232	-0.579489	N/V	-0.411101	0.171334	-0.051106	0.512219	-0.178063	-0.754237	-0.279594	-0.824769	0.170485	0.257683	-0.337513	-0.25725
IRC8	-0.592335	0.733157	0.459034	-0.383863	0.247946	-0.293573	-0.791554	1.59641	0.124936	-0.34372	0.270176	-1.0628	1.09012	0.044123	0.662009	0.694582	0.041642	0.382601	-0.29353	-0.012534	-1.99705	-0.205968	0.327012	0.102791	-0.212636	-0.429645	0.496713	0.129756	-0.040166	0.159619	-0.091572	-0.207024	-0.726038	-0.020404	0.052561	0.188746	0.801325	N/V	0.172124	1.00175	0.84916	-0.01471	0.021089	-0.00056	0.217589	-0.051175	1.34963	1.04264	0.321018
ITR1	-0.059875	0.246386	-0.109553	-0.675392	0.230821	-0.095794	0.302258	-0.423669	-0.190164	0.720703	-0.171507	-0.720994	2.30855	1.31376	0.56923	0.50215	0.108068	-0.749071	-0.789821	-0.140875	-1.76311	-0.100151	0.145496	-0.614999	-0.297825	0.24003	-0.298628	-0.590966	0.106891	0.455886	-0.436298	-1.07037	0.609207	0.11747	-0.400557	0.336674	0.074557	-0.175963	-0.129651	0.036884	1.23187	1.27228	0.971902	-0.148917	-0.220695	0.355612	-0.478143	-0.372226	0.34348
IZH1	-0.233021	-0.25572	0.072349	-0.26705	-0.835604	0.35867	0.68972	1.29553	-0.103814	-0.506508	0.825696	-0.200862	0.54999	-0.409892	0.30663	1.11141	-0.389624	-0.298702	0.571533	0.398107	-0.033437	0.245678	-0.349335	1.43793	-1.05477	0.221615	-0.29328	0.503545	-0.556141	-0.093675	-0.245709	0.6479	-0.214132	-0.114126	N/V	0.896059	-0.798937	0.435358	-0.121362	-0.357289	-0.167156	0.483142	0.067405	0.358288	0.711628	0.784653	0.354155	-0.319773	-0.909118
IZH2	-0.119197	N/V	-0.902554	0.537981	1.29961	1.59512	-0.686386	-0.211353	N/V	-0.950897	-0.789599	0.347785	-0.811956	N/V	N/V	-1.72438	0.960892	-0.238186	-0.904982	0.498175	0.118898	-0.593662	-0.109533	-1.45459	-0.465382	-0.651498	-0.058375	-2.27811	-0.4618	0.442241	-1.20464	-0.866165	-0.707796	-0.366724	0.101103	-0.699066	N/V	0.646308	1.21987	-0.059045	1.29345	-0.57244	-0.153303	0.98828	-0.320125	1.73958	-2.70119	0.459993	0.593454
IZH3	-0.424689	0.59963	0.273192	-0.331709	-0.126966	-1.03555	-0.553391	-1.41572	1.68813	-0.13769	-0.173838	0.248502	0.659855	0.059787	1.15728	0.768056	0.330593	-0.966454	-0.140235	N/V	0.218257	0.381909	0.897945	-0.303326	1.0617	0.028862	-0.164278	0.473416	-0.208622	0.420736	0.269129	-1.00827	0.295001	0.29629	0.988616	-0.261836	0.059448	-0.490801	0.310127	-0.788076	0.083806	-0.779144	-0.572365	0.279656	-0.226473	-0.445964	0.432365	-0.756003	-0.006069
IZH4	0.06298	N/V	0.933266	0.021167	0.026545	0.584331	1.31089	-0.731678	-0.732099	0.145705	0.24991	0.203358	-0.217624	0.879594	N/V	0.162218	-1.32248	0.356789	-0.594686	-0.004761	0.509829	-0.074465	0.029381	-0.139222	-0.45954	0.84435	-0.24732	0.277488	0.052734	-0.367256	0.381273	-0.30661	-0.425242	-0.162612	0.670502	0.030345	-0.598486	0.382667	-0.048462	-0.382275	-0.114976	0.062455	0.264371	0.288692	0.49829	-0.602925	0.157681	N/V	0.19512
JEN1	-0.115027	1.25962	1.6309	-0.175468	0.603046	-0.212356	-0.614742	-0.796228	-0.260286	0.396238	-1.96871	1.58731	-0.168235	0.855265	-0.681792	0.487915	-0.360881	0.300026	0.248476	0.177576	0.161625	0.333611	-0.335637	0.036723	-1.14894	1.33236	-0.15263	-0.929686	-1.17926	0.035334	0.838821	0.930151	0.259246	-0.185526	-0.329198	0.574243	0.903674	-0.683796	N/V	0.175197	-0.687071	1.31175	1.33149	1.13465	-0.335862	-1.05096	-1.96835	-0.371242	-1.47281
KCH1	0.146096	N/V	0.242523	0.191521	-0.583866	-0.484972	0.553675	-0.339749	-0.781578	-0.419143	0.615716	-0.160809	-0.720531	-0.206331	N/V	-0.068416	-0.344598	-0.265945	0.144606	0.015007	0.461508	-0.23504	-0.550749	-0.578671	0.483041	0.313315	0.160543	-0.463851	0.581362	0.270988	-0.485385	0.456352	0.119312	N/V	0.044054	0.115315	-0.24184	N/V	0.090295	-0.5163	-0.055675	0.315626	0.219734	0.334611	-0.172391	0.772377	0.037959	N/V	-0.359032
KEI1	-0.914096	N/V	-0.838961	-0.474222	0.24773	0.475977	0.138887	0.103225	-0.304361	-0.416049	0.520225	0.673002	1.4638	-0.068362	0.26764	0.097123	0.428456	0.05691	0.280402	-0.027379	0.106089	0.244996	0.511649	0.735255	0.381621	-0.473271	-0.086711	0.637227	0.566114	0.376392	0.480914	-1.06588	-0.668844	-0.109178	N/V	0.220617	0.029495	-0.072842	-0.2542	0.029897	-0.444561	0.113958	-0.063776	-0.296549	0.969286	1.00781	-1.29919	-0.48711	-0.178035
KHA1	-0.136335	-0.704183	0.057891	-0.054045	0.284234	0.524886	-0.180222	1.08308	0.313722	-0.566202	0.750656	-0.638445	1.12606	-0.307684	0.746613	-0.191001	-0.468411	-0.673639	0.200592	-0.127203	0.838035	-0.804502	-1.3706	-0.089399	0.886952	N/V	0.759213	-1.61014	1.04429	0.489279	-0.074817	0.196987	0.602749	0.11166	0.057951	-0.316808	-0.365495	N/V	0.727188	-0.407307	0.558235	-0.855664	-0.249457	-0.334642	-0.312322	0.330092	-0.503145	-0.414443	-0.665278
KRE1	-0.229303	0.804292	-0.235437	-0.094121	0.444031	0.722655	-0.778613	-2.98675	-0.237407	0.201511	-10.4035	-0.657512	-14.6091	-4.95389	-1.57347	-10.6644	0.387351	0.077445	0.327014	0.161603	-0.705601	0.985852	0.405648	1.15635	-0.386419	-0.028171	-0.570513	-1.12796	-1.35144	-2.83549	0.007888	-1.25282	-1.93719	-0.162248	0.60028	0.799511	0.800967	0.236077	0.777007	0.464548	-0.099273	0.075789	-0.055959	1.1852	-0.715909	1.19249	-2.59686	1.45631	0.889487
LAC1	-0.672622	-0.432817	0.099179	1.26122	0.218747	-0.393307	0.029227	N/V	0.899052	0.714463	0.06372	0.842246	-0.65812	-0.24579	-0.68324	-0.86455	-0.654158	0.896932	0.376615	0.137174	0.639161	-0.438645	-0.01498	0.361739	0.461215	1.87484	0.574477	-0.325714	0.463009	0.328281	-0.422179	-0.434129	-0.841092	-0.30372	0.32278	-0.005333	1.09837	-0.360041	0.219771	-0.422445	-0.58417	0.823623	-0.270798	-0.01808	-0.063561	0.55588	-0.17156	-0.398399	0.154261
LAG1	-0.690706	0.500153	0.68243	-0.332382	0.5663	0.161939	-0.567973	-0.203044	-0.950298	1.21309	-0.63051	-1.11366	-0.868246	-1.07876	-0.20811	-0.691438	0.183217	-0.754451	0.894403	-0.282131	0.67167	N/V	N/V	-0.833682	-0.523586	-0.241847	0.696382	1.30374	0.007622	0.332003	0.118564	-1.8908	0.223059	-0.004229	-0.244004	-0.793228	1.56474	-0.659067	0.460734	-0.694776	-1.78449	0.09397	-0.030528	0.075757	-0.195254	0.571077	N/V	0.819811	-0.385171
LAS21	-0.097425	-12.8667	0.142742	0.512439	0.782835	0.00154	0.711215	-3.63932	0.210224	-1.07453	-0.944813	-0.62848	-0.947407	-3.32151	-0.478351	0.302096	1.32896	0.23197	-0.412289	1.1536	0.209596	0.113304	1.19611	-0.154639	-8.6737	-1.33211	0.073705	-0.888134	0.387839	0.700861	-0.082303	-1.18405	-0.11127	1.07536	0.924467	0.396338	-1.40816	N/V	1.1991	-0.439488	-0.160661	0.846063	0.366431	0.259906	-0.320636	0.543002	0.880191	-0.594835	1.40555
LCB3	0.378766	0.297162	0.849336	0.900512	-0.163697	-1.28177	-0.405943	1.70955	-0.453627	-0.826076	-0.978609	-0.289025	0.067116	-0.811008	-0.57029	0.399881	-1.33278	-1.29164	0.821389	-0.351947	0.315257	0.236509	0.000481	1.4554	-0.442333	N/V	-0.251785	1.90904	-0.516326	0.515152	0.537427	-1.39922	0.363774	-0.200133	0.038802	0.407974	-0.19799	0.629705	0.14215	0.258643	-0.559268	0.417672	-0.116266	-1.24992	-0.192566	-0.054274	-0.408427	-0.6644	-1.17217
LDS1	-0.841249	-0.135964	-0.403101	-0.595873	-0.066982	-0.127675	-0.082438	1.10062	-0.005796	-0.65952	0.208365	-0.005873	0.011674	-0.512896	-0.451384	1.9766	0.529263	0.137442	0.370863	-0.563179	0.198261	0.593878	-0.363454	-0.447909	1.20021	-1.0664	-0.786242	0.871937	-0.474049	-0.107641	-0.427988	0.684674	-0.518534	-0.818432	0.855353	0.213543	0.463395	-0.336826	-0.618158	0.384477	-0.062882	0.170156	-0.340404	-0.660639	-0.377626	-0.299564	0.000867	-0.261901	0.349505
LDS2	0.541764	0.577565	-0.104823	-0.548788	0.018818	0.379058	-0.177232	-0.518202	N/V	0.367629	-0.065374	0.025012	-0.843593	N/V	0.140435	0.428932	0.339798	0.568828	-0.556441	-0.568264	1.526	0.379643	0.020715	0.859657	-0.661359	-0.258186	-0.156637	-0.16688	-0.586081	-0.702305	0.312735	-0.024086	0.826501	1.77891	0.575858	-0.210868	N/V	-0.153698	0.209017	0.602795	0.206922	1.01501	-0.259211	-0.388107	-0.4994	-0.269746	-1.49774	N/V	-0.453604
LEM3	0.039183	-0.104075	-0.472025	-0.325334	-0.6707	-0.719073	1.68501	3.10706	-1.27649	0.755831	-1.82466	0.208142	-1.3494	-1.48922	1.09927	-0.974282	-0.159852	1.65886	-0.244086	-0.690925	1.28496	0.152333	1.1449	0.985114	-8.51774	0.320968	-0.801047	0.46331	-0.561925	-0.59305	1.44933	1.28801	0.254933	-0.466965	-0.138988	1.2804	1.65128	-0.785507	-0.52896	0.295802	2.09239	0.215099	0.524605	-0.045963	0.364686	-0.552539	1.89592	-0.130864	0.409778
LNP1	0.257977	-0.266333	0.442932	-0.168255	0.743821	-0.037527	0.318467	0.99772	0.675804	0.153025	-0.073774	0.074157	-0.654058	0.706772	0.120519	0.28753	-0.125971	0.275299	-0.514215	-0.300704	0.096392	0.504726	1.40578	-0.344742	-0.456324	0.481176	0.247304	0.266898	-0.205616	0.713022	0.158097	-1.53671	1.0232	-0.999367	-0.324683	0.173983	0.731758	-0.960291	-0.152452	0.478236	-0.5872	-0.286838	0.996345	-0.005256	-0.000776	0.16405	-0.142982	0.961461	-0.431962
LOH1	0.027441	0.070018	-0.039966	-0.26534	-0.509494	-0.344344	0.338423	0.907787	-0.251987	-0.621361	-0.359797	-0.543714	0.765054	0.210738	0.249116	0.252684	0.43763	0.626763	-0.734201	0.615351	0.116503	0.022832	0.159341	0.966701	0.183436	-0.872651	-0.414236	-0.409284	-0.061794	-0.025567	-0.576786	0.62014	0.087082	-0.548174	-0.201481	0.561759	-0.052308	N/V	0.291997	0.520426	0.339888	-0.360381	1.09756	-0.445933	-0.339572	0.225038	0.784752	-1.24545	-0.276083
LPP1	0.352069	N/V	0.992146	0.10723	0.396188	0.589678	1.45119	0.712906	-1.02213	-0.756794	0.862036	-0.764443	-1.35952	0.129703	0.014178	0.23885	-0.834724	0.045884	-0.215475	-0.560597	0.439174	-1.19442	1.03058	-0.272009	-0.276519	-0.241386	-0.105648	-0.529031	0.028776	0.00053	0.05585	0.528633	0.088803	-0.13908	-0.25946	0.392922	0.569191	-0.169133	0.074934	0.306614	0.604206	0.790017	-0.021755	0.893657	-0.202259	-0.621143	0.949797	-0.183635	-0.22461
MAL11	0.759038	N/V	-0.015583	-0.339775	-0.949263	-0.868283	-0.429957	-0.213637	0.359059	0.361296	-0.01221	-0.534354	0.237834	0.254405	0.498118	-0.437135	-0.876426	0.28861	0.052249	-0.32016	-1.0843	-0.293888	0.034116	-0.093621	-0.1549	-0.220696	-0.190638	-0.213263	0.016124	-0.867867	0.371754	-1.66148	1.61583	0.319751	0.184613	0.275035	0.240006	0.704291	0.245503	1.13127	0.244973	-0.371124	N/V	-0.435635	-0.084992	0.066112	-0.201977	-1.51615	0.67012
MAL31	-0.18544	-0.255799	0.756976	0.430734	-0.000658	-0.502416	-1.131	0.773908	1.75737	-0.585179	1.804	-0.496295	1.27684	-1.39279	1.02266	0.51674	-0.110537	2.02135	0.284216	0.733705	0.187618	0.099184	1.29124	0.272924	0.98568	0.043964	1.58122	0.936322	0.850355	-0.207002	-0.101072	-0.719238	-0.282612	0.402641	0.61081	-0.593196	0.851296	-0.379751	0.068419	-0.146318	1.736	2.10684	-0.088355	-0.37648	-0.013105	0.149637	-1.77757	-1.11461	N/V
MCH2	0.31424	-0.212032	-0.205184	0.264054	0.046858	0.137962	-0.723084	0.446875	-0.057284	0.042209	-0.202317	-0.829487	-0.800572	0.460832	0.290725	0.954603	0.832899	-0.908345	0.100702	-0.131515	-0.161376	0.574087	-0.315989	-0.489165	-0.117518	0.034404	0.155434	-0.288144	-0.020478	-0.134715	0.348518	0.363361	0.601227	-0.528337	0.499558	0.375483	0.470243	1.57691	N/V	0.329128	-0.470527	0.274547	-0.006534	-0.324425	0.01345	0.334982	-0.363691	-0.592657	0.156472
MCH4	0.712929	-0.011076	-0.92145	-0.081479	0.738441	0.088523	-0.158689	-0.131258	-0.359338	-0.716717	0.44679	-0.654265	-0.16097	-0.548264	0.37835	-0.338166	0.813428	0.721201	0.311685	-0.470632	-0.208646	0.739789	-0.408349	0.464315	-0.439741	0.293546	0.048822	-0.409615	-0.61815	-0.589781	0.275763	-0.793759	-0.335335	0.196009	0.430379	0.977235	0.701988	1.00104	-0.39901	-0.106235	-0.138794	0.129181	0.070446	-0.315104	0.69242	0.299382	1.2975	N/V	-0.360272
MDL1	0.545628	1.54146	-0.289901	-0.657594	0.474886	-0.017667	0.835312	0.401677	-0.39007	0.668168	0.398087	1.05684	-0.290305	0.862119	0.196984	-0.636194	0.342266	-0.238971	0.251288	-0.403726	0.931619	-0.384161	-0.719962	0.02487	N/V	0.474153	-0.287945	0.506286	0.417626	0.199883	-0.243393	0.899234	0.566304	0.550293	-0.286072	1.08665	-0.328837	-0.399175	-0.351362	-0.226282	-0.635924	0.576541	-0.613709	0.505092	-0.782957	-0.257728	0.287297	0.724971	0.405176
MDL2	-0.046019	0.002926	-0.271276	-0.031922	0.00773	-0.44208	-0.367472	0.301027	-0.077066	-0.620189	-0.97404	0.129287	-0.317745	0.487775	-0.253274	0.911177	-0.949711	0.043942	1.35271	-0.420798	-0.024887	0.197971	-0.589849	-0.404116	-0.137672	-0.030411	-0.386851	-0.318513	-0.566705	0.840588	0.215752	1.42296	-0.024678	0.057878	0.713611	0.199414	-0.303414	-0.621038	0.283588	0.655342	-0.338662	-0.787141	-0.514144	0.249594	-0.026844	-0.371846	0.903065	0.307078	0.100556
MEP1	-0.185706	-0.42148	0.554626	-0.67544	0.469115	-0.281954	2.08707	-0.417978	0.555694	2.20414	0.492054	0.581517	0.269616	-0.389674	0.677473	-0.619231	-0.001466	0.142428	0.520935	0.937591	0.010247	1.23536	0.0357	0.129426	-1.28889	-0.41245	-0.335316	1.00421	-1.06033	-0.552192	0.208918	1.96089	0.720983	0.869118	0.332161	0.460283	1.15285	-0.380912	0.15246	0.186043	-0.623135	0.161555	-0.550414	-0.369186	-0.280818	-0.666686	-0.69845	1.34304	-1.25508
MEP2	0.596368	0.160172	-0.216068	0.170198	-0.368998	0.171437	0.697065	0.166443	-0.138051	0.70973	-0.330827	-0.084662	0.615807	-0.145954	0.149102	N/V	-0.259196	N/V	-0.401497	0.079882	0.675752	-0.348131	-0.496836	-0.255326	-0.134367	0.492362	1.26825	N/V	0.412677	-0.719462	0.404541	-0.01193	-0.267214	0.086463	-0.796362	0.575611	-0.695296	-0.348168	0.171214	N/V	-0.35567	-0.005802	0.499706	0.339597	-0.219902	-0.646239	-0.338785	-0.288694	0.059814
MEP3	0.68877	-0.618089	0.723388	0.110784	-0.270014	-0.330507	0.568707	0.039507	0.129442	0.775227	-0.360522	0.089948	1.4344	0.129086	0.04863	-0.163438	-0.416353	-0.88577	N/V	0.463653	0.059324	-0.231022	0.289665	N/V	-0.788989	-0.230604	0.75377	-0.022772	-0.139778	-1.0985	-0.438052	0.740682	-0.132592	0.018758	-0.349818	-0.318594	-0.023079	-0.795081	-0.35415	-0.412104	-0.242381	-0.275739	0.036989	0.359197	0.012322	0.048601	0.00965	-1.58704	-0.094813
MFM1	-0.204858	0.732975	-1.16194	-0.537441	1.29551	0.005461	0.524128	-0.929967	0.334618	-1.06541	0.188368	-0.400588	-0.811427	-0.087809	0.60834	-0.184142	-0.205083	0.7016	0.37736	0.299015	0.637958	0.122134	-1.17434	-1.07509	-0.027708	0.561931	-0.121834	0.016984	0.038482	-0.213821	0.631018	0.236444	-0.031836	0.59703	0.893617	-0.299407	-1.92821	0.003451	0.521202	-0.357795	-0.198937	0.099382	0.625308	0.556517	-1.10159	-0.338077	-0.507947	1.20532	0.098763
MGR2	-0.673022	0.266489	0.596548	0.453176	0.321875	0.567012	-0.389527	0.641572	-0.08346	0.78902	1.54071	-0.17551	1.24843	0.462617	0.044494	1.40121	0.972048	-0.082275	0.660482	0.514718	0.044731	-0.330878	0.054962	-0.954634	2.64072	-0.75804	-0.024946	-0.074946	-0.137128	0.560447	-0.066359	1.01489	0.345823	-0.063973	0.44182	-0.209886	-2.14998	0.232879	-0.895439	0.303183	0.618841	-1.77159	-2.26944	0.668618	-0.56344	0.915131	-0.891189	0.345792	0.344867
MMP1	0.53602	0.316573	-0.068179	0.016939	0.015531	0.01384	-0.026756	1.07993	0.597346	0.997774	0.072997	-0.542464	-1.46155	0.709294	0.408633	-0.154379	0.592464	-0.032659	0.554415	N/V	-1.33226	0.781447	0.241022	-0.250379	1.6121	-0.463129	-0.485246	0.502067	-0.035707	0.175999	-0.504008	-2.46923	0.346394	0.126582	-0.379859	-1.11293	0.053791	-0.09435	-0.067206	0.18337	-0.287883	-0.288764	0.42572	0.584814	-0.758635	0.083163	0.170538	0.094329	0.673579
MNR2	-0.668648	0.075255	-0.142674	0.560846	1.40867	0.0882	-0.327358	N/V	0.125971	-0.065459	0.209609	1.03498	-0.398782	-0.668437	-0.196289	1.29619	-0.003961	0.565607	-0.034641	-0.47932	0.680427	-0.125334	0.004591	0.679644	0.50081	2.07431	0.237184	0.02694	0.059992	0.289743	-0.666913	-1.37828	-0.137638	-0.608872	0.086783	-0.599418	-0.356226	1.13759	N/V	-0.029552	-1.11234	0.119551	0.259271	0.075607	-0.306298	-0.392678	-0.274037	-1.28153	0.470107
MPC1	-3.01747	N/V	-2.16086	0.937028	0.675846	1.27952	N/V	1.05858	0.805075	-0.189945	0.899518	N/V	0.569436	0.432374	1.3291	1.89262	1.24908	0.932238	-0.622207	0.787917	0.151947	-0.201711	0.318947	0.736773	-1.35072	0.350415	-0.829863	1.16069	-0.124083	0.332596	-1.06475	0.332461	-1.13143	-2.44308	2.63694	-2.27779	0.427582	-0.244999	0.442759	-0.435504	1.07682	0.535346	0.545921	0.624615	0.303762	-0.538978	0.198353	-0.324852	0.158768
MPO1	-0.269003	0.716345	0.119431	0.237502	-0.081697	-0.389939	-0.136074	-0.237146	-0.478039	-1.08799	-1.47499	N/V	-0.190939	-0.497726	-1.17352	0.323979	0.187306	-0.808169	-0.70934	0.510057	-0.707105	-0.293822	0.571878	-0.79063	0.766799	-0.073159	0.173112	1.04226	-0.566247	0.986211	-0.989891	-0.326218	0.59564	0.522935	-0.594057	-0.919558	-0.111723	-0.13131	0.136635	-0.565916	-0.522198	2.30902	-0.364592	-0.31526	0.290538	-0.120196	1.24448	0.537052	0.55295
MRH1	-0.044412	0.431588	0.780057	0.129492	-0.057267	-0.154943	0.034507	0.140613	0.47974	-0.215411	0.175515	0.698147	-0.720842	-0.46381	0.419953	-1.00818	-0.01869	0.111191	-0.083768	0.636866	-0.017494	-0.28959	-0.427973	0.374446	-0.300517	-0.495467	-0.389069	0.018276	-0.395979	0.072698	-0.273365	-0.094133	0.166076	0.142873	-0.185712	0.497268	0.382892	-0.052702	-0.295992	0.109104	-0.761738	0.294954	0.045525	N/V	-0.305779	-0.130844	0.115432	0.154496	0.28776
MRL1	-0.798921	-0.090969	0.823454	-0.574138	0.346521	-0.098256	1.58809	0.612914	0.054981	0.78542	0.120333	-0.1055	-0.694167	-0.200295	0.111726	-0.743482	-0.162456	0.639155	1.10322	-0.005845	0.250389	0.232545	0.29838	0.066508	0.268183	1.517	0.085377	-0.735321	-0.228764	-0.085062	0.278661	0.567348	-0.493232	-0.201758	0.251119	-0.355888	0.369195	0.316601	-0.225078	-0.298973	-0.48011	-0.207439	0.839896	-0.307155	0.063833	-0.273671	-0.107746	0.789113	0.440798
MSC2	0.352458	0.866119	-0.086831	-0.367336	0.275177	-0.380077	0.169628	0.698306	0.234699	-0.311656	-0.06067	-0.524449	0.434554	-0.452404	-1.2908	0.58536	0.427779	-0.114649	0.283208	-0.287937	-0.256267	-0.152436	-0.808805	1.48033	0.08307	-0.86086	0.036907	1.1604	0.467256	-0.147252	0.302325	-0.372776	-0.267344	-0.114666	0.143142	-0.461098	1.47038	-1.60206	0.066456	0.322921	-0.130716	-0.784726	0.051751	-0.070104	-0.584392	-0.716132	0.256383	-1.10805	-0.018596
MST27	-0.017483	-0.142825	1.28062	0.337425	-0.307272	-0.143509	0.069897	-0.805377	0.144577	0.244055	-0.002006	N/V	-0.12792	-1.09129	0.002845	0.263092	-0.421892	0.096913	-0.416641	0.002111	-0.476611	-0.251598	-0.720049	-1.22714	-0.711757	-0.761449	-0.390534	1.07136	0.435201	1.26369	0.51275	-0.237351	0.790014	-0.730388	-0.02519	0.097401	-0.326415	-0.17473	-1.15206	0.460574	-0.197517	0.575554	0.255884	-0.0777	-0.226544	0.074147	0.927495	0.326453	0.204164
MUP1	0.211071	N/V	0.267757	0.289667	0.287628	-0.19837	-0.170189	0.292507	-0.310332	-0.107914	0.129163	-1.02372	0.396636	-1.03144	N/V	0.229666	0.170277	-0.005906	-0.092635	0.032059	-0.574112	0.099484	-0.618583	0.158464	N/V	0.263537	-0.480104	-0.045752	0.813528	-0.266043	0.022442	-0.508003	0.367076	0.2175	-0.359667	0.057345	-0.009731	-0.525518	-0.263938	0.032465	0.087118	-0.089427	-0.06377	-0.899714	0.032862	0.304089	-0.312663	0.052358	0.327766
MUP3	0.004125	-0.335721	1.30647	-0.716231	-0.156944	0.734262	0.728685	-1.30215	0.191663	1.21573	0.384259	0.019991	-0.787615	-0.309611	-0.146296	-0.251665	0.012771	1.16313	0.458542	0.424792	0.380398	N/V	N/V	-1.30247	-0.329889	-0.187025	-0.465298	0.438558	0.655728	1.24975	-0.405285	-0.893161	0.666502	-0.159399	-0.224029	-0.521308	0.332529	-1.10632	1.09381	-0.31594	-1.47626	-0.683035	0.250233	0.470037	-0.051772	0.342533	N/V	0.202425	-0.783692
NCE102	0.579982	0.134657	-0.839702	-0.777722	-0.109761	0.309654	0.233894	-0.021596	0.08785	-0.082287	-0.443227	-1.00254	0.87507	0.487335	0.936643	-0.455098	-0.277304	-0.290039	N/V	0.467908	-0.494377	0.694256	0.424342	N/V	0.165609	0.069313	-0.249511	0.289165	-0.157958	-0.90363	0.861642	0.175575	0.38444	0.14887	-0.116154	0.111551	0.042568	-0.164563	-0.513777	-0.578797	0.410294	-0.296659	-0.765896	-0.474981	-0.286651	0.15305	0.250478	-1.39617	-0.833237
NCR1	-0.010587	-0.23612	-0.198791	0.219898	0.395032	0.881059	1.26757	1.16405	0.164483	0.64523	0.885507	-0.023816	-0.903298	-0.539391	0.19601	-0.767849	-0.18486	-0.365564	-0.365381	0.731597	0.379106	-0.355406	0.099249	1.03715	-0.086334	-1.41441	-0.021886	-0.182676	0.756318	-0.095067	-0.417079	-1.5964	-0.44823	-0.25725	0.160533	-0.470065	0.534608	-1.97624	-0.489503	-0.956103	-1.13819	0.030861	0.20704	0.132984	1.15701	-0.181197	-0.467883	-0.68853	-0.469587
NFT1	0.646073	0.149777	-0.883379	-0.203669	-0.384878	0.222221	0.033232	-0.428829	0.474052	-0.214471	0.317449	0.681775	0.563848	1.16145	0.391385	0.550505	-0.612923	-0.559906	-0.768301	-0.441474	0.13226	-0.416768	-1.5221	-0.275582	0.004911	-0.473351	-0.694107	-0.472625	0.285099	-0.522369	0.697177	1.29941	0.112061	-0.573888	-0.168259	0.722212	0.918417	0.329486	0.940809	-0.430041	0.24262	-0.852597	0.955914	-0.341385	-0.075941	0.521634	0.535201	-1.77856	0.294923
NHA1	-0.458953	-1.38011	0.057927	-0.470758	0.092823	0.340246	-0.919298	-1.46578	0.605753	-3.57265	-1.9418	0.947991	-2.67549	0.484797	-2.38752	-0.385959	-0.666214	0.519367	0.329967	-0.388814	-0.144961	0.313274	-0.239683	-0.564086	0.391671	1.16393	1.39884	-0.547195	1.06194	0.444553	0.012264	0.9297	-0.263241	-0.512238	-1.68689	0.864406	0.659267	1.25452	-0.417009	-0.456479	0.953994	-1.20485	-0.149512	1.04553	-0.282655	-0.947312	-1.55478	1.50652	-0.348275
NHX1	0.206388	N/V	0.708946	-0.754687	0.515118	1.22149	0.54501	-0.95968	1.21256	0.828689	-1.62826	0.340885	-3.64953	-5.22141	N/V	-1.33592	1.66793	-0.177263	0.032398	-0.235302	-1.3016	0.37013	0.496456	-1.19423	-5.1379	-0.468987	0.838742	0.708088	0.461829	0.424751	0.612338	0.434539	0.402212	0.50537	N/V	0.221885	0.110806	-0.559633	0.641684	0.162103	0.26093	-1.23538	0.710153	-1.11302	0.609462	1.11159	-0.79492	-0.843621	1.00951
NNF2	0.847147	0.108271	-0.107854	-0.698776	0.062571	1.75125	-0.844963	-3.70323	1.20482	0.858439	-0.286897	0.323072	0.375362	1.00491	-0.383137	-0.225031	0.118824	0.95834	1.14182	0.377992	0.386356	0.382064	-0.467131	-0.910124	-0.586059	-1.1561	-1.07413	-0.625561	-1.85368	-0.234684	-1.12436	-0.366466	0.433564	-0.334687	0.360698	-1.79864	0.096345	-0.506728	-0.135742	-1.12437	-0.453704	-0.953519	0.132805	-0.453617	0.322286	0.657868	-1.24164	-0.260212	-0.290491
NRT1	0.497825	0.093647	1.19869	0.282859	-0.650383	-0.782093	-0.127547	-0.270234	N/V	N/V	0.698258	0.509575	0.748092	N/V	N/V	0.180334	0.276819	0.317164	0.463003	0.58449	0.562657	0.90594	0.302642	0.61218	-0.866183	0.244143	0.866854	-0.673846	0.259691	0.335838	0.091995	0.417811	-0.307953	0.512062	0.474785	0.759677	N/V	0.280983	0.278226	-0.700583	-1.58332	0.438171	1.33412	-0.066427	0.087021	-0.277854	-1.04893	-0.906281	-0.724935
NSG2	0.047631	-0.152916	1.09414	-0.522042	1.50381	-0.157961	0.67632	-0.655681	0.239408	0.137153	0.671885	-0.961021	-0.856485	-0.789874	0.150139	N/V	-1.33138	N/V	-0.249391	-0.444639	-0.193513	-0.403242	0.899594	0.25429	-0.676204	0.250957	-0.17123	N/V	0.964507	-0.237937	0.059603	-0.205865	0.090395	0.944349	-0.057255	-0.144502	0.220436	-0.275171	-0.474087	N/V	-0.324912	0.8609	-0.018572	-0.336665	-0.179084	0.435194	0.180234	-1.31241	-0.515848
NTE1	-0.603467	-0.579981	-0.02763	0.045547	0.02309	-0.62134	-0.330788	0.282368	0.011002	-0.08313	0.184414	0.122968	0.366095	0.32069	-0.096043	-2.03688	-0.268527	0.114956	-0.028005	0.027579	-0.556449	0.301287	0.328963	-0.418535	1.38519	-1.13029	-0.19241	0.461218	0.367385	-0.189472	-0.385124	0.829564	0.430613	0.016997	-1.22627	N/V	-1.01419	-0.55719	-0.565382	0.15519	-0.101969	-0.010821	0.604874	-0.133172	0.279827	0.532938	-0.507331	0.840384	-0.162347
NUR1	-0.350223	0.909973	1.02085	1.2492	0.600384	-0.21932	0.259404	-1.01056	0.672143	0.256611	-0.309763	-0.542396	0.094923	-0.177047	0.058831	-1.23463	0.066639	0.355247	-0.105095	0.630007	-0.385289	-0.401186	1.00936	-0.147464	0.862847	-0.474652	-0.283427	0.220331	0.035193	0.463198	-0.762165	N/V	0.296073	-0.089932	0.169024	-0.880036	0.891522	0.889883	-0.127994	0.282337	0.595135	-0.022663	-0.200863	-0.643296	-0.829256	-0.004724	-0.197209	0.470838	-0.017
OLE1	0.6596	0.389307	0.543038	0.202473	0.219722	0.45071	N/V	0.153481	0.73948	0.502007	-0.206227	N/V	-0.851354	0.289233	-0.24198	-0.464175	0.254612	-0.243878	0.024325	0.388289	-0.813091	-0.045418	-0.32787	0.226661	0.205154	-0.865107	0.101654	0.335922	-0.206594	-1.30916	-0.229476	-0.352848	0.36957	-0.233996	0.199457	0.276288	-0.814103	0.593075	-0.414371	0.36386	0.467985	0.131504	-0.342797	0.209292	-0.037744	0.019129	0.733656	-0.307057	-0.230011
OPT1	-0.042313	N/V	-0.334024	0.143413	1.1335	0.175237	-0.302421	0.444006	0.22346	0.311328	0.113766	0.226002	-0.183718	-0.590461	N/V	0.397259	0.751029	-0.98378	0.200616	-0.167502	0.022974	0.509694	0.342159	-0.331769	-0.448316	N/V	0.29194	-0.234512	-0.384845	-0.470393	-0.046926	-0.54175	-0.042707	0.20927	0.046282	-0.012708	-0.024406	0.067445	0.610449	-0.178635	0.429718	-0.007782	-0.120546	-0.383969	-0.02732	-0.783685	-0.33668	0.132352	0.103221
OPT2	-0.171654	0.545766	-0.365176	-0.412742	0.024245	0.464095	-1.3922	-1.31879	0.188117	0.459331	-0.895635	-1.44942	-1.05151	-1.21439	-0.022296	-0.881588	-0.200323	0.582641	N/V	0.016293	-0.748702	0.22463	0.168655	N/V	0.912396	-0.971156	0.339536	-0.350011	-0.33184	-0.147157	-0.193013	-1.24312	0.119166	-0.781933	-0.497941	0.180203	-0.878545	-0.692739	0.389035	0.160365	-1.82153	-0.183666	-0.073381	-0.558942	-0.266654	-0.167081	0.175811	-0.53879	-0.649478
ORM1	-1.04155	N/V	-1.14131	-0.211811	0.818165	0.91011	-0.085972	-0.289052	0.660538	0.843418	-0.233217	N/V	0.294979	0.614623	0.38784	0.707812	-0.88236	0.099576	-1.19204	-1.33091	-0.539054	0.365858	-1.34369	-0.256417	0.329404	0.91021	0.250276	-1.44006	-0.264409	-1.05234	-0.908602	0.358092	0.087465	0.637758	-0.658817	-0.598937	-0.435426	1.43752	0.673686	0.065155	-1.21791	-0.443312	0.309929	-0.241458	-0.921026	0.335361	-0.423134	1.75259	-0.165377
ORM2	-0.288501	-1.28073	-0.803028	-0.103373	-0.490274	1.31121	-0.671413	-2.04517	-0.560885	-0.022941	-0.369183	1.22487	-1.80139	0.103586	-0.89529	-0.293359	-0.390592	-0.974348	-0.802596	-1.04056	0.297078	0.058705	0.620989	0.006929	-1.73456	-1.87479	0.247262	-1.5882	0.386682	0.13387	N/V	-0.898075	-0.359025	0.313427	0.047502	0.669123	-0.533156	0.548706	1.11693	-0.112797	0.811128	0.118947	-0.424585	0.254703	-0.255098	-0.002024	0.879966	1.85361	0.612377
OST3	-1.44759	0.3093	-0.94935	-0.229784	0.62284	0.421684	0.090271	-2.62369	N/V	N/V	-16.2294	0.821522	-18.017	N/V	N/V	-16.4218	0.111348	0.563018	-0.935275	0.367821	0.938629	-0.283497	-0.148083	0.230368	-3.19596	-0.10782	-0.137559	-0.743203	0.095587	-0.208434	0.284474	0.894433	-1.40618	0.761366	1.59548	-0.045874	N/V	0.893515	-0.188926	-0.883916	1.69383	-0.300659	0.965615	0.268175	-0.866704	-0.540295	-1.61195	2.54528	0.015994
OST5	-0.336492	-0.274254	-0.469464	0.460937	-0.132789	-0.263119	N/V	-0.805586	0.329396	0.263183	-17.6524	-0.704383	-17.5906	-14.34	-13.4058	-18.2311	-0.289896	1.60009	0.069997	-0.535849	1.10486	0.550119	0.747876	-0.85851	0.157109	-0.707058	-0.032494	-0.345891	-0.353728	0.663214	-0.120181	-0.242444	0.408017	0.699138	0.292121	0.265985	0.964519	0.625972	0.338869	2.34269	0.684628	-0.608289	1.67062	-0.386044	0.003677	-0.48076	-1.55255	0.003655	0.931149
OST6	N/V	-0.178152	-0.073347	0.153356	-0.423829	0.357862	0.032323	-0.502948	-0.163365	0.166415	-2.86561	0.87267	-4.76809	-4.73181	-1.26947	-2.93432	-0.044115	-0.665553	-0.381121	-0.120077	1.33751	-0.188108	0.082163	0.162569	-2.03516	0.246937	0.515515	-0.246835	0.784773	-0.187602	0.04941	-0.030348	0.16953	-0.429873	0.360537	N/V	-0.471592	0.801023	-0.148803	-0.359107	-0.664861	-0.152274	-0.312533	0.518692	0.122925	0.514751	-0.373421	0.676843	-0.411703
OSW5	N/V	0.592811	-0.359075	0.344327	0.119894	0.378733	-0.064347	-0.442948	0.51516	0.08309	-2.9593	0.987208	-3.95035	-3.32357	-4.65714	-3.10293	1.32859	0.227166	0.067229	-0.388464	-0.168303	0.299811	0.00646	-0.984613	-0.806527	-0.301745	N/V	0.0359	0.471125	-0.918913	0.340153	0.237516	-0.269651	-0.373496	0.675349	0.203475	0.796232	-0.702706	0.171795	1.8487	0.476377	0.409118	-0.709868	-0.03359	1.04096	-0.099521	-0.866924	-0.015012	-0.40204
PAM17	-0.550036	-1.46979	-0.913848	-0.107115	0.370748	0.380434	-0.162044	N/V	0.536777	0.811661	-0.104046	0.996567	-1.11621	1.04935	0.481222	-0.242921	1.56074	-0.229978	-0.426266	0.128217	-0.041556	0.24466	0.293333	0.614272	0.347892	0.145677	0.190541	-0.857942	0.653557	0.048576	0.043723	1.39084	0.157784	0.542844	0.240455	0.320397	-0.769431	1.24816	0.568684	-1.02569	0.279154	-0.408741	0.540994	-0.005894	0.505965	-0.061119	-1.40108	0.587184	-0.091604
PCA1	-1.36456	-0.44258	1.10165	-0.172594	0.234731	0.200036	-0.415485	0.353334	-0.216805	-0.144451	0.737732	-0.254657	0.03613	0.150903	0.722256	1.25679	0.825935	-0.133832	-0.500452	-0.010755	-0.369882	1.26562	0.688041	0.059121	-0.133766	-0.351041	0.276129	-0.689996	0.217199	-0.232253	0.327089	-0.214048	-0.675817	-0.871313	-0.657804	-0.475835	-1.25324	0.959951	0.445503	0.666684	0.611053	-0.79903	0.569915	-0.108737	-0.182751	1.26509	-0.075314	0.829697	N/V
PCP1	-0.497287	N/V	-0.230047	-0.04525	-0.677419	0.886955	1.32411	0.721345	-0.223405	-0.542085	-1.06322	-0.151878	0.722911	0.114894	0.2603	-1.09424	-0.912508	0.391918	0.212013	-1.45244	-0.272326	-0.140197	-0.029748	0.443973	0.935117	0.047904	0.439328	0.879008	-0.420774	-0.255297	-0.134327	-1.71023	0.510011	0.176541	0.291404	-0.177318	-1.10569	0.935596	-0.016997	-0.985816	0.051637	-0.044133	-0.201896	-1.06583	-1.07731	0.775535	-0.215262	-0.384779	-0.626122
PDR12	0.649516	-0.068608	-1.12619	0.055733	-0.167513	0.481814	-0.79273	0.735832	-0.360494	0.92224	-0.790113	0.130304	1.62983	0.067038	0.862356	-1.3802	0.46741	-0.195115	0.074633	0.354657	0.928479	-0.530786	0.473464	-0.722005	-0.449383	-0.433014	-0.5273	-0.458068	-1.12612	-0.572642	0.729191	-0.949947	-0.529077	-0.622515	0.123699	0.587143	0.664161	-0.020017	0.702246	-0.179777	0.785473	0.527137	0.123078	0.390138	-0.503614	-0.076332	0.566059	2.08978	-0.419546
PDR15	-0.634165	N/V	0.100495	0.258513	0.880281	0.01226	-0.664943	-0.601353	0.872197	-0.827152	0.324081	-0.558612	1.15132	-0.222531	0.028626	0.759595	0.098164	0.905883	-0.271875	0.097204	-0.260025	-1.36856	0.527215	-1.46558	0.565589	0.534567	-0.038759	0.783261	0.81829	-0.088614	-0.149079	-0.254603	0.092367	-0.173186	N/V	0.124545	-0.692581	0.001723	-0.535643	0.321714	0.730538	-0.387734	-0.630133	0.117395	0.394111	0.048873	0.216855	-0.473933	0.003105
PDR18	-0.09865	0.245755	-0.379417	1.47244	0.233808	-0.079376	-0.410244	0.85489	0.159349	-0.490786	N/V	-0.261505	-0.657665	0.078762	0.110077	-1.10827	0.002151	1.00561	0.216552	-0.331471	-1.53031	0.246738	-0.354839	-0.708829	0.083547	0.373132	1.11149	-0.462642	N/V	-0.362471	-0.111867	-0.078427	0.322046	N/V	0.182125	0.904725	1.08168	0.520877	-0.442942	1.01953	-0.518419	-0.266101	0.048823	-0.295351	N/V	0.535689	0.917721	1.45131	-0.032173
PER1	-0.36125	N/V	N/V	N/V	0.263514	-1.10838	-0.074551	0.223294	0.306784	0.266305	-0.319423	-0.744584	-0.494057	-0.079318	N/V	-0.442357	-1.40499	1.0414	0.314401	0.484777	N/V	-0.293146	0.391866	0.856184	-1.57169	0.76752	0.062251	0.011345	-0.513361	N/V	0.265659	0.635395	-0.171899	0.381152	-0.376007	-0.376248	-0.105138	0.360359	-0.036499	-0.174758	0.557325	0.567873	0.04344	-0.967257	-0.246649	1.61842	0.238132	-0.051034	-0.519071
PER33	0.085847	-0.496834	-0.359755	0.54227	0.109592	0.172061	-0.592211	-0.29714	-0.582142	-0.430683	-1.11303	-0.017584	-0.66661	0.409977	-0.378847	-0.875424	-0.097143	0.181412	-0.895044	-0.641966	-0.36921	1.48605	0.95889	0.036124	0.278274	-0.434393	1.41982	-0.647102	0.145485	-0.287326	0.882148	0.567558	-0.712233	-0.47468	0.527724	0.593637	0.541289	0.418506	0.64181	0.364308	0.449224	-0.019297	0.335051	-0.237072	0.895278	0.052843	0.281568	-0.441674	-0.710122
PET9	0.492521	0.018106	0.218107	-0.450424	0.152105	-0.313349	0.34386	-0.483065	0.315497	-0.844242	-0.147737	-0.01157	N/V	-1.96103	0.293427	0.508344	0.194668	0.526446	-0.33793	0.132789	-0.239689	0.378981	0.551983	-1.22392	1.31088	-0.73298	0.032186	0.857973	0.457495	0.450917	0.440324	0.851027	0.632685	0.075831	0.119002	-0.219914	-0.72294	0.173911	-0.300634	0.360437	N/V	0.430636	0.624808	-0.057007	-0.018235	-0.717845	-0.074382	1.03803	0.746902
PEX28	-0.37144	1.55622	0.959406	0.273378	-0.085087	-0.165937	1.10896	-0.164211	-0.94517	-0.14989	-0.115434	-0.036737	0.37874	-0.727667	-0.908821	0.937242	-0.86571	1.0843	0.050348	0.01346	0.471576	0.552269	0.341546	-0.246083	-0.869875	0.015552	-0.404677	0.365923	-0.504554	-0.151347	-0.252116	0.152003	0.280042	0.060842	0.034729	-0.341623	-0.260595	-0.397868	-0.536163	0.401968	-0.487921	-0.539245	-0.295985	-0.435145	0.490146	-0.438369	0.925699	-0.266429	-0.130172
PEX29	0.180577	0.312302	0.521491	0.284745	-0.71061	0.01779	1.90973	0.581007	0.296774	0.436392	0.945675	0.865797	0.248683	0.572063	0.515344	0.493986	-0.045032	-0.034544	0.14307	-0.034283	0.015422	-0.034592	-0.741377	-0.090395	-1.12638	-0.237041	-0.367014	-0.313669	0.069735	-0.410312	0.289728	1.09648	0.961363	-0.594373	N/V	1.09813	0.321021	-0.258683	-0.672428	0.097571	-0.326855	1.43405	-0.263047	0.328783	0.289736	-0.022903	-0.113116	0.233361	-0.367779
PEX31	-0.205453	0.398583	-0.121867	-0.038073	-0.475868	-0.183848	-0.224143	1.26491	0.138927	-0.812447	1.05943	N/V	0.245577	-0.308824	0.170087	-0.306509	-0.736856	0.646186	-0.523142	-0.10765	-0.122521	0.844834	-0.294214	-0.353338	0.218081	0.457154	0.271925	-1.6962	-0.453381	-1.08853	0.12701	0.943356	-0.839389	-0.104443	-0.372883	-1.12856	-0.545472	0.488274	-0.484952	-0.358249	0.732869	1.33814	0.750431	0.304431	-0.275977	-0.093483	0.196617	0.859301	-0.07887
PFA3	0.453523	-0.288752	-0.226415	-0.468427	0.087904	-0.502863	0.881411	-0.369712	0.147845	0.448314	0.011203	-0.337341	1.73048	0.05744	0.32924	0.499047	-0.406862	0.574806	0.803302	0.577539	0.328997	-0.26506	-0.528587	0.99724	-0.736467	0.135894	-0.090798	0.371024	-0.883167	-0.070425	0.291944	1.44374	0.457721	0.524548	-0.384072	0.344479	0.475644	-2.2798	-0.225282	1.13433	-1.53387	-0.023594	0.124775	-0.467928	0.020809	-0.956654	0.652545	-1.3905	0.145545
PFA5	0.205584	1.60066	-0.357886	-0.281145	-0.806864	0.638745	0.80216	-0.572491	-0.198646	-0.302146	0.243173	-0.25825	-0.084963	-0.475446	0.218123	1.82548	0.421662	-0.26175	-0.075956	-0.358322	0.130571	-0.370835	0.070327	0.553363	0.514829	-1.64145	0.510229	-1.05554	0.46073	0.319247	-0.200592	-0.313278	0.488041	-0.781125	N/V	-0.023036	-1.0776	-0.194361	-0.545802	-0.553317	0.661559	-0.552782	0.289356	0.358446	0.10972	0.701	-0.800426	0.303513	0.493382
PFF1	0.369006	N/V	1.00863	1.68316	N/V	-0.393636	0.21728	0.885113	-0.054107	-1.08919	-0.470086	0.055388	0.082842	0.213257	-2.00084	-1.04719	-0.36722	-0.957835	-0.376149	-0.385354	-1.05404	-0.412652	-0.391972	-1.6959	-0.017562	0.700148	0.776682	-0.213563	-0.060827	0.038043	-0.472886	0.341315	-0.118495	0.569737	0.215445	-0.108804	0.150837	0.297123	-0.603265	-0.780446	0.934376	-1.52119	-0.404971	-0.191815	0.164698	0.241857	0.235482	-0.071927	0.211066
PGA1	0.401892	0.141874	0.624408	0.585045	0.27475	-0.23493	-0.332634	-1.28482	-0.938922	0.508972	-0.410056	-0.765888	-1.14131	-0.433828	0.654425	N/V	-1.03085	N/V	0.122039	0.085254	-0.511366	1.08806	0.287053	-0.44759	-0.575718	-0.491064	0.485987	N/V	-0.058603	-0.194388	0.37384	-0.813608	-0.488881	-0.008204	-0.509474	0.405917	1.04242	-0.570077	-0.642622	N/V	-0.897462	0.627162	-0.667834	-0.384988	-0.603669	0.411545	-2.07045	1.00249	-1.47859
PHM7	0.160029	-0.532168	0.52393	0.049015	0.380819	0.418303	0.032353	-0.988481	0.027838	0.303518	0.514069	-0.475147	1.19881	N/V	0.735088	0.327652	-0.820622	-0.183235	0.100291	0.384459	0.101384	1.06048	0.028638	0.416553	0.00576	0.060171	0.092483	-0.004204	-0.085324	0.200156	0.52606	-1.88731	0.139179	0.264585	0.006627	0.314895	N/V	0.217631	0.069378	-0.125799	0.062007	0.294916	1.23438	0.209171	1.01556	0.50605	-0.087156	N/V	0.272565
PHO84	0.201491	-0.139249	-0.082869	1.55383	-0.700018	-0.227798	0.297623	0.161336	-0.809765	-0.981209	-0.169891	-0.933418	-0.103796	0.577725	0.12032	-1.45197	-0.741555	-0.354189	0.173471	0.119302	-0.481874	0.407057	0.218036	0.839524	-1.07628	-0.799627	0.334233	-1.3993	0.341047	-2.86142	1.00495	-2.11569	-0.774399	-0.16475	-0.194871	N/V	0.559491	0.503283	-0.534403	0.260285	0.427732	0.341158	-1.62062	0.546036	-1.18629	0.280632	-0.598168	1.29009	-0.226305
PHO86	0.805921	-0.666858	0.370611	2.42858	0.110337	0.352798	-0.69111	0.522675	0.325594	0.511472	-0.87564	-1.02339	-0.737055	-1.36612	-1.24484	-0.990888	-1.088	-1.80454	0.257367	0.875835	-0.317944	0.473905	0.575935	1.39148	0.225115	N/V	0.579409	-0.983542	-0.554361	-0.401429	-0.775814	-1.52468	0.360421	0.122369	0.361864	0.519935	-1.03473	0.997998	0.307633	-0.503658	1.29185	0.48062	-0.442961	-0.443323	0.301718	0.456577	0.514538	-0.081323	-0.385518
PHO89	-0.874025	0.082756	-0.295961	0.059331	-0.332187	0.758378	-0.567285	0.539016	-0.025977	0.468593	0.170697	-0.434608	0.308309	0.57166	-0.268384	0.049484	0.178189	0.077295	0.38629	-0.375566	1.10397	0.295494	0.480198	0.155388	0.42613	-0.858551	-0.206379	0.045409	-0.82045	0.39769	-0.13574	-0.293547	-0.937191	-0.168701	0.432669	0.069655	1.11947	0.036435	-0.322634	-0.469076	0.188859	-0.719429	0.171217	0.030925	-0.726881	1.42902	-0.566689	-0.861035	N/V
PHO91	0.693989	-0.053394	0.666843	-0.819558	0.480804	0.135418	0.438509	0.014482	-0.567487	0.068119	N/V	0.072703	1.27691	-0.372043	-0.280894	1.22963	-0.496265	N/V	-0.459244	-0.763485	-0.462934	-0.031422	-0.832299	0.961768	0.002155	0.102135	0.611997	0.619181	N/V	-0.548884	0.253674	1.01523	-0.31649	N/V	0.035501	-0.579351	-0.185197	0.165625	-0.357172	-0.85799	-0.376221	0.528473	-0.634352	-0.323354	N/V	0.044719	-0.80267	-0.17378	-0.45551
PHS1	-0.044805	N/V	-0.646477	-1.3443	0.393026	0.517161	0.712441	-0.131836	-0.05681	-0.130317	-0.310994	0.424295	-1.045	-0.717877	0.764597	-0.667755	-0.390072	-0.032907	0.09241	-0.262983	-0.173194	-1.39309	-0.104093	0.142387	-0.657728	N/V	-0.066845	-0.147937	0.174312	0.24618	-0.794824	1.40431	0.188062	-0.542006	0.282872	0.13848	-0.091558	N/V	-0.487317	1.05792	0.273814	0.151329	1.1747	-0.300918	-0.810875	-0.37852	0.661995	2.12858	-0.585935
PIS1	-0.845865	0.270592	-0.743383	0.244363	-0.171489	-0.144672	0.744536	1.29419	0.824763	0.14399	0.033181	0.575212	-0.394711	2.7087	-0.402169	-0.218815	-0.696342	1.06857	N/V	-1.06308	-0.14492	0.063307	0.598008	N/V	0.988755	0.001929	0.412087	0.095152	-0.224264	0.037634	-0.493833	1.53678	0.552685	-0.455523	-0.697084	-0.427491	0.436932	-0.515459	0.104501	-0.189017	-1.61786	-1.68091	0.84954	0.383065	0.217406	-0.015435	0.607598	0.346851	0.490964
PMC1	-0.239655	-0.338983	0.383312	-0.281398	-0.235796	0.109602	-0.133995	-0.248248	-0.461259	0.706551	0.174498	N/V	-0.20683	-0.336722	-2.12826	-0.301819	0.436194	0.877221	0.442104	0.31204	0.748513	0.60687	0.302535	0.476106	0.709335	0.001022	0.188229	-1.13651	1.5152	0.753314	0.068102	1.09644	-0.219775	0.206583	0.286729	-0.908884	0.666633	-0.310735	-0.402451	0.306144	0.364596	1.08634	0.287718	-0.127273	1.11313	-0.714925	0.091657	-1.1625	-0.976897
PMT1	0.051616	N/V	1.62086	0.868529	0.800209	0.133837	-0.27608	1.85073	-0.297842	-0.240007	-3.79741	-0.126302	-4.49875	-15.0234	0.392628	-4.22717	1.49191	-0.629361	0.766633	-0.138814	0.119814	-0.443413	-0.550703	0.309869	-4.13554	-0.861657	-0.372328	-0.624506	-0.105803	0.129558	0.885062	N/V	-0.652158	-0.071534	0.158971	0.242954	0.360378	0.468497	0.229563	0.328729	0.429947	0.298764	0.456449	0.372138	0.826568	-0.519048	-0.920947	-0.510011	-0.079009
PMT4	-0.431597	-0.335936	0.831778	0.173019	-0.584392	-0.006091	0.766074	1.94829	-0.246347	0.87167	0.407171	0.533667	-1.74539	-0.88792	0.17201	-0.909	0.181957	-0.842045	0.15381	-0.218256	-0.015915	-0.564748	0.610687	-1.6171	-2.43079	0.027643	0.198072	-1.42226	0.181157	-0.633202	-0.779249	-2.41646	0.324002	-1.64931	-1.02034	0.318828	-0.110291	-0.966302	0.103956	1.09173	0.57781	-1.25333	0.868721	-0.15677	0.343682	-0.34924	-0.285009	0.085182	0.899282
PMT5	-0.125719	0.186548	2.71116	1.8807	-0.096789	-0.205158	-0.180806	0.398918	0.4257	0.273499	0.272583	0.870479	0.473391	0.73182	0.848908	-1.15186	0.995481	-0.574617	-0.830117	-0.167704	-0.310741	-0.631394	1.12131	0.419531	-0.238764	-0.187551	-0.071222	-0.135396	0.367204	0.388296	-0.187331	N/V	0.257906	-1.042	0.476694	0.183565	0.040557	0.032538	0.727047	-0.61451	0.180311	0.288639	0.729932	0.353385	-0.96604	-0.444971	0.130895	1.2133	-0.117782
PMT6	0.873526	-0.779312	0.119368	0.299	0.400425	0.271328	-1.02356	-0.428985	-0.171109	0.450294	-0.47362	1.00366	0.073583	0.261296	0.595579	-1.23272	0.127291	1.16143	-0.639703	0.073414	-0.242181	-0.190399	0.120741	-0.964351	-0.864391	-0.098658	1.20944	-1.04053	0.42228	0.698477	0.664471	-0.202857	0.305038	0.453337	-0.405169	0.727902	-0.642119	-0.997508	0.436713	-0.512612	-0.980135	0.331188	N/V	-0.16748	0.007928	-0.37902	-0.503706	0.863845	0.496336
PMT7	-0.240091	-0.341281	-0.317596	-0.345125	-0.688012	-0.002364	-0.694605	-0.596059	-0.175366	-0.725151	0.335795	-0.133782	-0.674679	0.491783	-0.517453	0.372284	-0.338797	-1.42522	0.038277	-0.113062	-1.35	0.407518	-0.304629	-0.210502	-0.487888	-0.064223	-0.138811	-0.425709	0.392881	0.026886	-0.273279	1.19888	-0.4053	0.138665	N/V	0.494461	-0.388072	-0.205484	-0.513861	1.07902	-0.214012	0.566217	0.750008	0.828207	-0.245464	0.55476	0.16557	0.099179	0.125692
PNS1	0.340048	0.3545	-0.245428	-0.828659	0.159325	0.404338	-0.733193	-0.267868	-0.241217	N/V	0.346721	-0.115614	-0.666838	1.1753	N/V	0.729271	-0.73487	0.363193	0.022096	-0.533723	0.108591	0.233797	0.459471	0.367299	-1.072	1.1279	-0.152424	-0.790861	0.382795	-0.789263	-0.096299	0.372929	-0.462227	-0.102893	0.004236	0.303692	0.923483	-0.008928	0.301388	0.158523	-0.446097	0.476733	0.918516	-0.212128	0.644917	-0.230865	0.979075	-1.38249	-0.794198
POM152	N/V	-0.044325	-0.263809	-0.266126	-0.28997	0.258771	-0.351402	0.343257	0.953992	0.271107	0.294684	-0.726131	1.22221	0.551645	0.568012	0.014629	0.598966	1.23551	0.266179	0.509025	-0.285023	-0.211283	1.06198	-0.026585	-0.543861	-0.703362	N/V	0.9583	-0.173404	-0.159514	-0.148972	-0.6766	-0.346532	-0.365361	-0.265274	-0.34299	0.523795	-0.581261	-0.33629	1.00764	0.985133	0.170837	-0.359549	-0.640535	-0.396527	-0.224338	-0.256018	-0.616124	-0.47024
POM33	-0.048414	N/V	0.00402	0.319041	-0.900772	-0.339888	0.590248	0.872967	-0.270009	-0.566701	-0.07976	0.318187	0.130655	0.09381	N/V	-0.002624	0.51885	0.337954	-0.167551	N/V	0.094667	0.419696	0.11676	0.623613	0.589657	-0.168206	-0.370256	0.082789	0.024087	0.216396	-0.257519	1.31709	0.093772	-0.148516	0.560312	-0.039537	0.312354	-0.199654	0.350468	-0.26668	-0.448622	1.04006	0.161187	-0.088837	0.061471	0.44191	1.06277	-0.195009	0.143991
PRM10	0.169979	N/V	-0.237145	-0.955421	-0.671551	0.134367	-0.292953	0.425531	-0.321703	0.961617	-0.356769	0.112574	-0.50066	-0.278144	-1.01116	0.212991	-0.574698	-0.709903	0.273891	-0.336677	0.884785	0.002058	-0.059552	0.94303	0.734941	N/V	-0.568118	-0.634366	-0.066828	-1.65405	0.146934	0.326115	-0.242802	-0.431067	-0.27017	0.25625	0.387024	1.21216	0.022812	0.53429	-0.028451	0.02159	0.17851	0.243701	-0.047873	-0.403468	0.203447	0.228733	-0.060462
PRM2	-0.301489	0.516769	-0.398016	-0.461714	0.442055	-0.040608	1.14571	0.21294	-1.08042	-0.211826	-0.033256	-0.308293	0.993648	0.828354	0.079173	1.06695	-0.392909	-0.114872	0.319299	0.31502	-0.111498	0.720538	1.17435	0.601589	0.598267	0.528281	-0.403231	-0.911618	-0.289827	-0.977135	-0.403654	-1.12306	0.489893	-0.408813	-0.785807	-0.483116	0.710028	-0.42781	0.235885	-0.036665	0.53138	-0.444199	0.477884	0.337001	-0.260607	-0.997911	2.40212	-0.896487	0.763767
PRM6	0.503481	-0.425616	-0.840988	-0.322101	0.310569	-0.477225	0.162435	-0.020286	0.11424	-0.285916	0.28735	-0.068499	-1.17657	0.128756	-0.456191	-1.00779	1.65412	0.028886	1.36158	0.603669	-1.04439	-0.395091	-0.302833	1.51236	1.54452	-0.418833	1.26461	0.167292	0.230489	-0.095806	0.052984	-0.965852	-0.132415	-0.24185	0.806114	N/V	-0.179631	0.094088	-0.426377	-0.56983	-0.473011	0.124304	0.343377	0.125545	-0.39942	0.208512	-1.05913	0.253106	1.15183
PRM8	-0.061723	0.285918	0.402926	-0.291814	0.204142	0.337281	-0.236535	-0.274667	0.068513	-0.037793	-0.037583	N/V	0.629173	-0.335576	-0.645408	-0.183457	0.542436	0.069301	0.51674	-0.511002	-0.900198	0.321909	-0.083183	-0.670383	-0.458075	0.174537	-0.222435	0.083213	-0.124406	0.359336	-0.088091	-0.754807	0.235112	-0.06047	0.03615	0.230119	0.624548	0.369311	0.793495	-0.72745	0.114214	0.995504	-0.150472	-0.30894	-0.670151	0.221435	-0.751281	-0.793087	-0.227808
PTM1	-0.150319	0.307898	-0.815362	0.656298	0.413627	-0.499481	-0.8169	N/V	0.034447	-1.15309	-0.141986	0.782051	0.259701	-1.02878	-1.37477	-0.248616	-0.059567	0.180316	-0.243684	0.559745	-0.420276	0.24984	-0.005993	-0.067743	0.027466	0.791686	0.502098	0.164905	-1.26311	-0.380893	0.157504	0.691781	-0.177867	-0.850515	-0.12621	0.003131	-1.78655	0.025914	N/V	-0.614378	-0.898407	-0.050528	-0.403201	0.351491	-0.136738	0.519344	-0.113563	1.03909	-1.05674
PTR2	0.142189	-0.631089	-0.204117	0.106259	-0.547771	0.262644	-0.231293	-0.795638	0.509581	0.688051	-1.05869	0.564281	-0.37726	-0.564617	0.148191	-0.426893	-0.833496	0.141518	0.09522	0.274041	-1.51682	0.898754	0.220543	-0.355871	-0.716545	1.29468	-0.393493	0.42664	0.183644	0.209273	0.077796	0.10012	-0.236177	-0.315523	0.101422	-0.126495	-0.152262	-0.27936	-0.205515	0.143448	-0.090715	-0.804307	0.46119	-0.203827	-1.0855	-1.46932	0.207077	-0.520081	0.339228
PUG1	-0.207086	-1.32868	-0.421298	0.358645	0.173232	-0.188869	-0.819025	0.014879	-0.157613	0.120344	-0.047057	-1.04104	1.38075	-0.049533	-0.394881	-0.332239	-0.005342	-0.732792	-0.803603	0.572207	-1.20452	0.46357	0.047542	-0.008638	-0.237829	-0.591475	0.463458	0.617788	-0.14797	-0.195891	-0.683182	0.486868	-0.602865	-1.24255	0.94984	-0.405927	0.150743	-0.003061	0.216355	-0.602152	0.12185	N/V	-0.465037	0.279021	0.567753	0.105962	-0.772473	-0.371301	0.395813
PUN1	0.933683	-0.30882	-0.12966	-1.14671	0.713408	-0.910182	0.247899	-0.819081	-0.505062	0.224212	-0.300403	-0.16086	-0.150235	-1.16606	-1.1922	-1.6057	-0.062457	-0.00865	0.195205	-0.125416	-0.076926	-0.547365	1.01679	-1.55866	-0.39854	0.057468	-0.09579	-0.170758	0.060488	0.030587	N/V	0.778726	0.034521	-0.203743	-0.013151	0.79981	0.560361	-0.179774	0.767389	0.343521	-0.09837	0.812961	-0.585118	-0.32119	-0.370434	0.880748	0.44125	0.361131	-0.054661
PUT3	-0.509228	-0.321583	-0.35072	1.28002	0.013203	-1.00217	-0.699745	N/V	0.320115	-0.225902	0.436571	-0.997746	-0.59383	0.478435	0.509635	-0.18203	-0.562322	0.359015	-0.105674	0.920687	-0.20033	0.169914	0.018923	0.820519	1.32153	1.40519	-0.209007	0.707509	0.837555	-0.242773	-0.215179	0.116043	-1.05359	0.209599	0.210689	0.487651	0.448315	-0.580839	-0.14341	1.59449	0.404415	-0.556164	0.750415	0.076751	0.149058	0.261509	-1.05149	1.26783	0.68339
PXA1	-0.640204	-0.267869	0.665245	-0.614066	-0.010369	-0.141008	0.657892	-0.0781	-0.063456	0.133009	-0.361281	-0.701716	0.33827	-0.86463	0.163126	1.4352	0.686261	0.099514	0.296943	0.92243	0.463957	-0.188299	0.592566	0.254369	-1.19118	0.007183	-0.450754	0.749141	-0.850627	1.0386	0.785179	0.010206	-0.25578	0.091468	0.250428	-0.504264	-0.657145	0.344689	0.054322	0.668874	1.02777	-0.10021	0.231895	-0.612428	-0.776138	-0.513817	-0.564182	-0.154458	-0.728288
QDR2	-0.607373	-0.064196	-0.186756	0.2809	0.5377	-1.12508	-0.960878	0.685267	0.243963	0.693391	-0.632955	0.898131	-0.082004	-0.663545	-0.309508	0.396502	-0.169523	-0.344415	0.937911	0.165396	-0.462248	0.06082	1.79948	1.05814	-0.419545	1.21249	-0.08806	0.533495	-0.120796	1.05259	-0.209839	-1.47855	0.193194	0.084333	-0.367568	-0.249727	-0.170996	-0.806608	0.632305	-0.10327	-0.032883	0.042519	0.631853	0.143218	-0.60706	-0.249204	-0.587556	0.038816	-0.321821
QDR3	-0.474009	N/V	-0.389534	0.188783	N/V	-0.401656	0.123235	-0.052576	-0.198985	-0.97256	-0.823375	0.504706	-0.487755	-0.152914	-1.50746	0.4006	-0.013635	0.357828	-0.592863	0.707218	-0.855671	-0.343276	-0.013391	-0.431697	0.200134	-0.401954	0.374676	1.19477	-0.671356	0.198412	-0.282885	-0.976772	0.17122	0.976391	0.436281	0.12774	-0.472076	-0.402638	-0.830764	0.670288	1.42006	-0.333698	-0.119851	-0.306135	-0.237003	0.123815	0.27723	1.1292	0.0389
RAX1	-0.514658	0.599292	-0.000945	0.008355	0.831154	0.313743	-0.179495	0.208088	0.022965	-1.2187	-0.328055	-0.162597	-0.469043	-0.316157	-0.07634	-1.16312	1.25675	0.249803	-0.693125	-0.264719	0.469576	-0.902148	-0.665963	-0.135626	0.500902	-0.883704	0.039472	-1.68418	0.563485	-0.158783	-0.845103	0.041757	-0.349924	-0.577873	-0.725422	0.451402	-0.421462	0.728419	0.217804	-0.030478	0.092647	0.026464	0.095243	-0.190308	-0.898445	0.186656	0.71221	0.821242	0.059015
RBD2	-0.039298	-0.399014	-0.344101	0.142696	-0.417768	0.121586	0.198747	-0.154852	0.172828	0.141244	-0.367904	-0.365741	-0.036438	0.404764	-0.315768	0.494314	0.358685	-0.086276	0.196704	0.004317	0.647794	-0.504025	-0.517989	-0.195547	-0.026574	-0.457489	-0.428488	-0.45676	0.302725	0.175329	-0.526662	0.238212	0.885727	-0.059632	-0.412076	-0.399377	0.266888	0.388669	-0.311185	-0.593626	-0.05612	0.268914	-0.054057	0.134664	-0.924165	0.199727	-0.085336	-0.945989	-0.11712
RCE1	0.338172	-0.410289	-0.255167	-0.606456	0.207153	-0.153748	-1.02801	-2.76581	0.489502	0.05558	0.35355	-0.95266	-0.479733	0.244642	-0.346874	-0.195511	0.454484	0.396584	-0.83306	-1.51432	-0.848962	0.439111	0.028554	-0.235142	-0.477686	-0.194811	-0.105778	0.888368	-0.026721	-0.250073	0.047142	-0.740825	N/V	0.327657	-0.154953	-0.707145	-0.633613	-0.144148	-0.257514	0.464474	-0.391892	-0.582123	-0.248682	0.299641	0.182039	0.293037	-1.158	-1.23575	0.596804
RCF1	N/V	0.592228	-0.760403	0.400371	0.750438	0.863257	-0.730486	0.381022	0.022196	0.081393	0.218933	0.300598	1.17839	0.452816	-0.001832	-0.048224	0.516299	0.057879	-1.19388	0.707705	0.224325	0.099705	0.296657	0.292957	0.811673	-0.756265	-0.262916	-0.551844	-0.114738	0.138511	-0.319825	-0.447776	-0.399825	-0.350672	0.190426	N/V	-3.54296	1.15738	-0.162022	-1.72567	0.797205	-0.008906	-1.11405	0.890779	-0.338108	0.259297	-1.8149	0.288104	1.39853
RCF2	-0.211472	0.441601	-0.182322	0.673951	-0.169357	0.594941	0.24868	1.23284	-0.373079	-0.055313	N/V	0.196306	0.230468	2.07572	-0.602594	1.70011	0.433198	N/V	-0.382625	1.08747	0.654689	-0.3036	-0.481916	-0.249272	1.40194	-0.540679	-0.135961	-0.692175	N/V	-1.12086	-0.77414	0.155314	0.191175	N/V	0.130759	-0.416637	-1.93224	-0.030371	0.227366	-1.36207	1.45229	0.222368	-0.637412	0.007937	N/V	-0.209476	-1.1651	0.47865	0.149004
RER1	0.214155	0.253519	N/V	N/V	0.660806	-0.288688	-0.592997	0.652316	0.655272	1.24542	0.273389	0.053773	0.465654	-0.879637	0.202217	1.63969	0.305776	0.35773	1.00571	-0.447709	N/V	-0.268293	0.716127	0.573171	0.644561	1.71025	-0.169728	-0.033503	-0.588343	N/V	-0.305404	-0.684002	-0.636326	-0.492553	-0.213566	-0.810331	-0.118833	0.963554	-0.442054	-0.079746	0.578908	1.15742	0.986539	0.118035	-0.697129	0.32605	-1.06242	0.048915	0.946406
RFT1	0.246783	0.441348	0.120744	-0.036325	0.429508	-0.279728	-0.270325	-0.641086	-1.59723	-0.39619	0.128615	-0.328705	N/V	-0.304105	-0.646484	0.47172	1.02896	0.8921	0.676549	0.005796	-1.23828	0.08093	0.521389	1.16862	-0.204422	0.205028	-0.304824	1.38549	-1.10763	-0.47015	0.741679	0.283991	-0.191923	-0.481402	-0.026362	-0.502894	0.763557	0.793725	-0.423875	-0.24285	N/V	1.00726	0.600411	-0.023063	1.013	-0.770998	-0.263814	-0.747884	0.018204
RGT2	-0.651362	-0.154835	-0.765868	-0.552952	-0.162408	0.006276	-0.051609	-0.672436	-0.546574	-0.347114	0.752238	1.10436	-2.88626	0.37742	-1.00256	0.159646	-0.052363	-0.29727	-0.307183	-1.34653	0.51006	1.27766	-1.07766	0.071584	-0.187175	0.434893	0.296701	-1.34212	-0.63811	-0.270534	1.45922	N/V	-0.02411	-0.335186	-0.052658	1.44992	-0.925507	-0.404945	-0.298311	0.833155	-0.450912	0.020763	0.27145	0.590173	0.763108	N/V	0.76495	-0.229593	0.117487
RIM9	N/V	-0.053656	0.43117	0.16114	0.20691	0.772224	-0.76755	0.830854	-0.162656	-0.311725	1.39446	0.118631	-0.162874	0.580057	-1.93584	-0.525444	0.409772	-0.316774	-1.12737	1.32505	-0.3627	-0.010531	-0.621665	-0.85608	-1.56366	-0.16655	N/V	-0.204099	1.08639	-0.098692	0.216167	0.648508	0.474797	0.93808	0.583024	-0.732855	-1.1208	-0.243247	-0.20558	-0.582893	1.01196	-0.143984	-0.48284	0.143797	0.619068	-0.034008	-0.724367	-1.47022	0.400863
RRT1	-0.807582	-0.214007	0.377297	0.528329	1.01411	-0.14048	-0.011493	-1.86009	-0.10553	-0.279766	-0.076326	-0.056244	N/V	-0.264348	-0.322026	-0.712868	0.158031	0.351884	0.485053	0.348389	0.615848	0.3866	-0.103078	0.498689	-0.831512	0.366239	-0.092916	0.241463	0.186911	-0.252427	0.215631	0.555228	0.201318	0.758037	0.635018	0.696024	0.519667	-0.031888	0.665208	-0.070969	N/V	-1.21062	0.516619	-0.362807	-0.243746	-0.125609	0.05066	-0.467592	0.470198
RRT7	0.189958	N/V	-0.268373	-0.096169	-1.04755	-0.213746	-0.469519	-0.256294	0.325176	-0.722387	0.064491	0.092395	0.065302	-0.121656	N/V	0.818173	0.347912	-0.213965	-0.091544	N/V	-0.43985	-0.023447	0.10868	0.036522	-0.091886	-0.239643	0.055992	-0.600575	-0.019163	-0.359748	-0.024277	-0.473689	0.989934	0.036708	0.15652	0.238142	0.072669	0.030841	0.100727	-0.414047	-0.023822	-0.399007	-0.226607	0.155984	-0.257043	-0.17299	-0.171199	-0.476653	-0.276642
RRT8	-0.006307	-0.618401	0.190866	-0.456511	0.65016	-0.342836	-0.589533	-0.118124	N/V	0.888772	-0.29852	0.619433	-0.410019	N/V	-0.596192	0.699335	-0.403163	0.789151	-0.310736	0.36148	-0.305509	0.032489	-0.283729	0.077191	0.054613	0.119952	1.00381	1.88081	0.719335	0.136284	-0.500798	0.37513	-0.346012	1.86424	-0.377017	0.33208	N/V	0.002425	-0.680196	0.161837	-2.29308	0.282322	0.443273	-0.71046	0.85123	-0.511286	-0.789174	N/V	-0.008624
RSB1	-0.351551	-0.508089	-1.03114	-0.265484	0.17985	0.17003	0.073335	0.93613	N/V	-0.744792	-0.376515	0.095014	0.767019	N/V	N/V	-0.012275	0.692148	-0.559275	-0.281308	0.095994	0.426857	-0.333309	1.02575	0.392709	0.006293	0.844782	-0.067603	0.21032	0.270303	0.980406	0.406993	1.46916	0.569356	-0.209322	-0.045674	0.067292	N/V	0.166708	-0.538384	0.637803	1.5919	-0.896409	0.327837	-1.10816	0.690949	0.211678	-0.36523	0.636548	-0.061551
RSN1	0.356667	-0.484163	-0.341068	-0.053872	0.759572	0.330861	-0.266876	0.259064	-0.335569	0.729837	-0.159125	0.443858	0.068495	-0.369753	0.471152	0.687619	-0.310447	0.644122	0.281239	1.00471	-0.355399	0.398493	0.424794	0.036248	0.182182	1.25418	-0.787645	0.188652	0.497149	-1.54792	0.153491	0.272123	N/V	-0.205683	0.542028	0.562794	-0.131163	0.574888	0.216273	0.09859	-0.005726	0.435949	0.093106	-0.331643	-0.148372	0.366243	0.306894	0.586275	0.139867
RTA1	-0.034724	0.450768	0.381168	-0.042096	-0.232224	-0.11525	0.64231	-0.024841	-0.197047	0.017893	-0.537265	-0.653658	0.522316	-0.641732	0.305841	0.842446	0.293016	-0.042801	0.325152	-0.779203	0.662471	-0.123974	0.829573	0.447668	0.596448	0.063016	0.296554	-0.326871	0.114091	-0.631058	-0.321738	-1.46259	0.258356	-0.248127	-0.358125	0.550467	-0.409787	-0.543495	0.053636	0.33813	0.741907	0.115869	N/V	0.121013	0.34755	-0.613947	-0.05962	-2.39325	0.102817
RTC2	-0.32081	N/V	-0.4456	-0.192323	N/V	-0.140648	0.788481	0.919157	0.018429	0.234547	-0.456139	-0.259533	-1.28866	0.088707	N/V	0.208124	-0.185017	-0.343872	0.707769	-0.158747	0.249039	-0.354992	-0.411765	0.446661	0.537076	-1.47983	0.267157	0.050768	0.606728	0.217285	-0.226154	0.973984	0.926051	0.266579	-0.517011	0.060063	-0.61167	-0.052622	-0.062375	0.149605	0.530156	0.783214	0.529674	0.193069	0.334252	-1.11579	0.579574	-0.134207	-0.140499
RTN1	-0.142827	0.039785	-0.141064	0.531722	-0.523378	0.72026	-0.315473	0.429566	0.06	-0.798928	0.643308	0.086444	0.925938	-0.988547	0.961815	-1.12122	-0.220361	0.22284	-0.159547	0.815091	-0.082042	-0.430699	0.487395	0.009004	-0.421302	-0.007408	-0.108603	-0.353383	1.06771	0.365854	-0.165473	-0.560306	1.08132	-0.025232	-0.634745	-0.258481	0.535905	-0.645944	0.153316	-0.280767	0.930748	-0.160584	0.638203	0.14712	0.099697	0.940548	-0.658661	-0.096814	0.088928
RTN2	-0.279835	0.076359	-0.158406	0.035089	1.17086	0.098877	0.014338	-0.054598	0.371227	0.447572	-0.48034	0.249113	-0.083571	0.520858	-1.05578	-0.601041	-0.95263	0.457999	-0.939824	0.063991	-0.934277	0.211917	-0.515589	-1.83238	0.205643	-0.777996	0.062613	0.379662	0.319786	-0.130745	-0.067328	N/V	-0.421153	0.535867	-0.668533	0.633073	-0.169298	0.414257	0.118155	-0.249905	-0.201532	-0.049916	-0.457375	0.786651	0.572046	N/V	-0.029312	0.024114	1.01054
SAC1	-0.233186	N/V	1.3016	1.44125	-0.771027	2.26292	-0.421484	-2.66857	1.52146	0.917668	-6.72041	1.325	-9.8045	-6.66208	N/V	-0.484413	0.866024	N/V	1.6966	0.714385	0.801822	-0.734785	0.058909	-1.45864	-0.523627	0.084453	-0.672387	0.161048	0.78162	0.494674	-0.305659	0.355786	-0.396011	-0.35984	2.13733	-0.043123	-1.5499	1.35918	N/V	1.16063	2.16324	-1.51738	0.395932	2.14664	0.038748	1.06938	-0.578898	-1.31688	1.1075
SAM3	0.517798	-0.048715	-0.474232	0.254019	0.080064	-0.162232	-0.073589	-0.699451	0.635168	-0.365781	-0.442691	-0.346871	0.221323	-0.551515	-0.255119	0.704424	-0.321499	0.465792	0.789488	-0.525174	1.19991	0.13807	0.165525	0.776783	-0.988296	-0.368097	0.174365	0.947355	0.321357	-1.51481	0.731315	1.13108	-0.354455	-0.272327	0.802906	-0.285183	-0.943544	-0.082012	0.054271	-0.429336	-0.505851	-0.660295	0.796312	-0.019509	-0.094675	0.743379	-0.32646	-1.90987	-0.473746
SCM4	1.01127	-0.187137	0.344673	-0.020321	0.518125	0.90174	-0.618416	0.09637	0.521489	1.66103	-0.121363	-1.34577	0.249686	0.779253	0.266978	0.109996	-0.026691	-0.53446	1.53699	-0.099605	-0.628909	1.56204	1.10562	0.846815	-0.420047	-0.852303	-0.878562	0.497018	0.262737	0.270517	-0.457212	0.383733	-0.961842	0.998578	-0.480571	0.099281	0.665316	0.9013	0.111471	0.465179	-0.5811	0.483962	-0.480295	-0.412076	-0.151655	0.276974	-0.308853	-0.265474	0.575178
SCS3	-0.183154	0.300053	0.283136	0.299219	0.148705	1.3642	N/V	1.99526	-0.219239	0.204808	-0.274843	N/V	-0.075142	-1.399	-0.26757	-0.087217	1.9213	-0.42602	0.299647	-0.940104	0.249154	-0.298396	-0.938507	0.011035	-0.55435	0.682325	-0.148912	-1.56924	0.317417	-0.084485	-0.981076	1.4027	0.305682	-0.014874	-0.055736	0.276067	0.258917	-0.35358	-0.381266	-0.057709	0.121611	-0.716661	-0.461693	0.472462	0.366474	1.86635	0.778884	1.87516	0.074754
SCT1	-1.80865	-0.229244	0.125741	0.078821	-1.31585	0.939188	0.851838	1.78031	-0.320167	0.565632	0.652395	0.094351	N/V	-1.36411	-1.22534	0.070777	0.344414	0.853545	-1.06913	-1.21323	-0.05606	1.95466	0.689987	-1.19337	1.00529	-0.171296	-0.018435	-0.013284	0.029058	-0.885628	0.971687	-0.58792	-1.2348	0.990216	-0.145626	-1.24357	0.570889	-0.409133	-0.360697	0.603879	N/V	-0.424821	-0.731307	-0.100704	-0.247223	-0.453735	0.400482	1.57047	-1.4248
SDH3	0.547335	-0.428848	-0.993163	-0.271031	-1.17255	0.270599	0.048753	N/V	0.36395	-0.738372	1.0384	0.178796	1.19219	0.354023	0.471388	0.262403	-0.981901	-1.01849	0.076931	0.049988	0.474182	0.120449	0.114911	-0.189659	0.535801	1.20248	0.025163	0.272178	0.712903	-0.112993	-0.84903	0.570234	-0.234851	-0.982124	-0.567039	0.214718	-0.570118	0.58202	N/V	-0.762413	-0.147399	0.207119	-0.082808	-0.106411	-0.575782	0.096873	0.457845	-0.876707	-0.439913
SDH4	0.45548	-0.432439	0.11675	0.337225	-0.233671	1.19672	-0.476896	0.412497	-0.537006	-1.0312	-0.694984	-0.530273	0.003413	0.253723	0.562906	0.115797	0.721781	-1.03734	-0.873938	-0.125894	1.25904	0.668825	-0.808243	0.287317	1.06636	-0.824407	-0.24747	0.497124	0.751627	-0.489324	0.734006	0.11574	-0.131544	-0.505276	0.107573	-0.10089	-0.829015	0.590043	0.674525	-0.067127	1.29849	-0.077908	-1.11052	-0.174946	0.020512	0.266039	0.094593	-0.59009	-0.027794
SEC59	N/V	0.167468	0.360451	0.153457	-0.364886	-0.013597	0.591012	0.265329	0.379237	-0.460789	-0.109203	-0.193463	-0.293149	-0.022704	0.344122	0.827754	0.723331	-0.722137	0.384338	0.074888	-1.11812	-0.181528	0.334154	-0.28773	-0.244596	-0.123792	-0.529229	-0.356686	-0.888698	-0.458655	-0.458058	0.284617	-0.191507	-0.139943	0.401565	0.092784	0.341675	-0.090628	0.164932	-0.068825	0.658376	0.309059	0.522798	0.431172	0.213458	0.691988	-1.54269	0.750109	-0.887408
SEC62	-0.544884	0.013526	-0.444384	0.097916	-0.223285	0.56803	0.876829	0.678827	-0.418244	1.20306	-0.898112	0.017053	0.708943	0.174136	0.776881	0.088112	0.58629	0.130018	-0.652765	0.238676	0.776063	0.030121	0.165069	0.02004	-0.180234	-0.322473	-0.677863	0.018201	-0.521188	0.425713	0.204623	0.26602	-0.20314	0.527402	0.330064	0.125153	-0.165327	-0.307768	-0.403849	-0.370036	0.022989	0.387151	-0.708537	0.246552	-0.128892	0.036561	1.22407	1.46529	0.571676
SEC63	-0.335324	-0.344502	0.510399	0.046185	0.451457	0.259834	0.075099	-0.067234	-0.156481	N/V	-0.115488	-2.41862	-0.234103	0.80698	-0.702999	0.77091	-0.071117	-0.688847	0.190985	0.488676	-0.485335	0.742374	0.128981	0.05948	-0.259508	0.496393	0.138839	-0.267641	0.22647	-0.424289	-0.386934	0.286492	-1.58695	-0.407899	0.832999	-0.262179	0.123665	-0.280597	0.505362	-0.382529	1.13739	-0.162939	0.887925	0.604987	0.512328	-0.992308	-1.62586	-0.027912	-0.943334
SEO1	0.110718	0.550626	-0.110791	0.383859	0.473466	-0.552923	0.410941	-0.623567	-0.9159	0.751139	-0.12311	-0.2352	0.611236	-0.030932	0.433152	-0.299871	-0.093825	-0.367362	-0.339886	-0.258748	-0.157796	-0.72933	0.082084	0.905276	1.63163	-0.356758	0.050074	0.738953	0.063229	0.304589	0.217685	-0.363868	0.315017	-0.131036	0.494491	-0.056309	-0.657131	0.171945	0.077246	-0.161678	0.612781	-1.30962	0.332684	0.861749	-0.585112	-0.538979	-0.031497	-0.039265	-0.043152
SEY1	-0.18414	-0.551045	-0.027801	-0.124266	0.411693	-0.133701	1.1891	-0.062272	-0.406212	N/V	-0.056958	-0.475331	0.596586	0.136414	N/V	-0.036971	1.01273	-0.81745	-1.21975	0.885142	0.539176	0.108959	0.085374	-0.19515	0.089797	-0.945856	0.17125	0.257608	-0.97861	-1.59493	-0.186564	0.191293	-0.141855	0.127743	-0.437956	-0.008603	1.31221	0.552972	-0.607198	-0.396651	-0.230449	-0.097212	-0.263655	0.257138	1.094	-0.169929	-0.108277	-0.176982	-0.5879
SFC1	0.292281	1.70545	-0.133036	0.780508	-1.08006	0.899408	-0.655296	0.68911	-0.493259	-0.394762	-0.21045	0.757055	-0.456532	-0.028226	-0.262813	0.030122	-0.539435	-1.42741	-0.138187	-0.398889	0.754795	-0.719347	1.2701	-1.85438	0.774322	0.111971	-0.285153	-1.50603	-0.138983	-0.354463	-0.359026	-0.024259	-0.738658	-1.82811	0.678845	1.01141	-0.31516	N/V	1.05083	0.459136	0.706091	-0.116934	-0.393633	0.534503	-0.017387	0.696112	-0.782964	0.01604	0.14086
SFK1	-0.178227	0.018055	-0.622819	-0.041765	0.227389	0.227183	-0.045593	N/V	0.008374	-0.445323	0.32276	0.226514	0.087243	-0.576466	-0.180591	0.189879	0.104022	-0.461207	-0.490502	0.038002	0.68187	0.211957	0.328747	-0.153062	0.360021	0.521646	-1.26537	-0.867176	0.48518	-0.113644	-0.108275	0.235812	-0.094531	0.269841	0.364072	0.337448	-0.430056	0.040863	N/V	-0.230808	0.272313	-0.106471	0.554155	-0.20285	-0.7446	-0.251489	0.894341	0.763731	0.137067
SFT2	0.928483	0.23062	0.214218	-0.845687	0.773083	-0.406254	0.915982	-0.724534	0.359715	0.429417	-0.345779	-0.697397	N/V	0.00409	0.874452	-0.233915	0.058911	-0.944385	0.219228	-0.087674	-0.414523	0.629214	-0.100734	-0.120664	-1.05011	-0.453997	0.078172	0.185259	-0.398462	-0.115986	1.00789	-0.576991	0.555986	-0.054517	0.1243	0.895307	1.06613	0.00379	0.143641	0.637516	N/V	0.53514	-0.399646	0.739665	0.99311	-0.975661	-0.343253	-2.44732	0.338304
SGE1	0.390839	0.474254	0.160824	0.514487	0.558384	0.229681	-0.338463	0.666152	0.759991	0.182501	-0.22355	0.549644	0.140395	-1.79817	0.172756	0.201517	-0.534832	-0.245663	N/V	0.451644	0.0914	-0.532003	0.845887	N/V	0.447756	-0.330866	-0.242544	0.878758	-0.53482	-0.02597	0.220099	-1.22077	0.000622	0.175819	0.22147	-0.192442	0.296052	-0.943659	0.94341	-0.465747	-0.596069	0.485884	-0.658111	-1.20628	-0.497519	0.390226	-1.62316	0.172596	-0.127444
SHH3	N/V	-0.451562	0.601953	-0.046466	0.061415	-0.868045	-0.740705	0.688346	0.218118	-0.874994	0.166422	0.02219	-0.427924	0.32708	-0.047095	1.05909	0.738451	0.597312	-0.638727	0.772319	0.039515	-0.983534	0.067907	0.890438	-0.8732	0.411303	N/V	0.653506	1.60854	-0.484099	-0.519617	0.437707	-0.270711	1.2637	-1.02983	-0.899065	0.395387	0.767774	-0.480514	0.001938	1.07159	0.537388	0.149886	-0.059747	0.266402	-0.260258	0.177007	-0.120865	-0.150459
SHR3	-0.319411	0.156947	0.093351	-0.28938	0.846284	0.173674	0.236188	-0.583564	0.027603	0.088943	-0.067642	-0.103959	0.208809	0.194257	0.695697	-0.420829	0.27995	-0.13927	-0.495249	0.188458	-0.181327	-0.004223	0.301072	-0.482442	0.473724	-0.213864	-0.058154	0.239531	0.3933	0.285935	0.430065	N/V	0.79785	0.266016	-0.000291	0.178223	-0.208582	0.045597	0.610061	0.497752	-0.287865	-0.269226	-0.62674	0.468636	0.10513	N/V	0.504168	-0.613996	-0.489949
SLC1	-0.155006	0.324308	-0.686639	1.21149	0.305719	0.430651	0.060534	0.385786	0.010556	-16.6646	0.202791	0.645003	-0.965469	0.46789	0.601986	-0.590315	-0.068989	-0.192396	-0.997992	0.093869	0.180811	-0.038406	-0.265311	-0.245009	-0.461033	-0.249396	-0.145463	-1.09312	0.270638	0.161431	-0.748861	N/V	0.181334	0.160373	0.335813	-0.876154	1.1509	-0.418294	0.574059	-0.414859	0.228845	0.698314	0.085578	N/V	0.890398	0.998826	0.171635	0.068344	0.390665
SLP1	0.765064	-0.594732	0.568486	-0.234895	0.71486	0.351281	0.337125	-0.330008	0.048386	N/V	-1.6972	-0.048434	-1.87074	-0.488525	N/V	-1.88605	-1.3841	0.021235	-0.459898	-0.768488	-0.998272	-0.116814	0.103346	-0.127209	1.0906	0.014624	0.874356	0.097638	0.129244	0.765274	0.098523	-1.20832	0.168967	0.763424	-0.274492	-0.353259	1.3073	-0.361076	0.887166	-0.075885	-1.57876	0.029437	0.569083	0.266661	0.948076	0.028324	-0.672335	-0.194272	0.164176
SLY41	-0.714641	-0.113035	-0.303299	-0.765522	-0.282865	-0.128543	-0.054425	0.442377	-0.515007	-0.281874	0.104869	-0.124591	-0.136033	-0.674208	-0.218172	0.573398	-0.915387	-0.1519	-0.51206	0.01866	0.178087	-0.494443	-0.668397	-0.057979	0.563466	-0.147687	0.200258	-0.678561	-0.21536	0.037141	0.375942	-0.49371	-0.119316	-0.285845	0.262928	0.045978	0.277307	0.956089	0.356228	-0.343002	0.155501	0.573326	0.599488	-0.060078	0.265855	-0.138921	0.46548	-1.43584	-0.269716
SMA2	0.12781	-0.875916	-0.492621	-1.18507	0.319385	0.7349	-1.18624	0.210887	2.0553	0.159451	0.035573	-0.724601	-1.64225	0.802564	-0.625555	-1.87414	0.619117	0.419667	-0.637802	-0.907206	-1.13548	-0.574613	-0.078304	-1.19784	2.6929	-0.102043	2.00014	1.04643	0.03529	0.530946	-0.517379	-0.859017	0.313118	-0.252814	0.24385	N/V	-0.945104	-0.622389	-0.276301	1.98488	-1.29314	-0.144356	1.06323	1.39632	-0.48017	0.791483	-0.361509	-0.316787	-0.04535
SMF1	-0.665079	-0.371765	-0.830033	0.176598	-0.063633	-0.249582	-1.22532	0.67394	0.268402	-1.03452	0.011772	-0.133825	0.223645	-1.02769	0.681038	-0.030323	-1.02454	0.452956	1.09552	0.131831	-0.012545	0.464801	1.0143	-1.55415	0.475838	-0.262039	-0.609046	0.735134	0.65123	-0.525441	-0.344841	0.185431	0.256016	0.519541	-0.096195	0.301732	-0.567106	0.151163	1.03884	0.366856	-0.26235	-0.398628	-0.052915	0.071436	1.07948	0.604307	1.09336	N/V	-0.335155
SMF2	0.254966	0.728046	-0.823025	0.415313	-0.003874	0.68865	0.468312	-0.195448	0.94901	0.861061	-0.517216	-0.246399	-0.019222	-0.432429	-0.009873	-0.164712	0.098061	-0.169723	0.06043	-0.34899	-0.186761	N/V	N/V	-0.135098	0.722525	0.033177	0.372861	0.436377	-0.857341	0.167114	-0.87765	-0.316311	-0.14364	-0.407152	0.064848	-0.842538	-0.208414	-0.108241	0.851333	-0.124296	-0.126146	-0.051731	0.75497	-0.015853	0.466866	-0.190576	N/V	0.151202	1.26779
SMF3	0.61736	-0.094508	0.300376	0.651653	-0.632663	-0.784708	1.21052	1.15475	0.504983	0.609844	0.815065	0.227334	0.656337	-0.555584	0.790883	-0.696698	-0.281993	-0.541811	0.421122	N/V	0.14294	-0.024181	0.5576	0.684955	-0.347963	0.129547	-0.419798	1.115	-0.442242	1.86756	0.061879	-0.137455	0.619525	-0.162845	0.659823	-0.140665	-0.178954	0.399548	-0.005134	0.763345	1.18339	0.644675	0.353771	-0.278625	0.022092	-1.00288	0.888531	-2.17788	0.398294
SMP3	-0.540727	0.171681	-0.038603	0.026638	0.900961	0.961333	0.014303	-0.2473	0.685381	N/V	-0.58956	0.160763	0.24738	-1.53541	N/V	-1.08765	-0.613742	-0.366654	1.00919	-0.538915	0.153838	0.181243	0.645515	-0.169565	-0.678483	0.787987	0.302169	0.291731	0.6488	-0.843307	-1.00926	0.393519	-0.191376	-0.497845	1.02217	-0.162577	-0.219363	-0.524877	-0.906192	-0.56067	0.968936	0.444081	0.37645	-0.212505	-0.018236	1.50311	-0.375024	0.759395	-0.612044
SNA2	0.099702	0.184388	-0.619647	0.753154	-0.571078	-0.137086	0.330783	1.26969	-0.120662	-0.880958	-0.361943	-0.19338	-0.753925	0.966703	0.461206	-0.320535	-0.344027	0.186285	0.075857	0.742423	0.651298	0.529665	0.519495	2.14297	0.342458	1.04007	-0.341458	-0.378646	-0.808789	-0.007246	0.235471	-0.148042	-0.396413	-0.734934	-0.318769	0.132668	0.677083	0.76288	-0.206882	1.53376	-0.004849	1.90274	0.689182	0.390116	0.238837	-0.627303	-0.911998	-0.062257	-0.44117
SNA3	-0.577765	-0.069317	-0.094794	0.039228	1.26604	-0.918505	-0.262748	1.18367	0.137443	0.002893	-1.02747	1.66376	0.435921	0.092208	0.234028	0.472272	-0.783001	0.500118	-0.357277	0.538049	-0.721834	0.254126	0.115999	1.04093	0.431405	N/V	1.18623	1.08319	0.754815	-0.4685	-0.313756	1.10733	-0.211082	0.066236	-0.15884	0.454677	0.083959	1.19518	-0.467606	0.111936	0.886146	-0.294468	-1.20532	-0.510299	-0.78389	0.017871	0.107914	-2.1836	1.11465
SNA4	0.031647	-0.358354	1.5099	-0.045902	0.122882	-0.687172	-0.996082	0.133579	-0.537666	0.418169	0.177986	1.35929	1.43747	1.15103	-1.53627	-0.813656	0.0779	-1.17493	-0.346061	-0.89494	-1.76456	1.22768	-0.666666	-0.896516	0.13992	-0.409536	-1.11555	-0.622199	0.270287	1.12789	-1.39716	N/V	0.039847	0.226165	0.173397	-0.147763	-0.441999	0.311518	-0.50837	0.120852	0.00191	-0.252413	0.164962	-0.282616	0.1975	N/V	-1.49165	0.123876	0.163644
SNF3	0.095188	-0.089237	1.11005	0.522233	0.118525	0.163161	0.59927	0.298786	-0.164032	0.1306	0.293533	1.01591	0.735482	0.292252	-0.186806	-0.730289	0.409691	-0.308449	-0.616366	-0.869945	1.94787	0.080272	-0.016462	-2.7737	-0.872196	1.71564	-0.211921	-0.241111	0.42979	-0.164929	0.241773	N/V	-0.308292	-0.010153	0.722535	-0.019594	-0.019491	0.202526	0.830463	0.474443	0.263068	-0.068813	-0.567221	-0.357247	0.162131	N/V	-0.454063	-1.38006	-0.131262
SNG1	-0.220141	0.613918	-0.45746	0.486453	0.375874	-0.22937	0.075124	0.550622	0.027452	-0.27722	0.468775	-0.04738	0.366645	-0.08283	0.312749	0.593687	-0.69198	1.5303	0.156592	-0.261025	0.784258	0.200728	0.261531	1.05183	0.370757	-0.45548	0.889567	-0.230611	0.234641	-0.569314	-0.205612	0.137481	-0.166493	-0.21635	-0.019768	-0.032366	0.044218	-1.12927	-0.14134	0.388741	0.588953	-0.376917	N/V	-0.190492	0.296045	-0.170163	1.06722	-0.38093	0.59003
SNQ2	0.599482	-0.28522	1.42717	0.473462	-0.131995	-0.110799	-0.232025	-0.052149	-0.481569	0.180408	0.165838	0.856693	-0.750787	-0.683217	-0.706851	0.360191	-0.239563	0.257585	0.791164	0.647977	0.203119	-0.530936	-0.140332	0.697333	0.595338	-0.406539	-0.261435	0.401448	0.341758	0.730283	-0.567201	-0.96156	-0.089046	0.213241	0.513318	-1.73946	-0.141136	-0.175381	-0.499648	-0.330705	-0.345364	-0.163563	0.194357	N/V	0.788406	-0.12618	-0.477163	-1.21623	0.465851
SPC1	-0.708689	-0.073088	-0.433932	0.104173	-0.776615	0.434764	-0.402579	-0.507	-0.123881	-0.412126	0.482258	0.235024	-0.019816	0.375368	0.243058	-0.024795	0.077198	0.425146	-0.295297	0.498914	0.487807	0.43799	0.712205	-0.645381	0.039082	0.223423	0.57328	0.163565	-0.292434	0.796639	-0.147522	-1.65329	-0.895341	-0.275607	-0.132257	0.870887	-0.055335	N/V	0.811403	-0.237631	0.58389	-0.499149	-0.563645	-0.535519	-0.668524	0.111098	0.497815	-0.619858	0.118775
SPC2	-0.066178	0.424318	0.338604	0.35255	-0.969089	-0.974271	-0.865025	0.817581	0.899788	0.008062	-1.00494	-0.322221	-0.926638	1.32855	0.079008	-0.648296	0.117239	1.63446	0.075444	0.053553	-0.560139	-0.605827	-0.138313	0.453406	-0.804846	-0.418923	1.94282	0.865613	0.56889	0.001622	0.122927	0.232187	-0.168903	0.527142	0.46677	N/V	0.758601	-0.623941	-0.225666	-0.155735	0.342952	0.115464	-0.404944	0.133354	1.15072	-0.495352	-0.183387	0.100728	-0.503169
SPG3	-0.108963	-0.265573	0.391428	0.233806	0.171065	0.640063	-0.230249	-0.790126	-0.217073	-0.586388	0.634351	-0.589528	0.241957	-0.607342	-0.402738	0.41251	-0.152904	-0.376701	-0.134641	0.676765	0.462086	-0.588847	-1.07217	-0.903541	0.340358	1.14004	-0.157781	0.173364	1.09845	0.618476	-0.512143	-1.14086	-0.176161	1.02141	-0.794232	0.06444	0.394571	-0.194401	0.249534	-0.278378	0.591592	0.394647	0.670082	1.06893	-1.13107	0.08136	0.651762	0.054368	-0.829715
SRF1	-0.072324	2.1855	0.117353	0.803168	0.045704	0.275731	-0.694658	-0.395673	0.419035	0.15139	0.456454	1.58699	-0.580745	0.899701	-0.323132	0.308654	0.20672	-1.2701	1.37889	0.403129	-0.054406	-0.61153	0.141875	-0.240889	0.168918	-0.476986	-0.046648	-1.12544	-0.340918	0.587028	-0.453919	N/V	0.332578	-1.90609	0.056564	-0.510619	-0.712377	-1.0575	0.869552	0.835792	-1.18935	0.865088	0.798702	0.755681	-0.055133	N/V	-0.206228	-0.05047	0.249803
SSH1	-0.5656	N/V	0.247971	1.04958	-0.874185	1.18807	-0.707584	2.11382	-0.049826	-1.4759	1.67082	0.908935	1.51144	5.96265	N/V	1.15614	1.25676	0.066153	-0.643903	0.224585	-0.432403	-1.62821	-0.177232	-0.226797	3.16134	-0.007911	-3.67294	-1.77599	-1.69896	0.443423	-0.463888	0.251734	0.268493	0.363052	1.12599	0.582689	-0.735032	-0.07514	0.519492	-0.08908	1.74202	-1.18238	-0.074118	0.078062	0.413141	-0.626896	-0.828028	-0.124982	N/V
SSM4	1.06641	0.105068	0.027315	0.114654	0.08579	-0.321366	0.400807	0.805115	0.205735	-0.505057	-0.208425	0.09899	-1.37228	-0.409525	-0.280555	1.038	0.177876	-0.097369	-0.756999	-0.627887	0.273074	-0.133421	-0.044436	-0.317732	0.427275	0.01428	-0.348958	0.437844	0.073602	1.11126	0.143841	0.220912	-0.171724	1.82015	-0.27183	-0.130802	-1.14716	-0.259953	0.119648	0.053518	0.374347	0.829383	-0.003544	-0.028385	-0.58434	-0.339307	1.32081	0.063188	0.129056
SSU1	0.513828	0.442882	0.067835	-0.016799	0.385981	-0.49356	0.104044	-0.358932	0.193927	0.325665	0.060698	-0.77258	0.744894	0.004482	0.649963	1.41088	-0.215086	1.28901	-0.041093	0.017439	0.398909	0.613165	-0.133768	1.20365	-0.954507	-1.44508	-0.793917	-0.395717	0.043676	-1.59232	-0.383288	2.26588	0.624135	0.138202	0.363684	-0.666473	-0.522699	0.535033	-0.087171	-0.10919	-0.252089	-0.037363	-0.629215	0.303101	-0.154684	0.578458	1.01058	1.07494	0.33417
SSY1	-0.298643	0.034784	0.694629	-0.385823	0.263645	-0.171532	-1.19569	-0.04567	-0.460923	-0.179017	1.1245	-1.03178	-0.276844	-0.594674	0.47732	-0.220931	-0.103956	0.902326	-0.324094	-0.021476	-1.41479	-0.157108	-1.22933	-1.09762	0.018224	-1.08246	0.95964	0.416789	0.524524	-0.020996	0.19313	1.64733	0.949417	-0.043278	-0.044755	0.383799	-0.34921	-2.17456	-0.186328	0.456197	-0.568817	0.830334	0.420305	-1.34511	0.26643	0.219563	0.309905	0.143275	0.972846
STE24	-0.187379	0.285977	0.314733	0.505855	-0.262394	0.490627	-1.10905	2.35755	1.03383	0.471741	0.007287	-0.509343	-9.74846	-2.25437	-1.9016	-1.69714	-0.288482	1.02708	-0.66831	-0.95995	0.641476	-1.17407	-0.304869	0.083584	-0.036892	-0.859708	0.962327	-1.27091	0.303574	-0.610072	-0.190869	-1.29865	0.236668	0.917317	0.71911	-0.795721	-1.24799	0.539992	0.122391	0.417171	0.833791	1.37682	1.04674	0.605215	-2.29069	-0.399774	-0.652564	1.15381	0.287997
STE3	0.132283	N/V	0.311874	-0.102017	-0.839358	0.286538	0.291083	-0.88127	-0.304283	-0.332346	-0.540545	0.315106	-0.193257	0.019055	N/V	-0.008329	0.233803	-0.100936	-0.260139	0.207632	-0.575522	-0.003326	-0.384472	-0.880224	0.178294	-0.311807	-0.081118	0.029008	0.396048	0.170816	-0.156556	-0.879465	0.537465	-0.270634	0.396306	-0.010536	0.091747	0.722097	N/V	0.15917	-0.283771	0.231708	0.237116	0.458555	-0.14232	0.348587	0.597121	0.087744	-0.11018
STL1	0.054103	-0.39776	0.061387	-0.678745	-0.166806	-0.440521	0.101254	-0.362532	-0.727905	0.194922	-0.809425	-0.500127	0.328798	-0.052879	-0.547558	0.049529	-0.753207	0.809742	-0.073642	0.699868	-1.57296	-0.23049	0.177773	0.344048	0.548857	0.680665	-0.870296	0.097195	-0.999656	-0.4312	-1.09302	1.62689	-0.140259	-0.253893	-0.466441	-0.98269	0.651361	0.253235	-0.449199	0.546158	-0.527671	-1.23021	-0.236095	-0.306309	-0.454081	0.664048	0.195978	-1.52703	-0.196925
STT3	0.119939	N/V	-0.359847	0.029541	0.125394	0.8632	0.644938	-0.752034	0.042296	0.143909	-4.8062	N/V	-12.1908	-14.2988	N/V	-2.61197	-0.314998	-0.066883	-0.4836	0.378354	0.207218	-0.222913	0.139345	-0.449406	-0.380616	-1.20525	-0.409775	-0.059865	-0.027288	-0.0682	-0.283238	-0.002806	-0.513585	-0.4368	0.158844	0.10117	-0.527571	0.417005	-0.099247	0.617306	0.290476	0.496164	0.194236	-0.639963	0.371724	1.64252	-0.170983	0.247061	0.052612
STV1	N/V	0.157428	0.528265	0.601684	0.006645	0.277024	-0.410652	-0.639158	0.325967	-0.46148	-1.26216	0.47124	-0.305639	0.289516	-0.075354	-0.604731	0.540701	-0.478978	0.29933	0.217296	-0.065402	-0.1199	-0.368727	-1.56426	-1.66043	-0.6805	N/V	-0.089032	0.203747	0.813694	0.210327	1.07209	0.503974	-0.748166	0.749374	0.563086	0.728233	0.144322	0.1709	-0.114697	0.159665	-0.123694	0.32869	0.793234	-1.12367	0.725481	-0.047492	-0.739104	0.186965
SUL1	-0.522192	-0.26375	-0.595785	0.879525	0.844042	0.468871	0.277441	0.110556	0.759211	-0.313926	0.039991	-0.100084	1.2769	0.532787	0.81544	1.33635	-0.441729	0.684818	-0.980416	-0.540051	0.621003	-0.627217	-0.493975	-0.200935	0.238816	-0.590391	0.781953	0.384702	-1.14824	-0.155983	-0.249762	0.285555	0.559233	-0.363525	-1.03289	-0.603072	-0.97574	0.060008	-0.827838	-0.162177	0.382315	-0.793073	0.050898	-0.633204	-0.540973	0.977642	0.097369	-0.407178	N/V
SUL2	-0.061006	-0.134304	-0.624244	0.139287	-0.89742	-0.236144	-1.08029	-0.053507	-0.707216	-0.232117	-1.0167	0.229481	-0.015142	0.516815	0.629531	-1.16129	1.33056	-0.845068	-0.18077	-0.01047	0.106515	-0.18112	0.396153	-0.372928	0.190499	-1.53645	-0.080397	0.222391	-0.803582	1.06977	-0.625917	0.413911	-0.373054	-0.082143	-0.026202	0.634041	-0.343029	-0.237379	0.988781	0.042057	0.372596	-0.640203	-0.917967	0.23769	-0.635229	-0.154744	-0.099004	0.117715	-0.207043
SUR1	0.17847	-0.443452	-0.049308	-0.028248	0.132098	-0.640474	-1.53852	-0.265933	0.749399	-0.651622	-3.76285	-0.259157	-7.47165	-5.52437	-1.45456	-2.47883	0.05766	-1.41311	0.768352	0.947457	0.424452	0.143156	0.597461	-0.178938	-3.06692	-0.16369	1.06469	0.522526	-0.241217	-0.664659	0.362796	0.640208	-0.473978	1.68383	0.339053	-0.027067	1.06918	-0.213532	0.420936	0.213335	-3.56796	1.84155	1.28952	-0.616793	0.600701	-0.987083	1.45895	-0.445813	1.98829
SUR2	-0.220274	N/V	0.838987	0.126448	-0.191997	0.228607	0.812252	0.591663	-1.59694	-0.63086	-0.06677	-0.022144	-0.200486	-0.297508	N/V	0.089914	-0.399515	-0.549516	-0.211809	-0.04266	-0.010742	-0.274091	-0.046397	0.185492	-0.499148	0.457172	-0.572105	-0.287884	0.142062	0.22149	0.263268	-0.148853	-0.414564	-0.334153	N/V	0.389413	0.130995	-0.732319	0.62285	0.187878	-0.137039	-0.005302	-0.224789	1.18329	-0.201107	-1.17599	0.4698	0.848148	-0.17236
SUR7	0.012102	-0.06513	0.440086	0.809518	-0.413112	-0.327753	-0.271245	-0.663768	0.937061	-0.242635	-0.398229	0.055478	0.902811	0.644404	-0.255365	-1.18047	0.108374	-0.355766	-0.787817	0.10233	-1.17599	-0.61396	-0.578054	0.135591	0.648297	-0.524494	1.09219	-0.254854	-0.157934	0.478115	-0.33224	1.86848	-0.254704	0.494515	0.100395	N/V	0.175916	-0.19367	-0.005508	0.957075	0.820528	-0.005599	0.822367	-0.522499	-0.288434	0.483786	-0.569612	-1.26034	-0.467108
SVP26	0.224348	0.154871	0.854712	0.213833	0.092789	0.999662	0.685184	0.001856	-0.355601	-0.444456	0.861564	-0.655463	-0.08716	0.312407	-0.045353	-0.709041	-0.011935	1.21733	0.314393	0.099925	0.52107	1.03034	-0.347748	0.146329	-0.368413	0.647526	-0.205126	-0.522844	-0.025672	0.694397	-0.102554	0.068453	1.36401	-0.281562	0.621621	0.38212	-0.616035	0.839459	0.075938	-0.597077	0.298866	0.34285	0.486876	0.495048	-0.102248	-0.288637	-1.00395	-0.679761	0.081136
SWP1	N/V	-1.70938	0.403715	0.532189	-0.006154	0.130649	0.272602	-1.97711	-0.158173	-0.585303	-6.0554	1.42989	-15.0381	-16.3113	-15.6234	-8.43171	-0.68023	0.988259	0.280652	0.47778	-0.375582	0.670687	-0.244527	-0.195084	-0.82204	-0.572117	N/V	-0.055023	0.052567	-0.190327	0.5549	0.088491	0.82691	1.3678	-0.030425	0.982966	0.163154	0.04036	0.079247	1.04178	0.113569	-0.459748	0.597465	0.208337	-0.521922	-0.541226	-0.74483	-0.36856	-0.569112
SYG1	-0.112476	0.743175	-0.005222	0.629811	0.660604	0.319049	0.819841	-0.611783	0.100352	0.041601	0.401115	0.682073	0.286026	-0.0483	-0.219006	0.979985	0.142717	0.869848	1.42682	0.119378	0.633815	0.189673	-0.133744	0.752648	0.425703	0.950447	0.048773	0.080525	0.761997	-0.676981	-0.113238	-0.624901	-0.173908	-0.207405	0.745536	0.113814	0.386226	-0.07822	-0.025983	0.910761	-0.034143	-0.547185	0.465763	-0.149811	0.760679	-0.377218	0.626597	-0.839924	0.676059
TAT1	0.453693	N/V	-0.079411	1.06333	N/V	-0.767745	0.312317	0.302843	-0.26514	-1.14477	0.405725	0.782752	0.874008	-0.34413	-0.128475	0.038578	-0.885637	0.175055	0.432421	0.654225	0.407087	-0.636499	-0.473601	0.16601	-0.096258	1.1684	-0.526118	-0.335446	1.45471	0.180907	-0.276359	-0.198596	0.037678	-0.26754	0.662177	0.29969	0.29732	-0.660683	-0.443181	-0.060007	1.92061	-0.652088	-0.088113	-0.821924	0.442909	0.222075	1.29111	-1.27362	0.608451
TCB1	-0.575955	0.276076	-0.278142	0.216601	-0.343405	0.064207	0.6642	-0.500203	N/V	N/V	1.03054	-0.157654	-0.382068	N/V	N/V	0.698247	0.014002	1.25823	0.923519	-0.134112	1.29032	-0.295432	1.81669	0.231907	0.709256	-0.490552	0.708405	-0.16005	0.959315	0.37391	-0.390992	-1.23793	-0.02258	0.853061	-0.258867	0.185	N/V	-0.420032	0.791342	0.295104	0.040953	0.77248	0.232302	-0.122327	1.0657	-0.00288	-1.66766	0.525902	0.731412
TDA4	0.233506	-0.053404	0.137203	1.48158	0.632137	0.175874	-0.028501	0.459942	0.159515	-0.033969	0.049244	-0.260009	-0.5032	0.397378	-0.219274	0.372412	1.03848	0.851864	1.35372	-1.21676	-0.615016	-0.767642	0.532518	1.51712	-0.024308	0.194161	-0.239506	-0.556423	0.089727	0.190911	-0.289623	-0.429913	0.624905	-0.687451	1.19883	0.25611	0.288732	-0.762936	-0.494865	0.001776	-0.699711	-0.171069	0.448292	0.410664	-0.286101	-0.056112	-0.589678	-1.1799	0.22739
TDA5	0.075426	0.465794	-0.595359	0.294685	-0.254971	-0.415765	-1.39837	0.222469	-0.945563	0.834684	-0.245595	0.288	-0.999564	-2.91318	0.413088	-0.459105	0.882749	-0.685594	-1.10053	0.134621	1.32972	0.082825	0.453314	0.308554	-1.1278	1.19022	0.575514	-0.349822	0.958853	-0.405919	N/V	0.160892	0.361111	1.90114	0.575092	0.461633	-1.40981	0.810294	0.139521	-0.572128	0.993886	0.549705	-0.993148	0.656948	0.026165	-0.081484	-0.720304	-0.930376	-1.31811
THI7	1.03628	0.989271	0.381247	0.62897	0.225282	0.273957	-0.866254	0.688528	1.10531	-0.052636	0.086735	0.400703	-0.116502	-0.29716	0.090738	-2.55997	1.40271	-1.09561	-1.71907	1.31208	-1.19281	0.05225	0.489772	-1.29839	N/V	0.052206	-0.477126	-0.889067	0.462619	-1.32747	-1.30099	-2.40408	-0.277284	0.055818	0.796003	-0.351479	-0.079042	1.61385	1.83576	0.179345	-1.57814	-0.051405	-1.0927	0.69456	-0.787164	0.618076	-0.783139	-0.796397	0.587623
THI72	-0.874094	-0.109351	-0.822324	0.305485	-0.552691	0.246425	-0.179476	0.477491	0.833412	N/V	0.309105	-0.743575	-0.651795	0.205554	0.353707	0.368151	0.17309	0.160562	-0.711572	0.663101	0.333461	0.306115	0.031446	-0.653409	0.717863	-0.02392	0.37315	-0.717693	-2.03484	0.354595	-0.804304	-0.998711	0.333727	0.025656	-0.031283	-0.569673	0.159681	0.022269	0.911614	-0.572323	-0.76814	-0.530215	-0.251366	-0.50103	0.045616	-0.515958	-0.296572	-0.829799	-0.525722
THI73	-0.338198	-0.148995	-0.347299	-0.128108	-0.480272	-0.679679	-0.606003	0.965091	0.047422	-0.361607	0.122905	-0.107565	0.005239	-0.129817	0.050804	1.14624	-0.135366	-0.049118	0.520203	N/V	0.030214	-0.0284	-0.159402	-0.486623	1.58714	0.248211	0.003638	0.200726	0.899266	-0.33416	-0.344109	-0.907028	0.799243	-0.171009	-0.057775	-0.394122	-0.245433	-0.444327	-0.186417	-0.226718	0.823791	-0.329827	0.108044	-0.270825	-0.591327	-0.579125	-0.165846	-0.685312	-0.058416
THI74	0.324251	-1.12912	0.049474	-0.964249	-0.353538	0.710512	0.447247	0.705058	0.038705	-0.241006	-0.537946	-0.678839	-0.054673	-0.993629	-0.009493	1.17191	0.212921	1.1786	0.46399	-0.458179	0.541789	-0.430533	0.474651	0.900474	0.255062	0.425762	-0.015721	0.273597	-0.631174	-0.56307	1.20045	-0.805226	0.149082	0.223418	N/V	-0.222851	-0.163392	-0.47711	-0.482378	-0.210782	0.240378	0.308714	0.026208	-0.102071	-0.162972	0.576429	-0.37797	-1.14095	0.055218
TIM17	0.099302	-0.407089	-0.397044	1.04733	0.128014	0.263224	-1.19368	1.62745	-0.477609	0.468543	0.354239	0.278787	0.266921	1.30218	1.0512	0.581699	-0.033089	-1.41375	0.679	0.505241	0.243153	0.309693	0.36574	-2.01619	3.34092	N/V	-0.258075	-0.160968	-1.45893	0.193339	-1.53638	-1.10498	-0.666433	-0.192476	2.04007	-0.760307	-1.75315	0.636595	1.14094	-0.821239	-0.17864	0.367914	0.373011	0.423995	-0.63726	1.12241	-0.627166	0.07756	0.314025
TIM22	0.634039	-0.020368	0.280974	0.300202	0.397496	-0.067357	0.23422	-0.529758	-1.3404	-0.20858	-1.02798	-0.159596	-1.04767	-1.17284	-0.84824	-0.339356	-0.787755	-0.327376	0.72629	0.423065	0.138794	0.260416	0.195892	0.845546	-0.765364	0.116165	-0.690701	0.487716	-1.11483	0.546438	0.935788	N/V	0.325958	-0.160453	-0.063046	-0.053538	0.486543	-0.238745	0.461947	0.547852	-0.669795	-0.198876	0.382257	-0.763713	0.045777	N/V	-0.404821	-0.175997	0.408863
TMN2	-0.785638	-0.311772	0.01156	-0.973092	0.595574	0.08563	-1.03686	-0.028524	-0.314461	0.493856	-0.644468	-0.944335	0.369376	-0.820071	-0.301787	0.640217	-0.738328	0.032656	0.361716	0.047845	-0.570731	-0.95554	0.009293	-0.02079	-0.239909	1.15907	-0.021051	0.504223	-0.374687	0.275761	-0.331126	0.352852	0.482991	0.036193	-0.202777	-0.199165	1.04264	-0.440686	1.2053	0.137212	-0.991944	0.596405	0.404181	N/V	-0.233374	-0.54625	0.076088	-1.43471	-0.257407
TMN3	0.419154	0.20107	0.984184	0.150049	-0.324252	0.397818	-0.172451	-0.496384	-0.652923	0.480714	-0.174835	-1.47833	-1.3354	-0.971357	0.215587	-0.11373	-0.277025	-1.05884	0.272037	-0.324812	-0.486048	0.545656	0.808199	-0.084382	0.255785	-0.747133	-0.109921	0.582751	0.566184	0.522505	0.049427	0.226235	-0.626147	0.209873	-0.176533	-0.40849	-0.232502	-0.762052	-0.444738	-0.208487	-0.550958	N/V	0.357911	0.591558	0.800428	-0.323043	0.256993	-0.497395	0.52358
TMS1	-0.947667	-0.3026	0.119723	0.376076	0.237003	0.206129	0.173086	0.42347	0.615162	0.494091	0.489538	-1.53751	0.413496	0.35731	0.166735	0.736606	-0.146068	0.572386	-0.081629	-0.097739	0.156046	-1.24151	1.64484	-0.026909	-0.38134	0.722626	0.199841	-0.244889	-0.025064	1.39383	-0.293502	1.38731	-0.185576	-0.726554	-0.283655	-0.023024	-0.525694	-0.11631	0.285352	0.25755	-0.618924	0.947676	0.668561	N/V	0.49953	-0.54158	-0.053396	-0.019332	-0.925746
TNA1	-0.314117	0.011883	-0.689598	-0.703085	-0.071223	-0.045325	0.661489	0.346841	0.232755	-0.503051	-0.358964	0.225268	-0.265863	0.142781	0.577089	0.752364	-0.816279	0.268469	-0.555766	-0.711463	0.683097	0.19994	0.047573	0.080049	0.163474	0.107069	-0.110973	-0.735379	0.360295	-1.05554	-0.116753	-1.12911	-0.255172	1.52812	0.351214	-0.151578	-0.726863	0.540561	-0.470425	0.321032	-0.116727	0.614935	N/V	-0.881086	-0.851314	0.182229	0.074096	1.61752	-0.122228
TOG1	0.219752	N/V	0.101886	0.075066	0.599849	0.301484	-0.002769	-0.448622	0.101015	-0.148412	-0.297489	-0.846197	-0.736177	-0.30549	0.209545	-1.8395	-0.048163	-0.879616	-0.684519	-0.46819	-1.02573	-0.026111	0.014208	-0.542047	-0.417613	0.079632	-0.542038	0.450267	0.89367	-0.587124	0.434497	0.303991	-0.055671	-0.468385	-0.482911	1.11917	-0.215795	0.228574	-0.494138	-0.034861	-0.602709	N/V	-0.170686	0.229605	-0.836405	-0.366504	0.098728	1.00229	0.673773
TOK1	0.311613	-14.0108	-0.071841	0.537316	0.734678	0.388533	-0.622663	0.85424	0.039931	0.000275	0.244235	0.277349	1.03666	-0.23866	-0.158465	-0.36582	0.22937	0.25615	0.242879	-0.401359	-0.788272	0.470066	-0.267782	0.969059	0.35586	N/V	0.119866	-0.640029	-0.035462	-0.218848	0.299677	-1.05266	-0.445842	-0.127994	-0.000123	0.47826	0.611718	N/V	-0.052459	-0.073767	-0.085255	-0.231538	0.510932	-0.142742	-0.422951	0.345031	1.00193	0.597037	1.52361
TPN1	0.134401	-0.390632	0.423366	1.73077	-0.132428	0.566701	N/V	-0.090751	-0.114616	0.950956	1.13205	-0.107474	-0.158107	0.605539	-1.36554	-0.144466	-0.575595	-0.37707	0.219056	0.569671	-0.274101	0.597076	0.770887	0.046541	-1.45018	0.11258	0.057099	-1.0433	-0.379082	0.118591	-0.704154	0.387668	-0.135202	-0.469626	0.891911	-0.141031	0.126702	0.633151	0.186204	-0.824531	-0.108064	0.064153	-0.712328	0.801109	-0.812006	0.082599	-0.613329	0.533595	-0.373004
TPO2	0.151172	0.421551	0.113027	-0.536264	0.601416	0.556295	0.921838	-1.43213	0.227565	0.189716	-0.036515	-0.336084	-0.386154	0.175001	0.016821	-0.652822	0.657174	-0.528716	-0.577897	0.584223	1.19845	0.995939	0.346047	-0.237619	-0.42602	-0.229937	0.656646	-1.06421	1.26747	-0.790906	0.930913	1.04991	-0.153405	-0.333663	0.522072	1.31875	-0.293571	-0.604853	-0.640327	-0.593465	0.066219	-0.304539	N/V	-0.867234	-0.349788	-0.280579	-0.155901	-0.019285	-0.200294
TPO3	1.08617	-0.096996	-0.603733	-0.671805	-0.30039	0.164277	-0.443724	-0.139719	-0.223932	-0.128718	-0.059733	-0.343328	0.14275	-0.678488	0.155273	0.744231	0.586623	-0.048743	N/V	0.185547	-0.042176	0.639905	0.110431	N/V	-0.158466	-0.049274	-0.410725	-1.0926	-0.246223	-0.221355	-0.22696	-0.088299	0.437527	0.258763	0.706577	-0.165245	0.769745	-0.397426	0.123238	-0.628484	-0.524005	0.075901	0.315485	-0.293949	-0.232177	-0.173142	-0.220846	0.48025	-1.4408
TPO4	-0.651113	0.057591	-0.63575	-0.775544	-0.161339	-0.509781	-0.294053	-1.09981	-0.602635	N/V	0.575573	0.48926	0.466768	0.215657	0.122648	0.118334	0.790057	0.091498	-0.339865	-0.465559	-0.003545	0.256116	-0.232976	-0.367774	0.449863	0.293796	-0.354173	-0.826905	-0.459774	-0.224107	-0.561405	0.375709	0.375697	-0.002202	0.641921	0.077253	1.05745	0.015978	0.205653	-0.312349	0.128555	0.079104	0.404225	0.171443	-0.260769	-0.238912	-0.122225	0.186595	0.014037
TPO5	0.511839	-0.470085	1.09901	0.152449	0.03788	-0.787348	0.999122	0.045589	0.107394	-0.421517	0.988928	-0.256457	0.812071	-0.722428	0.311797	0.442838	-0.084355	0.500427	0.598899	-0.025556	-0.014161	-0.123754	0.390548	0.79251	0.761491	1.38403	-0.140265	0.859013	-0.478092	-0.471186	0.166141	-0.628564	-0.16555	0.375155	-0.307553	0.573262	0.141878	0.899657	N/V	-0.208984	0.755616	1.2442	0.339009	-0.008226	0.869898	-0.041927	0.211996	-0.915104	0.399431
TRK2	0.5677	0.259402	0.889666	0.003349	0.214977	-0.065455	-0.877457	N/V	0.328483	0.012837	-0.124821	-0.892262	0.188614	1.29623	-0.266367	0.906024	-0.581124	-1.218	0.4436	0.775591	-0.209793	-0.314869	0.848815	-0.58048	0.040945	-0.34958	-0.120469	-0.042196	0.664518	-0.29067	0.242955	-1.23661	0.114141	1.02087	0.020001	-0.3414	-0.356205	-0.765258	0.242768	0.787388	0.499048	-0.324799	0.74251	-0.345023	0.237201	0.001921	0.100881	-0.600589	0.236505
TSC13	-0.071803	N/V	0.354443	-0.375929	0.465546	0.390748	0.023774	-0.013829	0.304135	-0.523439	0.309268	1.00483	-4.26948	0.838494	N/V	-0.27909	-0.312196	0.570589	-0.55717	0.214773	0.529078	0.179723	-0.422281	0.163821	0.694665	0.304923	0.592417	0.072817	0.298725	0.016035	0.820067	0.711974	0.039716	0.565364	-0.493301	0.361126	-0.201907	-1.22138	0.249073	-0.216955	-2.50021	0.060644	0.030352	N/V	-0.114391	0.921336	0.924833	0.693685	0.02424
TUL1	-0.638132	-0.267928	-0.702832	0.119834	0.318631	-0.357769	0.09106	N/V	1.40608	0.099235	-1.02832	0.213754	1.13663	0.204648	0.754688	-0.61745	0.006981	0.357307	0.165694	0.410035	0.93427	-0.158993	0.78094	1.38256	1.20324	2.27786	0.040118	-0.150555	0.002005	-0.321335	0.034784	0.699279	-0.172883	0.571978	-0.243697	0.174029	0.969516	0.137235	N/V	0.130663	0.188041	0.251057	-0.064796	-0.207179	-0.45092	0.059581	-0.133238	0.443597	0.895682
TVP15	0.274067	0.959765	0.965857	1.27189	-0.030189	0.232198	-0.34652	-1.52747	0.424569	-0.195127	0.410872	-0.203516	-0.687147	0.575366	-1.26367	-0.290482	0.09462	-0.2185	0.323059	0.357009	0.100287	0.210514	-0.098953	-0.138964	0.329533	0.071396	0.72798	-0.663176	-0.099875	-0.658002	0.050696	-0.376934	0.355191	-0.378488	0.983978	0.025187	-0.424674	0.529823	0.060085	-0.480167	1.53832	0.014806	-0.617189	N/V	-1.50206	0.324064	-0.937881	-0.601773	-0.50525
TVP18	N/V	0.501667	1.22228	0.146075	-0.86497	-0.412646	-0.177751	-0.891596	0.337675	1.25925	0.648923	0.797893	0.58265	1.01089	0.459974	-0.760304	-0.563389	1.01036	-0.55802	1.14053	-0.046804	-0.211992	-1.00622	0.154156	-1.32386	0.573906	N/V	0.222798	0.909767	-0.606007	-0.116074	0.605124	0.340409	0.115903	-0.520835	0.779376	-0.329845	0.498283	-0.413109	-0.097857	-1.43288	0.992789	0.123505	-0.268764	0.555617	0.683109	0.420957	2.20961	-1.11274
TVP23	-0.09867	-0.45136	-0.640823	-0.223607	0.305306	0.216689	0.218027	0.316681	-0.098403	-0.020037	0.365952	-0.567349	-0.208955	-0.19365	-1.74615	-0.075888	-0.284718	-0.162972	0.272291	0.593822	0.300002	0.115851	-0.168399	-0.920294	-0.031087	0.374736	0.016488	0.590038	0.686045	0.886094	0.305351	0.5192	-0.029953	-0.180669	-0.467087	-0.244593	-0.356738	-0.023966	-0.124206	0.504881	0.683286	-0.691592	-0.462528	N/V	0.644302	0.378714	-0.034723	-1.21931	0.084565
TVP38	-0.75275	0.338486	-0.356086	-0.238367	-0.410779	0.919231	-0.100938	-0.315145	-0.168158	-0.335922	-0.593948	-0.832441	-0.769857	-0.608281	0.162738	-0.403679	0.572804	0.001421	-1.14829	0.212907	1.48117	-0.222827	0.460157	0.789707	1.29602	0.610503	-0.091417	0.29629	-0.154607	0.154636	0.301111	-1.59181	-0.772283	0.442174	0.41371	0.938683	-0.660061	0.984613	0.834988	-0.356022	1.11174	-1.09258	1.2324	0.62449	0.668014	0.25769	0.214981	-0.642248	-0.04516
UGA4	0.35348	N/V	0.258207	0.111205	0.331368	0.096471	0.598237	-0.326921	-0.024785	0.559183	-0.63515	0.405584	-0.572854	1.21216	N/V	-0.16951	0.675506	0.301442	-0.106781	-0.351335	0.141598	0.54642	-0.364665	0.262738	-0.069667	-0.872873	-0.165952	0.235692	-0.557415	-0.208609	0.66754	N/V	-0.703739	-0.103416	0.419388	0.160286	0.692463	-0.022728	0.521642	-0.390118	-0.707942	-0.015426	-0.074326	0.169727	-0.416904	N/V	0.613913	-1.14388	0.418643
UIP3	0.405173	-0.110824	0.583188	0.448254	0.544834	-0.250357	-0.516898	-0.019394	0.082082	-0.780763	0.366071	-0.021757	-0.170091	0.222334	0.806934	0.910492	-0.383644	-0.462145	0.211644	-0.062902	0.75348	-0.455734	2.10566	0.49853	-0.008098	-0.230764	-0.337219	-0.336586	0.267097	-0.87692	0.854828	-1.37203	0.582991	0.402597	0.148816	-0.001805	-0.332802	1.31855	-0.210302	-0.713684	0.564964	0.275534	-0.030681	-0.150942	-0.763366	1.49999	-0.722895	-0.749071	0.136209
UIP5	-0.192644	0.356901	-0.497761	-0.164883	0.209658	-0.08366	-0.443124	N/V	0.288114	-0.697745	-0.711601	-0.517779	1.01293	0.158531	-0.431917	0.330795	-0.362392	0.390318	-0.335652	0.530892	-0.42053	-0.138246	0.221894	-0.071838	1.08227	-0.429795	0.030619	0.63203	-0.585071	0.13	-0.525055	-0.231457	0.071651	-0.170637	0.583024	-0.312612	0.204852	0.018658	0.303254	0.890882	0.189829	-0.290704	0.479686	0.338473	-0.198695	-0.209788	-0.120369	-0.511033	1.30872
USA1	N/V	0.324418	0.350985	-0.271274	0.047494	-0.556074	0.740421	-0.370969	-0.009055	0.666943	0.401974	-0.727811	0.429072	0.288224	-0.750246	1.07249	-0.290797	0.279891	-0.179162	0.171595	0.709053	-0.138282	-0.411862	-0.519651	-0.920403	-0.400053	-0.178933	-0.413768	0.299711	0.040341	0.154076	0.167942	0.315022	0.023976	-0.975343	N/V	-0.694411	-0.399722	-0.376128	-0.103069	-3.03403	-0.609392	-0.75105	0.310231	0.388455	0.79294	0.229327	0.062972	-0.607219
VBA1	N/V	0.005608	0.35819	-0.14316	-0.629929	-0.540002	-0.280409	-0.489165	-0.085512	0.050763	0.564573	-0.094289	-0.018056	0.138898	-1.22958	-0.030724	0.465612	0.213106	0.199838	1.53069	-0.174542	0.332298	-0.58989	0.600632	-0.956098	0.357844	N/V	-0.209266	1.45743	-0.375694	0.396255	-0.769057	0.411408	1.31556	0.072274	0.956199	0.274159	0.055397	-0.338658	-0.220002	0.137793	0.131723	-0.34965	-0.276261	0.267047	0.143048	-0.086596	0.512969	0.05377
VBA2	-0.252831	-0.199084	-0.471529	0.270472	0.088416	0.669657	0.060923	0.449766	-0.40466	-0.437825	-1.08708	-0.250078	-0.743655	1.03128	-0.799272	-0.741642	-0.146954	0.354384	0.121801	-0.305544	0.265927	-0.114575	0.613926	0.110609	0.675619	0.429524	-0.148464	0.127553	0.734002	0.560989	-1.34628	0.620799	0.040763	0.180739	-0.341767	-0.219675	-0.78226	0.698546	-0.988494	-0.873471	-1.19493	-0.493232	0.18469	-0.563381	-0.931195	0.417772	-1.4088	1.30952	N/V
VBA3	0.00984	-0.887806	N/V	N/V	0.704581	0.16011	-1.1139	0.889764	-0.110994	0.138598	0.420607	-0.366017	0.991549	0.56314	0.034749	-0.342171	-0.078634	-1.30164	-0.281133	0.163482	0.361248	-0.52159	-0.895276	0.006668	-0.08149	-0.097271	0.577576	-0.876029	0.144144	N/V	-0.19044	0.346032	-1.15382	-0.210816	0.431349	0.028477	-0.49784	0.222842	-0.122157	1.67736	-0.21276	0.91754	0.673997	-0.647239	0.105338	0.63876	0.943173	-0.354492	0.422251
VBA4	-0.703134	-0.731919	-1.06017	-0.815414	0.287814	0.743245	0.542822	0.094033	-0.304539	-0.914787	-0.130219	-0.563212	0.646465	0.765677	-0.319738	-0.099536	-0.886203	0.261945	-0.108089	-0.686335	0.444877	-0.400442	-0.118145	-1.16663	0.776132	1.07879	0.077068	0.475702	-0.0708	-0.133301	-0.151088	0.097101	-0.150436	-0.132429	-0.430087	-0.499338	-0.688129	-0.493325	0.264788	-0.18938	0.235638	-0.324851	0.398167	N/V	-0.446713	-0.200524	-0.583164	0.195831	-0.685712
VBA5	0.011136	-0.672639	0.153168	0.329157	0.194468	-0.015494	-0.096946	0.188423	-0.065677	-0.61021	-0.327579	-0.474932	-1.46345	-0.760643	-0.898369	-1.56344	-0.026107	-0.528324	-0.226446	0.370935	-0.167035	0.420296	1.4673	-0.244473	1.28447	0.733539	-0.389615	-0.318959	0.560007	-0.740736	0.025359	-0.244637	0.060444	-0.102377	0.370618	-0.910953	-0.949927	-0.162571	1.55288	-0.891107	0.625453	0.377002	0.171714	-0.365618	0.074959	-0.075788	0.220191	0.589709	0.632411
VCX1	-0.413754	-0.0341	1.23479	0.574926	0.348527	0.175873	-0.716005	0.338983	-0.409284	-0.370851	1.00295	-0.823853	0.140312	0.358586	0.65935	0.057855	0.218191	-0.98288	0.368478	0.322038	-0.016559	0.265339	-0.299044	0.423309	0.333519	0.236364	0.207928	0.270885	-0.075273	0.494223	-0.809396	N/V	-0.510036	-0.578426	-0.082297	-0.100549	-0.641562	0.289568	-0.245206	-0.309661	-0.11236	0.491034	-0.026611	1.19014	-0.304089	N/V	0.197348	0.011133	0.441929
VHC1	1.11165	-7.0229	-0.11779	0.059609	N/V	-0.462165	-0.133712	-0.651151	0.458326	-0.140617	0.857369	0.183098	1.40535	0.411759	1.43732	-0.77372	0.034765	-0.353852	-0.174251	0.158309	-1.61183	1.33604	-0.070682	0.008837	0.147222	-1.33899	-0.795997	-0.301936	0.231283	0.644418	-0.114357	0.452954	-0.287143	-0.120244	0.384091	0.676842	0.339175	-0.051422	0.194243	-0.291014	1.24146	-0.911688	-0.271606	0.141242	-0.391172	0.957856	0.445447	-1.06026	N/V
VHT1	0.418486	0.980895	-0.768417	-0.588544	0.955681	0.457896	-0.578419	-0.217416	0.317607	0.782775	-0.939241	-0.760238	-1.82421	-0.965388	0.717267	1.05499	0.841489	-1.08121	0.487876	-0.113932	0.213438	-1.08844	-0.053192	0.634841	0.30938	-1.1703	0.060325	0.27446	0.292462	0.964044	0.000143	-0.947696	0.634221	-0.359148	1.32719	-0.572487	0.429191	0.409008	-0.491025	1.24763	-0.445947	-0.611203	-0.729429	-0.267203	0.875343	1.74935	1.08328	-1.57523	0.618343
VMR1	0.321934	-0.075628	1.10604	0.256542	0.658388	0.147339	-0.229573	-0.832958	-0.538826	1.51198	-0.231564	-0.174698	-0.600036	-0.666158	-0.506016	0.608529	0.137115	0.190664	0.176663	-0.230672	0.182168	N/V	N/V	1.01681	0.070768	0.042093	0.625262	1.0519	-0.586189	1.02787	-0.884906	0.098212	0.300341	0.195898	-0.175853	-0.703112	0.604246	-0.106625	0.974801	-0.484404	-2.42577	0.132976	1.55662	0.422837	0.21197	-0.090909	N/V	1.31959	-0.834246
VNX1	-0.162177	-0.731885	-0.895577	-1.16196	-0.415496	-0.237757	0.725444	0.353872	-0.415354	0.698148	-0.207348	-1.13884	0.275738	1.2477	0.234953	N/V	0.514179	0.399696	0.476022	-0.289225	-1.5863	-0.358382	1.71352	0.662811	0.146749	-0.781501	-0.031399	-0.33524	-0.244408	-0.464179	-0.160921	0.401453	-0.516792	1.65355	-0.181025	1.20465	0.482586	-1.04702	0.459901	1.41067	-0.642003	0.836346	-0.6898	-0.58359	0.458996	0.416334	-0.375899	-1.17842	-1.18944
VPS68	1.12874	0.021678	-0.426949	0.539145	1.05733	0.91869	1.04138	0.080745	-0.242433	-0.04918	0.820419	0.651854	-0.828748	-0.881251	-1.11132	0.933377	0.695692	-0.220692	-0.93024	-1.20409	-0.333479	0.644299	-1.23667	-0.241668	0.599568	-1.02436	1.15212	-0.274412	0.947465	0.792546	-0.301822	-1.41349	1.53137	0.03587	-0.1539	0.179465	-1.76171	0.360056	-0.165947	0.463691	-0.521891	-0.426073	0.257711	0.214583	1.55145	0.265087	-0.034421	N/V	-0.02189
VPS73	0.832917	N/V	1.55069	-0.515525	-0.448975	-0.035629	N/V	0.171578	-0.061226	-0.345709	0.602354	N/V	-0.471454	-0.060872	0.304345	0.910995	0.519081	0.121234	-0.032694	-0.874076	0.104894	0.766584	-1.07348	0.450225	0.343282	0.5624	0.272759	0.246637	-0.121429	-0.44138	0.927573	-0.069595	-0.041389	-0.510221	-0.138537	0.005668	0.664266	-0.059549	-0.087741	0.761821	0.20919	-0.282098	-0.729591	-0.564761	0.279999	0.211326	0.101385	0.272262	-0.618767
VRG4	0.499183	0.071946	-0.63285	0.496458	-0.278115	-0.593981	N/V	-0.552767	-0.179846	1.16925	-1.44538	0.050899	-0.880086	-1.08491	-1.3812	-1.56481	-0.238976	-0.293335	0.537685	-0.388707	0.249306	0.705447	0.939496	0.568637	-1.34213	1.11091	-0.124079	0.293097	0.975631	-0.354769	0.074746	1.26024	-1.26063	0.338286	1.08218	0.12491	0.901427	-0.224542	-0.770579	-0.569174	-2.84103	0.176899	-0.146799	-0.185322	1.18879	-0.628726	0.900323	-0.378723	-0.449902
VTC1	0.599779	-0.156188	-0.147982	-0.307719	-0.556633	0.522658	-0.209617	0.444201	-0.518582	-0.362411	0.086414	0.451607	-0.914708	-0.67375	0.260018	0.686589	-0.40444	-0.268513	-0.529516	-0.245046	0.813854	-1.06457	-0.344303	0.13345	-0.291639	-0.776355	0.138456	-0.20679	-0.345914	-0.456611	0.179145	0.419501	-0.078696	-0.644341	-0.338203	0.017669	0.530205	0.292715	0.358312	-0.167631	0.651735	N/V	0.7526	0.180288	-0.178612	0.59825	-0.455152	-0.778272	0.211526
VTC2	-0.894151	-0.316895	0.248775	0.105028	-0.261779	N/V	1.04786	1.58307	0.049959	-0.626917	-0.035236	1.0957	-0.385508	-0.060382	0.116512	0.112429	N/V	0.256161	0.803308	0.247105	-0.70937	0.56313	0.471312	-1.03525	0.352317	0.202566	0.168745	-0.433816	0.194875	0.561643	-0.0818	-0.319677	-0.412218	0.27525	0.416513	0.248791	0.776822	-0.03021	-0.064498	0.285616	0.546564	-0.871109	0.798614	-0.039765	0.70965	-0.790665	-0.975392	-0.748078	0.30074
VTC3	-0.092498	0.202376	0.048715	0.208429	-0.740792	0.119416	-0.286567	-0.055144	-0.124893	0.232616	-0.196797	-0.066579	0.353807	1.27799	-0.800352	-0.919869	0.886387	0.651218	0.316923	0.236281	0.002029	-0.118293	0.139672	0.209084	0.561372	-0.879357	0.301171	-0.906944	-1.08279	-0.647995	-0.397576	-0.010783	0.152293	0.324505	0.507636	-0.597224	0.677955	0.731281	0.461162	0.163796	-0.214946	0.449008	0.23759	-0.077999	0.034184	0.277481	-0.313891	-0.007546	0.679242
WSC3	0.229396	-0.738826	-0.787972	-0.803086	0.102245	-0.373917	-0.370477	-0.488397	-0.657342	0.249442	-0.422205	-0.316954	-0.674204	-0.237838	-0.161379	-0.732933	0.133592	0.389463	1.1766	-0.077536	-0.549451	-0.64157	0.191147	0.25962	-0.566004	-0.14644	-0.397539	0.485699	0.207383	-0.239782	-0.074561	0.348479	0.001069	0.806816	0.42597	-0.52727	0.291168	0.51667	-0.17805	-0.307506	0.420403	0.332348	-0.505588	-0.221568	2.67133	-0.329528	0.830822	N/V	-0.028429
YAL066W	-0.180543	0.310074	-0.191532	0.142545	0.20463	-0.391087	-0.143342	-0.073816	-0.21407	0.344547	-1.44552	0.185744	0.482485	-0.074237	-0.154951	0.582965	-0.268935	-1.08599	-0.444705	0.389412	-0.04622	-0.12351	0.288151	0.884083	0.725241	0.375634	0.228103	1.14685	-0.2195	-0.404536	-0.295308	-1.67826	0.057774	-0.010201	0.010064	0.060478	0.612457	-0.490796	0.501492	-0.720294	1.52248	-0.12552	-0.20321	1.05325	-0.545137	0.019532	-0.368734	0.197068	0.369102
YAR028W	1.53137	-2.03391	-0.215671	1.04173	0.403611	0.157905	0.383065	-0.410018	-0.14883	0.29258	-0.595064	-0.104745	0.783312	0.589567	-0.337614	-0.852126	0.142267	0.061157	0.115619	0.167977	-0.371064	-0.549908	0.237257	1.41886	-0.114188	0.962972	0.406022	0.333882	-0.545623	-0.575475	-0.012288	0.690192	-0.627678	0.306108	-0.551778	-0.526171	0.66681	0.608385	-0.172229	0.539688	-0.194027	0.021113	0.051096	0.055093	0.170794	0.464022	-0.583489	0.021212	0.358239
YAR047C	0.729067	-0.491769	-0.319973	0.225611	0.445292	-0.076057	1.13752	-0.40809	1.1397	-0.308543	0.174201	-0.362444	-0.091218	-0.078514	-0.168791	-1.94195	0.077744	0.258286	0.237102	-0.585427	0.336419	1.10761	1.49607	0.168097	-0.223853	-0.068631	-0.198762	-0.168565	0.221165	0.103195	1.39639	0.415176	0.039381	-0.229557	-0.561297	0.208188	-0.652019	0.235942	0.066996	-0.51088	0.392336	0.512561	-0.458532	0.204942	0.013617	-0.834296	-1.78338	-0.010883	-0.43844
YBL059W	0.320839	0.142963	-0.681171	0.388552	0.250124	-0.754648	-0.872281	-0.870256	0.239862	-3.17055	0.214836	0.686405	N/V	-1.36538	-0.099402	-2.96873	-0.025627	-0.348225	0.787581	1.1577	0.615801	0.256604	0.396839	-0.356309	0.431678	-0.777389	-0.266628	-0.217483	0.217396	0.759939	-1.55154	-2.64486	-0.57357	-2.72523	0.583341	-0.577104	-1.91478	2.92536	-0.634281	-0.519373	N/V	-0.715898	-0.227736	-0.50754	0.976828	-0.383784	2.41214	0.121145	0.477449
YBR027C	-0.060983	N/V	-0.610006	-0.828221	-0.65321	-0.267672	-0.352666	1.17915	0.389498	0.348575	-0.156896	-0.414136	0.404701	-0.080669	0.212569	-0.657325	-1.11674	-0.231684	-0.674759	-0.013302	-1.15743	-0.389395	-0.095244	-0.341584	1.12461	1.01197	0.781624	0.339468	0.075032	0.889274	-0.481994	-0.246322	-0.174305	-0.582891	-0.453359	-1.00614	0.898738	0.145678	-0.21638	1.15917	-0.276645	1.49589	-0.096711	1.23478	0.022363	1.32882	0.220118	0.496049	1.31617
YBR219C	-0.508396	-17.0968	-0.07696	0.526203	N/V	-0.409118	-0.852899	-0.17028	0.911502	0.735091	-0.063594	-0.436259	-0.675311	-0.98072	-1.58275	-0.331385	-0.673903	0.522452	-0.525692	0.049053	-1.58629	0.217834	0.275498	-1.54976	0.474022	-0.539996	0.313507	0.873065	0.948912	0.983442	0.097686	1.32979	0.153361	0.748568	0.095592	-0.245647	0.466456	0.640455	-0.424924	-0.05245	0.253959	0.87069	-0.233342	0.712079	0.188294	0.210297	-0.618536	-0.580096	N/V
YBR220C	0.100134	-12.5984	0.291809	0.644561	N/V	-0.473224	-0.162324	-0.795022	-0.216569	-0.887085	0.366606	1.15255	-0.099584	-0.651053	-0.562573	-0.808937	0.066118	-0.464433	0.173085	-0.362828	0.185508	0.713226	0.695374	-0.437907	0.017541	-0.893808	0.014461	-0.101209	0.566516	0.809534	-0.087036	0.062346	0.113107	0.014361	0.711304	-0.239143	-0.773865	-0.443613	0.15233	0.264957	0.787212	-0.677007	-0.446072	0.662946	-0.298663	0.586536	0.666989	-0.796258	N/V
YBR241C	-0.784905	N/V	0.15804	-0.14377	-0.255277	-0.609117	-0.198484	-0.763389	-0.728484	0.271988	-0.589733	1.23896	0.851195	-0.487842	0.40237	-0.612142	-1.65565	-0.767953	-0.136946	-1.00477	0.731349	0.278296	0.100823	-1.40421	0.259992	0.212035	-0.072939	0.726645	0.26099	0.450555	-0.295197	-0.336354	-0.28889	-0.159649	1.17119	-0.303886	-4.54789	0.125331	-0.08363	0.80261	-0.152585	-0.855599	0.990526	-1.95572	-0.427779	-0.074929	0.326082	-1.9446	N/V
YBR287W	0.197714	-0.813583	0.691884	0.598655	1.23982	0.190897	-1.55817	-1.00095	0.123378	0.595129	-0.361057	-0.693734	0.742634	-0.233127	0.788836	-1.04669	0.534066	-0.144566	-0.641495	0.335156	-0.498726	-0.615096	-0.902538	-0.456823	-0.548392	-0.282413	-0.473154	0.481896	-0.510592	0.588518	-0.253966	-1.60293	-0.417013	0.349648	0.867675	-0.429332	0.221317	0.145992	0.041524	2.18513	-0.870034	0.144715	-0.971704	-0.239556	0.036668	0.074158	-0.260848	0.091484	N/V
YBR292C	0.048155	-0.050934	-0.249029	0.288475	0.798376	0.135406	0.941484	0.362266	-0.160598	-0.454608	-0.24042	0.103049	0.863859	0.780197	0.415464	0.885534	0.195656	0.274957	-0.460547	-0.162285	0.093273	-0.68293	-0.294951	-0.501202	0.270701	0.374405	-0.536167	0.106764	0.247473	-0.47018	0.006327	-1.63037	-0.267746	0.266774	-0.211112	0.185747	0.787662	0.394096	-0.419981	-0.239215	0.86834	-0.098793	0.623918	0.136599	-0.343653	0.219161	-0.96329	-1.38153	N/V
YBT1	0.77751	0.251464	0.179883	0.110457	0.162092	0.948073	0.224288	0.349293	0.084901	1.50117	-0.598166	0.493507	-2.85612	0.653535	-0.46795	-3.19577	0.771938	-0.885742	0.132628	N/V	0.69964	-0.071954	0.067773	-0.064128	0.982743	0.260739	-0.403152	1.90237	0.089856	0.12718	-0.872266	-0.360312	-1.54501	0.179705	0.019229	-1.31623	1.47778	-0.688045	0.083123	-0.524886	-1.68761	-0.5026	-0.196112	0.519344	0.027296	0.714095	-0.03472	0.673087	-0.163149
YCF1	0.742815	-0.336283	-0.301932	-0.12094	0.170838	-0.067545	-0.124457	-0.288064	-0.186662	-0.376819	-0.416451	0.52977	-0.546728	1.18711	0.559667	0.891473	0.732349	-1.10135	0.509038	-1.17871	-0.268463	0.588567	0.186491	1.38438	0.332482	0.08352	-0.301687	-0.024123	-0.833108	-0.442228	0.702416	0.452691	-0.361699	-0.264509	0.129429	-0.402547	-0.590471	0.977385	0.289358	0.021899	-0.286036	0.052919	0.440047	N/V	0.192523	0.92743	1.17917	0.908538	-0.510395
YCL002C	0.30534	-0.07015	N/V	N/V	0.67263	-0.062244	0.206153	0.130615	0.505249	0.138748	-1.41169	-0.134653	1.27293	0.163986	0.51509	-0.377571	0.777053	0.051766	0.614097	0.059021	N/V	-0.189505	0.767493	0.575538	0.031803	0.111044	-0.198909	1.42972	-1.24585	N/V	-0.503674	0.181344	-0.448847	-0.978131	-0.54246	-0.283358	0.000918	0.526869	0.567538	-0.138382	0.358574	-0.597468	0.032269	0.085325	0.143073	1.32774	0.379648	1.21829	0.775617
YCR007C	0.378537	0.223368	N/V	N/V	0.163598	-0.464726	0.317335	-0.022036	-0.799031	0.106386	0.193221	-0.183302	0.689315	-0.491037	-0.126007	1.06913	0.320886	-0.087559	-0.247523	0.438983	N/V	-0.03566	0.473764	-0.575916	-0.413116	0.293173	-0.49632	0.947421	-0.474211	N/V	-0.139025	-1.92441	0.858006	0.214	0.281749	-0.640295	1.03406	0.334322	-0.851102	-0.20787	0.78312	-0.59865	-0.283019	-0.331057	0.978346	0.171598	0.424749	-0.288387	0.436639
YCR023C	-0.328072	0.401612	N/V	N/V	-0.108029	-0.048715	0.065268	1.97993	-0.07983	0.660502	-0.997897	-0.135247	-0.04861	1.04863	0.625659	-0.578749	-0.048042	0.356304	-0.494225	-0.27155	N/V	-0.249663	-0.221264	0.513324	0.427037	0.3637	-0.277967	-0.412614	1.05516	N/V	0.159587	-0.674804	-1.39803	-0.919858	-0.350649	-0.385944	-0.277181	0.163738	-0.11174	-0.564081	0.363441	0.101789	-0.291222	0.92791	-1.41176	0.163259	-0.341025	1.118	0.892824
YCR061W	-0.329858	-0.888838	N/V	N/V	-0.071773	-0.341395	-0.300085	0.712492	0.313008	0.479046	0.528626	0.010112	1.23603	-0.880244	1.06389	0.370366	-0.254664	0.967651	-0.267517	-0.349852	N/V	-0.413292	-0.393597	-0.173281	0.185822	0.437518	-0.038862	-0.508234	-0.230943	N/V	0.370288	-0.663551	-0.470774	-0.017871	0.328677	0.888523	-1.41308	0.190609	0.787578	-0.069138	0.175825	1.14348	0.080416	0.455491	-0.630908	-0.208123	-0.533218	0.519635	0.451365
YCT1	-0.132467	0.46512	0.450465	-0.026505	0.505691	-0.694629	-1.10479	1.55212	1.13511	-0.355352	-0.322638	-0.878484	-0.31477	0.395021	0.192503	0.577353	-0.103708	-0.239704	0.553355	N/V	-0.317945	-0.142305	0.442171	0.224339	0.781033	0.707859	0.342037	0.229247	-0.184895	0.580306	-0.424575	-2.01801	-0.078697	-0.363331	1.28099	-0.188914	0.86431	-0.597159	-0.212128	0.577371	1.96131	-0.051549	-0.068862	-0.109725	-1.03015	0.391413	-0.575765	-0.049874	1.24874
YDC1	0.870975	-0.076609	-0.520025	0.171902	0.245099	0.079899	0.121411	-0.46611	0.082171	0.058226	-0.214026	0.344263	-0.117318	-0.22273	0.497132	-0.674098	-0.194241	0.223828	-0.329246	-0.401079	-0.005138	0.819174	0.489741	-0.139921	-0.37111	0.341447	-0.854901	-0.173256	-0.886004	-0.116543	0.158114	0.199581	0.411482	-0.327747	0.462122	0.332735	-0.059821	0.441588	-0.086828	-0.291031	-0.017938	0.850627	-0.086834	0.256099	-0.782131	1.27595	1.7876	1.63769	0.334016
YDL027C	0.643435	0.478916	0.14997	0.212584	-0.074234	0.376155	-0.240147	-0.156357	0.593405	-0.911988	-0.204853	0.013504	0.182195	0.128065	0.872375	1.29788	-0.093896	0.291088	0.716542	0.176762	0.701753	-0.335132	0.378516	-0.210692	-0.086524	-0.167509	0.193145	-0.231899	1.12895	1.45793	0.359915	0.485843	0.265727	0.265977	0.413803	-0.16508	0.453456	-0.100844	-0.143158	-0.729483	-0.022333	-0.142491	-0.042469	N/V	0.765398	1.08689	-0.40326	0.033955	-0.199573
YDL180W	-1.19929	0.980514	1.39274	0.694397	0.182258	0.826913	-1.53554	-0.78292	1.22809	-0.432783	-0.613307	-1.21304	0.324772	0.216144	-2.42941	0.210963	0.317264	0.665439	-0.228728	0.245339	-0.268039	-0.607007	-0.297919	-1.01396	-0.516468	-0.014593	0.777685	0.006021	2.09467	0.184937	-0.903295	N/V	-2.04465	1.28567	-1.10256	-1.76482	0.631337	0.621229	-1.25164	-0.517019	0.721512	-0.506268	0.089357	-0.53429	1.03664	N/V	-2.45517	-0.037605	0.425266
YDL199C	0.04424	0.175127	1.03093	0.302144	0.698259	-0.481265	-0.15385	0.036968	-0.113054	0.082522	0.67176	-0.203857	-1.04522	-0.648957	-1.31182	-0.288734	0.308953	0.597759	-0.601349	-1.23504	-0.510519	-0.334952	-0.340807	-0.474116	-0.632637	0.819149	0.333499	-0.347283	0.082147	-0.363905	0.390606	N/V	-0.429295	0.195832	0.049368	-0.283578	-0.220251	-0.341481	-0.502231	-0.319331	0.278079	0.142682	0.447351	0.823281	-0.334926	N/V	-1.14829	-0.739417	0.777442
YDL218W	0.4892	0.4507	0.319741	0.458234	0.344325	-0.279132	-0.801631	0.621252	-0.754428	-0.269892	0.57938	-0.549322	-0.447759	-0.328508	-0.703931	0.110589	-0.228994	-0.155545	0.454174	-0.13224	0.803966	-0.118164	-0.874318	0.475076	0.179215	1.14854	0.251837	0.564246	0.053976	-0.241809	-0.123837	N/V	-0.107681	0.119904	1.25876	-0.217258	0.019367	-0.639412	0.144138	-0.631461	0.517353	-0.430364	-0.323106	-0.23614	-0.234698	N/V	0.05292	-0.318522	0.212928
YDR018C	0.546378	0.883398	1.17136	0.61315	-0.459568	0.487049	-0.628303	0.135949	0.318163	0.33244	0.289077	-0.429997	-0.716382	0.005088	0.322802	-0.202049	0.365209	-0.297442	0.155158	-0.072702	-0.420834	-0.902267	-0.493984	0.496901	-0.261271	0.190851	-0.77652	-0.243575	-0.180823	0.044837	-0.370207	-1.17547	-0.021414	0.230144	-0.194831	-0.614133	0.668328	-0.582733	-0.437682	-0.08895	-0.346949	0.612258	-0.327494	N/V	0.416464	-0.175005	-0.429611	0.026795	0.0532
YDR029W	-0.123419	-1.09131	0.510883	0.675191	-0.02379	0.893386	-0.850175	0.345506	0.041671	-0.464912	-0.303024	-1.49104	-1.27182	0.242674	-1.62247	-0.867018	-0.373013	-0.662346	-0.076094	0.417189	-0.378846	-1.08903	-0.436496	0.255721	0.708728	0.094935	0.302152	-1.08873	0.278944	0.077523	-0.498687	-1.3649	-0.952224	0.259803	0.256071	-0.450503	-0.4937	-1.12403	0.793357	-0.590947	-0.346732	0.271913	-0.332379	N/V	0.058118	0.949814	-0.122145	0.274053	-0.701298
YDR090C	0.023462	-0.945828	-0.451217	0.994935	0.269786	0.777795	0.128706	-0.984334	-0.274514	-0.666365	-0.381675	-0.681948	-1.15953	0.117081	-0.762078	0.667883	0.734097	0.797903	-0.334193	-0.304644	-1.09657	0.380901	-0.740431	1.60665	0.260862	-0.970842	0.175786	0.829682	0.360607	1.38845	-0.040912	1.94037	-0.242321	0.986597	0.678899	0.257496	-0.39447	0.359485	0.356369	0.359164	-0.305899	0.298177	-0.839953	N/V	-0.270681	1.74654	0.016303	0.317503	0.270984
YDR338C	-0.085435	0.432675	-0.87233	-0.496615	-0.483082	0.612709	0.619688	-0.006515	0.336144	0.073901	0.248855	0.011172	-0.954953	0.260995	0.182156	-0.452384	-0.94174	0.232735	-0.491953	-0.324014	-0.87613	-0.357888	0.162808	-0.303393	-0.127213	1.28169	0.480808	-0.45243	0.720384	0.388112	0.348441	1.69896	-0.078909	-0.939691	N/V	-0.075395	0.215262	0.514987	-0.373589	-0.014438	0.176949	-0.045379	-0.152581	-0.232428	0.762553	0.777059	0.693567	1.02824	-0.410483
YDR387C	-0.325465	-0.193325	0.791487	1.34932	1.52049	-0.381468	-0.761381	-1.61894	0.253228	0.585963	-0.804967	0.730201	-0.110192	-0.025907	-0.288944	0.24224	-0.146859	-0.301536	0.268451	0.229671	-0.356108	0.314565	0.697759	0.062117	-0.784511	-1.09666	0.507489	0.360863	-0.394222	0.116549	0.152017	-1.29143	0.545006	0.125571	N/V	0.09127	0.504101	0.333273	-0.065822	-0.32705	-1.01385	1.29154	1.06062	0.722214	0.10446	-0.299077	-1.08061	0.852444	-1.67095
YEA4	-0.082397	0.191555	-0.386366	-0.526702	0.333599	-0.317241	1.33807	0.433549	-0.487922	1.0409	-0.79937	0.86204	2.53247	-0.527545	0.842625	0.532375	0.42655	0.157815	-0.546153	0.298441	0.813007	0.346886	-0.222091	0.211997	-0.242029	0.281375	-0.065937	0.082056	-0.220878	0.203481	-0.397721	-0.315622	0.085415	0.094321	0.060054	0.021942	0.388623	-0.64709	-0.675269	0.631126	0.795652	0.28476	0.723871	-0.228298	0.344126	0.048268	0.393651	0.202951	0.365026
YEA6	-0.23418	-0.336389	-0.193627	-0.291296	-0.51844	0.066612	0.738324	1.17587	-0.19392	-0.393674	-0.331315	0.987966	0.58693	-0.574935	0.44059	0.912035	0.102768	0.148345	-0.742206	0.40265	0.010305	-0.227027	-0.620476	-0.019916	0.934729	0.383186	0.053464	0.123308	-1.50397	0.357622	0.375981	-1.98721	0.123606	-0.577685	0.180474	-0.023488	0.518888	-0.011493	-0.417295	-0.515999	0.245729	-0.277524	0.076046	-0.604558	-0.667971	0.114034	0.293729	-0.059075	-0.090293
YER039C-A	0.369772	N/V	0.927952	-0.514758	-0.095833	1.06277	-1.05336	0.396595	0.001598	0.057602	-0.09266	0.17133	-0.053019	-0.794035	N/V	0.521621	0.29534	0.216001	-0.39923	-0.231942	-0.135003	-0.083898	-0.255682	-0.219984	-0.756238	0.261487	-0.346918	-0.195734	0.633243	0.131263	0.06865	-1.21537	0.103481	0.323708	0.32834	0.053901	-0.534969	-0.831064	-0.027447	0.134884	0.099043	N/V	-0.310827	-0.233604	0.193547	1.87499	0.497964	-0.481893	0.388712
YET2	N/V	-0.075489	-0.103815	-0.268468	-0.222535	0.211767	-0.12468	1.51036	0.22602	-0.441062	0.258831	0.57758	-0.412849	-0.232244	-0.557258	1.42515	0.618892	0.068018	-0.383791	0.62656	-0.639473	-1.27934	-1.22563	-1.51771	0.669682	-1.06772	N/V	-0.246545	0.228443	-0.650803	-0.174981	0.404304	0.439281	-0.196788	0.595828	-0.040038	-0.305649	0.426944	0.480773	0.751978	-0.769153	-0.16452	-0.074109	-0.486902	0.639531	0.034001	0.061594	0.177161	0.364598
YFL015C	-0.21251	0.558647	0.663639	0.596502	0.578238	N/V	0.352422	0.156537	0.138148	-0.467317	-0.159696	0.805758	0.389273	0.067438	-2.70839	-0.937008	N/V	0.326248	-0.109471	0.663619	-0.586917	-1.26686	-1.6267	-0.54228	0.080816	0.55491	0.763826	0.722288	1.0267	0.710248	0.100383	0.796109	-0.212704	0.090623	0.100997	-0.04745	-0.630374	0.108816	-0.333264	-0.012712	0.035873	-0.476125	0.428466	-0.486038	0.283641	-0.083435	0.129459	0.297281	0.44414
YFL034W	0.691207	-1.01607	-0.112766	-0.039394	0.03	N/V	2.59011	0.698773	-0.321628	0.281695	-0.298587	0.419709	-0.516141	-0.720284	0.436614	0.05534	N/V	0.484373	0.590827	-0.041697	0.313837	1.35208	-0.7694	1.04777	0.03518	-0.210094	-0.997456	0.826034	-0.555738	0.15931	0.846598	1.22495	1.1816	0.562791	0.075711	0.241393	0.065355	0.52972	0.557386	-0.203731	0.156334	-0.328977	0.142713	-0.454852	0.062576	0.542719	0.206252	0.286192	0.977431
YFL051C	0.103929	-1.49489	-0.007579	0.18681	-0.614985	N/V	1.01591	-0.025749	-0.212118	0.63223	0.445489	-0.133805	-0.182089	-0.332019	0.393798	0.789317	N/V	0.172178	-0.589327	-0.187644	-0.620907	0.698186	-0.13556	0.462651	-0.2852	-0.187807	0.038111	0.177188	0.045507	0.621011	0.605981	0.227118	-0.188786	0.326662	0.460216	-0.358779	-0.647539	0.402863	-0.204197	-0.327024	-0.165279	-0.176827	-0.960616	-0.007728	-0.110029	1.50715	-0.180131	-0.561595	0.254385
YFL054C	0.411138	-0.422609	-0.233747	-0.436189	-0.3786	N/V	1.18294	-0.098074	0.234099	-0.021436	0.667275	-0.60059	-0.807331	0.408082	0.723074	0.382731	N/V	0.168985	0.108366	0.145932	0.2873	0.120297	0.061944	0.148941	-0.083219	0.419892	-0.094631	-0.899433	-0.416006	0.46082	0.151702	0.78973	0.494607	0.063874	0.92692	-0.767418	0.115275	0.268426	-0.292501	-0.577905	-0.781341	0.408984	-0.682464	-0.659256	0.733935	2.27009	-0.297394	0.371265	-0.066562
YFR035C	-0.58299	-0.351625	0.07856	0.175784	-0.386844	0.530225	0.893519	0.516803	-0.724725	0.170134	0.801184	0.078858	-0.269507	-0.312163	-1.39574	0.914714	N/V	-0.038983	0.005221	0.555987	-0.642222	-0.542476	-0.541836	-1.05504	0.42628	0.426768	-0.412756	-0.245987	0.006722	0.266126	0.137341	0.546923	0.196292	0.032077	0.678805	-0.841181	-0.950355	0.995948	-0.009965	-0.295208	0.804103	0.058027	0.140846	-0.051588	0.791029	0.086868	-0.539991	0.081331	0.033898
YFT2	0.195364	0.105619	-0.083333	-0.38167	0.208867	-0.067839	-0.06017	0.130024	-0.155536	-0.298156	0.541043	-0.416283	-0.066747	-0.117336	0.635942	0.548096	0.188059	-0.662493	-1.17592	0.019758	-0.022716	0.350379	-0.2836	-0.752806	0.040077	0.205264	0.007699	0.411234	0.983516	-0.860488	0.228041	0.030633	-0.34087	-0.305063	N/V	-0.959159	-0.847047	0.290971	-0.039604	-0.121971	0.683967	0.908185	0.873779	0.94261	-0.0758	0.181936	0.072438	0.230686	-0.038578
YGL041C	0.017522	0.143124	0.738549	-0.180852	-0.144444	0.153253	0.072689	1.34276	-0.072652	0.440893	-0.070531	N/V	-0.525693	-0.648534	-1.38217	1.1278	-0.592867	-0.570483	-0.19637	0.424662	-0.400561	0.495945	0.975212	2.12487	1.00279	0.518601	-0.085805	0.151522	-0.624594	0.113431	-0.047936	-0.329535	-0.333958	0.665376	-0.373584	-0.567057	-0.012121	-0.403853	0.594571	0.99046	-0.370941	0.510488	-0.551109	-0.280798	0.013785	-0.059167	0.724192	0.618773	0.195896
YGL114W	0.35131	0.838137	0.926543	0.815195	-0.428987	0.171925	N/V	-0.733315	0.043306	-0.496014	0.57827	N/V	-0.797814	-1.6238	1.08079	-0.803425	0.33199	0.071806	0.084903	-0.373795	-0.500274	-0.002964	-0.581368	-0.888019	-0.181096	-0.372808	-0.499186	0.147506	-0.083928	-0.001248	0.182709	0.513196	0.740741	0.718802	-0.283079	-0.245119	-0.254399	0.224953	0.904191	-0.766778	-0.520258	-0.378334	0.643691	-0.212448	-0.5249	1.63338	0.921183	-0.143923	0.518001
YGL140C	-0.347177	-0.468977	0.004874	-0.658919	0.252896	1.40949	N/V	0.160469	-0.004406	0.94245	0.218173	N/V	-1.20788	-0.350321	1.28713	0.691214	1.33845	-0.617611	0.502601	0.757902	1.05834	0.563211	0.507454	1.16804	-0.464188	-0.106105	-1.2748	0.111497	0.10185	0.475331	0.740942	0.289207	-0.328728	-0.03893	0.427794	-0.35232	-0.080712	-0.466014	0.44429	0.014282	0.239356	-0.919326	0.454502	-0.394102	0.91091	0.466792	0.201142	-0.931075	-0.226051
YGR016W	0.06302	N/V	-0.309158	0.179938	0.261568	-0.018404	-1.15503	-0.274527	-0.085351	-0.201711	0.262205	N/V	0.289427	-0.305663	N/V	-0.856194	0.56479	0.785301	-0.221366	-0.138304	-0.468075	0.361463	-0.204325	-0.227529	0.47397	-0.846365	-0.014575	0.625963	-0.750736	0.042573	0.009346	-0.990477	0.008879	0.009777	0.741438	-0.512416	0.342092	0.242288	0.168759	0.229816	-0.620191	-1.06865	0.10765	-0.033537	-0.274647	0.809883	0.370321	-0.629607	-0.054635
YGR026W	-0.661726	-0.248652	-1.32545	-0.511366	-0.06946	-0.196331	-0.130894	0.422924	-0.614769	0.905054	0.154729	N/V	1.61369	-0.236064	-0.282258	0.126676	0.310402	0.132417	0.095431	0.480154	0.751359	-0.299708	0.646018	-1.15177	-0.436181	-1.73731	-0.387938	0.732433	0.50133	0.000726	0.064655	-0.556277	0.532418	0.564613	-0.229812	0.307632	0.144295	-0.074715	0.778703	0.081315	0.54499	-0.753424	1.12349	-0.097634	1.13932	-0.867019	-0.108825	2.33781	0.282049
YGR149W	0.51004	1.22012	-0.854928	1.12204	0.060244	0.321711	-0.125572	0.373932	1.33857	0.210263	-0.496267	0.301154	-0.095314	-0.368734	-0.392799	1.00724	-1.14768	-0.819352	-0.006334	-1.07614	0.413433	1.68352	0.815901	-0.498426	0.654057	-0.703437	-0.145624	-1.13647	0.086181	0.23215	-0.691874	0.40914	-0.377115	-1.76769	1.02481	0.379742	-1.04621	0.417737	-0.230363	0.441865	-0.892176	-0.212851	N/V	-0.718931	-0.781519	-0.815515	-0.380133	0.208068	0.917731
YGR168C	-0.081661	N/V	-0.033329	-0.435335	-0.461766	-0.080969	0.613862	-0.185672	-0.509941	0.171919	-0.022457	-0.039553	-1.07037	0.152312	N/V	-0.333157	-0.351734	-0.451912	0.078439	0.001063	0.190164	0.576207	0.813604	0.675947	0.08195	-0.031676	0.308536	-0.288328	1.0388	0.709568	-0.206501	-0.001973	-0.561433	0.104817	-0.473324	0.186495	-0.337222	0.05302	-0.318016	1.50257	-0.053859	-0.075736	N/V	-0.840701	0.427097	0.544609	-0.070888	-1.12143	-0.028408
YHC3	-0.10322	-1.42747	-0.985836	-0.313157	-0.025876	0.034508	0.902739	0.927045	-0.411337	0.242632	0.196769	0.136182	0.405858	-0.853526	-0.055513	0.600407	-0.942194	1.15858	0.547091	-0.403136	0.045566	0.662752	0.006374	1.72823	1.04018	-0.152457	1.74653	1.08527	0.258027	0.245736	0.194223	0.326182	-0.288906	-0.319944	0.102108	0.051404	0.443691	N/V	0.478658	-0.292743	0.844675	-0.144846	0.094009	0.009798	-0.051902	0.451859	0.215111	-2.24941	0.295427
YHL008C	-0.402594	0.234442	-0.641046	-0.074407	-0.079888	0.065303	0.061566	-2.89732	-0.033701	1.59313	-0.60939	1.49601	-0.176718	-1.01016	-1.21071	0.48875	0.038428	2.2205	-0.099387	-0.15678	1.72729	N/V	N/V	-0.168935	-1.06522	-0.30406	0.240121	0.800295	-0.564213	-0.480062	1.55251	-0.452248	0.439615	-0.084548	-0.423918	-0.259602	-0.026885	-0.11879	-0.066713	0.720182	-0.91374	0.472214	0.002736	-0.597083	-0.341921	0.016163	N/V	-0.266974	0.067972
YHL017W	-0.295037	0.014826	0.879925	-0.465347	0.304123	-0.651225	0.484069	-0.412305	-0.280567	0.948453	0.196943	0.381385	-0.010699	0.339596	0.324759	0.560602	0.308466	0.511353	-0.576684	0.32601	0.451765	N/V	N/V	0.260933	-0.461042	-0.650847	-0.044866	-0.316586	-0.31049	0.026024	0.017089	-0.231357	-0.354728	-0.017419	-0.029456	0.209289	-0.017771	0.259977	-0.162622	-0.190492	-0.240684	-0.068286	0.500769	-0.346704	0.183041	0.178323	N/V	1.01139	-0.118571
YHL044W	-0.606427	0.597497	0.164806	0.288419	0.042028	-0.387859	-0.583201	0.016906	0.199125	-0.05976	-0.554761	0.246067	-0.286829	0.076614	0.691187	-0.628528	0.25397	1.377	-0.101218	1.54984	-1.51789	N/V	N/V	0.973861	-0.856658	-1.57505	0.355335	0.032209	-0.452036	-1.16083	-0.68069	-0.611133	0.185161	0.271412	0.359379	-0.10386	-0.357321	0.293355	-0.57774	0.678894	-0.293166	-0.300876	1.5001	-0.370772	-0.537045	-0.207234	N/V	-0.096442	0.023758
YHR078W	-0.625862	0.799255	-0.203369	0.533721	0.655318	-0.255783	-0.206794	0.482759	-0.060536	0.1607	-0.876562	0.580096	-0.695642	0.14416	-1.3587	0.526803	-0.622728	-0.083216	0.456863	-0.269259	-0.634207	-0.646765	-0.064297	0.856121	0.256271	0.158951	0.324529	0.112877	-0.310585	0.199484	0.647912	-1.01093	0.201588	0.186845	-0.075485	0.247165	-0.436688	0.521021	0.020403	-0.062426	0.381228	0.060896	0.084911	0.473038	-0.556255	-0.118089	N/V	-0.34204	0.27373
YHR140W	0.840455	-0.035086	0.46911	-0.118218	-0.278316	-0.138061	0.751472	1.14841	-0.143303	0.452423	0.698127	1.13014	0.151961	-0.54986	0.440975	-0.783242	-0.497453	0.193424	1.24404	0.005911	0.370541	0.73837	-0.01112	2.04112	0.03187	0.218089	-0.356161	0.53186	-1.42014	0.674917	1.12582	-0.742144	0.859948	0.445001	0.026777	0.574063	0.145526	0.005438	0.027212	0.109486	-0.321385	-0.469086	0.068142	-0.808397	-0.149693	-0.037245	N/V	-0.385327	-0.010848
YIA6	-0.069223	N/V	-0.35688	1.04148	0.022327	0.529454	0.317344	-0.642276	-0.093625	-0.174246	-0.497071	-0.237635	-1.01904	-0.39901	N/V	-0.038066	0.333091	0.940808	-0.285806	-0.07274	1.45842	0.99324	0.780001	-0.312021	0.557859	0.613399	-0.199327	-0.371991	-0.547463	0.61122	-0.367684	-0.276521	0.063753	-0.224047	0.045405	-0.206574	-0.601373	1.08281	0.264815	-0.029458	0.477394	0.103686	-0.080447	-0.789956	-0.302159	-0.178792	-0.112822	-0.40519	0.443077
YIL029C	0.146733	-0.621206	0.066053	-0.483817	-0.736294	-0.307903	0.186831	1.19666	0.501867	0.232649	-0.547063	0.069256	-1.39053	-0.560947	0.05975	-2.08261	0.230271	-0.255141	0.020396	0.597381	0.392699	-0.31989	0.096027	-0.188601	-0.049375	0.733545	-0.486577	-0.997651	0.345945	-0.595101	-0.04349	-0.124691	-0.266002	0.006987	-0.040764	-0.415922	-0.507224	0.208874	-0.26996	-0.400466	-0.51102	0.083603	-1.44502	0.163615	0.33568	0.755062	0.181154	0.222474	0.464873
YIL067C	0.227984	-0.453121	-0.006601	0.110287	0.476402	0.29923	0.859911	-0.780031	0.294717	-0.023385	-0.493592	0.069945	-1.74394	-0.973375	-0.059133	-0.161284	0.50782	-0.873476	0.457599	-0.507166	-0.248323	0.145261	-0.694664	1.11142	-1.40416	0.362582	-1.19628	0.237459	-0.45654	-1.20072	0.306257	-0.057225	-1.09032	-0.407086	-0.660776	0.52136	1.2113	0.497674	-0.40307	0.805563	-0.644785	0.163097	0.234904	0.059621	0.094598	-0.143099	0.977941	0.073226	0.569667
YIL166C	1.25212	-0.28624	-0.021693	-0.198524	0.338762	-0.500323	0.835707	0.138805	-0.235833	-1.08121	-0.591909	-0.878766	0.339537	0.642476	-0.545132	-0.272242	0.435279	-0.416579	-0.083016	-0.74003	-0.35718	0.188455	0.121569	-0.433928	-1.44271	0.132592	-0.33682	0.406781	-1.05635	-0.317391	0.209656	-0.53155	1.23384	0.17553	0.060132	-0.381546	0.366517	-0.669225	0.041672	-0.5871	-0.51911	-0.712968	-0.909805	-0.338033	0.254297	-0.826685	1.60568	-0.144313	-0.173476
YIL170W	0.731506	0.676905	0.565969	-0.315967	0.486793	0.792166	0.369707	0.563809	-0.359247	0.011207	1.45972	-0.078351	-1.17025	-0.439236	0.603332	0.023117	-0.320018	-0.803613	-0.330985	0.064086	1.48247	0.103583	-0.179844	0.408098	-0.04302	1.41596	-0.274508	0.177358	-0.254481	-0.321081	-1.00383	-0.903444	-0.785345	-0.744841	-0.235639	-0.247885	0.543823	0.12679	-0.320567	-0.353449	-1.61672	-0.340579	1.32833	0.765821	0.113818	-1.45607	-0.151348	1.5697	0.168751
YIP3	0.064957	0.323031	-0.651182	1.3443	0.656673	-0.921591	0.170966	0.610469	0.426432	-0.806984	N/V	-0.205806	-0.841918	0.381299	-0.330666	-0.577129	-0.03777	N/V	0.261478	-0.049865	0.054445	-0.890211	-0.132377	-0.882242	0.095779	-1.17265	1.77713	-0.213408	N/V	0.235208	-0.79191	-0.033541	0.42363	N/V	-0.791649	-0.192565	-0.214453	-0.79399	0.253028	N/V	-0.328687	-0.105272	0.173575	-0.048193	N/V	0.731792	-0.985243	-0.559854	0.671402
YIP4	0.624672	0.125971	-0.083926	0.197177	-0.569722	0.923815	N/V	0.422194	-0.525496	0.037536	0.796799	-0.309453	1.34213	0.026658	-0.245405	1.1646	0.339708	-0.361588	0.016073	-0.189524	0.899613	0.607463	0.440807	1.50916	0.359648	0.94734	-0.610186	-0.214668	0.301156	-0.082913	-0.468806	0.565752	0.241312	0.201434	-0.753117	0.791707	0.491272	-0.560312	1.02257	0.244553	-0.759046	0.132535	-0.24863	0.235493	-0.89143	-0.301852	0.03001	-0.28009	-0.840563
YIP5	-0.117346	-1.16695	0.110021	-0.197058	-0.345273	0.337729	N/V	1.15865	-0.035829	-0.62805	1.11553	N/V	0.044909	-0.384512	1.15684	0.74094	0.229694	0.093356	0.65845	0.662435	1.35414	-0.267714	-0.294161	0.199515	0.20209	-0.309594	-0.45398	-0.275647	0.106871	0.704189	-0.01069	-0.021136	-0.121055	0.18971	0.307318	0.315829	-0.619931	0.401578	0.017952	0.120164	0.746731	-0.149099	0.757908	0.218396	1.30331	0.315973	-0.171473	-0.929713	-0.307592
YJL028W	0.129156	0.355153	-0.248309	0.59205	0.390156	0.006539	-0.890569	-0.437527	-0.078577	-0.902011	-0.141723	0.507354	-0.47612	0.271892	-0.064988	-0.102493	0.025094	0.085249	-0.672528	-0.004262	-0.056925	-0.524617	1.0046	0.285147	-0.327649	0.389886	1.59989	-0.390576	0.279328	-0.379784	-0.267679	-0.385925	0.323825	-0.688401	0.276973	0.317413	0.052393	N/V	0.177875	-0.601276	1.28233	1.21367	0.402353	-0.208335	-0.517639	0.984775	0.625988	0.20107	-0.670107
YJL163C	-0.131377	0.894358	-0.885946	-0.294906	1.30338	-0.076317	-0.093966	0.966441	-0.584797	0.488737	-0.034808	-0.063222	0.478201	0.709839	0.827191	1.10223	0.194253	-0.343979	0.147412	0.294362	0.772238	0.356166	0.001473	1.23963	0.148331	N/V	0.371276	0.553336	-0.682602	-0.057901	0.105774	-0.119736	0.17271	0.786462	0.288695	0.582431	0.486474	-0.562469	0.380229	0.099224	0.951029	-0.760068	-0.261827	-0.542631	0.333625	0.593439	0.002808	-1.05353	1.09799
YJR015W	0.375631	-0.277854	-0.23704	-0.288313	-0.536889	0.30323	0.413196	1.05778	-0.033762	0.04504	-0.122682	0.111467	1.23885	-0.919568	-0.344939	0.658231	0.410671	-0.179632	-0.269951	0.304483	-0.02359	0.681069	-0.141866	2.35327	-0.530829	0.607521	-0.257605	0.407334	-0.20916	-0.058375	-0.076703	1.15038	0.609391	0.04874	-0.540636	-0.13767	0.456277	N/V	0.661716	0.013644	-0.357976	0.526371	1.4706	0.122966	0.557839	0.251921	0.114773	-0.550033	0.564307
YJR085C	-0.982993	-0.130505	-1.40573	0.794153	-0.504697	0.310443	0.330309	0.829085	0.197954	1.27365	-0.432559	-0.352469	-0.966579	-0.007281	0.596306	0.264408	0.855896	-1.35051	0.716062	0.158823	0.125582	-0.414154	0.892124	-1.23524	0.105213	-0.876579	-0.097503	-0.943215	-0.827259	-0.803986	-0.838864	-2.32996	0.595563	-0.074244	0.10572	0.395109	0.479621	N/V	0.119786	0.231639	-0.91324	1.10056	0.090807	-1.17971	0.393268	0.017576	0.482782	-1.67395	-1.74594
YJR124C	-0.271861	0.590705	-0.41272	-0.051949	-0.32522	0.251342	-0.593263	0.163207	-0.04988	-0.315953	0.635039	-0.613815	-0.798351	0.421639	0.488975	-0.693284	-0.649846	-0.339779	-0.064171	-0.171822	-0.075534	0.169516	-0.079351	0.879729	0.682723	0.15458	-0.535028	-0.104078	0.658346	0.110201	0.022972	0.515937	-0.35414	-0.282044	-0.385277	-0.412263	-0.717183	0.172163	0.318209	-0.325928	-0.886779	-0.624162	0.495692	0.477349	-0.350997	-0.179842	0.72151	-0.101261	0.613117
YKL031W	-0.144632	0.474072	-0.160951	0.604998	0.403675	-0.079491	-0.253855	N/V	0.408405	-1.24999	1.15681	-0.027566	-0.822982	-1.07219	0.678702	1.60189	0.134653	-0.169556	0.504948	-0.423913	-0.356354	-0.602012	-0.822851	1.59084	1.00873	0.570191	0.462603	-0.281947	0.328827	0.445995	-0.633236	-3.37875	0.319002	0.185128	0.060885	0.805554	-0.365318	0.109791	-0.611272	0.417298	0.436117	0.028882	0.217825	0.559545	0.046626	0.335405	-1.12509	0.258993	0.516962
YKL044W	0.697184	-0.99463	-0.412738	-0.196653	-0.40198	0.177438	-0.193282	N/V	0.419106	0.272727	-0.0188	-0.522185	-0.60714	-0.197419	-2.60752	-2.73829	1.00598	-0.216035	0.180422	0.228654	0.193417	0.3195	0.804015	-0.929637	-0.547924	-0.247646	0.12485	1.64506	-0.726208	1.45428	0.006542	0.766354	0.672869	0.017206	0.73108	0.216832	0.67054	-0.094961	N/V	0.304087	-0.704448	0.309852	0.094595	0.225066	0.334719	-0.249244	0.170873	-0.062774	-1.1284
YKR051W	-0.292246	-0.840537	0.205556	-0.562228	-0.556203	-0.208017	-1.19667	N/V	0.653121	0.068839	-0.794234	-0.079557	-1.66646	-1.03558	-0.394065	-2.81006	0.282972	0.989376	0.190375	0.209227	-0.114667	0.710342	-0.007433	-0.52776	-0.313922	0.20392	-0.158472	-0.679734	0.200436	-0.229006	0.66359	0.819657	0.13533	0.259944	0.280226	-0.146189	0.435873	0.220993	0.206588	-0.249046	-0.18158	-0.652106	-0.257344	0.392265	-0.099506	-0.444094	0.464774	-0.264299	-0.332003
YKR073C	-0.386766	N/V	-0.403265	0.613325	1.17964	0.479454	-0.696614	-0.21657	0.688562	-0.398906	-0.12466	0.118662	-0.071586	0.911934	N/V	0.35011	1.16834	-0.892853	-0.199094	0.277691	0.127758	0.2108	0.039236	0.006166	-0.320185	0.265303	-0.357656	-0.56064	0.100177	-0.544918	0.038688	0.123107	0.093969	-0.386831	0.106589	0.181442	-0.353182	0.454469	0.322375	0.165306	0.084571	-0.354731	-0.772193	0.04656	0.108137	-0.709498	0.480554	1.16563	0.186151
YLL053C	0.131645	0.154759	-0.279466	0.332787	0.163558	-0.999173	-1.66865	0.940948	-0.284378	-0.534963	-0.319368	0.757637	-0.110262	-0.008508	0.03206	-0.256945	-0.170953	-0.277314	0.559882	N/V	-0.315426	-0.662334	0.013757	-0.450764	1.60066	-0.30811	0.613195	0.834946	-0.400028	0.20725	0.375458	-0.654944	-0.623468	-0.234311	0.157628	-0.193002	0.598196	0.441657	0.680758	-0.501261	0.499895	0.129064	-0.058679	-0.244855	0.12754	0.266316	-0.72403	0.201183	0.701118
YLR036C	-0.035606	0.53411	-0.758295	0.883324	-0.054017	0.044245	-0.418823	1.26193	0.500003	0.121838	0.450971	0.035914	-0.711381	-0.095008	0.074622	-1.0777	0.733541	0.721389	-0.97141	N/V	0.206786	-0.036489	0.655052	0.18396	0.898157	0.673308	0.715376	-0.46783	-0.501669	0.357049	0.846312	0.1966	0.251862	-0.354523	0.652407	0.463175	1.11201	-0.490023	0.198873	0.745681	0.840015	0.30281	0.886581	-0.512648	-0.122828	-0.245198	-0.12861	-0.946407	-0.137869
YLR046C	0.06364	-0.516541	-0.659497	0.312606	-0.05687	0.358098	0.792531	-0.596461	-0.541768	-1.04221	0.213057	0.481232	0.636658	-0.866365	0.552698	0.298591	-0.425595	0.42847	-1.05729	0.192402	0.120234	-0.180967	0.247233	1.40085	-0.163113	1.03947	-0.674526	-0.716057	0.115864	0.128812	1.05045	-0.075103	-1.03199	-0.480788	0.537091	-0.156468	-0.455754	-0.091765	0.534084	0.343952	0.226909	-0.942226	1.10315	-0.214843	0.415992	0.077211	1.96926	-1.74329	0.554461
YLR050C	0.385186	0.627255	-0.961536	0.084864	-0.211317	-0.641661	-0.09125	-0.287791	0.077381	0.01915	-0.266818	0.327937	-0.487219	0.932092	0.151991	0.05635	-0.751705	0.235401	0.386253	-0.350599	-0.050375	-0.237992	0.195317	0.000168	0.658032	0.772151	-0.143305	-0.610181	-0.56602	-0.161419	1.17184	0.239312	0.396341	1.14043	0.304554	0.510771	0.241426	-0.364997	0.550283	0.001911	-0.338377	-0.132649	0.091414	0.224566	-0.729688	-0.944979	0.609712	0.836076	-0.568817
YLR152C	0.125101	-0.517633	-0.136589	-0.424731	-0.333687	-0.226365	0.838062	0.544071	-0.353123	-0.019253	-0.241616	0.69364	0.198189	0.488969	-0.529183	0.146191	-0.032072	-0.203471	-0.11118	-0.071013	0.179364	0.17602	0.015939	-0.422945	N/V	0.341458	0.304989	0.72451	-0.177398	-0.005638	0.138828	0.899256	-0.284325	0.188568	-0.524662	0.306064	-0.551341	-0.561198	-0.400964	-0.601027	-0.894806	0.529476	-0.091937	-0.036945	-0.426881	-0.469853	0.472014	-0.386251	-0.810707
YLR311C	-0.371782	-0.245766	-0.63475	-0.541382	-0.158387	-0.242916	-0.974677	0.86778	0.22331	-0.151954	-0.460333	1.22735	-0.334757	0.48565	0.356903	-0.48433	0.037004	-0.279188	-0.079849	-0.232437	-0.218554	0.167352	-0.641145	0.803046	N/V	-0.253024	-0.16637	-0.245498	0.044924	-0.461367	N/V	0.298609	-0.440798	-0.482894	-0.319333	-0.067501	-0.056592	0.458661	1.00135	0.295409	-0.658908	-0.228268	1.21758	-0.136278	-0.149679	-0.213855	-0.081227	1.48637	-0.496681
YLR326W	-0.098808	-0.192223	-0.81915	0.010751	-0.199289	-0.083207	-1.03593	0.694752	0.601614	0.278691	-0.542267	-0.38204	0.447937	1.32759	0.167936	-0.781129	0.379392	0.226773	-0.738181	0.101751	-0.144213	-0.213045	0.132109	1.50799	N/V	-0.690504	0.455699	0.995	0.909583	0.355055	N/V	0.004835	-0.636814	-0.016941	-0.290898	-0.169734	-0.468599	-0.803505	0.677653	0.300793	-0.980675	-0.172899	-1.03576	-0.166055	-0.306995	-0.423979	0.02537	0.880823	-0.388605
YMD8	N/V	N/V	0.143051	0.560517	-0.148166	-0.415739	-0.51152	-0.199289	-0.18827	-0.615284	0.07826	-0.372314	-0.137765	-0.087339	N/V	-0.52451	2.09078	0.452398	-0.168581	1.33731	-1.28917	-0.028156	-0.03633	-1.02134	-0.03855	0.612271	0.103699	0.635119	-0.692866	-0.246836	0.005556	-0.393235	-0.363377	0.090803	0.372639	N/V	0.626648	0.899332	-0.163143	0.442978	-0.783935	-0.502452	-0.780524	0.122281	-0.126786	0.270062	0.350902	0.007664	0.133085
YML018C	N/V	0.319436	-0.241743	-1.42944	-0.079186	-0.467286	-0.700388	-0.725279	-0.174572	-1.16374	-0.2926	-0.373369	0.767718	-0.052463	0.228792	1.11599	0.502752	-0.560144	0.005472	-0.11148	-1.02597	0.841846	-0.350346	0.192311	-0.130702	-0.605275	-0.53961	-0.428027	-0.124432	0.210274	-0.801772	0.57558	-0.025132	0.01722	-0.632236	N/V	0.621563	-0.412336	-0.043604	-0.15738	-0.507343	-0.445078	-0.009449	-0.148756	-0.392693	0.804777	0.272879	-0.365472	0.191
YML131W	-0.405465	-0.622268	0.350357	-0.364999	-0.095071	0.243043	-0.318242	-0.299932	0.330387	-0.612151	-0.034035	0.013251	-0.578402	0.660593	-0.462654	-0.014057	-0.081861	0.727639	-0.227398	-0.237635	-0.062104	0.36426	0.813989	0.606546	1.03256	0.157602	0.768955	-0.489427	1.1902	-0.062411	0.668278	0.486513	1.39154	-0.069667	-0.686216	N/V	-0.01878	-0.393363	-0.453231	0.370986	-0.189932	0.92058	0.085424	-0.378952	0.175886	0.339013	0.14201	-0.853956	-0.084384
YMR034C	N/V	-0.048594	0.02926	-0.028893	-0.495224	0.162743	-0.042347	0.623231	-0.770714	-1.45472	-0.412335	-1.16309	-0.072008	1.01133	-0.396979	-2.78513	1.46799	-0.429119	-0.118514	0.661776	-0.143622	-0.745762	-0.757348	-0.725567	0.619002	-0.057204	N/V	0.018455	-0.464627	0.195185	-0.122593	0.706703	0.469819	-0.099994	-0.699864	0.416562	-1.62495	-0.346149	0.026937	0.015848	0.254365	0.305575	0.438002	0.762857	-0.17207	-0.262982	0.280828	-0.107306	0.171303
YMR141C	N/V	-0.205084	0.163339	0.665435	0.182354	0.843813	1.36396	-0.429575	1.25534	0.785819	-0.647908	0.421604	-0.430635	0.342166	0.013988	-0.576422	0.560833	0.707911	-0.144753	-0.239786	-0.873486	-0.591017	-0.209708	-0.090806	-1.34907	0.098909	N/V	1.05562	0.357496	0.118736	-0.340391	0.328153	0.79809	0.805097	0.394769	0.059365	0.124404	-0.275729	0.443249	0.894411	-0.023658	-0.10258	0.479517	-0.612506	0.508769	0.150012	-0.500676	-0.079767	-1.08032
YMR155W	N/V	0.122406	-0.17367	-0.024163	0.359065	0.010708	0.680269	-0.2462	0.237039	-0.058914	0.4364	1.31103	0.172788	0.527104	0.503355	0.454523	0.122361	-0.113479	0.433122	-0.012242	0.30974	-0.174403	-0.514229	0.333644	-0.294539	-0.364446	N/V	-0.151831	0.898593	-0.315829	1.08196	-0.53255	0.71581	-0.108743	-0.008867	0.276635	0.449203	-1.51913	0.1776	0.61576	0.387498	-0.307205	0.150752	0.147486	0.330041	0.143896	0.478932	0.587665	-0.17661
YMR187C	-1.14591	-0.096701	0.066152	0.058617	-0.060945	0.562976	-0.26423	-0.108581	0.06457	-0.27154	0.15464	0.377857	-0.175333	-0.029588	0.505061	-0.028958	-0.309058	0.542443	0.002084	-0.226135	-0.280102	0.065525	-0.517058	-0.284977	-0.395652	0.973952	N/V	-0.319059	-0.462987	-0.833285	1.2207	-0.807318	-0.083966	0.25818	0.571607	1.00269	1.01693	-0.914741	0.081758	0.844247	0.017006	0.050411	0.428874	0.276422	0.236981	-0.932581	0.053425	-0.771622	-0.1275
YMR221C	1.2488	0.601381	0.329304	-0.159009	0.894884	0.007886	0.148573	-0.414041	0.631377	0.061316	-0.012228	0.18285	-0.654082	-0.271097	0.060636	0.724468	-0.243225	0.292678	-0.45182	-1.22525	-0.743127	0.070792	-0.108164	-1.06008	-0.526017	0.455309	-0.298585	0.534561	0.318977	0.098813	0.855843	1.05448	N/V	1.09043	-0.720137	0.733768	0.458838	0.809373	-0.194432	0.44848	-0.334912	-0.050917	-0.099728	0.294689	-0.224726	0.114311	0.473215	-0.391095	0.902798
YMR253C	-0.46597	0.218248	0.149184	-0.197891	0.489776	0.318688	0.439365	-0.578744	0.12878	0.220309	-0.304458	0.352251	-0.55521	-0.769533	-1.70091	0.340199	-0.740956	0.597961	-1.24556	-0.102717	-0.591318	0.25246	-0.998529	-0.889273	0.149325	0.081027	-0.307481	0.359259	0.335538	0.38401	0.171006	-0.791225	N/V	0.235452	-0.870413	0.13018	-0.462084	-0.551865	0.065911	0.267314	-0.145451	-0.486037	-0.671762	-0.527474	0.02603	0.450677	0.213309	-0.667834	0.544802
YMR279C	0.845625	0.113103	0.402517	0.493182	0.259666	0.409636	-0.259861	-0.062328	0.020704	-1.08673	-0.063803	1.14706	-0.986236	0.060778	0.589612	-0.905293	-0.380414	-0.594213	-1.00329	-0.506577	0.657038	0.574982	-0.363275	-0.240621	0.036764	-0.311079	0.109051	-0.773117	0.166283	0.028141	-0.182046	-1.21622	N/V	-0.365328	0.904417	-0.473306	-0.314782	-0.543126	0.210982	0.176925	0.160694	0.250093	-0.975646	-0.186977	-0.100619	0.243862	-0.167335	0.101358	0.735229
YNL046W	-0.188445	0.39202	-0.19356	0.935193	0.417181	-0.739216	1.50724	0.130614	0.264934	-0.107786	N/V	0.079868	0.379898	1.63802	0.726026	0.109214	-0.097189	N/V	0.670407	-0.278052	0.100663	0.024066	0.772003	-0.219732	0.843257	-0.413726	1.17087	0.317202	N/V	0.113404	0.186027	-0.126745	-0.017876	N/V	-0.37376	0.242164	0.541684	0.226202	0.860973	N/V	-0.492606	0.192675	0.123954	0.306813	N/V	0.095513	0.118559	0.629437	0.051626
YNL095C	0.164637	0.185619	1.19315	0.74849	-0.079214	0.553928	-1.06839	-0.378128	-0.284322	0.205035	-0.769642	-0.267743	1.60372	0.652944	-0.146404	-1.88649	0.011594	N/V	-0.241521	0.431314	-1.70455	0.057835	0.826779	0.485417	-0.427759	-0.081456	-0.022604	N/V	N/V	-0.756697	0.099251	0.250499	0.114258	N/V	-0.35009	0.001601	0.008121	-0.188732	-0.075015	N/V	-1.811	-0.024407	-0.543122	-0.032816	-0.47402	0.014355	0.114013	-1.20099	-0.710626
YNL115C	0.657859	-0.482293	-0.068459	-0.148393	-0.854073	-0.32292	0.021907	-0.365089	-0.130741	0.434665	-0.231312	-0.647017	0.654246	0.905962	1.23977	N/V	-0.267398	N/V	-0.820706	-0.519017	-0.060723	0.970983	0.114828	-0.707409	-0.031748	0.148279	0.423947	N/V	-0.88368	-0.55253	0.252035	-0.827785	0.009787	0.545107	0.411958	0.831159	-0.492681	-0.169314	0.491221	N/V	-1.24168	0.170703	0.811061	0.057808	-0.295144	0.312932	-0.535423	0.00896	-0.683723
YNL143C	0.073028	N/V	0.150286	-0.407678	-0.853555	0.507951	0.29998	0.042235	0.100044	0.560103	-0.082644	-0.84905	-0.431742	1.00496	N/V	N/V	0.577096	N/V	0.299061	-0.32258	-0.289216	0.072956	-0.210191	0.292881	0.206082	-0.192127	0.376919	N/V	-0.016875	-0.330059	0.202934	0.549052	-0.224121	0.17926	-0.669318	0.239121	-0.25041	-0.301797	-0.171812	N/V	-0.146458	0.633156	-0.555716	0.562181	-0.108526	1.13353	-0.686052	0.163355	-0.067588
YNL146W	0.748027	0.243012	0.508996	-0.241759	-0.252334	1.10342	0.445686	-0.092482	-0.565017	-0.011447	0.234517	0.130894	0.068179	0.037706	0.187221	N/V	-0.054879	N/V	0.738911	-0.195339	0.174951	-0.249101	-0.254377	0.125676	-0.027315	0.92136	-0.539359	N/V	0.580476	0.778125	0.575066	0.01762	0.262046	0.234586	-0.517417	0.395761	-0.16305	0.200105	-0.244764	N/V	-0.312207	0.609853	-0.329679	0.296681	-0.000856	-0.435436	-0.540343	0.270986	-0.049681
YNL320W	0.279083	-0.547593	0.987372	-0.427615	0.459063	0.021565	0.576559	-0.722391	0.405084	-2.85652	0.299786	0.682323	-1.87206	0.014443	-0.261825	N/V	-0.065165	1.2994	-0.464422	-0.030194	-0.948537	0.110806	0.287084	-0.872865	-0.116061	-0.421081	-1.03341	0.395988	-0.522108	-0.336028	0.304587	0.975231	-0.588431	0.097629	-0.593184	-0.971523	1.32777	-1.18808	-0.667884	0.913331	0.033172	0.909983	-0.199003	-0.847246	0.385469	0.27341	0.296632	0.979396	0.981264
YNR048W	-0.226982	0.789467	0.605086	-0.010366	-0.04165	0.285768	1.42898	-1.13759	-0.599917	0.427929	N/V	1.03991	-1.84242	0.329794	-0.172299	0.329835	-0.04562	-1.027	0.245444	-0.351374	0.831155	0.107938	0.583998	0.342081	-0.392891	-0.37439	-0.110565	-0.673397	N/V	-0.366196	0.024859	-0.460356	0.622274	N/V	-0.546294	1.26321	-0.089203	-0.216908	0.136804	-0.302105	-0.922466	0.115314	0.941148	-0.020969	N/V	-0.36596	1.316	0.857735	-0.025799
YNR061C	-0.681773	0.341924	0.48979	0.644184	-0.160314	-0.583321	0.526573	-1.18092	-0.255338	-0.256904	N/V	-0.259363	-0.906212	-0.054807	-0.941042	-1.29489	-1.30612	0.258342	-0.159471	-0.452609	0.142011	0.225026	-0.237514	-0.666642	0.230342	0.026107	0.284031	-0.425873	N/V	-0.010324	-1.04834	-0.320662	0.061211	N/V	-0.072878	0.536665	0.047172	-0.354445	0.346889	0.320539	-0.866493	-0.126535	-1.01202	-0.667534	N/V	0.354529	1.49903	1.58522	-0.036939
YNR062C	-0.790175	0.126334	0.513784	0.608685	-0.6482	-0.11604	0.896575	-0.36354	-0.372397	-0.523569	N/V	-0.871701	1.53592	0.025801	-0.404137	-0.354673	0.23864	0.54107	-0.343447	0.193897	-0.215098	-0.291283	0.253338	-1.08036	-0.623491	0.157634	0.576047	0.168691	N/V	-0.14923	-0.751828	0.019694	-1.11624	N/V	0.867782	-0.040204	-0.197406	-0.917815	0.669754	-0.156055	-1.08161	0.463684	-0.344129	0.02751	N/V	0.164164	0.873335	0.867633	-0.590157
YOL079W	-0.190539	0.207516	-0.198104	0.554815	-0.551747	-0.803682	-0.510973	0.047578	-0.788358	0.273881	0.113308	0.444008	-2.71426	N/V	-0.134073	-0.377466	0.456715	-0.840276	-0.250865	-0.172083	-0.009642	0.144202	0.323315	0.575441	-0.428122	-0.672886	-0.202573	0.766847	0.563916	0.599623	0.116353	0.139834	-1.00463	-0.827531	0.870076	-1.25531	N/V	0.357434	0.14433	0.583562	-0.529014	-0.49219	-0.341178	-0.735776	0.196011	0.325244	0.596765	N/V	-0.135599
YOL107W	-0.725002	0.299981	0.297538	0.655898	-0.424541	0.487783	-1.15852	0.15762	-0.002912	-0.104684	0.397629	-0.141506	-0.876583	0.491674	0.709381	-0.697863	0.165292	-0.052176	-0.494421	-0.290087	-1.09044	-0.511947	0.36939	-0.848118	-0.312969	0.007152	-0.050016	-0.20737	0.561753	-0.675847	-0.59258	0.009984	-0.381266	0.056615	-0.781487	0.006056	0.102847	0.565827	0.320996	-0.764679	0.476676	0.196809	0.316658	-0.164012	1.14766	-0.025349	1.41014	N/V	0.859127
YOL162W	1.00876	0.617313	0.8379	-0.31418	0.388514	-0.51526	0.470062	0.220312	0.490081	0.53878	-0.056013	-0.574501	0.320422	1.01046	0.967079	-0.540071	-0.844243	0.173948	0.113669	0.672806	-0.503309	0.4592	-0.023819	2.04623	-0.743203	-0.041626	-0.184228	0.99215	-0.278897	0.450015	0.613486	-0.201924	0.2378	0.621009	-0.315666	-0.164156	0.467523	0.724582	-0.114606	-0.710247	-0.714468	0.698744	-0.63193	0.438139	-0.128552	0.405003	0.158893	N/V	0.099189
YOL163W	-0.066686	-0.304877	-0.589276	-0.425584	0.221142	0.01069	-0.18694	0.686548	0.066776	1.14739	-0.512069	-0.117804	0.652277	1.05441	0.057666	1.15233	-0.05878	0.190957	0.610122	-0.219729	0.599147	-0.800666	-0.275402	0.338783	0.657917	-0.452378	0.193553	-0.46106	0.854638	-0.542085	0.373924	0.27549	0.413786	0.039421	-0.477415	0.491237	0.309547	0.154318	0.012189	0.060019	-0.230881	-0.053422	0.288937	0.041257	0.349555	-0.502938	0.817038	N/V	-0.490446
YOP1	-0.209544	-1.261	0.643933	-0.007873	-0.338613	0.293354	-0.372702	0.550157	0.150888	0.462649	-0.448386	-0.615604	-0.929356	0.172598	-0.663454	0.340305	0.394995	0.527376	0.716313	-0.287608	-0.92759	0.448539	-0.475756	1.44486	-0.5224	0.453016	0.184845	0.74735	0.004195	0.543836	0.103822	-0.560225	0.255538	0.355289	-0.504915	-0.652523	0.518112	-0.137745	0.140637	-0.201419	0.683394	0.019243	-1.16959	-0.152369	0.701202	0.175258	-0.108555	0.374294	-0.38891
YOR097C	-0.475672	0.639968	0.091351	0.96611	0.501472	-0.326913	-0.338642	1.33369	N/V	N/V	0.642376	-0.453927	-0.38157	N/V	N/V	-1.40774	1.39358	-1.06813	0.289279	0.072512	-0.980321	-0.651363	0.306824	-0.877217	0.23487	0.364908	-0.017795	-0.290208	0.294948	-0.695155	-1.81692	-1.13028	-1.32194	-0.323813	1.06563	-0.581154	N/V	0.771192	-0.992449	0.138327	-0.091859	-0.096136	-0.586568	-0.023459	0.581425	0.875001	0.431837	1.85109	-0.480627
YOR1	-0.167416	-0.161809	-1.75642	-0.144543	-0.367887	-0.167172	-0.178476	0.686206	-0.469277	0.782065	-0.991804	-0.205697	-1.99328	0.714538	0.612329	-0.649993	0.729303	-1.21327	0.441487	0.065346	0.343806	0.938069	0.105126	0.817705	-0.587026	-0.264885	-0.58058	0.243831	-0.560657	-0.674442	0.601409	-1.91433	-0.693521	-0.286151	0.134483	0.686078	0.733513	1.66463	0.67714	0.434359	0.09096	0.643902	N/V	-0.965824	0.372664	-0.434529	0.332509	-0.357092	0.281105
YOR152C	-0.079612	-0.391999	0.818122	0.030162	-0.278379	-0.60461	-0.260839	-0.607403	-0.239405	N/V	-0.065064	0.543201	-0.648599	0.756544	N/V	-0.264926	0.391281	-0.39087	0.79484	0.010608	-0.494437	-0.833792	-0.150656	0.618241	-0.211958	0.253507	0.507215	-0.940217	0.978287	-0.071774	-0.036498	-0.507626	-0.999032	0.345357	1.89545	-0.157085	0.408982	0.536081	0.653706	-0.009321	0.140115	0.267205	0.159553	0.674758	-0.247842	0.4456	0.688428	0.876832	-0.304438
YOR292C	-0.156742	0.175473	0.100093	0.843603	-0.743154	-0.08789	-0.809387	0.86047	-0.165091	-1.25616	0.904146	0.702431	0.282248	-0.585465	-1.66535	-0.350613	0.961767	0.70817	-0.604332	-0.002837	-0.165528	-0.982451	0.383129	-0.694951	0.074868	-0.187126	1.14561	-1.91312	0.578652	0.580616	0.000225	-0.050008	-0.922138	0.047614	0.217822	0.117947	0.122098	-0.373362	-0.177098	0.179474	-0.160482	0.353636	-0.082758	-0.153128	-0.096997	1.1298	1.40939	0.862343	0.084618
YPC1	0.315206	N/V	0.904879	-0.647009	N/V	-0.038702	-0.538643	-0.223524	0.265704	0.414709	0.108432	-0.256845	0.044848	-0.12908	0.541146	0.80319	-0.238002	0.319956	0.377719	0.468666	-0.511531	0.301119	0.444284	0.796393	0.225466	0.757697	-0.244713	0.119981	-0.567145	0.759624	0.261788	0.569556	0.074862	0.404296	0.174079	0.87501	0.092789	1.27646	0.285967	-0.092754	0.214969	0.027722	-0.265017	0.293857	0.530803	0.27719	-0.435109	-0.72516	N/V
YPF1	-0.035651	-0.118931	-0.51012	0.066852	0.106043	-0.326728	-0.16031	N/V	0.239704	-0.15698	0.357162	-0.382454	0.966844	0.4281	0.298	-0.02657	-0.5774	0.595872	0.547522	0.197773	0.117659	1.03063	0.287242	-1.2223	0.637981	0.85455	0.078226	0.756931	0.431886	0.258817	2.02534	0.506044	-0.163525	-0.744439	0.784533	0.234628	0.297635	1.36304	N/V	0.0453	0.060418	-0.702343	0.288003	0.201348	0.355328	-1.53229	0.738258	-0.483738	0.269719
YPL041C	-1.58341	-0.037434	-0.677458	-0.589031	0.741387	0.491666	-0.936656	0.684465	-0.282679	0.18306	0.156543	0.043111	-0.797477	-0.598163	-0.390669	-0.629082	1.09218	-0.786615	-0.75384	0.650254	-0.324769	-1.06835	0.066209	-0.505402	-1.88753	0.135745	0.20941	-1.22492	0.883345	-1.41758	-0.15536	-0.764473	-0.173856	-0.081227	-1.08324	-1.67205	-0.425272	0.741849	0.158946	-2.12487	0.484677	0.20758	-0.599175	-0.018525	0.212023	0.236628	0.505163	1.14368	-0.651149
YPL162C	0.161869	0.516576	0.805478	0.650996	0.651377	-0.359683	-0.33498	-1.06039	0.884885	-1.15357	-0.132284	0.606747	-1.78556	-0.797846	-1.759	0.192769	-1.63828	0.119577	-0.700642	0.278602	-1.08045	-0.299662	0.161413	-0.343964	-0.284765	-0.295916	0.333758	0.423073	0.051795	0.989817	0.478479	0.690655	-0.151343	-0.594957	-1.0478	0.001233	-0.987728	-0.295217	0.588721	-0.497191	0.191572	0.983317	0.939895	0.31235	-0.236358	-0.962282	-0.174164	-1.81326	0.617846
YPL257W	-0.224853	-0.136481	-0.334975	-0.631755	-0.202103	0.195687	0.192702	-0.118454	0.272515	-0.466843	-0.082826	-1.06488	-0.408933	0.085619	-0.257122	-0.65265	0.725645	-0.247728	0.081632	-0.005996	1.05385	-0.109645	-0.249064	-1.01432	-0.604386	-0.378426	-0.019731	-1.39696	-0.393007	-0.868983	0.397953	-0.052008	-0.598453	0.185199	0.158819	-0.215353	-0.419542	-0.137992	0.404806	-0.143607	0.652552	-0.021506	0.647237	-0.084193	-0.26524	0.895937	-0.04267	2.19741	0.490802
YPL264C	1.72137	-0.821444	0.676034	-0.499209	-0.267796	-0.445134	-0.167478	-1.09214	-0.188844	1.15979	-0.367881	-0.717526	-1.07008	-0.187215	0.057654	-0.631773	0.549879	0.285696	0.220806	0.301507	-0.011603	0.98063	-0.329887	0.353087	-0.625063	0.042663	-0.192673	-0.633405	-0.749799	-0.267954	-0.062399	-0.986408	0.687371	0.742734	-0.046625	0.008604	0.010141	-0.843944	-0.057726	0.228078	-0.655868	0.487387	-0.074055	0.907099	-0.270053	0.282411	0.615007	-0.867107	0.112883
YPQ1	0.318318	-0.146594	-0.776403	-0.305908	0.598658	0.943231	-0.325463	-0.136803	0.150205	-0.722127	0.345541	-0.80461	-1.21017	N/V	-0.66848	-1.90615	0.014872	-0.358694	-0.117647	-0.727002	0.730525	0.424032	0.742619	-0.121556	-0.206133	-0.150789	0.624575	-0.180421	0.765938	-0.247249	-2.04439	0.148768	-0.204876	0.427716	-0.170391	0.764014	0.43182	-0.314053	0.419742	-1.68479	0.621454	-0.177978	0.907575	-0.477869	0.725781	-0.118106	-1.08754	N/V	-0.875711
YPQ2	0.633396	-0.519574	-0.730112	-0.311641	0.455446	1.32791	0.899414	0.010876	0.358597	0.374761	-0.045801	0.716781	-0.232968	0.133114	0.410364	-0.350322	0.041855	-0.240143	0.794216	0.14461	-0.000791	-0.023559	0.986594	-0.54525	-0.376771	0.474302	-0.92396	-0.337244	-0.639615	-0.089905	0.090616	-0.27108	0.134572	0.238563	N/V	0.264005	1.40611	0.566192	0.905324	-0.373679	-0.571142	-0.26069	0.353607	0.165285	-0.185382	1.48453	0.056909	-0.478672	0.308814
YPR003C	0.174403	-0.179747	0.516894	0.597885	-0.375031	-0.62937	-0.230702	0.271822	0.175304	-0.861699	-0.152852	0.583247	-0.156264	0.006811	0.293864	-0.367411	-0.0816	0.864611	0.917224	-0.543716	0.632345	0.075863	-0.261657	0.664584	-0.178507	0.028188	-0.308687	0.12702	0.226425	-0.008353	0.187939	0.392261	0.764369	0.765017	-0.328993	0.591386	0.236161	0.01646	0.755608	0.188594	-0.173012	0.365277	-0.992883	-0.323966	-0.151669	-0.265004	1.02626	-1.34537	-0.469168
YPR027C	-0.779072	-0.368955	0.768406	1.14705	-0.238537	0.026093	0.136624	-0.128874	0.712177	1.00851	0.535145	-0.369685	-1.04007	-0.03608	0.708774	0.554074	0.037759	0.458141	1.39905	-0.530322	1.16045	-0.168536	-0.073311	0.294047	-0.111712	0.363768	0.101682	0.07824	-0.768049	-1.01696	0.572669	0.272109	-0.694665	-0.46498	-0.365934	0.058829	-0.416863	0.092444	-0.758455	-0.481761	-0.37389	-0.690728	-1.11395	-0.365504	-0.411994	0.16912	0.67747	-0.087948	-0.182772
YPR064W	0.096516	0.138172	-1.42414	1.0279	-0.820074	-0.622338	-0.327173	-0.213404	-0.393854	-0.087676	-0.340985	1.7229	0.521791	0.630587	-0.416405	-1.57376	-0.319489	-0.423225	0.507862	0.224298	-0.509496	0.202017	1.49408	-0.642414	-0.702221	-0.165446	-0.206967	-0.376254	-0.213427	-1.04314	0.133865	1.04288	-0.152804	-0.176581	-0.75353	-0.587171	0.784092	0.141561	0.293045	-0.324622	0.731437	-0.352946	-1.21528	-0.449245	0.12715	-0.566359	0.166993	0.984718	-1.26714
YPR071W	-0.551907	-0.119718	0.896771	0.253899	0.190975	0.448521	2.01059	1.37614	-0.930767	0.063275	0.312925	0.471272	0.251226	-0.549352	0.79418	0.687296	-0.124083	-0.16064	-0.055549	-0.064448	-0.455662	1.53895	0.556094	3.3688	-0.533727	0.962945	0.240933	1.20201	-0.062094	0.920956	0.029092	-2.78114	-1.02549	0.479772	0.573545	-0.647743	0.349159	0.21228	0.15759	-0.321062	0.331904	1.04264	1.32468	-0.239331	0.283117	-0.632423	0.023481	1.00208	0.974452
YPR098C	-0.25071	-0.471532	0.492557	0.805748	-0.211032	1.22832	1.89611	-0.779133	-0.433959	-0.178052	1.4208	-0.641684	0.392251	0.741397	0.521896	-1.31632	0.36232	-0.434508	N/V	-0.235561	0.585456	-0.108916	0.305347	1.77071	-0.354999	-0.038759	-0.232783	0.042676	0.23236	-0.289572	-0.580468	0.156159	0.173089	0.653821	-1.06872	0.357484	-1.15369	0.578741	-0.311151	-0.666594	0.678927	-1.39797	0.957714	-0.137566	-0.841194	0.059266	0.744095	0.952137	0.676822
YPR109W	-0.148868	1.18539	0.468662	-0.098886	0.662524	-0.303271	0.61741	0.568497	0.215985	1.05256	0.544151	0.592709	-0.074679	0.441235	-0.101958	0.749717	0.097423	1.5027	N/V	0.219013	-0.216046	-0.369044	0.749791	N/V	0.596206	-0.686886	-0.570631	0.423398	0.684654	0.910281	-1.24167	0.391739	-0.398063	-0.17312	-0.000965	-0.651221	0.098768	0.207822	0.517914	0.786265	-0.014569	-1.38376	0.293221	0.133887	0.08447	0.008418	0.513708	-1.45418	0.23272
YPR114W	-0.421199	0.177713	0.365187	-0.023679	0.351808	-0.454104	-0.295941	-1.90556	0.459105	-1.80788	0.45691	-0.101809	-0.263972	1.6984	-0.044093	0.427302	0.811488	1.45209	N/V	-0.106074	-1.75493	-0.342324	-0.197123	N/V	-0.196966	1.36011	-0.061585	0.843707	-0.626941	0.563249	0.884341	-0.207374	0.504085	1.02985	-0.452481	-0.675677	-0.024998	-0.348328	0.123219	-0.034147	-1.44379	0.105544	-0.819735	0.144319	0.253208	0.27212	-0.44967	-0.109507	-0.37362
YPR117W	-0.377883	0.142859	-0.35902	-0.028073	0.111837	-0.363658	0.305833	-0.257583	-0.982846	-0.192245	-0.093334	0.663347	0.077514	0.275923	-0.142178	0.54042	0.520699	-0.456808	N/V	-0.730171	0.037968	0.210414	0.603518	N/V	-0.202555	0.29638	1.1271	0.258825	-1.12146	-0.134797	-0.197906	0.290753	0.406651	-0.498787	-0.154412	0.319703	-0.152355	-0.104686	0.247309	0.399195	-0.438219	-0.621142	-0.76838	0.443124	1.27663	0.026445	-0.446449	0.14948	0.431584
YPR153W	0.301529	-0.063143	-0.547675	-0.671542	-0.105337	-0.471473	-0.145596	0.174421	-0.795518	-0.126901	-0.07754	0.002586	0.570137	-0.965855	0.538008	-0.123069	0.476356	-0.277149	N/V	0.315599	0.941858	-0.055272	0.076199	N/V	0.27477	0.3701	0.354944	-0.233009	-0.187581	-1.38299	0.468691	0.24977	-0.241105	-0.595021	0.615406	1.02506	0.087927	-0.087218	0.476551	0.358375	0.559005	-1.15745	0.076809	-0.750271	-0.640096	0.03542	-0.072007	-0.231425	-0.833305
YRO2	0.381557	N/V	0.188163	-0.012924	N/V	0.107206	-0.2508	1.24768	0.123415	-0.477626	-0.237188	0.786645	-0.24429	-0.503846	-0.220542	-0.109274	-0.227731	0.019499	-0.06421	0.743448	0.269064	0.262191	0.764061	-0.14481	0.22103	-0.639786	-0.586783	-0.374049	-0.15287	0.58053	0.53239	0.030619	-0.142576	0.176319	0.347574	0.455958	0.554128	-0.626223	0.167501	-0.442268	0.682114	-0.256568	-0.467538	-0.414153	-0.085138	0.132998	0.521503	-0.462233	0.974168
YSP1	0.606005	-0.343286	0.720005	-0.011719	0.385101	0.272476	0.684174	0.622296	-0.264741	0.166586	0.663788	-0.36703	-1.33834	-0.071214	0.766883	0.129231	-0.088785	0.320142	0.559344	-0.420036	0.802253	1.12213	0.489321	0.038707	-0.770509	0.255126	-0.677352	0.350196	-0.549326	-0.164161	0.629904	0.941278	0.66299	-0.10668	0.205762	0.883666	0.580165	0.765313	-0.113643	-0.087495	-0.309247	-0.063994	0.835376	-0.076365	0.439199	-0.162785	-0.122709	-0.607226	-0.87759
YSR3	-0.194845	-0.144338	-0.662439	-0.139204	-0.242786	0.02373	-0.634931	N/V	0.495584	-0.426755	-0.366932	0.405813	-0.578186	0.253259	0.473205	-0.127511	0.112835	-0.514196	-1.09068	-0.012674	0.595367	0.539099	0.189622	-0.243189	0.634647	0.142223	-0.190468	0.057334	-0.276916	-0.690185	-0.136198	0.125285	0.496962	-0.888678	0.176305	-0.702082	-0.62081	-0.522911	-0.46057	-0.255826	0.84033	0.298971	0.27504	0.830732	0.209513	-0.84953	0.005931	-1.34765	-0.058371
YVC1	-0.241087	0.149099	-0.518749	-0.42439	-0.217323	0.539762	0.136537	0.515019	N/V	N/V	0.239839	-1.69782	-0.382034	N/V	N/V	-0.464637	0.84321	0.796243	0.001777	0.243784	-0.275519	-0.699211	0.601147	0.111906	-0.161832	0.1812	0.004464	-0.379014	0.385765	-1.60739	-0.698751	0.080694	0.654702	0.320147	-0.073466	-0.0362	N/V	0.027503	0.498955	0.120436	1.17194	0.397627	0.487239	0.473614	0.3855	0.317651	-0.449147	-0.548356	-0.213956
ZRC1	0.744438	0.242311	-0.33038	-0.187556	0.222539	0.732721	-0.795379	0.523441	0.344918	-0.576871	-0.58174	0.849499	-0.675299	0.88361	1.15457	-0.486352	1.0254	0.36556	-0.756201	0.06203	0.744613	-0.697262	-0.869774	-0.205368	0.912523	0.193304	-0.067273	-1.5386	0.477582	-1.9332	-0.391766	-0.356765	N/V	0.231443	0.454515	1.21937	-2.1913	-0.201635	0.355089	0.253791	-0.83465	0.458759	-1.19116	0.00209	-0.024084	0.64669	-0.173887	0.408058	-0.315763
ZRG17	0.223542	0.116438	-0.129035	-0.100847	-0.304571	0.107846	-0.138565	0.906464	0.44985	-0.715434	N/V	-0.532363	0.599911	-0.075311	-0.41146	2.02863	-0.343469	N/V	-0.795808	0.514368	1.57151	-1.08092	0.157574	-1.12143	0.230591	0.184617	0.613699	0.197849	N/V	0.671402	-1.06549	-1.20836	0.319084	N/V	-0.978465	-0.033733	-0.517035	-0.117724	0.30289	0.812856	0.268761	0.519981	0.25519	-0.197555	N/V	-0.472034	-0.170667	0.953008	-0.023159
ZRT2	0.096518	0.344326	-0.411107	-0.493239	0.081077	-0.125533	-0.232798	0.280662	0.363476	-0.080071	-0.759428	0.874751	0.606149	0.436496	-0.60639	-1.21833	0.881622	-0.055777	1.3078	0.511367	-1.82855	0.213365	-0.055382	0.517111	-0.175405	-0.418759	-0.131333	1.02048	0.347742	0.152135	0.630645	1.14532	-0.311425	0.128772	-1.13923	0.202068	0.104108	-0.225622	0.635836	-0.145102	0.454706	-0.826822	0.035615	-0.238271	0.782229	-0.182913	-0.384368	0.573313	-0.483207
ZRT3	0.199535	0.365416	0.332152	-0.050508	-0.701727	0.266882	0.885041	-0.842087	-0.427562	0.006761	0.488132	-0.783742	1.70054	-0.133262	0.638979	-0.669259	0.443194	0.010105	-1.41561	0.093554	-0.308555	0.904045	0.495351	1.24008	0.531185	0.663401	0.271349	1.31401	-0.819605	0.536269	-1.07238	0.958525	-0.113364	0.120668	-0.788023	0.265504	-0.232402	1.22377	N/V	-0.821785	-0.215859	-0.09852	0.590387	0.273144	0.447634	0.308802	1.76245	-1.09448	0.189566
[truncated: 496 more columns]

## Sheet: S4B MSP matrix correlations
Gene	AAC1	AAC3	ADP1	ADY2	AGP2	AGP3	AIM14	AIM26	AKR2	ALE1	ALG12	ALG2	ALG3	ALG6	ALG8	ALG9	ALR2	AQR1	AQY1	AQY2	ARE1	ARN1	ARN2	ARR3	ARV1	ASG7	ASI1	ASI2	ASI3	ATG22	ATG33	ATG9	ATM1	ATO2	ATO3	ATR1	AUS1	AVT1	AVT3	AVT4	AVT5	AVT6	AZR1	BAP3	BIO5	BRE4	BRL1	BSC6	BSD2
AAC1		-0.00874078	0.163267	-0.0583193	-0.0573246	-0.119605	0.0867776	-0.0976584	-0.0541189	0.0791117	0.033453	0.0048759	0.0650709	-0.0372067	0.0802613	0.0136023	-0.091408	-0.109487	0.0510361	-0.0774716	-0.0125179	0.117775	-0.0598737	0.0697283	-0.027625	-0.0413784	-0.0609351	0.136591	-0.0232026	0.0658441	0.130546	0.00764135	0.192265	0.0756383	-0.0444489	0.129971	0.146226	-0.0302626	0.00873702	0.0857902	-0.124642	0.0373443	-0.0267351	-0.0618622	-0.0294974	0.0243398	0.0754857	-0.121254	0.0556625
AAC3	-0.00874078		0.00423991	-0.00525706	-0.0170426	0.0294455	0.004998	0.0538263	-0.0276045	0.00160709	-0.0115799	0.0197306	-0.028314	0.0836675	0.0431862	0.0155682	-0.0197633	-0.0189337	0.00178504	0.0180808	0.0759195	-0.102055	-0.0314322	0.0180256	0.100467	0.071289	0.0056919	-0.0150538	-0.0656154	-0.1154	-0.0668302	-0.050483	0.0220326	-0.0987835	-0.0380535	-0.0203151	-0.0181844	0.00698551	0.0142894	0.00766665	-0.0221886	-0.0113834	0.0235715	-0.0481361	-0.00519829	-0.07172	-0.0689979	0.0397575	-0.0565666
ADP1	0.163267	0.00423991		0.105307	0.00950644	-0.0953547	0.0329352	-0.026085	-0.103169	0.0724899	0.0690073	-0.0313057	0.0239163	-0.0814245	-0.0289491	0.0526272	-0.0610485	0.0332563	0.0217548	0.0519652	-0.0589615	-0.028251	-0.0750364	0.0543885	-0.112063	0.0434888	0.0121755	0.0802552	0.0726586	0.0930943	0.0687334	-0.0355822	0.0834414	0.0982649	-0.0637343	-0.0036009	0.0739847	-0.107464	-0.100799	0.06174	-0.137919	0.0700795	-0.00364868	-0.00930037	-0.00674271	0.0210317	-0.0100146	-0.0664302	-0.0698988
ADY2	-0.0583193	-0.00525706	0.105307		0.0550924	0.0599495	-0.166407	-0.02787	0.0489958	-0.152362	-0.0167666	0.0919447	-0.109481	-0.126216	-0.116555	-0.0993753	0.0870651	-0.0887558	-0.0218653	0.172905	0.00143879	-0.00769381	0.127803	-0.0692524	0.054143	-0.0445964	0.0506515	-0.0770893	-0.0628044	0.0306837	-0.238894	-0.163342	-0.0941185	-0.0397146	0.260135	-0.048651	-0.18576	0.208864	0.133977	-0.0680806	0.185744	-0.0805518	-0.0913019	0.077061	-0.111434	0.103234	-0.14273	0.0454092	0.0688985
AGP2	-0.0573246	-0.0170426	0.00950644	0.0550924		0.206062	-0.106373	-0.118545	0.0921011	-0.0352446	-0.0593606	-0.025558	-0.0331256	-0.0146155	0.0870148	0.00973694	0.185178	-0.0208955	-0.0254097	-0.00907784	-0.085158	-0.0672209	0.0162821	-0.0357599	0.0446116	-0.00713592	0.0579243	0.0127689	0.00133872	-0.0310323	-0.0362513	-0.0690418	-0.0313434	0.0267968	0.0102129	-0.0721476	-0.160725	0.0456127	0.0445453	-0.0735654	-0.00858518	-0.0445199	-0.0407547	0.16398	-0.00952658	0.169321	-0.188094	0.0103461	0.0322341
AGP3	-0.119605	0.0294455	-0.0953547	0.0599495	0.206062		-0.0134011	-0.151404	0.065383	-0.0137158	-0.0585241	-0.0019618	-0.172645	-0.117788	-0.0450763	-0.0386965	0.362538	-0.10895	-0.100822	-0.031836	0.0882474	-0.0410522	-0.0185184	-0.0916111	-0.0468677	-0.124406	-0.141088	-0.253702	-0.108621	-0.00956819	-0.187071	-0.120112	-0.0484011	-0.0559328	0.13522	-0.102778	-0.260082	0.113718	0.220379	-0.199289	0.203371	-0.131541	0.0100128	0.368523	-0.0366044	0.298572	-0.257494	0.0589391	-0.0301408
AIM14	0.0867776	0.004998	0.0329352	-0.166407	-0.106373	-0.0134011		-0.0275304	-0.171295	0.023027	0.0668832	0.013803	0.05798	0.00106588	0.070171	0.08455	-0.122068	0.0868721	0.0116703	-0.116361	0.14428	0.130305	-0.0298529	0.147707	-0.0962291	0.13042	-0.117789	0.0698294	-0.0507678	0.0624965	0.139644	0.126966	0.130336	-0.0459085	-0.127009	0.143957	0.165731	-0.100872	-0.151114	0.00309664	-0.0418816	0.0170103	0.0517203	-0.0572262	0.0629716	-0.0717639	0.200098	0.0464997	-0.0530375
AIM26	-0.0976584	0.0538263	-0.026085	-0.02787	-0.118545	-0.151404	-0.0275304		-0.0889864	-0.0128071	0.218281	-0.0454156	0.280703	0.28938	0.237853	0.175117	-0.13696	-0.0199301	-0.0219537	0.0410849	-0.0477863	-0.125865	-0.0109151	0.0682407	0.309052	0.140099	0.0257795	-0.0433227	0.0609889	-0.00248494	-0.038043	-0.00140043	-0.0754844	-0.135389	-0.115344	-0.0710083	0.0177032	-0.115428	-0.0920599	0.026603	0.000484023	0.00958579	-0.06184	-0.0705499	-0.00380712	-0.124247	0.112388	0.0264857	0.212729
AKR2	-0.0541189	-0.0276045	-0.103169	0.0489958	0.0921011	0.065383	-0.171295	-0.0889864		0.017567	-0.0367181	-0.050822	-0.0815861	0.0486965	0.0191817	-0.0529005	0.0460114	0.0415897	0.0291454	-0.00874581	-0.0803	-0.076684	0.0403467	-0.127141	0.0513837	-0.0516454	0.148581	0.066456	0.0889015	0.00937364	-0.100308	-0.00589246	0.0112489	0.0123905	-0.0131893	-0.0109195	-0.0155195	0.0174406	-0.031403	0.000245243	0.0857622	0.0660736	0.0460337	0.0034403	-0.103775	0.00702823	-0.192289	-0.0489933	0.0777406
ALE1	0.0791117	0.00160709	0.0724899	-0.152362	-0.0352446	-0.0137158	0.023027	-0.0128071	0.017567		-0.0574752	-0.0389325	0.0259663	-0.0269119	0.0404064	0.0262284	-0.00895369	-0.000685666	0.145303	-0.0389637	0.0188923	0.0978957	0.0548739	0.0417596	-0.0439534	0.00524141	0.00833457	0.155328	-0.0483554	-0.0264344	0.0893173	-0.00558647	0.0132983	0.0551821	-0.0093723	0.0101587	0.0844934	-0.00758398	-0.00246929	0.0718598	-0.15877	-0.00731549	0.0348425	-0.0512794	-0.013788	-0.0729684	0.000179568	0.00870605	-0.0532514
ALG12	0.033453	-0.0115799	0.0690073	-0.0167666	-0.0593606	-0.0585241	0.0668832	0.218281	-0.0367181	-0.0574752		-0.0380096	0.733723	0.608674	0.531213	0.770784	-0.00861742	-0.0364732	-0.025755	0.025382	-0.0380618	-0.0378379	-0.0672251	0.0186068	0.166589	0.0934227	0.0410843	0.0176221	0.0767666	0.0624607	-0.0575795	-0.0133541	0.0734712	-0.0959232	-0.103082	-0.052052	-0.0795615	-0.0834568	-0.0681183	-0.135728	-0.0573223	0.038754	-0.128558	-0.0346628	0.0583254	0.0174629	0.148688	-0.0845008	-0.0387465
ALG2	0.0048759	0.0197306	-0.0313057	0.0919447	-0.025558	-0.0019618	0.013803	-0.0454156	-0.050822	-0.0389325	-0.0380096		-0.0813555	-0.0741613	-0.117018	-0.0472826	-0.0357154	-0.00438331	-0.0317302	-0.0254465	0.0701411	0.0215207	-0.0419478	-0.068996	-0.0542617	0.00545373	-0.0418	-0.104724	-0.0492533	0.0274311	0.0786265	0.0521689	0.0547617	0.0172999	0.121235	0.0127001	-0.0898111	0.0710176	0.132515	-0.00471137	0.0127972	-0.0642532	0.0822426	0.0314947	-0.00406737	0.00296131	-0.0261372	-0.0322121	0.0697314
ALG3	0.0650709	-0.028314	0.0239163	-0.109481	-0.0331256	-0.172645	0.05798	0.280703	-0.0815861	0.0259663	0.733723	-0.0813555		0.715465	0.651013	0.711449	-0.051218	-0.0325892	-0.0331185	0.0205164	-0.0868412	-0.0271289	0.00282635	0.0596305	0.236905	0.108983	-0.0312283	0.127649	0.0149941	0.0680291	-0.0268036	0.0251418	0.0595187	-0.149312	-0.167473	-0.0376167	0.0577434	-0.121198	-0.0877156	-0.130351	-0.0566916	0.0105852	-0.15894	-0.126761	0.0171999	-0.0152241	0.177988	-0.0691926	-0.036374
ALG6	-0.0372067	0.0836675	-0.0814245	-0.126216	-0.0146155	-0.117788	0.00106588	0.28938	0.0486965	-0.0269119	0.608674	-0.0741613	0.715465		0.617504	0.527282	-0.0829921	-0.0255287	-0.0664576	-0.0185555	-0.111957	-0.0672335	-0.070245	0.0252163	0.305207	0.0852721	-0.000580175	0.00301928	0.0685654	-0.0162221	-0.0370899	0.0308769	-0.0233506	-0.155538	-0.164744	-0.0148287	0.0462826	-0.117904	-0.106075	-0.133232	-0.0607771	0.0258113	-0.158766	0.0277345	-0.0726698	-0.0654365	0.0972877	0.0585896	0.0512281
ALG8	0.0802613	0.0431862	-0.0289491	-0.116555	0.0870148	-0.0450763	0.070171	0.237853	0.0191817	0.0404064	0.531213	-0.117018	0.651013	0.617504		0.576829	0.0127867	-0.108649	0.0251884	-0.0196373	0.00821445	-0.0359955	0.0722138	0.121298	0.2063	0.0838309	-0.119955	0.0502221	-0.0484562	0.00153605	0.038959	-0.0570596	-0.0311923	-0.106421	-0.0319743	0.0125683	0.0437439	-0.00793022	0.00628439	-0.109591	-0.0350711	0.0229796	-0.0363208	-0.0424244	-0.0448289	0.084635	0.123719	-0.0225812	-0.001667
ALG9	0.0136023	0.0155682	0.0526272	-0.0993753	0.00973694	-0.0386965	0.08455	0.175117	-0.0529005	0.0262284	0.770784	-0.0472826	0.711449	0.527282	0.576829		-0.0315894	-0.0617001	0.0456044	-0.00606563	0.0181734	-0.0417134	-0.0565074	0.0889145	0.1751	0.0873621	-0.0562597	0.113577	0.00815968	0.0858912	0.0110011	0.00214478	0.0893637	-0.0890005	-0.0800042	-0.0515522	-0.0220608	-0.0860547	-0.0631674	-0.0979381	-0.0563745	0.0265652	-0.104897	-0.0601574	0.0616499	0.00489095	0.153642	-0.135361	-0.0408895
ALR2	-0.091408	-0.0197633	-0.0610485	0.0870651	0.185178	0.362538	-0.122068	-0.13696	0.0460114	-0.00895369	-0.00861742	-0.0357154	-0.051218	-0.0829921	0.0127867	-0.0315894		-0.0599088	-0.00110643	0.115171	-0.0507054	-0.091195	0.0298635	-0.0685949	-0.0802486	-0.176495	-0.0973107	-0.0862377	-0.138236	-0.0549966	-0.120491	-0.105391	-0.0634825	0.011799	0.214918	-0.0477927	-0.0956227	0.0506959	0.13002	-0.0924832	0.178416	-0.141807	-0.154883	0.207232	0.0434376	0.281505	-0.169215	0.0620638	-0.0586816
AQR1	-0.109487	-0.0189337	0.0332563	-0.0887558	-0.0208955	-0.10895	0.0868721	-0.0199301	0.0415897	-0.000685666	-0.0364732	-0.00438331	-0.0325892	-0.0255287	-0.108649	-0.0617001	-0.0599088		-0.0373056	-0.0367539	-0.0274369	-0.045366	-0.0315694	0.0121797	0.0235286	0.0978616	0.0824689	0.0872521	0.082695	0.0120047	0.145146	0.0957329	0.0638817	0.093898	-0.10345	-0.0190729	0.0413224	-0.12443	-0.163955	0.12402	-0.0026134	0.0190274	0.000688957	-0.144053	-0.0109166	-0.0490868	-0.0105536	0.0500478	-0.105529
AQY1	0.0510361	0.00178504	0.0217548	-0.0218653	-0.0254097	-0.100822	0.0116703	-0.0219537	0.0291454	0.145303	-0.025755	-0.0317302	-0.0331185	-0.0664576	0.0251884	0.0456044	-0.00110643	-0.0373056		0.042129	0.0458979	0.0957143	0.132241	0.142197	-0.0435645	0.0816059	-0.0916065	0.160049	-0.0768143	0.106132	0.122029	0.0106201	0.00089709	0.0566056	0.114041	0.0652334	0.212958	-0.0720147	-0.00520212	0.0600983	-0.104279	-0.0197607	0.0484257	-0.0381196	0.079073	-0.0154418	-0.00697453	-0.0709584	-0.032432
AQY2	-0.0774716	0.0180808	0.0519652	0.172905	-0.00907784	-0.031836	-0.116361	0.0410849	-0.00874581	-0.0389637	0.025382	-0.0254465	0.0205164	-0.0185555	-0.0196373	-0.00606563	0.115171	-0.0367539	0.042129		-0.027884	-0.0884882	0.101703	0.0364407	-0.0691299	-0.00357778	-0.0518088	0.0354712	-0.0118432	-0.0108518	-0.136957	0.00180604	-0.0690308	0.0660713	0.136299	-0.0861606	-0.105504	0.06783	0.0794084	-0.0892151	0.126717	-0.018087	-0.0792445	-0.0102464	0.0247969	0.00274704	-0.0699341	-0.019159	0.0565927
ARE1	-0.0125179	0.0759195	-0.0589615	0.00143879	-0.085158	0.0882474	0.14428	-0.0477863	-0.0803	0.0188923	-0.0380618	0.0701411	-0.0868412	-0.111957	0.00821445	0.0181734	-0.0507054	-0.0274369	0.0458979	-0.027884		0.033976	0.0472365	0.0685637	-0.0859615	0.0965365	-0.0641892	-0.118036	-0.0316894	0.0127403	0.0668923	0.013414	0.013774	-0.0440802	0.0713583	0.0918784	-0.00542094	0.0372439	0.0529377	-0.0696972	0.0451954	-0.0412644	0.0857163	-0.0558809	0.0178699	-0.103269	0.0441737	-0.0211041	-0.0494367
ARN1	0.117775	-0.102055	-0.028251	-0.00769381	-0.0672209	-0.0410522	0.130305	-0.125865	-0.076684	0.0978957	-0.0378379	0.0215207	-0.0271289	-0.0672335	-0.0359955	-0.0417134	-0.091195	-0.045366	0.0957143	-0.0884882	0.033976		0.102529	0.105471	-0.0576896	0.0200957	-0.0479076	0.0717526	-0.128304	0.00180635	0.162705	0.0256214	-0.0258108	0.0568456	0.0640218	0.098571	0.0957903	0.109653	0.0562566	-0.00216208	-0.077293	0.00579349	0.0160898	-0.0743367	0.0288757	-0.0244311	0.0714634	0.0384689	-0.015355
ARN2	-0.0598737	-0.0314322	-0.0750364	0.127803	0.0162821	-0.0185184	-0.0298529	-0.0109151	0.0403467	0.0548739	-0.0672251	-0.0419478	0.00282635	-0.070245	0.0722138	-0.0565074	0.0298635	-0.0315694	0.132241	0.101703	0.0472365	0.102529		0.0529803	-0.0233156	-0.0161935	-0.0171794	0.0573357	-0.148916	0.0566964	-0.0568644	-0.0802231	-0.082495	0.027555	-0.00851006	-0.0253334	0.0529149	0.0252227	0.185357	-0.00792201	0.0577695	0.0598531	0.0614836	-0.0561132	0.0455815	-0.0397506	-0.0300749	-0.0205594	-0.0437937
ARR3	0.0697283	0.0180256	0.0543885	-0.0692524	-0.0357599	-0.0916111	0.147707	0.0682407	-0.127141	0.0417596	0.0186068	-0.068996	0.0596305	0.0252163	0.121298	0.0889145	-0.0685949	0.0121797	0.142197	0.0364407	0.0685637	0.105471	0.0529803		-0.062879	0.103558	-0.0390354	0.125546	-0.0975938	-0.0524618	0.0986956	0.0330365	-0.0374755	0.041535	-0.0625231	0.0279703	0.0916759	0.0126272	-0.072175	-0.00586687	-0.0272958	0.0958095	0.0551323	-0.0268929	-0.00180285	-0.0919492	0.0859521	-0.0735808	0.00765232
ARV1	-0.027625	0.100467	-0.112063	0.054143	0.0446116	-0.0468677	-0.0962291	0.309052	0.0513837	-0.0439534	0.166589	-0.0542617	0.236905	0.305207	0.2063	0.1751	-0.0802486	0.0235286	-0.0435645	-0.0691299	-0.0859615	-0.0576896	-0.0233156	-0.062879		0.00127281	-0.0225468	0.00744325	0.0151974	0.0953697	-0.173434	-0.0929119	-0.0526733	-0.0546417	-0.0704298	-0.159404	-0.136485	0.0553102	-0.0523317	-0.00104584	0.025143	-0.11221	-0.122051	0.0112143	-0.111351	0.0766352	-0.103199	-0.00658365	-0.0114524
ASG7	-0.0413784	0.071289	0.0434888	-0.0445964	-0.00713592	-0.124406	0.13042	0.140099	-0.0516454	0.00524141	0.0934227	0.00545373	0.108983	0.0852721	0.0838309	0.0873621	-0.176495	0.0978616	0.0816059	-0.00357778	0.0965365	0.0200957	-0.0161935	0.103558	0.00127281		0.00974849	0.0651672	0.0169642	0.0155698	0.127947	0.0566137	-0.123609	-0.0246256	-0.075165	0.0188047	0.143957	-0.0109559	-0.133174	-0.00628395	-0.0637056	0.062955	0.0162176	0.0049452	-0.0222439	-0.0974359	0.113706	-0.00673107	-0.0771431
ASI1	-0.0609351	0.0056919	0.0121755	0.0506515	0.0579243	-0.141088	-0.117789	0.0257795	0.148581	0.00833457	0.0410843	-0.0418	-0.0312283	-0.000580175	-0.119955	-0.0562597	-0.0973107	0.0824689	-0.0916065	-0.0518088	-0.0641892	-0.0479076	-0.0171794	-0.0390354	-0.0225468	0.00974849		0.0421052	0.207707	0.0317504	0.00842874	-0.013438	-0.00494082	0.0204823	-0.0821507	0.0396855	0.0501842	-0.0496227	0.00706849	0.0445029	-0.0581811	0.128067	0.00527282	0.0238985	0.0687133	0.0336443	-0.0557541	0.0158377	0.0327829
ASI2	0.136591	-0.0150538	0.0802552	-0.0770893	0.0127689	-0.253702	0.0698294	-0.0433227	0.066456	0.155328	0.0176221	-0.104724	0.127649	0.00301928	0.0502221	0.113577	-0.0862377	0.0872521	0.160049	0.0354712	-0.118036	0.0717526	0.0573357	0.125546	0.00744325	0.0651672	0.0421052		-0.0241127	0.223755	0.0935863	-0.0228056	0.038699	0.0633825	-0.0682037	-0.0755896	0.165092	-0.11522	-0.129078	0.0858519	-0.134855	-0.00791883	-0.0186638	-0.127924	0.108284	-0.0969329	0.107399	-0.119694	0.0424969
ASI3	-0.0232026	-0.0656154	0.0726586	-0.0628044	0.00133872	-0.108621	-0.0507678	0.0609889	0.0889015	-0.0483554	0.0767666	-0.0492533	0.0149941	0.0685654	-0.0484562	0.00815968	-0.138236	0.082695	-0.0768143	-0.0118432	-0.0316894	-0.128304	-0.148916	-0.0975938	0.0151974	0.0169642	0.207707	-0.0241127		0.0191916	0.0250512	0.112867	-0.00548945	-0.0287554	-0.148751	0.025022	-0.0396833	-0.122357	-0.213678	0.0329068	0.023255	0.0325036	-0.013427	-0.0634043	0.0870408	-0.0812231	-0.0241956	0.0310699	0.0142004
ATG22	0.0658441	-0.1154	0.0930943	0.0306837	-0.0310323	-0.00956819	0.0624965	-0.00248494	0.00937364	-0.0264344	0.0624607	0.0274311	0.0680291	-0.0162221	0.00153605	0.0858912	-0.0549966	0.0120047	0.106132	-0.0108518	0.0127403	0.00180635	0.0566964	-0.0524618	0.0953697	0.0155698	0.0317504	0.223755	0.0191916		-0.0408407	-0.0019052	0.128034	0.027055	0.0193974	-0.112394	0.0493632	-0.0729411	0.0530889	0.0389242	-0.0657387	-0.0609559	0.0781733	0.0120427	0.0622135	0.0178896	0.0012553	-0.0788769	0.0974949
ATG33	0.130546	-0.0668302	0.0687334	-0.238894	-0.0362513	-0.187071	0.139644	-0.038043	-0.100308	0.0893173	-0.0575795	0.0786265	-0.0268036	-0.0370899	0.038959	0.0110011	-0.120491	0.145146	0.122029	-0.136957	0.0668923	0.162705	-0.0568644	0.0986956	-0.173434	0.127947	0.00842874	0.0935863	0.0250512	-0.0408407		0.119983	0.101521	0.0734821	-0.118901	0.282056	0.24621	-0.126572	-0.0707057	0.142049	-0.11959	0.0765995	0.018374	-0.139693	0.0776152	-0.123669	0.17321	-0.0414755	-0.0877615
ATG9	0.00764135	-0.050483	-0.0355822	-0.163342	-0.0690418	-0.120112	0.126966	-0.00140043	-0.00589246	-0.00558647	-0.0133541	0.0521689	0.0251418	0.0308769	-0.0570596	0.00214478	-0.105391	0.0957329	0.0106201	0.00180604	0.013414	0.0256214	-0.0802231	0.0330365	-0.0929119	0.0566137	-0.013438	-0.0228056	0.112867	-0.0019052	0.119983		0.00262532	0.0627227	-0.146828	0.101475	0.00122094	-0.0442357	-0.144083	0.0168599	-0.0914623	-0.00730729	0.0276456	-0.10959	0.0797852	-0.0974242	0.120238	0.0384622	-0.0577728
ATM1	0.192265	0.0220326	0.0834414	-0.0941185	-0.0313434	-0.0484011	0.130336	-0.0754844	0.0112489	0.0132983	0.0734712	0.0547617	0.0595187	-0.0233506	-0.0311923	0.0893637	-0.0634825	0.0638817	0.00089709	-0.0690308	0.013774	-0.0258108	-0.082495	-0.0374755	-0.0526733	-0.123609	-0.00494082	0.038699	-0.00548945	0.128034	0.101521	0.00262532		0.0977238	-0.130374	0.0573114	-0.040834	-0.076112	0.00623424	0.00274343	-0.0752824	8.71959e-05	0.0709777	-0.0966408	0.0132078	-0.0176335	0.0101696	-0.0947936	-0.0786042
ATO2	0.0756383	-0.0987835	0.0982649	-0.0397146	0.0267968	-0.0559328	-0.0459085	-0.135389	0.0123905	0.0551821	-0.0959232	0.0172999	-0.149312	-0.155538	-0.106421	-0.0890005	0.011799	0.093898	0.0566056	0.0660713	-0.0440802	0.0568456	0.027555	0.041535	-0.0546417	-0.0246256	0.0204823	0.0633825	-0.0287554	0.027055	0.0734821	0.0627227	0.0977238		-0.0303033	0.0173743	0.043222	-0.0335005	0.0752715	-0.0289002	-0.0717241	0.05826	0.0284223	-0.110213	0.0104606	0.0461268	-0.07593	-0.0324383	-0.0768574
ATO3	-0.0444489	-0.0380535	-0.0637343	0.260135	0.0102129	0.13522	-0.127009	-0.115344	-0.0131893	-0.0093723	-0.103082	0.121235	-0.167473	-0.164744	-0.0319743	-0.0800042	0.214918	-0.10345	0.114041	0.136299	0.0713583	0.0640218	-0.00851006	-0.0625231	-0.0704298	-0.075165	-0.0821507	-0.0682037	-0.148751	0.0193974	-0.118901	-0.146828	-0.130374	-0.0303033		-0.104651	-0.103047	0.160883	0.213462	0.014233	0.162812	-0.103035	0.017666	0.0891175	-0.0248087	0.161223	-0.113143	-0.0713088	0.00447835
ATR1	0.129971	-0.0203151	-0.0036009	-0.048651	-0.0721476	-0.102778	0.143957	-0.0710083	-0.0109195	0.0101587	-0.052052	0.0127001	-0.0376167	-0.0148287	0.0125683	-0.0515522	-0.0477927	-0.0190729	0.0652334	-0.0861606	0.0918784	0.098571	-0.0253334	0.0279703	-0.159404	0.0188047	0.0396855	-0.0755896	0.025022	-0.112394	0.282056	0.101475	0.0573114	0.0173743	-0.104651		0.222808	-0.0490039	0.0283306	0.202707	0.0240548	0.0328671	0.0754818	-0.111323	0.00711635	-0.157715	0.136214	-0.0494429	-0.00615878
AUS1	0.146226	-0.0181844	0.0739847	-0.18576	-0.160725	-0.260082	0.165731	0.0177032	-0.0155195	0.0844934	-0.0795615	-0.0898111	0.0577434	0.0462826	0.0437439	-0.0220608	-0.0956227	0.0413224	0.212958	-0.105504	-0.00542094	0.0957903	0.0529149	0.0916759	-0.136485	0.143957	0.0501842	0.165092	-0.0396833	0.0493632	0.24621	0.00122094	-0.040834	0.043222	-0.103047	0.222808		-0.18564	-0.0109072	0.172258	-0.249946	0.150092	0.0973717	-0.158062	0.107551	-0.09766	0.281738	0.00826631	0.00193636
AVT1	-0.0302626	0.00698551	-0.107464	0.208864	0.0456127	0.113718	-0.100872	-0.115428	0.0174406	-0.00758398	-0.0834568	0.0710176	-0.121198	-0.117904	-0.00793022	-0.0860547	0.0506959	-0.12443	-0.0720147	0.06783	0.0372439	0.109653	0.0252227	0.0126272	0.0553102	-0.0109559	-0.0496227	-0.11522	-0.122357	-0.0729411	-0.126572	-0.0442357	-0.076112	-0.0335005	0.160883	-0.0490039	-0.18564		0.130251	-0.135177	0.185072	-0.0299325	-0.0182543	0.0735556	0.0138719	0.0757077	-0.0714944	0.0527947	0.0614749
AVT3	0.00873702	0.0142894	-0.100799	0.133977	0.0445453	0.220379	-0.151114	-0.0920599	-0.031403	-0.00246929	-0.0681183	0.132515	-0.0877156	-0.106075	0.00628439	-0.0631674	0.13002	-0.163955	-0.00520212	0.0794084	0.0529377	0.0562566	0.185357	-0.072175	-0.0523317	-0.133174	0.00706849	-0.129078	-0.213678	0.0530889	-0.0707057	-0.144083	0.00623424	0.0752715	0.213462	0.0283306	-0.0109072	0.130251		-0.0769619	0.0272236	-0.0199643	0.0879128	0.16337	-0.034806	0.127292	-0.0804381	-0.0427917	0.0583895
AVT4	0.0857902	0.00766665	0.06174	-0.0680806	-0.0735654	-0.199289	0.00309664	0.026603	0.000245243	0.0718598	-0.135728	-0.00471137	-0.130351	-0.133232	-0.109591	-0.0979381	-0.0924832	0.12402	0.0600983	-0.0892151	-0.0696972	-0.00216208	-0.00792201	-0.00586687	-0.00104584	-0.00628395	0.0445029	0.0858519	0.0329068	0.0389242	0.142049	0.0168599	0.00274343	-0.0289002	0.014233	0.202707	0.172258	-0.135177	-0.0769619		-0.0897805	-0.0162266	0.0939574	-0.146528	0.0660837	-0.0979019	0.106069	-0.0477845	0.0434352
AVT5	-0.124642	-0.0221886	-0.137919	0.185744	-0.00858518	0.203371	-0.0418816	0.000484023	0.0857622	-0.15877	-0.0573223	0.0127972	-0.0566916	-0.0607771	-0.0350711	-0.0563745	0.178416	-0.0026134	-0.104279	0.126717	0.0451954	-0.077293	0.0577695	-0.0272958	0.025143	-0.0637056	-0.0581811	-0.134855	0.023255	-0.0657387	-0.11959	-0.0914623	-0.0752824	-0.0717241	0.162812	0.0240548	-0.249946	0.185072	0.0272236	-0.0897805		-0.0908249	-0.0314342	0.139215	-0.119994	0.0598974	-0.223955	-0.0726286	0.111485
AVT6	0.0373443	-0.0113834	0.0700795	-0.0805518	-0.0445199	-0.131541	0.0170103	0.00958579	0.0660736	-0.00731549	0.038754	-0.0642532	0.0105852	0.0258113	0.0229796	0.0265652	-0.141807	0.0190274	-0.0197607	-0.018087	-0.0412644	0.00579349	0.0598531	0.0958095	-0.11221	0.062955	0.128067	-0.00791883	0.0325036	-0.0609559	0.0765995	-0.00730729	8.71959e-05	0.05826	-0.103035	0.0328671	0.150092	-0.0299325	-0.0199643	-0.0162266	-0.0908249		0.0343748	0.0368671	0.0240369	-0.103705	0.0359939	0.0740225	-0.0192468
AZR1	-0.0267351	0.0235715	-0.00364868	-0.0913019	-0.0407547	0.0100128	0.0517203	-0.06184	0.0460337	0.0348425	-0.128558	0.0822426	-0.15894	-0.158766	-0.0363208	-0.104897	-0.154883	0.000688957	0.0484257	-0.0792445	0.0857163	0.0160898	0.0614836	0.0551323	-0.122051	0.0162176	0.00527282	-0.0186638	-0.013427	0.0781733	0.018374	0.0276456	0.0709777	0.0284223	0.017666	0.0754818	0.0973717	-0.0182543	0.0879128	0.0939574	-0.0314342	0.0343748		-0.0173582	0.0182844	-0.176177	-0.0113709	-0.0690693	0.0149199
BAP3	-0.0618622	-0.0481361	-0.00930037	0.077061	0.16398	0.368523	-0.0572262	-0.0705499	0.0034403	-0.0512794	-0.0346628	0.0314947	-0.126761	0.0277345	-0.0424244	-0.0601574	0.207232	-0.144053	-0.0381196	-0.0102464	-0.0558809	-0.0743367	-0.0561132	-0.0268929	0.0112143	0.0049452	0.0238985	-0.127924	-0.0634043	0.0120427	-0.139693	-0.10959	-0.0966408	-0.110213	0.0891175	-0.111323	-0.158062	0.0735556	0.16337	-0.146528	0.139215	0.0368671	-0.0173582		-0.0987928	0.0986611	-0.150417	0.00684037	0.0770362
BIO5	-0.0294974	-0.00519829	-0.00674271	-0.111434	-0.00952658	-0.0366044	0.0629716	-0.00380712	-0.103775	-0.013788	0.0583254	-0.00406737	0.0171999	-0.0726698	-0.0448289	0.0616499	0.0434376	-0.0109166	0.079073	0.0247969	0.0178699	0.0288757	0.0455815	-0.00180285	-0.111351	-0.0222439	0.0687133	0.108284	0.0870408	0.0622135	0.0776152	0.0797852	0.0132078	0.0104606	-0.0248087	0.00711635	0.107551	0.0138719	-0.034806	0.0660837	-0.119994	0.0240369	0.0182844	-0.0987928		-0.0828091	0.0961513	-0.110942	-0.0150394
BRE4	0.0243398	-0.07172	0.0210317	0.103234	0.169321	0.298572	-0.0717639	-0.124247	0.00702823	-0.0729684	0.0174629	0.00296131	-0.0152241	-0.0654365	0.084635	0.00489095	0.281505	-0.0490868	-0.0154418	0.00274704	-0.103269	-0.0244311	-0.0397506	-0.0919492	0.0766352	-0.0974359	0.0336443	-0.0969329	-0.0812231	0.0178896	-0.123669	-0.0974242	-0.0176335	0.0461268	0.161223	-0.157715	-0.09766	0.0757077	0.127292	-0.0979019	0.0598974	-0.103705	-0.176177	0.0986611	-0.0828091		-0.0865488	0.0885501	-0.0453524
BRL1	0.0754857	-0.0689979	-0.0100146	-0.14273	-0.188094	-0.257494	0.200098	0.112388	-0.192289	0.000179568	0.148688	-0.0261372	0.177988	0.0972877	0.123719	0.153642	-0.169215	-0.0105536	-0.00697453	-0.0699341	0.0441737	0.0714634	-0.0300749	0.0859521	-0.103199	0.113706	-0.0557541	0.107399	-0.0241956	0.0012553	0.17321	0.120238	0.0101696	-0.07593	-0.113143	0.136214	0.281738	-0.0714944	-0.0804381	0.106069	-0.223955	0.0359939	-0.0113709	-0.150417	0.0961513	-0.0865488		0.0328294	0.0602968
BSC6	-0.121254	0.0397575	-0.0664302	0.0454092	0.0103461	0.0589391	0.0464997	0.0264857	-0.0489933	0.00870605	-0.0845008	-0.0322121	-0.0691926	0.0585896	-0.0225812	-0.135361	0.0620638	0.0500478	-0.0709584	-0.019159	-0.0211041	0.0384689	-0.0205594	-0.0735808	-0.00658365	-0.00673107	0.0158377	-0.119694	0.0310699	-0.0788769	-0.0414755	0.0384622	-0.0947936	-0.0324383	-0.0713088	-0.0494429	0.00826631	0.0527947	-0.0427917	-0.0477845	-0.0726286	0.0740225	-0.0690693	0.00684037	-0.110942	0.0885501	0.0328294		-0.0565346
BSD2	0.0556625	-0.0565666	-0.0698988	0.0688985	0.0322341	-0.0301408	-0.0530375	0.212729	0.0777406	-0.0532514	-0.0387465	0.0697314	-0.036374	0.0512281	-0.001667	-0.0408895	-0.0586816	-0.105529	-0.032432	0.0565927	-0.0494367	-0.015355	-0.0437937	0.00765232	-0.0114524	-0.0771431	0.0327829	0.0424969	0.0142004	0.0974949	-0.0877615	-0.0577728	-0.0786042	-0.0768574	0.00447835	-0.00615878	0.00193636	0.0614749	0.0583895	0.0434352	0.111485	-0.0192468	0.0149199	0.0770362	-0.0150394	-0.0453524	0.0602968	-0.0565346
BST1	-0.0765864	0.0676876	-0.0271077	-0.053878	-0.0655455	-0.0372297	-0.00490859	0.177899	0.0110441	0.0301212	0.272309	-0.000604783	0.309001	0.277994	0.00851626	0.249456	-0.0608958	0.013394	-0.0454134	-0.0629923	-0.0174911	-0.0655435	-0.0538827	0.0122297	0.276971	0.0401952	-0.0787893	-0.0595633	0.0680886	0.0953369	-0.0344196	0.0361344	0.035883	-0.0492974	-0.110703	-0.116604	-0.0574266	-0.0102934	-0.13048	-0.0785973	-0.0808831	0.000137866	-0.106133	-0.0191916	0.0446322	-0.0482955	0.0597183	0.0441479	-0.0581181
BUD8	0.0158525	-0.00245964	-0.0173501	-0.052019	-0.0198845	0.0242828	0.0166118	-0.104705	-0.0199383	-0.00917409	-0.0475185	0.0671538	-0.026199	-0.0620338	0.0465082	0.00431628	0.0460385	-0.00972747	0.0474638	-0.00443864	0.0820394	0.0733513	0.0757855	0.0201691	-0.0346265	0.0385215	-0.0725861	0.0116463	-0.0871462	0.0401118	0.291592	0.122292	0.0226157	0.100222	-0.0194343	0.086708	0.0425567	0.00836826	0.0441949	0.0651555	0.0714564	-0.0670205	0.0681529	-0.0494229	0.0580312	-0.0596668	-0.000810665	-0.118692	-0.0202124
BUD9	-0.000116376	0.00445168	-0.0223701	-0.0139904	-0.0412534	-0.136418	0.116739	0.0289203	-0.0495943	0.0508071	-0.101786	0.0220879	-0.0866651	-0.077959	-0.132048	-0.0556167	-0.222274	0.0504605	0.0815867	0.00719936	0.00568688	0.0811994	-0.0223848	-0.0406534	-0.0266351	0.158793	0.0622491	0.03104	0.0168358	0.0232111	0.0963473	0.0755191	-0.105066	0.146199	-0.130053	0.0258173	0.0735046	-0.0142737	-0.0305981	0.043104	-0.0227756	0.0145212	0.0625002	-0.0106313	-0.0689993	-0.11468	0.0447901	0.0230623	0.0752672
CCC1	-0.0525268	-0.031482	-0.0682659	-0.0334203	-0.104857	-0.112632	-0.0700005	0.106158	0.100135	-0.0366163	0.112857	0.00159486	0.0279086	0.0803203	0.0334331	0.0139904	-0.0583556	0.0387661	-0.0562285	0.0878201	-0.042258	-0.162602	-0.0696492	-0.0387837	0.096522	0.035386	0.0993523	-0.0633843	0.196326	-0.0609503	-0.0646834	-0.00757182	0.00203373	-0.0710066	-0.104014	0.0862203	-0.0882138	-0.0383189	-0.0545579	-0.0069329	0.0320592	0.121851	0.0023972	-0.0129439	0.0789354	-0.140412	0.0245088	-0.0110359	0.0378542
CCC2	-0.0714124	-0.00971014	-0.0746371	0.0143268	0.00742065	0.0587115	0.018876	-0.0220523	0.00819127	-0.0465147	0.0311425	-0.0943517	0.0554662	-0.0182056	0.20259	0.0367722	0.063295	-0.0189231	-0.0280158	-0.0335612	0.0825475	-0.0697504	0.145933	0.0731175	0.0485151	0.0175384	-0.015601	-0.0329137	-0.0792648	-0.0236499	-0.0667525	-0.0832798	-0.120944	-0.215552	0.0209167	-0.0211776	0.014456	0.0563369	0.0660764	0.0592909	0.0597729	-0.0389211	0.0863662	0.0483691	-0.0661918	0.0729081	0.015234	-0.00381705	-0.0288272
CCH1	0.060293	-0.00272788	0.00948471	-0.0869858	-0.110853	-0.156401	0.0552698	0.0804929	0.0937182	0.0422307	0.124558	-0.0607334	0.19697	0.0794504	0.0854428	0.161837	-0.146382	0.113794	0.0165761	-0.0133236	0.00539158	-0.0688893	-0.0211287	-0.00816719	0.132918	0.0189657	-0.0266435	0.0511869	0.127351	0.110161	0.0871142	0.0728958	0.210772	0.102715	-0.124168	-0.00242601	0.0324861	-0.0851316	-0.115177	0.0264717	0.0219862	0.0314459	0.097857	-0.208137	0.0248613	-0.20658	0.0715223	-0.0776011	-0.134812
CDC1	-0.110803	-0.0478968	-0.036179	0.132759	0.0744551	0.229134	-3.88109e-05	-0.0705798	-0.0916572	0.00375158	-0.0181428	-0.0565098	-0.0554056	0.00294019	-0.036225	-0.0166665	0.154862	-0.0187551	-0.0567672	0.00280413	-0.016126	-0.050969	-0.0568766	-0.0383955	0.0188129	-0.0732964	0.0551061	-0.104248	-0.0145925	-0.0131889	-0.129089	-0.100252	0.015031	-0.039882	0.20953	-0.075128	-0.113539	0.0861279	0.118863	-0.0904994	0.0834286	-0.102882	-0.106138	0.109806	0.0388109	0.127133	-0.0627339	0.0157882	-0.00379281
CDS1	0.00992798	0.00713529	-0.0990242	-0.232637	0.00941392	-0.089178	0.0175334	0.0743674	-0.0498235	0.0813113	-0.0261659	-0.0191871	0.066764	0.0668849	0.088256	0.0408116	0.0408523	0.00913183	0.0568321	-0.0136377	0.0482307	-0.0173831	0.11048	0.0762795	0.0244833	-0.0376971	-0.0309885	0.11885	-0.031955	-0.0541764	0.125093	0.0344649	-0.0393923	0.0463591	-0.0970404	0.0169348	0.110535	-0.0289618	0.0673524	-0.00149488	-0.0501901	-0.0837424	0.0340161	-0.139202	0.110187	-0.0450626	0.0380234	-0.153748	0.018237
CHO1	0.0223468	0.0536592	-0.0341214	-0.113862	0.132673	0.053209	-0.0350258	0.117675	-0.110871	0.00937442	0.0981092	-0.0396454	0.121994	0.156166	0.190666	0.168153	0.0786667	0.0193329	-0.0394263	0.0474085	-0.0422594	0.00454029	-0.160997	0.075602	0.125504	-0.0393871	-0.0913331	-0.0246917	-0.0983589	-0.0215228	0.0631237	0.00281059	-0.0380711	0.0475254	0.135598	-0.0654673	-0.0833145	-0.0172765	-0.0187415	-0.0795217	0.00328337	0.031747	-0.0625566	0.0925401	-0.0661801	0.0531787	-0.0675341	-0.0223304	0.00621916
CHS1	-0.0242188	-0.055595	0.0646685	-0.0974817	-0.0823875	0.00337015	0.0776935	0.116203	-0.0532413	0.00906672	0.0660396	-0.136243	0.114493	0.0829627	0.092951	0.116249	-0.0382261	0.0444269	0.00767004	-0.0382989	0.0765277	-0.0592328	-0.0723921	0.106175	0.00263324	0.00419398	-0.141171	-0.0690757	0.0420152	-0.0216338	0.0851912	0.0679037	0.0753342	-0.0351693	-0.0834879	0.0372303	-0.0132355	-0.0359684	-0.0723472	-0.0344348	-0.0549949	-0.0111119	0.00218865	-0.0723788	0.0322204	-0.118508	0.0837165	-0.0405303	-0.14913
CHS2	-0.026062	0.0342864	-0.00549939	-0.134621	-0.0257558	-0.091519	0.0772599	0.102267	-0.103235	0.0254546	0.0554557	0.0315417	0.0362399	0.00800703	0.0394149	-0.00522004	0.0252597	0.00774743	-0.0456394	0.0160418	0.130739	-0.106034	-0.011137	0.0356815	-0.082762	0.0905892	0.0442687	-0.0498319	0.0333413	-0.0406244	0.0583612	0.0725551	-0.0612329	0.0371966	-0.0919655	0.0214818	-0.0237542	-0.056458	-0.119444	0.0256961	-0.0371056	0.0605537	-0.0171483	-0.0610275	0.0359817	-0.0952596	0.134138	0.0379058	-0.0992962
CHS3	0.117179	0.06325	-0.0154232	-0.156286	-0.0943063	-0.142052	0.0436543	0.0870114	0.0258029	0.0682599	0.033565	-0.0750872	0.162009	0.0635643	0.162358	0.0957877	-0.133214	0.139607	0.00245484	-0.0383785	0.0126274	-0.0550965	0.0418724	0.0425509	0.162482	-0.0105177	-0.0899648	0.0853462	0.12356	0.115855	0.129047	0.0906917	0.185038	0.052439	-0.187399	-0.0209556	0.0391719	-0.0681493	-0.102445	0.00659453	-0.0354582	-0.0367069	0.128581	-0.308977	0.060821	-0.226258	-0.00747081	-0.0731635	-0.109187
CHS7	0.118166	0.0723429	0.0227592	-0.175095	-0.0827771	-0.147959	0.126939	0.196706	0.00629248	0.0405815	0.122119	-0.112346	0.23948	0.185654	0.178451	0.132036	-0.145096	0.150109	-0.0254532	-0.11897	-0.0054001	-0.0560422	-0.129438	-0.00115401	0.220812	-0.00663507	-0.0586386	0.0652195	0.157912	0.0688665	0.0774847	0.0505329	0.128713	-0.0360757	-0.159759	-0.0793921	0.0857236	-0.0930047	-0.207469	0.0201691	-0.135304	0.0203675	0.0299601	-0.265029	0.0373918	-0.151584	0.0860031	0.0651772	-0.123862
COA3	-0.0850603	0.020458	-0.11712	0.129328	0.0744538	0.210266	0.030223	0.068601	0.0268664	-0.085552	0.0385028	0.00173381	-0.0103061	0.073586	0.0604517	0.0072061	0.0921492	-0.0307588	-0.130471	0.0363375	0.0582581	-0.0533615	-0.118575	0.0804322	0.150822	-0.0335782	-0.130031	-0.184483	-0.0746638	-0.0758484	-0.138246	-0.0770022	0.00151248	0.0180625	0.00267431	0.0141291	-0.321916	0.149922	0.0168484	-0.177246	0.450798	-0.00866123	-0.161746	0.184225	-0.0927801	0.0965276	-0.177241	0.0103753	0.0924695
COQ2	-0.0599315	0.0192102	-0.0767106	0.215825	0.0292623	0.171364	0.0511243	0.0578146	0.0611584	-0.0983522	0.0671279	0.051649	-0.00829209	0.0549716	-0.0146104	0.0252574	0.0439142	0.0621578	-0.13945	0.064312	0.00124088	-0.0149395	-0.0746153	0.0263585	0.111838	0.00578083	-0.118435	-0.0973058	0.00455933	0.0630644	-0.165579	-0.0347746	0.0215134	-0.027728	0.0110281	0.0736459	-0.289801	0.148053	0.0182512	-0.127795	0.433685	-0.00184405	-0.161302	0.0702495	-0.145687	0.026354	-0.145137	0.0166877	0.158799
COS1	0.121778	-0.00886502	-0.0178801	-0.0463099	-0.0129751	0.0112516	0.000797115	-0.0516947	0.0637664	0.0356195	-0.0702789	0.0203262	-0.0745179	-0.0156293	-0.0222383	-0.0478348	0.00217793	-0.00593994	-0.00189049	-0.116029	-0.023002	0.000969707	0.00244051	-0.0736959	-0.0345686	-0.0931686	0.0884589	-0.0186967	0.0186189	-0.00869827	0.0136054	0.0196589	0.027135	0.0796588	0.0100798	0.0715792	-0.00973215	-0.0375315	0.0550998	0.0280436	-0.0217086	0.0144359	0.0751064	0.0476648	0.00311343	-0.0471625	-0.0411391	-0.0080857	-0.0321958
COS10	0.111848	0.0156971	0.0376782	-0.079928	0.00184028	-0.185273	0.0666507	0.0213145	-0.0706522	0.0534572	0.00982215	-0.0450015	0.0239069	0.0077621	0.0153451	0.0546409	-0.0680023	0.0909182	0.202813	-0.0257227	-0.0252616	0.0745416	0.0463836	-0.0117298	-0.0266052	0.0588669	0.0519368	0.233111	0.00442564	0.0697497	0.158341	0.0132187	0.0697052	0.0576563	0.0145688	0.0269801	0.236074	-0.167522	-0.0380028	0.147385	-0.235966	0.0513749	0.0649807	-0.150489	0.146107	-0.0469977	0.130209	0.0511351	0.0184516
COS12	0.12704	-0.0720969	0.0607562	-0.125244	-0.181807	-0.278417	0.159337	0.016067	-0.210385	0.0545533	-0.0674691	-0.122316	0.0880532	-0.0224205	0.038988	-0.010686	-0.1815	0.0914862	0.0609113	-0.056204	0.0118126	0.0864672	0.0723244	0.242321	-0.138539	0.0682715	-0.087908	0.225298	-0.0500932	-0.000377894	0.158872	0.0322143	-0.0390273	0.0501059	-0.188329	0.0549045	0.334762	-0.133215	-0.100178	0.0927232	-0.196919	0.111656	0.0422985	-0.232157	0.0614671	-0.0565758	0.226431	-0.0389436	-0.102126
COS6	-0.0454062	0.029704	0.0456998	0.0237103	0.00942591	-0.0112488	-0.0224373	0.0828491	0.0737503	-0.0102404	0.0985589	-0.0447436	0.0831399	0.0671368	0.0433244	0.0866527	0.0338516	-0.0298746	-0.0482757	0.00760359	0.0584672	-0.0971054	-0.0612453	-0.0253404	0.070311	0.0320319	0.068702	0.0204478	0.141178	0.0216232	-0.0452628	-0.10704	0.0280588	-0.150831	-0.0153059	-0.10433	-0.0711704	0.0166398	-0.0803905	-0.0357127	0.0175122	-0.0331483	-0.0138314	-0.0211095	0.0120326	-0.0020404	0.0312872	0.0343098	0.04001
COT1	0.0377971	-0.0063607	0.0605583	-0.0632606	-0.192699	-0.128841	0.110453	0.147927	-0.0658034	0.0641258	0.0519965	-0.0609876	0.183545	0.1562	0.0733612	0.131121	-0.111298	-0.0113326	0.0922139	-0.0170561	-0.0773636	-0.0174171	0.037504	0.0431796	0.013199	0.0476595	-0.100168	0.0765721	-0.090001	0.0508243	0.0660289	0.095325	-0.0860386	-0.120785	-0.0970561	0.0865347	0.408179	-0.121794	0.0142177	0.0407737	-0.030751	-0.0101731	0.0242613	-0.00479429	-0.0230842	-0.070844	0.250226	-0.0228345	0.0725889
COX18	-0.173223	-0.0408677	-0.100826	0.18159	0.0500733	0.213506	-0.0108577	0.0751673	0.0799045	-0.0639412	0.0369738	0.00230255	0.0336963	0.0891483	0.0340851	0.0155365	0.169106	-0.0325658	-0.104472	0.0736659	-0.0475928	-0.0253865	-0.0228412	0.0483238	0.0897471	-0.038066	-0.138414	-0.182162	-0.0597753	-0.00825771	-0.148299	-0.0876501	-0.131561	-0.0831832	0.0832977	0.0122454	-0.252685	0.16273	0.0335899	-0.139438	0.508311	-0.068392	-0.187925	0.192491	-0.0774695	0.0952267	-0.105491	-0.00736806	0.224849
CPR8	0.0637398	-0.0805531	0.0601165	-0.0075405	-0.118373	-0.0914016	0.149721	0.0827995	0.018126	-0.00873953	0.156886	-0.0371968	0.107791	0.0663438	0.0407115	0.0766544	-0.118802	0.0101415	0.0146377	-0.00273126	0.0673901	0.0183708	-0.0631326	-0.013231	-0.0657829	0.120808	0.0687666	0.068492	0.092947	0.092611	-0.0184031	0.0411215	0.0592737	0.088233	-0.0490925	0.090332	0.186344	-0.0465297	-0.060301	-0.0227972	0.0261871	0.135672	0.0583157	-0.0925175	0.114039	-0.101795	0.0996894	-0.0258471	-0.0019463
CPT1	-0.0175809	0.0104675	0.0156654	0.10534	0.027902	0.0377753	-0.0515118	-0.0411631	0.0405275	0.0016938	-0.0575894	0.0363939	-0.172857	-0.10693	-0.10327	-0.183187	0.0836323	0.0133424	-0.0174642	-0.00134432	-0.142035	0.00595165	-0.0342066	-0.0378468	-0.107158	-0.0882476	0.0222544	-0.117144	-0.0793118	-0.0762772	0.0123927	0.0686117	0.00572878	0.134582	0.140881	0.070631	0.00389703	0.112648	0.0990298	0.147341	-0.0592523	0.0575342	0.00501	0.0316673	0.0509749	0.0412219	0.0686762	0.149398	-0.0212311
CRC1	0.0125191	0.00637501	0.0543062	-0.0607823	-0.245369	-0.322407	0.0201525	0.303062	-0.182969	0.083692	0.131043	-0.0125048	0.1766	0.127281	0.0188124	0.0417349	-0.194715	0.0290956	0.0139403	0.0776609	0.00331601	0.00610174	0.0113211	0.0386928	-0.0644062	0.13873	0.0347951	0.112525	0.084911	-0.011402	0.0450828	0.0524621	-0.130181	0.0156895	-0.132593	0.0350878	0.325724	-0.200077	-0.0993854	0.120087	-0.26861	0.112548	-0.0134922	-0.204202	0.135673	-0.175984	0.275066	0.0904267	0.100545
CRD1	-0.0657856	-0.0470804	-0.0827416	0.0823563	0.0556646	0.207575	0.00231731	-0.0243631	0.112372	-0.145525	-0.044571	-0.0402347	-0.108133	-0.033476	-0.0797987	-0.0268465	0.0498881	0.0572269	-0.0644154	0.0274777	-0.011514	-0.00429687	-0.0543651	0.0784845	0.0155828	-0.0143138	-0.0979643	-0.0459957	-0.00874583	0.0218041	-0.0905373	-0.0308218	-0.0679883	-0.00371037	0.0250886	0.00877403	-0.0288252	0.0458344	0.0746903	-0.0172961	0.399935	-0.0380651	-0.0537676	0.123219	-0.0516488	0.0657589	-0.142069	-0.00228899	0.0683318
CSC1	-0.0338165	-0.0140415	0.0389288	0.0288156	-0.0714698	0.0352581	-0.0604782	-0.0237018	0.118209	-0.0201587	-0.0113465	0.0220719	-0.118618	-0.0891061	-0.0910041	-0.0510168	0.0128295	0.152524	-0.00538028	0.0667653	0.0822598	-0.0661257	-0.0303538	0.0031205	0.0513421	0.0414373	0.117566	0.00328567	0.113784	0.0102435	0.0238933	0.0434863	0.073674	0.123104	-0.0531326	0.0577902	-0.0915067	-0.0091569	-0.0341416	0.00876647	0.0260364	-0.118602	0.00514377	-0.0363919	0.00871184	0.0109135	-0.0422187	-0.0396865	-0.0981668
CSH1	-0.0393953	0.0518754	-0.0605849	0.00552909	0.173874	0.133309	-0.00863836	-0.0813295	-0.00726641	-0.00974822	0.0854732	-0.02388	0.105207	0.144617	0.0846365	0.0426693	0.162017	0.0300285	-0.0614562	-0.0310973	-0.133982	-0.0108805	-0.0142636	-0.0669094	0.125768	-8.00367e-06	-0.0391563	0.0169741	-0.0541532	0.0314594	-0.0277106	-0.0570439	-0.0840493	-0.132342	0.047386	-0.0319658	-0.0197318	0.0452193	0.0352514	0.0351525	0.139152	-0.148194	-0.102152	0.115229	-0.0822772	0.236213	-0.113674	-0.00641683	-0.181718
CST26	-0.0145732	-0.0081678	-0.0488348	-0.0593716	0.138328	0.0781537	-0.0583554	-0.0205927	-0.018617	-0.0113029	-0.0382383	-0.0410843	0.102131	0.090442	0.0339698	-0.00210725	0.173216	-0.00832006	-0.0732696	0.126559	-0.0751977	-0.012515	0.026669	-0.0278319	0.0914901	-0.0211551	-0.0591155	-0.0729984	0.00258597	-0.108934	-0.0224278	0.00255068	-0.162817	-0.0878274	0.01869	0.0762085	-0.0583151	0.110124	0.00374022	-0.00724763	-0.0316956	-0.0476066	-0.178259	0.0701413	-0.0283816	0.109211	0.0501425	0.0498932	-0.13257
CTR1	-0.002828	-0.0647749	0.0393309	0.0255357	0.0553931	0.0505957	-0.0280003	-0.0167608	0.136487	0.0113919	0.0502151	-0.0872248	0.0135431	-0.0157687	-0.0259307	-0.00025434	-0.0296878	0.0196041	-0.0844143	-0.0736941	0.0607265	0.00154147	-0.0414262	-0.0469799	-0.092045	-0.0217722	0.0145693	-0.045368	0.0812275	-0.0181171	-0.0862917	-0.130767	0.0811756	-0.062445	0.0691698	-0.069071	-0.0190867	-0.0667271	-0.0648661	-0.0129856	0.0182374	0.102527	0.0516948	0.0318765	-0.0278549	0.0632945	-0.00593302	-0.066541	0.147546
CWH43	0.0386963	-0.00225516	0.101683	0.157289	0.0828899	-0.0818414	-0.120004	0.176307	0.0517636	-0.02424	-0.0225985	0.0364978	0.0835535	0.12295	0.182043	0.0322445	-0.120996	0.0193772	0.0420057	0.0633078	-0.0886248	0.0652038	0.0426831	-0.03066	0.34479	0.0315951	-0.00876983	0.0410194	0.0230018	0.113797	-0.0861656	-0.0568933	-0.0375724	-0.00416215	0.0711501	-0.118361	0.0348549	-0.00762453	0.058621	0.0588757	-0.0579378	-0.055463	-0.0458165	0.00469782	-0.0904117	0.0387522	-0.0641873	-0.0219005	0.115855
DAL4	-0.0491022	-0.070237	-0.0370269	0.0188418	-0.0128499	-0.0367754	0.0801984	0.0141427	0.0341046	-0.0216996	0.0402675	0.0638302	0.0117969	-0.00713901	-0.000380725	-0.0151997	-0.020936	0.141866	0.00790944	-0.0482093	0.0130577	0.0401915	-0.0144027	0.0256651	-0.00115614	0.0799093	0.105338	-0.0316095	0.046393	0.0714077	0.0169118	0.104786	0.0553853	-0.0720392	-0.0339653	0.0979732	-0.0958958	0.0970275	-0.0133758	-0.0546558	0.099278	0.0338477	0.0290794	0.0223828	-0.0821528	-0.0244944	-0.0197589	-0.0370546	0.152722
DCV1	0.0296074	-0.0750675	-0.0282327	0.0664399	0.195927	0.279286	0.0663589	-0.115821	-0.0966745	-0.0399772	0.0942955	0.0520279	0.0698354	0.023238	0.00964628	0.0129047	0.268872	-0.0566837	-0.0451475	-0.0431672	-0.0104378	-0.00460049	-0.0138561	-0.112849	-0.0174502	0.0261056	0.0231653	-0.0982053	-0.0225988	0.00993571	-0.11522	-0.0857168	-0.0858794	-0.0531163	0.105488	-0.0256546	-0.0640478	0.0974452	0.0603627	-0.0544037	0.0699991	-0.071489	-0.116526	0.278469	-0.00627177	0.255595	0.00419541	-0.00732906	-0.129817
DER1	0.0433772	-0.117263	0.0103093	0.106162	-0.0930559	0.0105859	0.0230429	-0.0462852	-0.0202505	0.00652974	0.104738	-0.0127754	0.0401969	-0.0669607	-0.00928865	0.112796	-0.056081	-0.00195833	0.0978064	0.0445296	0.0248453	0.157024	0.15735	-0.0102495	-0.0204055	0.0475111	0.052397	0.0910707	-0.040388	0.140674	0.0486307	-0.0677129	0.0808279	0.114075	-0.0717508	0.0528164	0.081296	-0.0106534	0.0845848	0.0857697	-0.0482815	0.0649185	-0.0416674	-0.138028	0.0467581	0.0650738	0.00893138	0.0711385	-0.0554869
DFG16	-0.0126443	0.0312122	-0.0530593	-0.0720007	0.0690236	-0.00758765	0.0698789	0.114473	0.103422	0.0371375	0.040342	-0.0991677	0.0583202	0.171988	-0.0303795	-0.0281922	0.00921776	0.105046	0.001734	0.0594829	0.032647	0.0808167	0.0247891	0.0236259	0.0811011	0.0495088	0.0261346	0.0225632	0.0262467	-0.0660688	0.0528149	0.0433514	-0.0658565	-0.00375841	-0.120844	0.0748198	0.126384	-0.0274772	-0.0893033	-0.0539721	0.0135023	0.0891713	-0.048067	0.0652241	-0.0476065	-0.0384725	0.0489598	0.165072	-0.0700341
DFM1	-0.00986075	0.0409734	0.0436292	0.121602	0.046708	0.0224632	0.046748	-0.083447	-0.0433018	0.0371834	-0.105714	0.0717622	-0.105382	-0.148442	-0.102027	-0.0429487	-0.0627814	-0.0412052	0.102054	0.108956	0.0771001	0.121832	0.103356	0.0428022	-0.119551	0.0158124	-0.0130151	0.0657687	-0.165519	0.0287257	0.00946355	0.00407445	0.0273134	0.0478139	0.128171	-0.0504485	-0.0409269	0.141619	0.166994	0.00298721	0.0211133	0.00566872	0.0450489	-0.0210008	0.0425118	-0.017518	-0.11438	-0.0404166	-0.0740047
DIE2	0.0791227	0.0074063	0.0507644	-0.000506556	0.0159642	-0.0680865	0.00867339	0.175361	-0.0488295	0.0232819	0.758762	0.041715	0.738914	0.61155	0.638974	0.736573	-0.00899353	-0.124414	-0.0159736	-0.0217647	-0.0632676	-0.0427569	-0.0388114	0.0254294	0.20379	0.0797912	-0.0212416	0.0745008	0.0119926	0.00958149	-0.0531241	-0.0321637	0.0622879	-0.0807932	-0.0811982	-0.0668457	-0.0466408	-0.0638507	-0.0089718	-0.0939794	-0.0776852	-0.00273576	-0.107525	-0.0204613	0.0196821	0.0164117	0.10154	-0.0889704	0.000188902
DIP5	0.0936255	0.0250926	0.0501734	-0.110412	-0.0372837	-0.111166	0.0434162	-0.0551051	-0.0984303	0.0175306	-0.0795018	0.139931	-0.0400825	-0.0645018	-0.0420132	-0.0382338	-0.074274	-0.0591478	0.131415	-0.0349847	0.00162278	0.0860996	0.0439446	-0.0209872	-0.107197	0.0294775	0.0270743	0.021064	-0.0576033	-0.124171	0.168411	0.0880482	0.0799225	0.169109	0.057066	0.041216	0.169916	-0.0432608	0.0570715	0.054491	-0.239712	0.0151744	0.0634829	-0.078096	0.0663824	-0.0131842	0.0791066	0.0322168	-0.129627
DLT1	-0.0174852	0.0696133	-0.0956893	-0.0493817	0.109606	0.0494968	0.0213031	0.042311	-0.00968669	-0.113847	0.207016	-0.0282496	0.262491	0.315936	0.0103199	0.103351	0.0298635	0.00537602	-0.100469	-0.0297998	-0.0628702	-0.0394412	-0.128282	-0.0257803	0.27157	-0.0544222	-8.86916e-05	-0.0998121	0.0529857	-0.00885894	-0.0941066	-0.0318184	-0.00405227	-0.152312	-0.137333	-0.0845504	-0.0943917	-0.00494755	-0.0642716	-0.0687969	-0.0481324	0.00160461	-0.104348	0.0998632	-0.059019	0.12404	-0.0837461	0.0247651	-0.0402752
DNF1	-0.142311	-0.0352399	-0.0499887	-0.000170706	-0.104689	0.0823796	-0.0152044	-0.0265921	-0.011275	0.00833696	0.000140856	0.127765	-0.0621302	-0.0752603	-0.0367638	-0.0118994	0.0287038	0.021842	0.0217988	-0.00868554	0.018158	0.0511959	0.0521848	-0.0108569	-0.118016	0.0087317	0.00521445	0.030672	-0.00818412	-0.0135018	0.0121138	0.03667	0.0234309	-0.0916637	0.10317	-0.0560238	-0.0986423	0.0638824	0.0284402	-0.084239	0.103426	-0.0237586	0.0293961	-0.0566944	0.0502096	0.000620594	0.0171477	0.0156567	0.00243083
DNF2	-0.0863296	-0.0754104	-0.0432019	0.0329129	0.164319	0.238007	-0.106767	-0.0537619	0.0148252	0.0289127	-0.0201745	-0.00910874	-8.24534e-05	0.00856921	-0.0554185	-0.0305427	0.220029	-0.0976701	0.00843545	0.000837927	0.00440575	0.0347075	0.00125124	-0.0510959	-0.109887	0.0230123	-0.0533096	0.0162724	-0.152033	0.0158238	-0.026748	-0.1045	-0.130552	-0.067345	0.240138	-0.125751	0.00448847	0.104308	0.0560501	-0.122408	0.0242527	-0.0117458	-0.0212016	0.1959	0.0352345	0.197714	-0.0405459	0.0248905	0.0468367
DPP1	-0.0547144	-0.0156172	0.0616076	0.101594	0.0270739	0.106924	-0.0989154	-0.0837061	0.0959282	0.0197531	0.0676595	0.0175957	-0.0820624	-0.120695	-0.0422172	-0.0201239	0.01258	-0.0554883	-0.0464817	0.00193982	-0.0317419	-0.0464046	-0.100054	-0.0656363	-0.109083	-0.0159214	0.0872005	-0.0510677	-0.00737794	0.00666637	-0.0648733	-0.0829176	0.0405509	0.0363415	0.0368236	-0.0203183	-0.175847	-7.23254e-05	0.100932	-0.0482876	0.0742346	0.0623593	-0.043536	0.210278	-0.0618575	0.0881311	-0.1348	0.0188594	0.0239352
DSC2	0.113256	-0.00274411	-0.0453877	-0.118088	-0.167704	-0.122639	0.137938	0.126515	0.0322619	-0.00410764	0.059937	-0.093776	0.147681	0.185867	0.190638	0.0178623	-0.127037	-0.0457335	0.0600706	-0.00745435	0.0678447	-0.0132811	-0.0385549	0.02965	-0.0464443	0.0116797	0.0342233	0.0477608	0.00877467	0.036596	0.0605358	0.0493388	0.092054	-0.116084	-0.0159987	0.137082	0.163811	-0.095976	-0.0686839	0.119239	-0.121459	0.0343368	-0.0211445	-0.0231058	0.0236685	-0.10899	0.25163	0.045268	0.0854235
DSC3	0.0197295	0.0110199	-0.00874192	-0.171079	-0.179237	-0.182229	0.138533	0.172715	-0.100906	0.143232	0.0744937	-0.105999	0.183434	0.121869	0.125712	0.0747794	-0.143537	-0.00100994	-0.00862063	0.0441484	0.0957411	0.0146653	-0.00131063	0.169028	-0.0462786	0.145294	-0.0394854	0.178603	-0.0810503	0.0157855	0.0337631	-0.0375289	-0.0203602	-0.0744634	-0.061613	0.03772	0.355347	-0.0210827	-0.0841713	0.0414566	-0.148079	0.134426	-0.0741714	-0.0877803	0.0296282	-0.170583	0.313294	-0.0497095	0.0940976
DTR1	-0.0698237	-0.0452326	-0.0855226	-0.0123378	0.225921	0.256993	-0.132157	-0.0911249	0.0768488	0.0295999	-0.0310431	0.0209229	-0.0483555	0.0280823	-0.0408481	-0.0294276	0.281867	0.00613755	0.0397395	0.0227298	-0.16244	0.0248714	0.00512453	-0.113001	0.0660128	-0.0418815	0.0123938	-0.092653	-0.0575497	-0.0263335	0.0107773	-0.0923782	-0.0495127	0.0435451	0.0846349	0.00666027	-0.102402	0.0246469	0.100623	0.0194021	0.0289013	-0.0201822	-0.0751667	0.17851	-0.173947	0.239366	-0.192622	-0.00442995	-0.065762
ECM12	-0.030903	0.0232536	-0.041539	0.110921	0.0942113	0.139023	-0.0744982	-0.0371055	-0.00918463	0.0862574	-0.080054	-0.0170469	-0.0768785	-0.128486	0.0339724	-0.0243553	0.0433296	-0.0402215	0.00227643	0.0112561	0.0460037	-0.0292773	0.248293	0.015483	-0.0463603	0.0107461	-0.0260638	0.0114453	-0.0199034	0.0411222	-0.101241	-0.072641	0.0102422	0.0114339	0.0421661	0.0168261	-0.0810588	0.0746982	0.226959	-0.0269822	0.0289571	0.0132327	0.069651	-0.0181742	0.0434721	-0.0578434	-0.0589465	-0.0897434	-0.0485997
ECM27	-0.071437	0.104323	-0.0456682	-0.0313853	-0.0486401	-0.0266898	-0.00168561	0.00804727	-0.104851	-0.0577746	0.0239681	-0.032532	0.00368297	0.0581142	-0.0575221	-0.0377233	-0.0651157	0.0696217	-0.0129636	-0.016415	0.0728409	0.0136259	-0.0665717	0.00478916	0.00338616	0.0985334	0.0357734	-0.0490085	0.0257951	0.00931228	-0.0830432	0.023527	0.044777	-0.121203	-0.0413299	0.0116997	-0.0314677	-0.00518038	-0.12413	-0.0483306	-0.0720892	-0.0610775	0.0757473	0.00576763	0.0139185	-0.0632813	0.0676459	0.0842825	-0.0293678
ECM3	-0.0918549	0.00396099	0.0216404	-0.0493316	-0.0601635	-0.095504	0.00641783	0.0684582	0.0591449	-0.0311118	0.110023	-0.0917814	0.00493716	-0.0297769	0.0142131	0.0583652	-0.0235538	0.0792987	-0.0545077	-0.0503472	-0.0408414	-0.165611	-0.0503312	-0.0473352	0.0211591	-0.0815104	0.0860946	0.0236424	0.144595	0.0294545	-0.090802	-0.027428	0.0598151	0.021484	-0.115885	-0.0682277	-0.0208386	-0.0853859	-0.0960507	0.0143331	-0.0305717	0.118545	0.0038111	-0.191862	0.11238	-0.0355608	0.0724088	0.0268076	-0.0242953
ECM33	0.0517356	0.0223745	-0.0812723	0.156891	0.133678	0.123995	-0.135223	0.250954	0.0295339	-0.0026028	-0.0271748	0.0111855	0.100266	0.0527558	0.196312	0.0468115	0.0349683	-0.0571007	0.00377805	0.00213293	-0.0260773	0.0564818	0.0845073	-0.0876348	0.418441	-0.0680598	-0.0547903	-0.0222414	-0.108194	0.065216	-0.116968	-0.143327	-0.0469432	-0.00992283	0.122376	-0.0849796	-0.136868	0.211478	0.152501	-0.0567113	0.107834	-0.150749	-0.0172104	0.00706172	-0.0537158	0.0520616	-0.129848	-0.0481261	0.132137
ECM34	0.0949407	0.0224499	0.0518773	0.0478623	-0.076837	0.0245269	0.0795692	-0.0269861	-0.113816	0.0351931	0.0279166	0.00821899	0.033403	-0.0342469	0.0340156	0.0365229	0.00842691	-0.0647437	0.0540379	0.034609	0.0568274	0.185706	0.0482828	0.0543611	-0.0314819	0.0382281	-0.146737	-0.0376258	-0.106106	0.00268128	0.0422205	0.0394469	-0.0472118	0.0322322	0.0231437	0.0125362	0.0814013	0.0651278	0.0539226	-0.072293	-0.0576736	-0.014985	0.00183106	-0.0294136	0.04945	0.0314284	0.00261466	-0.017871	-0.0483043
ECM7	0.0143235	0.00374741	0.0489014	0.0450699	-0.00567369	-0.00503162	0.029143	-0.065707	-0.0917506	0.0391333	-0.0930669	-0.065023	-0.0488694	-0.144698	-0.0235185	0.0292711	0.0629114	0.0824117	0.166226	0.0866972	0.0721047	0.049291	0.0754431	0.126436	-0.050762	0.0188249	-0.0643917	0.114003	-0.0570402	0.0864015	0.0710695	0.0726606	0.0224767	0.171893	-0.0554199	0.1924	0.109173	-0.0467212	0.0681614	0.0477589	0.0303567	-0.00178964	0.0305991	-0.0832475	0.133477	-0.0335944	0.00077355	-0.00631467	-0.161
ELO1	-0.00555274	0.0300719	-0.0758694	0.128944	0.0337725	0.0254795	0.12769	-0.0943386	0.0125619	-3.29811e-05	0.0131035	0.0639996	-0.00643389	-0.091964	0.0502497	0.0169078	0.0523519	0.0417285	0.0178729	0.0284457	0.136713	0.116687	0.127721	0.10671	-0.0348328	0.176547	-0.0805971	-0.0320836	-0.0991877	-0.062607	-0.0423174	0.0608789	0.0221819	0.103907	0.0978242	-0.0413773	0.00737353	0.145392	-0.040362	-0.111806	-0.0199394	-0.0279176	0.0622217	-0.0595786	0.0294046	0.0192767	0.00796467	0.0397283	-0.095372
ELO2	-0.0345674	-0.0126138	0.0227057	-0.0950312	-0.0180843	0.0899971	0.0182656	0.0186566	-0.093603	0.105297	0.0288172	-0.0934092	0.0307403	-0.0019648	0.0620394	0.00513595	0.121279	0.039711	0.00241879	-0.0403014	0.119864	-0.0550173	0.0152733	0.00975765	-0.0744886	-0.0111542	0.0153333	-0.136514	-0.0112156	-0.118718	0.0309623	0.104584	-0.0837356	-0.106357	-0.0446391	0.0521972	0.0470627	-0.0375454	-0.0109059	0.0977446	-0.0994877	-0.0877208	0.074524	0.048223	0.0708898	-0.0169685	0.0627193	0.0647767	-0.146901
ELO3	-0.0392267	-0.0348354	-0.0466921	-0.13633	-0.0235814	-0.00946384	0.0429866	0.0792464	-0.0448247	0.148441	0.10041	-0.147738	0.191621	0.170372	0.253454	0.139023	0.0191191	0.0264343	-0.00653819	-0.0163346	0.0155175	-0.0157932	0.0199123	0.132968	0.0818693	-0.0275831	-0.142081	-0.0740331	-0.10746	-0.0755385	0.0344869	-0.0278487	-0.0594427	-0.0580419	0.00373774	0.0416281	-0.035945	0.0904618	0.0229141	-0.0245004	0.119731	-0.058077	0.0376144	0.00701326	0.0126161	0.0142383	0.120935	-0.103505	0.0368776
EMC3	0.0564427	0.0280753	0.0390626	-0.0664947	-0.0818288	-0.259826	0.0638799	0.0261596	-0.0701878	0.0741962	-0.0466978	-0.050946	0.0107439	-0.0352119	-0.101314	-0.0115982	-0.198026	0.0753292	0.0920112	-0.03522	-0.0106317	0.137733	-0.0048424	0.0211912	-0.00658399	0.0376643	0.197897	0.189319	0.169311	0.0479083	0.080391	0.0188076	-0.0604117	-0.0531558	-0.0680759	-0.0229896	0.194775	-0.16393	-0.0861768	0.0746423	-0.151092	0.0226448	-0.00278279	-0.0934216	0.0465722	-0.0133807	0.14466	0.0102418	0.0256689
EMC4	0.0611298	0.0061224	0.0135741	-0.207089	0.00765446	-0.133878	0.207184	0.0580545	-0.028206	0.0629014	-0.0227247	-0.0830827	0.0765619	0.0195971	0.070875	-0.00144737	-0.177179	0.028369	0.0105966	-0.0322525	0.0869241	0.0982728	0.0521138	0.0928876	-0.0188754	0.0896421	0.106751	0.108405	0.132348	0.0406751	0.0355875	0.0645556	0.0385455	-0.098748	-0.201143	-0.0600667	0.086902	-0.0576065	-0.153447	-0.0372952	-0.133065	0.193835	-0.0490222	-0.158086	-0.0393547	0.0183277	0.0976124	-0.0135393	0.0141084
EMP46	0.187031	0.0131107	0.123939	-0.170519	-0.177992	-0.210064	0.116683	0.0974755	-0.191834	0.0970349	-0.0296508	0.0493614	0.04588	-0.00190693	0.0462423	0.00893279	-0.159077	0.00656146	0.103471	-0.00817249	-0.00126441	0.0494482	0.120409	0.181408	-0.102684	0.0607713	-0.0623422	0.142827	-0.0013945	-0.00239585	0.124186	-0.0235192	-0.0264361	0.0284703	-0.0929081	0.0764512	0.327577	-0.122545	0.103731	0.0276561	-0.200376	0.122667	0.115286	-0.1265	0.11847	-0.0597188	0.249154	-0.0590524	-0.0262615
EMP65	-0.00172394	-0.0505682	0.00849652	0.00946596	-0.0116312	-0.00295025	-0.0313551	-0.00765521	0.0198509	-0.0195661	0.154446	-0.113018	0.178772	0.0613097	0.18072	0.21634	-0.0126786	-0.113126	0.10148	-0.0101809	-0.0397461	0.0960355	0.174143	-0.0398121	0.000168437	0.0423572	0.0718665	0.0958168	-0.0983829	0.140367	-0.0371709	-0.0970956	0.00392929	-0.0536665	0.0385272	-0.032946	0.014884	-0.0439992	0.0259555	0.0190591	-0.0303323	0.0595284	0.0538518	-0.0522067	-0.0142259	0.148068	-0.0282049	-0.0158908	0.0101395
EMP70	-0.0660245	0.0177394	-0.0350685	0.0481073	-0.0142211	-0.0863013	-0.0799259	0.152931	0.0773881	-0.0645865	0.188559	0.0301878	0.173178	0.082437	-0.0280328	0.0982613	-0.0283546	0.0467953	-0.125602	-0.0319171	-0.0320983	-0.25867	0.0238195	-0.0527967	0.0842904	-0.0137385	0.135234	0.0691093	0.12894	0.0967926	-0.118526	-0.0310856	0.163726	-0.0236746	-0.157504	-0.120752	-0.115297	-0.0314457	-0.0551807	-0.057862	-0.00982863	0.0932814	0.0136535	-0.0397277	-0.0264279	-0.030086	0.0544801	0.00625379	0.0651213
ENB1	-0.0599766	-0.00343014	0.0275938	-0.0401212	0.0167753	-0.0706224	-0.00807624	0.0562039	0.183368	-0.0641675	0.0167799	-0.0290128	0.0127079	0.0652022	-0.0100679	-0.0306312	-0.125902	0.12605	0.00359209	-0.0651287	0.0539502	-0.0729855	-0.0717704	-0.0685124	0.0636951	0.0384675	0.0545971	-0.00223924	0.100215	-0.0104596	0.0236524	0.0355129	0.0747351	-0.0532982	-0.139039	0.107113	0.0122077	-0.103581	-0.120329	0.0435166	-0.0225666	0.0230743	0.0713923	-0.0630014	-0.10178	-0.0680699	-0.0820112	0.0893905	-0.138979
ENV10	-0.114615	0.0364489	0.0171139	0.0253677	0.0353202	-0.0302241	-0.039573	-0.0382748	0.0466919	-0.00676559	-0.105096	0.0504389	-0.133037	-0.123021	-0.126825	-0.115914	0.0461959	0.0770643	0.0139883	-0.000457427	-0.0524793	0.0595693	0.0131595	-0.108229	0.0387073	-0.0448633	0.147002	0.0166341	0.176508	-0.0792646	0.0770438	0.0368809	-0.025108	0.0418429	0.0058569	0.0186973	-0.00478491	0.0229526	0.0312383	0.0251659	0.0629655	0.079537	-0.0372695	0.032142	-0.0590875	0.0861658	-0.0113046	0.0454223	-0.0670775
ERC1	-0.0408086	0.0363936	-0.00907127	0.0973466	-0.0616727	0.0802718	0.0223622	0.0162288	-0.00806905	-0.0988377	-0.0571098	0.0551881	-0.0867752	-0.104889	0.0051886	-0.0161077	0.0397686	0.0839846	-0.0819027	0.0559578	0.034428	-0.0195155	0.0673225	-0.0104628	0.0353299	-0.000165377	0.0231395	-0.0536247	0.0426235	-0.00316079	-0.0640425	-0.0227267	-0.0552656	-0.00426429	0.0058377	-0.0687613	-0.0932135	0.0523693	0.0412907	-0.0146241	0.169681	-0.0498622	-0.0754273	0.073803	0.0235689	0.0189657	-0.0101547	-0.00539895	0.0290684
ERD1	0.0351012	0.00019345	-0.102184	-0.0998346	-0.0755589	-0.120084	0.117933	0.173159	-0.0919921	-0.0329253	0.336644	0.00816599	0.47908	0.348637	0.164019	0.362282	-0.0874413	-0.0138488	-0.0231289	-0.0445757	0.0355234	0.0301876	-0.0245017	0.0115816	0.343038	0.0569873	-0.0920373	0.119023	0.0622234	0.141656	-0.00105792	0.0647869	0.046633	-0.119388	-0.0972949	-0.0254095	-0.00629874	-0.0847799	-0.084906	-0.0593974	-0.0117334	-0.069954	-0.0798497	-0.0575445	0.03817	-0.0639945	0.124805	-0.105451	0.0287026
ERF2	-0.0211924	0.0242918	0.0653944	-0.0511041	-0.00447167	-0.198811	-0.0614044	0.0553185	0.103325	-0.0234118	-0.0985521	-0.0583262	-0.111193	-0.0107026	-0.121842	-0.144845	-0.109618	0.11021	-0.032132	0.0243476	-0.0547596	-0.124971	-0.0573332	0.0514741	-0.0513085	0.0679233	0.139282	0.0341252	0.188111	0.0235695	0.116583	-0.0312646	0.0217271	-0.0471915	-0.031318	0.0151717	0.0282928	-0.157732	-0.151302	0.249961	-0.0301015	0.0164928	0.0627861	-0.0876296	-0.0941113	-0.0591549	-0.0215893	-0.0300472	0.0878768
ERG1	0.117419	-0.00249983	0.104672	-0.103305	-0.0370911	-0.168865	0.0539554	-0.00553183	-0.0548055	0.149711	-0.0525554	-0.133702	0.0602263	-0.0362971	0.0216269	-0.00129071	-0.0167669	0.0639261	0.11188	0.0672972	0.0601094	0.0700129	0.208713	0.135459	-0.116321	0.0925368	-0.0186179	0.194798	-0.00599868	-0.0259341	0.20789	0.0722802	0.0252531	0.0779789	-0.109277	0.0394493	0.258157	-0.10221	-0.095617	0.112906	-0.180616	0.00194869	-0.018709	-0.165386	0.0683317	-0.0722862	0.130672	0.0217101	-0.140508
ERG11	-0.0154757	-0.0287759	-0.0265206	-0.0705273	-0.0432118	-0.153653	0.127017	0.0257883	-0.067089	0.1083	-0.0681042	-0.0560431	0.0371019	-0.0647793	0.08549	0.00340721	-0.0912493	0.0183117	0.0706051	-0.0399297	0.114895	0.151836	0.197571	0.0773492	-0.00509193	0.0412817	0.105417	0.153791	0.11846	-0.0217278	0.0973004	0.00365219	-0.0985893	-0.0254014	-0.125547	0.0204672	0.214648	-0.091923	-0.0107275	0.0723045	-0.0683827	0.102268	0.0546148	-0.06596	0.0426251	-0.0274891	0.174445	0.0704948	-0.11445
ERG3	0.00866334	-0.0295443	0.0116195	-0.0277557	-0.0643884	-0.157262	-0.016174	0.131938	0.0448777	0.0106167	0.17854	-0.0986649	0.313246	0.184949	0.170573	0.211101	-0.062749	0.0291123	-0.0232127	-0.0677297	-0.0562174	-0.0642581	0.0323481	-0.00374859	0.170541	0.0441893	0.0161384	0.0697468	0.0785857	0.0979098	-0.0187367	-0.0542955	0.0272922	0.0254134	-0.133726	-0.125367	0.105947	-0.0557579	-0.0825803	0.0102088	-0.134814	0.0101668	-0.0139573	-0.151542	0.0689235	-0.0546443	0.0875291	-0.0244523	-0.00804535
ERJ5	-0.00631201	0.024319	-0.102942	0.0121609	0.010125	0.227758	-0.0246884	-0.0291224	-0.0428776	0.0601064	0.0197049	-0.0399543	-0.0366623	-0.0502835	-0.0150754	-0.0222985	0.0850865	-0.0776028	-0.0375308	0.000161773	-0.0742537	0.108889	-0.0632295	-0.0546817	0.0166094	-0.0433267	-0.104154	-0.111671	-0.141825	-0.0304903	-0.130033	-0.00929615	-0.107949	0.0750426	0.0834601	-0.00814693	-0.0927324	0.184703	0.0558375	-0.06923	0.0525817	0.046664	-0.036157	0.0590658	-0.0257855	0.105396	-0.0597664	0.0182988	-0.0058582
ERP1	-0.0593081	-0.0112618	-0.0611052	-0.00620208	-0.0691545	-0.145147	0.0152728	0.143909	0.0517685	-0.0814388	0.0921327	-0.0461115	0.220101	0.163119	0.0531587	0.103985	-0.119454	0.0479079	-0.115884	-0.0596399	0.00869247	-0.0652089	-0.0506936	-0.0218048	0.29364	0.00941628	-0.0125624	-0.0316517	0.0710176	0.11596	-0.00745336	0.0392947	-0.0574667	-0.078182	-0.11204	0.0036244	-0.0312156	-0.0145084	-0.0710989	-0.0158858	0.0744697	-0.0207658	-0.129589	-0.0545493	-0.0324298	-0.0550147	0.0611066	-0.0146736	0.0950938
ERP2	-0.0732099	-0.0324845	0.0535857	-0.0591704	-0.0914681	-0.146573	0.0624147	0.123308	0.00733808	-0.0116049	0.120301	0.02537	0.075088	0.106618	-0.0166606	0.00798499	-0.120253	0.0844522	-0.132636	-0.0677214	-0.0959328	-0.0187516	-0.0658622	0.00733	0.109024	0.0566481	0.0322491	-0.0909831	0.142072	-0.00957419	0.0534155	0.059061	-0.00412927	-0.0344534	-0.10442	-0.00446039	-0.0327138	-0.0779091	-0.11191	0.0717483	-0.0820865	0.064284	-0.0505079	-0.084601	0.00898202	-0.105743	0.00131234	0.11485	-0.0432234
ERP6	0.00263396	0.0490288	-0.0687701	0.111324	0.145388	0.348911	-0.0167823	-0.100418	-0.105681	-0.0527568	0.00116774	0.0293807	-0.0308758	-0.00755053	-0.0144164	-0.0161061	0.285435	-0.126048	-0.0617733	0.0143967	-0.0331889	-0.025425	-0.046949	-0.0638671	-0.0255226	-0.13103	-0.0637586	-0.0965292	-0.144495	-0.00379467	-0.156347	-0.0995017	0.00868457	-0.0269432	0.141461	-0.0321909	-0.163152	0.113634	0.160514	-0.0920304	0.0715323	0.0110042	-0.0650756	0.299111	0.0259987	0.171195	-0.134658	0.0186773	0.022532
ERS1	-0.00863921	0.0871368	0.00584383	0.0496788	-0.0118924	0.0357561	-0.0291263	0.000367275	0.1022	0.0201023	-0.0254473	0.0205485	-0.0398642	-0.0646319	-0.0682087	-0.0526616	-0.0256813	-0.000709239	0.0536552	-0.0150793	-0.0241312	0.119513	0.0858051	-0.120779	0.0465514	-0.0379828	0.0423394	0.103302	-0.0874568	0.107254	0.0241544	0.0608496	0.0451003	0.0512252	0.100927	-0.0700669	0.0318966	0.00725323	0.0694645	0.0474421	-0.0432158	-0.0740779	0.0472402	-0.123688	-0.00478636	-0.056367	-0.0779621	0.0363852	-0.0327261
ERV14	-0.049401	0.0666265	-0.0584234	-0.111497	-0.0618643	-0.121386	0.150164	0.242678	-0.116727	-0.00654745	0.138401	-0.0627776	0.197421	0.264794	0.0475565	0.132564	-0.11513	0.0260236	0.0270164	-0.110662	-0.0441925	0.0386978	-0.0635769	0.00984972	0.355498	0.0561569	-0.0649274	0.0529428	0.0850584	0.0162953	0.0176781	0.0222925	-0.0347641	-0.0926967	-0.114751	-0.00346617	0.0839546	-0.123299	-0.136626	0.00149096	-0.20391	0.0759479	-0.124787	-0.0222938	0.0250259	-0.10334	0.190283	0.0479668	0.0497526
ERV15	-0.0409202	0.0534873	-0.0400755	0.0954065	0.0494675	0.0231866	-0.114307	-0.0805499	0.0646791	-0.100142	-0.0988131	0.0505237	-0.0762505	-0.0688449	-0.0397253	-0.0663549	-0.0938497	-0.067969	-0.0390453	0.0037796	-0.0543633	0.0751719	0.0754107	-0.0226416	0.113541	0.0127146	0.00541799	-0.0743423	0.0218402	0.094839	-0.0399289	0.00488364	-0.0760107	0.00471132	-0.0237359	-0.0192472	-0.0390304	0.10542	0.0708818	0.106802	0.0263195	0.0208202	0.00171681	0.0128212	-0.0680776	0.0756245	-0.0767814	0.0618373	-0.0446024
ERV29	-0.122746	0.00327587	-0.155099	0.0392209	-0.0170179	-0.0304031	-0.118408	0.101778	0.0986325	-0.066392	0.0534541	-0.0265866	0.0796455	0.0773177	0.0412085	0.0335561	-0.0018482	-0.0933888	-0.0455609	0.0802547	-0.0259134	-0.0280476	0.0775197	-0.0949667	0.104294	-0.108835	0.0255189	-0.11711	0.0843564	8.48974e-05	-0.145678	0.020401	-0.0296198	-0.0648371	-0.0201277	-0.0966964	-0.131774	0.0579824	0.0301043	-0.0787392	0.0958252	0.0398449	0.0744916	0.0182641	-0.0963336	-0.0194172	-0.0869898	0.00961989	0.100956
ERV41	0.0690632	-0.054054	0.0174971	-0.0256374	0.0303675	-0.00851119	0.0343401	0.0766113	0.0150804	-0.0319019	0.0440446	-0.0270227	0.159089	0.0785825	0.0512391	0.0538576	0.0228967	0.0525395	-0.121981	-0.0301635	-0.00139644	-0.12594	-0.123903	0.0526805	0.168807	-0.0984537	-0.0911627	-0.0179559	0.0834566	-0.0567137	-0.0789698	0.0113334	-0.016698	-0.0237498	-0.0356466	0.11973	-0.0312649	-0.0309099	-0.122526	0.0657935	0.0468598	-0.0521197	-0.00447788	-0.0860373	-0.11004	-0.072026	-0.0109492	-0.0374373	0.00689289
ESBP6	-0.00267088	-0.015135	-0.111081	-0.0522393	0.0936507	0.144621	0.0877644	-0.13025	0.00484329	-0.0275301	-0.205318	0.128936	-0.279326	-0.23857	-0.182961	-0.161659	-0.0367793	0.0673606	-0.0209706	-0.0560511	0.0322524	-0.00982236	0.0463431	0.0102872	-0.0784368	-0.0779087	0.0692533	-0.0255929	-0.0489026	-0.0404666	0.0798825	0.0111503	0.0365301	0.145325	0.0791132	-0.0238606	-0.000291177	0.0679562	0.0736095	-0.0147955	-0.0107648	0.0430622	0.146024	0.0991288	0.115835	-0.00771162	-0.0447796	-0.0577793	-0.0323525
FAT1	-0.0200897	0.026459	-0.00578729	0.0430193	0.0944691	0.0201435	-0.0745263	0.0210607	-0.0303043	-0.00491732	0.084183	-0.052638	0.204936	0.151071	0.0571966	0.0817678	0.129075	0.0357678	-0.149629	0.202492	0.00717233	0.044197	-0.0251487	0.0195538	0.137371	-0.0163799	-0.101819	-0.0604173	0.0539684	-0.0976666	-0.107223	0.0362348	-0.089499	-0.074784	-0.0477867	0.00483903	-0.211114	0.0589907	-0.0754017	-0.154686	0.0788387	-0.0962894	-0.284306	-0.0204017	-0.0231892	0.0799258	-0.0761014	0.0675303	-0.153395
FAT3	-0.100354	-0.00792765	0.0186355	0.0635346	-0.103092	-0.002559	-0.00674205	-0.0573671	0.0626144	-0.0330229	-0.00382993	-0.0132071	-0.0828034	-0.0756633	-0.0736477	-0.056672	-0.0645417	-0.0187575	-0.0368862	0.0233853	0.101591	-0.00568147	-0.0868745	-0.0308945	-0.0331809	-0.0266438	0.0489051	-0.107526	0.109659	-0.00728382	-0.078561	-0.00979651	-0.0208924	-0.000437753	-0.00499274	-0.0057038	-0.0813979	0.0216799	-0.0756127	-0.10272	0.0329453	-0.038968	-0.0250391	0.0525197	-0.070862	0.0275194	-0.00797744	0.0705824	-0.0427729
FCY2	0.136631	-0.0120538	0.127127	-0.138369	-0.0712739	-0.286393	0.0267063	0.0848735	0.0582281	0.12768	0.0506962	-0.0540017	0.136957	0.134206	-0.0279607	0.0297393	-0.259832	0.0542623	0.0541488	-0.160743	-0.187169	0.0671733	-0.11935	-0.0767979	0.0847281	0.0428736	0.138158	0.23023	0.185039	0.124441	0.0911934	-0.0170969	0.0474843	0.0247637	-0.109121	-0.0689266	0.330033	-0.26011	-0.127513	0.146047	-0.3794	0.0809474	-0.0546567	-0.229058	0.0300494	-0.00909352	0.146473	0.0399825	0.0247025
FCY21	-0.0252395	0.00408047	-0.0272424	0.114573	-0.0852142	0.112879	0.158661	-0.0293282	-0.0970781	-0.0623231	0.118961	0.0569019	0.0510148	-0.0408495	0.0651603	0.0985245	0.0885981	-0.0663099	0.07839	0.109825	0.159168	0.129428	0.000960286	0.11878	0.00762261	0.034958	-0.119937	-0.0392038	-0.134031	0.0880193	-0.0735107	0.0240657	0.0419242	0.0912622	0.122166	-0.0173673	-0.103509	0.154146	0.109495	-0.121254	0.0945902	-0.110647	0.00511566	-0.00242568	0.109612	0.157829	-0.0766421	-0.0811644	-0.133314
FET4	0.0351248	0.0493707	0.0847029	-0.0308321	0.0696291	0.0402646	0.0257167	-0.00616784	0.108825	0.00634246	0.0291111	-0.0339973	-0.000833083	0.0269405	-0.0558441	-0.0112321	0.0444925	0.0691361	0.108589	0.0462816	-0.0279119	-0.0650946	-0.0434801	-0.0528686	-0.0424055	0.0198841	0.143723	0.0707513	0.0843849	0.13939	0.0367131	0.00442215	0.16804	0.0501283	-0.00762877	0.0334637	0.0554174	-0.10203	0.0102069	-0.0616834	-0.0724713	0.114397	-0.00858621	0.149814	-0.0152267	0.0895005	-0.0179227	0.0242661	-0.0288067
FHN1	0.131104	-0.0460399	0.017057	0.0589126	-0.00410711	-0.0194441	0.0303771	-0.151307	-0.0391007	0.0487324	-0.041169	0.0361171	-0.0823245	-0.122868	-0.0311677	-0.0502663	0.00599606	0.0791038	0.0978145	-0.0641025	-0.0553367	0.221594	0.0294794	0.00857197	-0.11682	0.0228403	0.0501213	0.0677117	-0.0746342	0.0103609	0.132866	0.0101832	-0.0157906	0.0671442	0.102052	-0.0269463	0.0508622	0.0749094	0.0992761	0.0233833	-0.0546846	8.83041e-05	-0.0220619	0.0598698	-0.0251104	0.0511357	0.0251186	-0.0459181	0.063726
FIG1	-0.0426515	-0.0463144	-0.0303254	0.00850107	0.152277	0.0878193	-0.0345047	-0.0265869	-0.00228997	-0.00157855	0.0278512	0.00412386	0.0412849	0.0171798	0.0700763	0.0424727	0.19292	-0.0111437	0.0894962	0.113406	-0.0217105	0.0770287	0.0586547	-0.0130462	0.0123615	0.0208428	-0.0295269	-0.00378154	-0.0820509	-0.0567401	0.0119077	0.0506692	-0.171516	-0.00148625	0.0835706	0.0426289	-0.104296	0.0867544	-0.0393396	0.00144451	0.016362	-0.0494848	-0.236048	0.0576762	0.0176313	0.208892	-0.00984793	0.0431411	-0.1026
FKS3	0.206547	0.0345763	0.065609	-0.011473	-0.0210068	0.000759378	0.074212	-0.00265335	0.0502802	0.0262935	0.00704604	0.0201804	-0.0102875	-0.026568	-0.00366163	0.00537727	-0.0978861	0.0609583	0.0244342	-0.0805711	0.0384909	-0.00354165	-0.018599	-0.0201035	0.0647501	0.0631695	0.000720828	-0.0417136	0.0711625	0.00896714	-0.010984	0.108936	0.242004	0.0693736	-0.0988246	-0.00931264	-0.140079	0.0299086	-0.0332107	0.0415395	-0.0638227	0.00965727	-0.00893933	-0.0296103	-0.0282663	-0.140826	-0.038215	0.0126953	-0.0213945
FLC1	-0.024205	-0.0615792	-0.0577079	0.0147649	0.0508758	0.0237663	0.0110902	-0.0826224	0.0514131	-0.0809896	0.00444022	0.063468	-0.0304493	-0.0527232	0.0236462	-0.0387701	0.0281956	-0.0620347	0.0312963	-0.0595481	-0.0698087	0.0645946	0.139326	-0.0542313	-0.00371699	-0.0246025	0.0470626	-0.0665726	-0.0770253	-0.0168481	0.0292231	0.0260543	0.0247286	0.00247975	0.0499721	0.02594	-0.0851769	0.0588134	0.0906016	-0.0114681	-0.0301695	-0.0563351	0.0374369	-0.0292866	0.0487055	-0.000595554	-0.00921012	-0.063702	-0.0394265
FLC2	-0.0751109	-0.0140893	-0.0489582	0.0549762	-0.0259328	0.0152968	-0.039662	0.179334	0.0395628	-0.0527691	0.370536	0.0691415	0.310867	0.163304	0.0571367	0.30736	0.00921254	-0.0334879	-0.0331364	0.0184127	0.0147471	-0.0539149	-0.0489712	-0.0447956	0.17226	-0.03651	0.051676	-0.00114974	0.0135309	0.0546599	-0.0525503	-0.0611858	0.0613334	0.021796	-0.00966246	-0.113595	-0.12482	-0.00822524	0.0351857	-0.050822	-0.00492468	0.0323534	-0.124438	-0.00648423	0.0461015	0.0191672	0.0789594	-0.0759037	0.0479195
FLC3	-0.0437219	-0.00876489	0.0310633	-0.00406669	0.010803	0.142878	0.0829269	-0.0994512	-0.0538641	0.0890533	-0.0205713	0.0488271	-0.0622808	-0.0886726	0.017541	0.0412981	0.144791	-0.0328395	0.139638	0.0769644	0.0414144	-0.00783832	0.0601528	0.0342974	-0.107574	-0.00831936	-0.0901529	-0.0428605	-0.158725	4.72007e-05	-0.0642321	0.0204925	0.0804058	0.041339	0.17975	-0.101778	-0.0662044	0.00109131	0.00369701	-0.0375089	0.0454938	-0.00490767	0.00646555	-0.0201891	0.110845	-0.0274485	-0.144218	-0.0852106	-0.102336
FLD1	0.0674042	-0.00424381	-0.0288509	0.0103797	-0.0639476	-0.0849208	0.00318178	-0.00156846	-0.0457296	-0.00748008	-0.00059248	-0.0244907	-0.00459615	0.0207806	-0.00208855	-0.00787846	-0.171698	0.0556935	-0.0634546	-0.064454	-0.0798238	-0.0179293	-0.137836	-0.0268	0.0991929	-0.0254413	-0.010508	-0.125655	0.0913514	-0.0411025	-0.0275131	0.101181	0.0365644	0.0102043	-0.0569456	0.0758362	-0.102323	0.0690256	-0.0513891	0.0607284	0.114545	-0.00127105	-0.0462093	-0.110579	-0.0384242	-0.00879991	0.0446615	0.00348384	-0.0197911
FLR1	-0.099071	-0.011347	-0.0513005	-0.030574	0.00227763	0.0190493	-0.0395006	0.00116086	0.0220467	-0.0589966	-0.008568	0.00538837	0.0522531	-0.0505871	-0.0114848	0.00138125	0.0625496	-0.0246701	-0.075205	-0.019162	-0.00200046	-0.117178	-0.0264014	-0.0913592	-2.01305e-05	-0.041833	-0.0855778	-0.0300553	0.0147055	-0.112778	-0.0521562	0.0471376	-0.000156377	-0.0110989	-0.0285615	0.0397997	-0.11907	-0.0503789	-0.064724	-0.0718837	0.149322	-0.0852694	-0.128676	0.000990042	-0.0141546	-0.020537	-0.0290684	-0.0218366	-0.0461194
FLX1	0.00531196	0.0488647	0.00919002	-0.120084	0.05052	0.0456925	0.055817	0.0579821	0.0288494	0.00661868	0.00720284	-0.0805432	0.0360222	-0.00524088	0.139688	0.00726319	-0.075445	-0.0674891	0.0276603	-0.0101195	0.0754337	-0.00259096	0.0750956	0.0448001	-0.0343688	0.159823	0.0154297	0.0850315	-0.0797138	-0.0375386	-0.0221557	-0.107094	-0.00944796	-0.0506623	0.0196653	0.00062866	0.026673	0.0100978	0.0155453	0.0418323	0.0153983	0.00438121	0.0738317	-0.0342602	-0.00620373	0.00923463	0.0562536	0.02019	-0.0153931
FMP45	-0.0133294	0.0491811	-0.0142709	-0.018429	0.0374596	0.216463	0.0376033	0.103414	-0.0417	-0.127128	0.0539529	-0.113086	0.0740886	0.186381	0.0683787	0.0304716	0.100256	-0.0229442	-0.0261345	0.0512048	-0.0371096	-0.0386016	-0.156433	-0.0439907	0.00625121	-0.00739852	-0.0178985	-0.0919864	0.0843521	-0.0479282	-0.00803925	-0.090537	0.0238756	-0.108156	-0.0264535	-0.0709558	0.0346926	-0.11368	-0.0613579	-0.114679	0.0101941	-0.00656025	-0.0953883	0.229773	-0.0356255	0.216621	0.0145203	0.110373	0.0267655
FRE1	0.0513511	-0.0341849	0.0842952	-0.0712551	-0.150746	-0.354191	-0.000813424	0.0900669	-0.0133847	-0.0279572	0.0623564	-0.0999799	0.133737	0.0501963	-0.011132	0.0125487	-0.149133	0.0343469	0.121388	0.0986614	-0.0493586	-0.0527124	0.0464921	0.0627221	0.0275993	0.0757442	0.0287788	0.107067	0.136133	0.0866435	0.0519762	-0.0185877	-0.0044035	-0.0129368	-0.1872	-0.0152248	0.221878	-0.150232	-0.0983544	0.0870734	-0.200994	0.0398964	0.0367217	-0.170463	0.106079	-0.0382492	0.139498	-0.0758932	0.00795342
FRE2	0.0993425	-0.0422549	0.0232666	-0.0909621	0.0230351	0.0595403	0.0485744	-0.0269943	-0.0583138	0.0213577	-0.0128562	-0.106703	0.0350479	0.0303219	-0.0980692	0.0301097	0.0403761	0.0665733	0.0254019	0.0510895	-0.0598586	0.0730159	-0.0756917	0.0305681	0.0661164	0.0352388	-0.149349	0.0549358	-0.0122752	0.0888077	0.0300809	-0.0116345	-0.0228393	0.0158771	-0.0809451	-0.0590258	0.0955531	-0.0514282	-0.0543712	0.00586692	-0.149193	-0.0546349	-0.107934	0.0404737	-0.0654262	0.115964	0.0445352	0.0451309	-0.0323611
FRE3	-0.156776	-0.0450673	-0.0110954	0.175993	0.00539282	0.0926908	0.0265639	0.0737745	0.10047	-0.149255	0.0559405	0.0246062	-0.0251962	0.0490578	-0.088895	-0.00749249	-0.0208205	0.0764035	-0.114211	0.0591668	-0.00907645	-0.0370102	-0.0183065	0.0272775	0.0794548	-0.02401	-0.0524231	-0.0649473	0.0714975	0.0599346	-0.13684	-0.0942001	0.00597327	-0.0840614	-0.0107034	0.0218997	-0.349524	0.0983278	-0.00834443	-0.154202	0.398147	-0.0228806	-0.102713	0.0370016	-0.151625	-0.0058588	-0.105661	0.00264984	0.151322
FRE4	-0.137515	0.000754498	-0.0329424	-0.00455257	0.0423244	0.0165886	-0.046166	-0.0525665	0.106466	-0.106081	-0.0316321	0.00200487	-0.0173799	-0.0400973	-0.0334517	-0.0440349	0.0635083	-0.0681828	0.0522638	-0.0133456	-0.0627605	-0.0804924	0.0957221	-0.0234569	0.0139059	-0.066318	0.168968	0.0767836	0.133373	0.0976868	-0.130774	-0.0686754	-0.0588851	0.0606018	0.106251	0.0205338	-0.017462	-0.00193012	-0.00229085	-0.0955263	0.0456623	0.000700369	0.0111556	-0.0242899	0.278787	0.0130378	-0.139269	-0.0513337	-0.0290797
FRE5	0.00652804	0.0200567	-0.0882979	-0.149762	-0.173998	-0.0626049	0.0948495	0.0230502	-0.015732	0.0328575	0.126344	-0.00834759	0.148444	0.0584489	0.109265	0.133247	-0.0398316	0.00110472	0.0666731	-0.0536155	0.134655	0.129475	0.0649899	0.068185	0.0324364	0.064363	-0.0256569	0.0852174	-0.0108782	-0.0113994	0.135701	0.0947513	0.0379737	-0.0554937	-0.0480973	0.0970318	0.0460365	-0.0306487	-0.0441769	0.0286275	0.0591647	0.0108322	0.0589306	-0.0342958	0.0830298	-0.109848	0.248049	-0.12787	-0.00199769
FRE6	0.10416	-0.0537985	0.0986851	-0.148	-0.116287	-0.264207	0.0926242	0.124648	0.00656378	0.0661484	0.0437444	-0.0553443	0.0696332	0.0740168	-0.0382172	0.0150574	-0.190093	0.118457	0.0691165	0.0826617	-0.0800984	0.0389946	-0.0223814	0.00695404	0.0410859	0.121226	0.0317577	0.200863	0.208185	0.0620468	0.130584	0.0816293	-0.0135019	0.00585802	-0.226116	0.0831507	0.162942	-0.201738	-0.156023	0.0657564	-0.169175	0.00920038	-0.0566554	-0.173573	0.0586322	-0.151882	0.177194	-0.0247398	0.10711
FRE7	-0.131481	0.0570261	-0.0145022	0.0704812	0.0916689	0.217691	0.0828247	0.048247	-0.0974556	-0.100862	0.0591279	-0.058833	0.0406839	0.116953	-0.0186469	0.0253425	0.19472	0.00383368	-0.0826948	0.00722585	-0.00264924	-0.171006	-0.16783	-0.0135926	0.0115943	-0.0269621	-0.0856813	-0.1757	0.0205018	-0.127369	-0.110837	-0.00770018	-0.0698455	-0.0742525	-0.0339889	-0.0218007	-0.0687767	-0.0084126	-0.0433868	-0.171596	0.0794029	0.0553637	-0.10231	0.229657	-0.0289034	0.0969714	-0.0111218	0.175903	-0.0455492
FRE8	0.121801	-0.0371483	-0.0525246	-0.120803	0.0323876	-0.0634681	0.00375685	-0.111323	0.047226	0.000247803	-0.119561	0.0578899	-0.130306	-0.0255791	-0.046348	-0.123333	-0.00668245	-0.0258028	-0.00569336	-0.105228	-0.0209583	0.0391695	-0.0570645	0.0555138	-0.134361	0.00103092	-0.00816287	0.0120546	-0.0536778	-0.0544072	0.120941	0.0317789	0.0183815	0.0700674	0.0868211	0.124433	0.0698041	0.133568	0.0178716	0.166263	-0.0455231	-0.0333595	0.110114	-0.00443648	0.0491515	-0.0191027	0.0568247	-0.000605604	0.0742453
FSF1	-0.0608022	-0.0224211	-0.00491046	0.0135806	-0.0200274	0.121734	-0.0106702	-0.100672	0.115377	-0.00370916	0.0417849	-0.141357	-0.0708472	-0.0636579	-0.045093	0.0062429	0.0906993	-0.110664	-0.0110983	-0.0856381	0.000420919	-0.159328	-0.0423998	-0.0399898	-0.0117092	-0.0989212	0.0530065	-0.0620634	0.0577848	0.14366	-0.0756818	0.00170284	0.0211342	0.0893411	0.0269062	-0.0269322	0.00134113	0.0177747	0.0568387	-0.121357	0.0195794	0.02611	0.0927025	0.0593173	0.0836443	0.0694668	-0.0296216	-0.0406161	-0.0407766
FTH1	0.0171433	0.0130254	-0.0244266	0.0321543	0.0121067	0.0893613	-0.0336055	-0.0604269	0.025317	-0.000144232	-0.0670054	-0.0592797	-0.0168638	-0.0308523	-0.0627433	-0.0484354	-0.0149018	0.0780239	0.0107176	0.0334388	0.0890274	0.116996	0.135157	-0.0274679	0.0269234	0.03819	-0.00658212	0.0726417	-0.0599795	0.202493	0.060859	-0.030111	0.0634626	0.0263096	-0.0885689	-0.0874148	-0.0193646	-0.0255752	0.0397184	0.0229112	-0.0319918	-0.0872351	0.0288734	-0.0805526	-0.0159635	0.0459058	-0.0480602	0.0379426	-0.070091
FTR1	-0.114459	0.0164827	-0.166108	-0.0310113	-0.0237107	0.0485639	-0.0817851	-0.0174781	-0.0117068	-0.00914772	-0.0915856	-0.0309502	-0.0540836	-0.0690189	0.0946367	-0.0388251	0.0819303	-0.0442655	0.020362	-0.0357237	0.0307987	-0.0353353	0.108536	-0.0324192	-0.00512341	-0.0593324	0.00870514	-0.0213405	0.0415259	-0.0180239	-0.056629	-0.0529553	-0.182548	-0.175286	0.0244172	0.0106931	0.0232503	0.0755803	0.0869132	0.0971713	0.0713918	-0.0138159	0.0796538	0.053677	-0.0376123	-0.00434312	0.00297667	0.0129019	0.0042114
FUI1	-0.000348036	0.0228864	-0.0984737	-0.144863	-0.0647576	-0.0442642	-0.000332138	-0.00672768	0.0115739	-0.033852	-0.0507772	-0.00849409	-0.0289451	-0.0439436	0.0186127	-0.101676	-0.0658499	-0.0126973	-0.0760256	0.0103951	0.075099	0.026887	0.0689604	0.0071415	-0.0471241	-0.0202633	0.0147686	-0.121391	0.0403496	-0.180742	0.0397273	0.0291217	-0.00799526	0.0244533	0.00752359	0.151689	-0.0642543	0.0195064	0.0351768	0.0425206	0.167378	0.0659023	0.13168	-0.0175974	0.0418618	-0.115182	-0.0312261	-0.0478871	-0.0130216
FUN14	0.0106929	-0.0116714	-0.0738732	0.0656563	0.0360286	0.0497653	-0.068423	-0.150782	0.0186403	0.0213459	-0.148122	0.0134514	-0.171964	-0.124448	0.00486298	-0.156694	0.0955041	-0.10353	0.0319139	0.0140427	-0.0245931	0.150376	0.130723	0.0313059	-0.0897305	-0.0507287	0.00925917	-0.114493	-0.134069	-0.0672533	-0.0268196	-0.0410803	-0.131014	0.041818	0.165886	0.055537	0.0429731	0.169245	0.176591	0.115682	0.00963742	-0.0338359	0.121222	0.0917466	0.0603842	-0.0392075	-0.0391592	0.000196145	-0.00549142
FUR4	0.016631	0.0434766	-0.0263899	-0.164755	0.100683	-0.0394541	0.0106382	0.0265525	-0.0596149	0.0421834	-0.0235476	0.010822	0.0927148	0.00107339	0.0611395	0.0729728	0.064687	0.0917431	0.0566476	0.0833457	0.00426787	-0.0898824	0.134994	0.125918	-0.0124581	0.0412494	-0.0165563	0.142804	-0.0409422	-0.106599	0.118111	0.0118615	-0.0312872	0.0127472	-0.0996191	0.00517732	0.0827959	0.00975652	0.00950664	-0.070585	-0.000644791	-0.0972985	-0.0628103	-0.0794975	0.0545576	-0.00161026	0.0932425	-0.107509	-0.0212919
GAL2	-0.0857624	-0.0678715	0.0057446	-0.0876981	-0.0981368	-0.143541	0.0152124	0.112836	-0.0330119	0.0412925	0.12462	-0.0140094	0.135372	0.0474484	-0.0323872	0.0863065	-0.134308	0.118583	0.000166015	0.0217222	-0.0013034	-0.150997	0.0513151	0.0547945	0.0423693	0.0598801	0.0235772	0.0913119	0.174414	0.0538247	-0.00727346	0.0380982	0.0976945	0.077489	-0.245818	-0.0843655	0.0192322	-0.105554	-0.0143956	-0.114829	-0.0596788	0.0533067	0.0513022	-0.102186	0.0296563	-0.153005	0.00447173	-0.0511717	0.00716161
GAP1	-0.0679289	0.0085668	0.0413273	0.00277677	-0.0477041	-0.139972	0.0253704	0.0879529	-0.0268915	-0.0113381	0.0215214	-0.0521889	0.0974802	0.11343	0.0927541	-0.0061605	0.0640322	0.106452	0.0776204	0.0360326	0.0708726	-0.0381219	0.11318	0.0619527	0.034608	0.0772716	0.0279348	0.0379838	0.0666857	-0.0431438	0.0598291	-0.0472735	-0.0671491	-0.0239378	-0.090943	0.0757284	0.208531	-0.0782229	-0.121532	0.0125286	0.0234454	0.0566649	-0.0521845	-0.122851	-0.0512052	0.0166624	0.127146	0.102048	-0.0972127
GDT1	0.0159172	-0.0108599	-0.0370363	-0.096738	-0.00146352	-0.0143728	0.00938423	0.0370945	0.0426264	-0.0362822	-0.00583328	0.036372	-0.0495334	-0.053951	0.000117995	0.0191669	-0.0124201	0.148449	-0.0179245	0.0535588	0.00469063	0.133934	0.0772164	-0.0317732	0.0109932	0.0811574	-0.0634168	0.0797797	0.012935	0.140169	0.103127	0.0195367	0.00629889	-0.00869452	-0.0583118	-0.0354754	-0.0329941	-0.139864	0.0491306	0.121265	0.0357973	-0.0215821	0.0504298	-0.0766511	-0.0630808	-0.0418252	-0.0204083	-0.0196877	0.0670797
GET2	-0.0255654	-0.0108722	-0.0882441	-0.0608823	-0.0330833	0.0322834	0.0856882	0.0388898	-0.0416757	0.0398847	0.107842	-0.118673	0.181158	0.18528	0.0886527	0.149849	-0.0598229	-0.0170836	-0.00909697	-0.0623277	0.077868	0.0715448	0.0334019	0.0937899	0.181924	0.0167638	-0.0227071	-0.00682928	0.00995865	0.105868	-0.00312272	-0.0347952	0.0279914	-0.0235307	-0.146044	-0.0548514	-0.0400195	-0.0126474	-0.00110133	-0.0407218	0.0428646	-0.0234853	-0.105747	-0.0217437	0.0372919	0.0522566	0.0843874	-0.00468824	0.0111234
GEX2	0.00708363	-0.00946855	-0.0265839	0.118928	0.112119	0.144977	0.0202517	-0.0381787	-0.0232045	-0.065346	-0.0521948	0.188361	-0.056472	-0.0435326	0.075893	-0.042707	0.165549	-0.137649	0.00922146	0.0454617	0.0838997	-0.0167072	0.142174	-0.0221225	0.0644426	-0.0424354	-0.014924	-0.11102	-0.136922	-0.0205988	-0.0889479	-0.0746345	-0.0637314	0.00735746	0.115367	0.0415217	-0.0574722	0.110089	0.250342	-0.138609	0.0153747	0.0756015	0.00229072	0.223261	-0.0224719	0.0691994	-0.0754757	0.0326374	0.00613002
GIT1	0.0762075	0.0382371	0.0674851	0.0887335	0.069347	0.00220911	0.0789607	-0.080076	-0.0735594	0.0155841	-0.00483744	-0.0482124	-0.0417005	-0.0752765	0.00455512	0.0529115	-0.0409238	-0.0818961	0.0888116	0.0494566	-0.0260208	0.141805	0.0344037	0.0666895	-0.00568449	-0.00839465	-0.0744566	0.132955	-0.0795955	0.188137	-0.0500424	-0.085484	-0.0215003	0.165344	0.0777008	-0.106598	-0.0314804	0.0380113	0.0716938	-0.0281482	-0.102889	-0.00998638	-0.0175714	-0.100842	0.0929691	0.095209	-0.0194151	-0.104809	0.0412676
GMH1	-0.0220366	-0.0325041	-0.0190291	0.0787489	0.198767	0.210946	-0.136432	-0.0385725	-0.0233067	0.00457065	0.0202902	0.00347519	0.0289473	-0.0213209	0.000121972	0.0238581	0.276686	-0.155066	0.0197045	0.0860848	-0.158025	0.028958	0.0924006	-0.0303318	0.0377543	-0.135768	0.0156528	-0.0198917	-0.170859	0.0831473	-0.100115	-0.088693	-0.0918147	0.0156714	0.151674	-0.101629	-0.0317584	-0.0450623	0.198061	-0.084937	0.0317267	-0.123852	-0.0683065	0.144956	-0.000455669	0.305263	-0.124004	-0.0130282	-0.0481576
GNP1	-0.0127843	-0.0140052	0.0883354	0.126138	-0.0227812	-0.0359578	-0.067747	-0.0711789	-0.0475655	-0.0644826	-0.0595782	0.0654849	-0.091054	-0.110368	-0.0749725	-0.0582321	-0.00398172	-0.0197215	0.00233088	0.111856	-0.00785089	0.0903446	0.0534077	0.0523818	-0.0791885	0.0281558	0.0105064	-0.014897	0.0435262	0.00409605	-0.0701094	0.0286156	0.0466353	0.152395	0.0307225	-0.128491	-0.0108933	-0.0583049	0.0354517	-0.134459	-0.04196	0.08157	-0.0489808	0.056258	-0.0318463	-0.0318047	-0.083783	0.0247589	-0.0659396
GOT1	0.0105063	0.0167105	0.0337119	0.0135829	-0.0960509	-0.073444	0.0257356	0.0956195	-0.0533723	-0.0165398	0.0166581	-0.037626	0.0945853	0.0478316	0.0203627	0.0378356	-0.0542629	0.0635126	0.0364399	-0.0885851	-0.0180277	-0.00343542	0.010229	0.0243649	0.239834	-0.00131124	-0.038035	0.0358166	0.0775612	0.0724404	-0.0281674	-0.0105647	-0.0255726	-0.0434888	-0.0822667	-0.0111417	0.0593598	-0.0887967	-0.0721299	0.0433995	-0.103116	0.0130636	0.0161822	-0.0355829	0.0252083	0.0411555	0.0975089	0.0950779	-0.0012175
GPI10	0.132458	0.00612267	-0.0188599	-0.0214599	-0.0552995	-0.0693898	0.267391	-0.0310028	-0.0409125	-0.0482567	0.034703	-0.0247823	0.0284459	-0.000560091	0.0100948	0.0460316	-0.12646	0.0756818	0.0936628	0.0485386	-0.0071687	0.0640894	-0.00917219	0.0648648	-0.00245902	0.1096	-0.0312371	0.0971641	-0.0305846	0.0815613	0.00288982	0.0220918	0.0806453	0.0572866	0.0601596	-0.0227643	0.0583222	-0.00870667	-0.0279225	-0.0411079	-0.0147188	0.0465697	-0.0514795	-0.160089	0.026756	-0.0358023	0.0590755	-0.0658965	-0.0174102
GPI11	0.0447782	-0.00550868	-0.0516336	0.114436	0.0823935	-0.0179806	-0.0472197	-0.00982099	0.0372438	-0.0859262	0.0300839	-0.0746359	-0.0467718	-0.0568507	-0.00265115	-0.0136734	0.0444893	-0.0055808	-0.0509007	0.0447878	-0.104771	0.067179	-0.000791795	0.00636704	0.0523316	0.0185372	0.103826	0.0375223	-0.0375022	0.0568756	-0.0254863	-0.0419286	-0.0630113	-0.019631	0.0483221	-0.00195499	-0.0804706	0.0793201	0.00684526	0.0160469	0.0956817	0.0815412	-0.091287	0.15762	-0.0483808	0.141006	0.020966	0.0419795	0.0554497
GPI13	0.174354	0.00554109	0.123795	-0.167084	-0.104419	-0.260612	0.0575592	-0.026978	-0.0993265	0.0570666	0.0670321	0.0133621	0.0783211	-0.0375971	1.0926e-05	0.122056	-0.0944625	-0.0103414	0.160725	-0.00042054	0.0327849	0.016807	-0.100357	0.0804578	-0.0977812	0.109198	0.0499764	0.0732723	0.0190732	0.00130946	0.201131	0.111771	0.194879	0.117978	-0.142404	0.170914	0.305927	-0.0429709	-0.10028	0.0576163	-0.205648	0.016681	-0.0352145	-0.137456	0.0811877	-0.0254094	0.251049	-0.0389584	-0.00439509
GPI14	0.182521	0.0139681	0.108227	-0.102225	-0.149788	-0.115622	0.144498	-0.0364901	-0.0842235	0.0859619	0.0366195	0.0407399	0.091848	-0.0134533	0.105663	0.0770725	-0.113031	0.03102	0.0513351	-0.0423708	0.101701	0.119959	-0.00440201	0.0361245	-0.00787302	-0.00238915	-0.0394727	0.134255	0.0448286	0.142984	0.121509	0.0950782	0.113768	0.0233346	0.0147974	0.0716894	0.0242517	-0.0070122	-0.0168576	0.0760602	-0.0925371	-0.0564298	0.160532	-0.166542	-0.0581658	-0.0531467	-0.0633073	-0.0512676	-0.00700384
GPI17	-0.041914	0.210343	0.0291951	-0.0372211	-0.0394675	-0.00731246	0.0246759	0.191495	-0.0173141	0.108627	0.0374902	0.00793615	0.0999593	0.163514	0.0736907	0.0673007	-0.0493139	-0.0824905	0.0661464	-0.0543504	-0.000405388	0.0654708	-0.000733061	0.0287059	0.270555	0.019887	-0.0975768	0.100383	-0.0527866	0.146491	0.01076	0.0622785	-0.0413312	-0.00527115	-0.00157086	-0.142482	0.0754794	-0.0402987	-0.0424593	0.00418949	-0.0410947	-0.0804536	-0.0733259	-0.0465602	0.0633372	0.0342829	0.000460179	-0.0444129	0.108292
GPI19	-0.102463	-0.00750151	-0.117937	0.0150852	-0.0104071	0.122376	-0.0223946	-0.0756783	-0.0353337	-0.0312985	-0.0602925	-0.015165	-0.140625	-0.127426	0.00346136	-0.0628104	0.143271	-0.0546918	0.0285315	-0.0543817	0.0533313	-0.007266	-0.00889033	0.0351147	-0.0590563	-0.176552	0.00345106	-0.0838254	-0.0578493	-0.00292481	0.0194657	0.0399255	-0.0360137	-0.00853519	0.101948	0.0420647	-0.0153982	0.0549264	0.144221	-0.0518541	0.0594663	-0.016992	-0.0111993	0.0851716	0.0468112	0.0838485	0.0378827	0.0603251	-0.0169019
GPI2	0.036727	0.0107853	0.0547453	-0.172499	-0.0579112	-0.121469	0.0832654	-0.000900809	-0.0609043	0.110963	0.041063	-0.0362174	0.123239	0.0405152	0.171786	0.12314	-0.0574377	-0.0718254	0.101238	-0.164069	0.0637206	0.121198	0.0703054	0.0629041	-0.0822496	0.0909875	-0.00466793	0.0463431	-0.1046	-0.0302858	0.228965	0.074446	0.00795001	-0.0313374	0.0103039	0.133711	0.262903	0.0180195	-0.0346375	0.0911089	-0.128622	0.029774	0.0745673	-0.146051	0.125739	-0.0328891	0.296441	-0.0241207	-0.102731
GPR1	0.0675366	-0.0325666	0.0430115	-0.039798	0.0180555	-0.068572	-0.0319466	0.0521876	-0.0484443	-0.0383683	0.0117767	0.014236	0.0358871	-0.00227773	0.0418584	0.0454546	-0.105359	0.0487551	0.0368705	-0.0261266	0.00750914	0.0938299	-0.0809769	-0.0821412	0.0898712	0.0309458	0.0724481	0.0994837	0.0502211	0.148961	0.0136509	-0.0726917	0.0459338	-0.0178612	0.0407104	-0.00410758	0.0461363	-0.104785	-0.0381101	0.081186	-0.0461048	-0.0331153	0.0638583	-0.0975562	-0.0131798	0.0592529	-0.00315447	-0.0503485	0.0228953
GPT2	0.0961915	0.0112611	-0.0693929	0.0424256	0.133629	0.00843235	-0.0791119	-0.0610126	0.0745654	-0.0680383	-0.020364	0.051198	-0.0150719	0.00680217	0.0736304	-0.00725634	0.043792	-0.0691508	0.00590333	0.0744968	0.0561724	-0.121733	-0.0207546	0.0943831	-0.0384351	0.00449725	0.00754603	-0.0684549	-0.0602016	0.000861074	-0.0653645	0.0346919	0.120441	-0.114406	0.0415295	0.120982	-0.0997834	0.103891	0.0810691	-0.045245	0.14904	-0.0157265	0.0456682	0.0150788	-0.0197253	0.0409375	-0.00600187	-0.0926631	0.0722804
GSC2	0.0366357	-0.00900772	0.0187429	-0.021054	-0.175709	-0.17345	0.0888328	-0.0549734	-0.00212218	0.105958	-0.000381848	-0.157323	0.0617845	0.00104136	0.0231946	0.0153773	-0.112596	0.165853	-0.0321962	0.044178	0.0402386	-0.0558268	-0.0594687	0.0481688	-0.0687159	0.0618546	-0.0559073	0.0105519	0.128113	-0.0364927	-0.0861335	0.0450178	0.103636	0.0318922	-0.0809332	0.0146437	0.0481616	0.0110553	-0.112463	-0.0176476	-0.00993169	0.0888479	0.0577313	-0.195728	-0.0106015	-0.0689831	0.126449	0.127025	-0.169789
GUP1	-0.0595405	0.0797665	-0.094481	-0.0754849	-0.0761542	-0.0682441	0.0380082	0.367136	0.0614016	-0.0529629	0.326661	-0.0567452	0.331218	0.276772	0.113404	0.30483	-0.16264	0.0235966	0.0283282	-0.0939894	0.0014075	-0.0876292	-0.0233308	0.057769	0.306039	0.00500863	-0.016868	-0.0141513	0.0789086	0.106612	0.0180812	-0.0211031	0.0899468	-0.0790343	-0.207269	-0.0257932	-0.00161502	-0.0739316	-0.0814304	-0.0286817	0.0277483	0.0153193	-0.00155298	-0.053823	0.0293085	-0.0906207	0.099421	-0.0922889	0.122728
GUP2	-0.0675079	0.0292783	-0.0905731	0.0220293	-0.0108756	0.100381	-0.0448252	-0.0557847	-0.0368017	0.0981991	-0.00218068	0.0684295	0.0465795	-0.00222226	-0.00526426	0.0115215	0.137288	-0.0530082	0.0498769	-0.066354	0.0421069	0.0117274	0.0121724	0.0688841	0.0799718	0.0254394	-0.130974	-0.013426	-0.25248	0.0331193	-0.0758698	-0.0762403	-0.0442704	0.18071	0.0734025	-0.183189	0.00422248	0.0801359	0.0834915	-0.114458	-0.0234528	-0.104591	-0.0271201	0.0883294	0.0291063	0.0544756	-0.0440055	-0.0163332	-0.104612
HMG1	-0.0306533	0.0110946	-0.00130637	0.0176093	-0.0123247	-0.0414092	0.0386766	-0.0328501	0.0557395	0.0264293	0.00326975	-0.0245446	-0.0211326	-0.0177962	-0.0291114	-0.0523023	-0.0749864	0.0444878	-0.0413671	0.0126613	0.0494105	0.0661087	-0.0564234	0.135104	0.109054	0.0915393	0.0879957	0.0441125	0.00741427	-0.0457273	0.110117	-0.0123779	-0.110646	-0.0260867	-0.0585088	0.0144776	0.0504063	0.0312756	-0.0946016	0.0606054	0.0637581	0.041154	-0.000768627	-0.0490291	-0.0763818	-0.0369474	0.0655326	0.0613821	-0.0867493
HMG2	0.170198	-0.0161435	0.0684911	-0.0658484	-0.00264935	-0.167318	0.121143	0.0578559	-0.0608267	-0.00586611	0.01978	-0.105416	0.0389618	0.0529454	-0.0131526	0.0517188	-0.132301	0.110815	0.0411532	-0.0413132	-0.0141983	0.0868374	-0.134418	-0.0262719	0.113154	0.0454218	-0.0235856	0.0841835	0.0793611	0.0540006	0.188152	0.0604787	0.0552743	0.023961	-0.0922018	0.143309	0.202034	-0.134604	-0.202311	0.0601806	-0.069224	0.0321742	-0.0486567	-0.131639	0.0649428	-0.0499498	0.14513	-0.0117593	-0.0259656
HNM1	0.136644	-0.00956722	-0.0323588	-0.124577	-0.174093	-0.249387	0.164101	0.0471935	-0.142534	0.0642093	0.013477	0.00154862	0.0572012	0.0523488	0.00156393	0.0151634	-0.167987	0.0610336	0.062259	-0.0282193	0.0517016	0.0501707	-0.0467704	0.135121	-0.0664836	0.0846254	0.00318832	0.112694	-0.0550159	-0.0486823	0.190653	0.100586	0.00398179	0.0583395	-0.139302	0.185451	0.340964	-0.0550355	-0.12418	0.123949	-0.14057	0.156232	0.113134	-0.12173	0.0206317	-0.161849	0.199977	-0.0284365	-0.0151659
HOL1	-0.00641439	0.0327311	0.00119013	0.0243775	0.0868941	-0.00481748	-0.103552	-0.0940099	0.218445	0.00447954	-0.00987549	-0.0465784	-0.102579	-0.0580237	-0.0564836	-0.0292609	-0.0135867	-0.000959888	0.0568506	0.0504348	-0.0214856	0.00692631	0.0280861	-0.10594	0.0445914	-0.00352222	0.151716	-0.00159333	0.0645436	0.0561419	-0.0301073	0.000424259	0.0512775	0.114003	0.0462607	0.000435108	-0.0303387	0.0842782	0.073471	0.00620525	-0.0281522	-0.0434298	0.0945455	-0.0388589	0.219583	0.00363703	-0.1408	-0.107005	-0.0274982
HSP30	0.0467412	-0.0416408	0.228395	0.107985	0.0666792	-0.0876721	-0.0293282	-0.042388	-0.0439916	-0.018161	0.0178515	0.0639717	-0.0257436	-0.0470239	-0.113741	0.0214502	0.00973548	0.0665394	0.11881	0.077376	-0.0555514	0.0333928	-0.0801492	0.0538414	-0.0873208	0.0418674	0.00806452	0.0412081	-0.0315171	0.0905645	0.0330498	0.0675494	0.000823785	0.125633	-0.064743	-0.0123703	0.105017	-0.0712573	-0.0981724	0.0332232	-0.154579	-0.00908718	-0.0301602	0.0810487	0.0781789	-0.0847594	-0.000643751	-0.0226847	-0.0445983
HUT1	0.010383	-0.00379051	-0.0053536	-0.0658354	-0.0436173	-0.121573	-0.028423	0.110688	0.0890204	-0.0589169	0.176636	-0.0532973	0.186963	0.071438	0.105231	0.172975	-0.0780203	0.0122528	0.00937503	-0.147401	-0.0641908	-0.0510605	0.0403051	-0.067115	0.187533	0.0160254	0.133487	-0.0187323	0.0349283	-0.0397095	-0.00223956	0.00378538	0.0772827	-0.11857	-0.0942119	-0.0162262	0.037737	-0.0103437	-0.0584295	0.112304	0.00381533	-0.00177282	-0.0560022	-0.074033	-0.0222237	0.0136852	0.0624844	-0.0428355	-0.0081754
HVG1	0.0357878	0.0768703	-0.00625598	0.0449951	-0.0315252	0.113796	0.0468143	-0.028174	-0.0809326	0.00174859	0.0024634	-0.0207971	-0.0598213	0.00683871	0.0182848	-0.0451877	0.1209	-0.0338991	0.0348879	0.118388	-0.0740564	0.0343922	-0.0251256	0.0130427	-0.030715	-0.0862738	-0.0289457	-0.0751778	0.0206975	-0.119423	-0.0425756	-0.00253028	-0.0204212	0.033323	0.0409175	-0.0842692	-0.0918654	0.114776	0.0995071	-0.066416	0.0238737	0.0148803	-0.0678376	0.0992011	0.0674458	0.108245	-0.0658974	-0.00329541	0.0213502
HXT10	-0.0559953	0.04243	0.0913222	0.0504913	0.0366676	-0.0799945	-0.0258779	-0.0735969	0.0595643	0.00679493	0.0145754	0.118678	0.00125191	0.0253006	-0.0241107	0.0208179	-0.0479211	0.0704317	0.0154472	-0.0618031	-0.0742677	0.0102354	0.00273491	0.0408113	-0.0446507	-0.0354277	0.0414519	-0.0074058	0.00242722	-0.0770257	0.0622049	0.0281374	0.0503434	0.0766174	0.0441375	0.0136548	0.0539787	0.0278485	-0.0116552	0.0282942	-0.0291309	0.0486016	0.0948166	-0.0215421	-0.065929	0.0148758	-0.0582537	0.0836381	-0.0803374
HXT17	-0.00236388	-0.0882771	-0.110609	-0.127599	-0.00137525	0.0105637	0.063873	0.0387476	-0.132879	-0.0211213	-0.0319693	-0.0704318	0.0233879	0.0213895	0.174047	-0.00585313	0.0631396	-0.0164646	0.012586	-0.0966182	0.0134259	0.0751451	0.0399158	0.124521	0.0423209	-0.0484729	-0.0391457	-0.0143355	-0.0211377	-0.0619727	0.0464024	-0.063993	0.0440573	-0.0137736	-0.0352118	0.0407338	0.0611898	-0.00349039	-0.100748	0.112859	0.0581696	0.0133636	0.0269399	-0.0470695	0.00751633	0.0931041	0.119878	0.097022	0.060369
HXT3	0.0587805	-0.0476581	0.0901674	-0.0890027	-0.104917	-0.122879	0.0865244	0.0668122	-0.0952717	0.00379859	-0.0399805	-0.0150232	0.0139797	0.00205409	0.0187903	0.0516289	-0.0518486	-0.0368631	0.184922	-0.0457013	-0.0452008	0.0554164	0.0769829	0.046833	0.0144843	0.107814	0.00365121	0.205283	0.0488739	0.202419	0.0835096	0.0639133	-0.0150115	0.0373519	0.0361541	0.0220977	0.315588	-0.133059	-0.00868638	0.087846	-0.141699	-0.0383044	0.1284	-0.119046	0.154286	-0.0534012	0.087474	-0.0711135	-0.0713245
HXT5	-0.0196261	0.00809974	-0.133184	0.0028765	0.181553	0.270679	-0.0145705	-0.186671	0.0491798	0.0362952	-0.143777	-0.0428465	-0.122038	-0.0808622	0.0481714	-0.120156	0.218479	-0.0778225	0.0149287	-0.0105601	-0.0261476	0.0386317	0.0985087	-0.0205477	-0.0815239	-0.142252	0.109571	-0.0130033	-0.101628	-0.0638785	-0.0141198	-0.156145	-0.112419	-0.0857658	0.179534	-0.0756829	-0.0309968	0.135603	0.147479	-0.0202382	-0.0114576	-0.0108047	-0.00374751	0.180733	-0.0277333	0.197661	-0.12923	0.0910833	-0.0756901
HXT8	0.041372	-0.0429873	0.00854976	-0.00119342	-0.11978	-0.176662	0.10999	0.0768134	-0.133063	-0.0745866	0.0282917	0.0297184	0.131471	0.0816487	0.0950714	0.054131	-0.0838543	0.0750091	0.0101534	0.0659043	0.0635426	0.174221	-0.0214112	0.12064	-0.0261634	0.193084	-0.081132	0.00522557	0.0266762	-0.00585182	0.182401	0.124567	0.0651033	0.0356496	-0.0962195	0.138167	0.149179	0.0527878	-0.0114402	-0.0196961	-0.0206287	-0.0029594	-0.0228205	-0.135342	0.0498211	-0.153861	0.141972	-0.0286136	0.0199776
ILM1	0.0975988	-0.0813507	0.086125	0.0040376	0.0596858	-0.037447	0.0192682	0.35847	-0.0854808	0.0523681	0.172841	-0.0269911	0.240019	0.118409	0.138594	0.246592	-0.0701823	0.0146324	0.070635	0.0932649	-0.0725648	-0.020527	-0.0392222	0.0435441	0.174555	0.0798696	-0.140851	0.104097	0.0160812	0.18505	0.00788666	0.0497436	0.0952554	0.159069	-0.0482366	-0.0751053	-0.049243	-0.0284173	0.00495368	-0.067814	0.0626003	-0.036936	-0.0315336	-0.0727423	-0.0309854	0.0071657	0.0347783	-0.105117	0.152011
INA1	-0.00617851	0.000538511	0.0944154	0.086258	-0.00240735	0.00522825	0.0194413	-0.0668452	0.0474706	-0.103794	0.0195556	-0.00635096	-0.0366888	-0.0273565	0.019724	-0.0281749	-0.0311218	0.000998347	-0.0670704	0.00301317	-0.0699118	-0.0982294	0.0686585	-0.0733609	0.0337982	0.00310153	0.0444801	-0.0744492	0.0835191	-0.0919865	-0.00735464	-0.0850571	-0.0058649	0.0755762	-0.0519249	0.0749922	-0.00972164	0.0189794	0.115409	0.0492255	0.0620831	0.0783931	-0.0139188	-0.0222824	-0.112433	0.0241119	-0.0866774	0.00318416	-0.1662
IPT1	-0.117689	-0.0485965	-0.00462597	0.0475357	0.208429	0.171351	-0.0355006	-0.0176589	-0.0783828	0.0568349	0.101538	-0.0251517	0.173478	0.121022	0.224216	0.10735	0.190702	-0.11562	-0.0565737	0.0154699	-0.0146586	-0.0132392	0.0831397	0.0215352	0.149064	-0.00961164	-0.115506	-0.092057	-0.189037	-0.096113	-0.0768791	-0.0953162	-0.0624621	-0.0232475	0.0113161	-0.0243669	-0.0752151	0.103592	0.0962893	-0.138522	0.0106123	-0.0218952	-0.048738	0.168569	-0.0179605	0.071248	-0.0156895	0.0588467	-0.120511
IRC23	-0.0845438	0.0212558	-0.106679	0.042993	0.140345	0.267137	-0.0366172	-0.043283	0.300282	-0.0490993	-0.00417101	-0.119667	-0.0917124	0.117308	-0.0612249	-0.0286613	0.12631	-0.00931301	-0.114896	0.00716165	-0.108123	-0.0158311	-0.026804	0.039389	0.108951	-0.0672309	0.0594937	-0.0198404	-0.0532226	-0.00588766	-0.142745	-0.0306501	-0.1007	-0.0953743	-0.0309767	-0.112659	-0.155748	-0.0284412	-0.0558673	-0.0317518	0.184149	0.0217532	-0.0693176	0.271905	-0.108012	0.0807099	-0.254759	0.0627488	-0.0246039
IRC8	0.0686926	0.00632247	0.0170306	0.0857799	0.00498882	0.088436	0.00297117	-0.104059	0.0749443	0.0297313	0.0348911	-0.0148039	-0.0326864	-0.12231	-0.036053	-0.0442927	0.0231849	-0.0381624	0.0260723	0.00880547	0.0620932	0.0680463	0.156479	0.00158553	-0.19522	-0.0189085	0.006357	0.0935984	-0.0333311	0.0511341	-0.0292484	0.0237896	0.0800482	0.0793381	-0.0344108	-0.101875	-0.0298785	-0.0924067	0.214251	-0.153076	-0.04758	-0.0278799	0.0787684	0.0169823	0.0427506	0.00480114	-0.0434938	-0.00011538	-0.0376718
ITR1	0.0606525	-0.0136828	0.00628188	0.133824	-0.0215174	0.140259	-0.00584895	-0.184857	-0.0987595	-0.0730674	-0.052618	0.093066	-0.118036	-0.14189	-0.0740322	-0.0460267	0.0490432	-0.0526091	0.10045	0.0941116	0.131841	0.0794918	0.0134148	0.0088843	-0.140473	-0.0191645	-0.0968895	-0.0921335	-0.0293858	0.0185069	-0.00120749	-0.0435357	0.0565209	-0.0150689	0.14784	-0.051002	-0.110257	0.0863061	-0.0196284	-0.0612118	0.081927	-0.0750183	0.0365166	0.0606471	0.0708517	-0.0242126	-0.137436	0.00625021	-0.0529879
IZH1	0.0652912	0.0417837	0.0181759	0.0189371	0.0532463	0.0386121	-0.0495701	-0.0331142	0.0716431	-0.0821772	0.017055	-0.0284289	-0.0305016	-0.00777706	-0.0570393	-0.0517303	-0.0593557	0.0111873	0.0246981	-0.0524647	0.0425816	0.0427408	-0.11283	-0.0704336	-0.0273989	-0.0797538	0.0884056	0.0116015	0.0491195	0.014417	0.0923421	-0.0830204	0.15277	-0.0636257	-0.0938539	-0.0403563	-0.0648695	-0.0416621	-0.0168566	-0.011542	-0.00946066	0.0738367	0.0034707	-0.0372454	-0.0452816	0.0545829	-0.0412129	0.0903775	-0.0607783
IZH2	-0.0829495	-0.0318445	0.0225481	0.0832385	0.000139946	0.116422	0.046525	0.121473	-0.0336946	-0.0557961	0.0413758	0.00249297	0.0393443	0.051747	-0.0311892	0.0516563	0.00947167	-0.00382888	-0.0823773	0.086932	-0.0332277	0.0282185	-0.145528	0.00506642	0.0903949	0.0213557	-0.0729571	-0.0816384	0.0567785	0.00159496	-0.0154547	0.0360457	-0.0242971	0.0249429	-0.0397114	0.000328821	-0.167872	0.104428	-0.0704973	-0.0849481	0.356856	-0.00470163	-0.175316	0.102959	-0.0754346	0.0782041	-0.0256872	0.0347955	0.148109
IZH3	0.0702958	0.0243907	-0.0302321	0.0715894	-0.0594611	0.0182742	-0.130512	-0.0976562	0.0694757	0.0576693	-0.0783112	0.000159975	-0.0994144	-0.0992779	-0.0271027	0.00780249	0.113846	-0.0198296	-0.0165463	0.192583	0.0341299	0.00254851	-0.0140407	0.118876	0.0183501	-0.0337163	-0.0916214	-0.0525608	-0.0338397	-0.0688846	-0.0750673	0.0583044	-0.0447873	-0.0963057	0.177996	-0.070113	-0.0837645	0.102294	0.101665	0.0499112	0.170537	-0.00999799	0.0734588	-0.00506116	0.0493195	0.00274461	-0.0701557	-0.0396007	0.0239093
IZH4	0.0486854	-0.03434	0.0826026	0.038931	0.0194052	0.041924	0.0793797	0.0255044	-0.0248815	0.0541108	-0.0090384	-0.0612938	0.0557097	-0.0390621	-0.0670449	0.0532145	-0.096339	0.0254403	0.106094	-0.0307175	0.0126377	0.0938649	0.0921929	0.0791772	-0.0317156	-0.006097	-0.0805014	0.168762	-0.0989212	0.148676	0.00112334	-0.0984913	0.0332633	4.91616e-05	-0.0316032	-0.0712307	0.158186	0.0160212	0.0283233	-0.0151823	-0.092625	0.0432342	0.0553753	-0.0310735	0.176625	-0.0692137	-0.0150236	-0.0396315	0.0655355
JEN1	0.200691	0.0242731	0.0211049	-0.11388	-0.170215	-0.256434	0.130158	0.0982672	-0.130409	0.129939	0.0227966	-0.0342862	0.100013	0.117301	-0.0234796	0.0391723	-0.28459	0.0571674	0.102014	-0.100259	0.0721701	0.152713	-0.0436606	0.110435	-0.0329894	0.193499	-0.031701	0.0989485	0.0710539	0.0109013	0.137841	0.0970939	-0.0244337	-0.0312098	-0.13325	0.12018	0.284549	-0.0217193	-0.0783628	0.0886891	-0.199248	0.0776977	0.0162992	-0.0840888	-0.036593	-0.160137	0.225257	0.0428162	0.0121254
KCH1	0.0442281	0.0362247	0.00280254	-0.0112893	-0.010669	-0.00990169	-0.00515539	0.0289587	0.00924064	-0.0201408	-0.0523741	0.00489413	-0.0428486	-0.0743015	-0.0405293	-0.0505932	0.0537001	0.0875971	-0.0913404	-0.0752477	-0.027175	-0.116185	0.0432661	0.00163547	-0.0200848	-0.0233576	0.0967783	-0.00127627	0.11282	0.046356	-0.0226006	-0.0614542	-0.0300631	0.0288885	-0.112053	-0.0201302	0.0583651	-0.08441	-0.00778676	0.0712345	-0.0028612	-0.00944947	0.0770485	-0.0491528	0.00286251	0.0317869	-0.0312821	0.0634413	0.0150486
KEI1	-0.0130745	-0.0765877	0.0277173	0.189882	-0.0417087	0.0600286	-0.0463304	-0.0459577	0.0304947	-0.0865583	-0.0780592	-0.0368757	-0.14667	-0.132786	-0.0674389	-0.100126	0.179956	-0.108909	0.0587464	0.122547	0.0359998	0.0847217	0.0520712	-0.0493144	-0.120383	-0.0680261	0.0413401	-0.0180821	-0.128967	-0.0121941	-0.051421	-0.0583711	-0.134783	0.000344395	0.365146	0.0640828	0.0124571	0.196374	0.128412	0.0482959	0.0937567	-0.0743936	0.00729064	0.0391325	0.00420967	0.0955079	-0.0226105	0.0485168	0.0177974
KHA1	-0.0508019	0.0494993	0.00371903	-0.0195677	0.026528	0.0505662	0.0353388	-0.00510079	0.0311136	-0.0144181	0.0377425	-0.0425418	0.0579991	0.115588	-0.00050084	0.0211593	-0.0435313	0.0768338	-0.126894	-0.0561291	0.108691	-0.0535718	-0.0252114	-0.0252713	0.0598027	0.0519186	-0.0162597	-0.0549826	0.103944	-0.0599014	0.0135414	-0.0822707	-0.0279401	-0.109234	-0.138209	0.0287802	-0.0645111	-0.0079798	-0.024211	-0.0204289	0.0668562	-0.00706502	0.0447523	-0.0419453	-0.0935369	-0.0949542	-0.106592	0.0261371	-0.163311
KRE1	-0.00119553	-0.0732133	-0.0215689	-0.135028	-0.00473674	-0.0828979	0.0109355	0.335551	-0.0423602	0.0414706	0.190139	-0.0473473	0.301504	0.200368	0.191826	0.244037	-0.0819225	0.0320796	0.044595	-0.013602	-0.0827733	-0.00782726	0.0104316	0.0954019	0.382344	0.0333385	-0.0493153	0.0210045	0.003167	0.102135	0.0521171	0.022339	0.0555482	0.0590861	-0.175749	-0.0852579	-0.0559449	-0.0790629	-0.107417	-0.0757915	-0.0785423	-0.0266195	-0.0629356	-0.0360542	-0.00592489	-0.0786865	-0.0103538	-0.129093	0.115111
LAC1	-0.0605183	0.0265457	-0.0453433	-0.0331096	0.0136245	0.00916102	0.0178208	0.0970504	0.0686648	-0.0320605	0.0658364	0.0367712	0.105644	0.104155	0.0179678	0.0444444	0.0380876	0.0402828	-0.164256	0.074504	0.051509	-0.122513	-0.00619868	0.0832731	0.0191586	0.0385093	-0.0257011	-0.104918	0.0925132	-0.072273	-0.0722457	0.0814565	-0.0730884	-0.0406102	-0.0617181	-0.025972	-0.128049	-0.00155297	-0.0977909	-0.0641155	0.0782061	-0.0200281	0.00168793	-0.00617998	-0.0454259	-0.0221513	-0.00174424	0.0278592	-0.0373686
LAG1	0.0794114	-0.024676	0.0589468	-0.204993	-0.0660206	-0.180453	0.0521974	0.0675772	-0.0520741	0.0944847	0.0426652	-0.133779	0.185942	0.0669535	0.0580459	0.115515	-0.0322009	0.0317892	0.0268581	0.0221758	0.00250653	0.0315059	0.0418123	0.0700669	0.00183033	0.0160175	-0.0382096	0.162264	-0.00124913	-0.0516136	0.0366759	0.0628641	-0.0147667	-0.0188862	-0.06846	-0.0455792	0.1481	-0.108843	-0.117499	0.075671	-0.117648	0.00050688	0.0226526	-0.162328	0.0667152	-0.0595573	0.179242	-0.00530192	-0.0775603
LAS21	0.0361277	-0.0229237	-0.0991999	-0.0400204	-0.0478315	-0.0321602	-0.0141446	0.287999	0.0247009	-0.0433274	0.17181	-0.0519275	0.273606	0.315605	0.174791	0.209349	-0.101438	-0.0152021	-0.0245208	0.00331501	-0.066639	-0.0150581	0.0392177	-0.0277974	0.398275	0.0275154	-0.103914	0.0409654	0.0432797	0.0712634	-0.03502	-0.0145492	0.0058677	-0.0258894	-0.045435	-0.103907	-0.0247695	-0.0473034	0.00301174	-0.00317892	-0.014343	-0.0428665	-0.0978	-0.075787	-0.0207419	0.0561836	0.0200171	-0.0148885	0.16825
LCB3	-0.0175569	0.0106407	-0.0294732	-0.139537	0.0678863	-0.0545778	-0.0218953	0.0503251	0.0285113	0.148244	0.00144019	-0.0134985	0.163762	0.101941	0.0750077	0.0741608	0.0498354	0.0783579	-0.0207497	0.0637265	0.0327648	0.0116864	0.062029	0.061797	0.0435575	0.0270154	-0.0172577	0.0758424	0.0291358	-0.0582158	0.0252413	-0.00677431	-0.0733031	-0.0735068	-0.0375723	0.00510493	0.0326555	0.0218458	-0.0640313	0.0053904	-0.0462114	0.00586458	0.0151026	-0.0638583	-0.00997093	-0.010214	0.0788406	0.0362172	-0.0326903
LDS1	-0.129792	0.0468838	-0.0765444	0.0918743	0.0250975	0.105907	-0.0897648	-0.0585463	0.00185358	-0.00606515	-0.070633	0.0827098	-0.106509	-0.108808	-0.0066308	-0.103553	0.171499	-0.0716429	0.0600831	0.0845657	-0.00763229	0.10328	0.0391848	0.0481232	-0.0726281	-0.0842814	-0.0130438	-0.0553686	-0.0671085	-0.122827	-0.027664	-0.0867792	-0.0950295	0.0722413	0.170189	-0.102235	-0.0899623	0.206516	0.111942	-0.0470686	0.130971	-0.033771	-0.0343749	0.0935087	0.0588775	0.101551	-0.0599493	0.0163156	-0.0649787
LDS2	-0.0724063	-0.0353532	-0.0828347	-0.0170627	0.0251645	-0.0327093	-0.0101977	0.0212749	0.293348	-0.0534175	-0.014523	-0.112338	-0.010188	0.100667	-0.000185709	-0.0148406	-0.0340236	-0.0412359	0.124558	-0.0426589	-0.0424492	0.0212679	0.0382664	0.0146345	-0.0460931	-0.0498492	0.0396779	-0.00668255	-0.0272876	-0.0126358	0.0316001	0.110075	-0.0877616	-0.0244501	-0.123093	0.148793	0.165677	-0.126214	-0.0710172	0.042513	0.0137163	0.0416596	0.0882999	-0.0352717	-0.0867671	-0.07424	0.0468467	0.0232198	0.0156937
LEM3	0.0117335	-0.0389177	-0.0443135	-0.0077851	0.0461426	0.0114766	-0.121475	0.0745564	0.100968	0.038394	0.106128	0.055659	0.100968	0.13029	0.0083073	0.0976614	-0.0827189	-0.0441868	-0.0592909	-0.116381	-0.0511586	-0.0198394	0.0510492	-0.126292	0.0812908	-0.0766721	0.0628793	0.011264	-0.112686	0.046916	-0.0399154	-0.0766932	-0.00358903	-0.0496969	0.0801843	-0.124179	-0.111684	0.0614828	0.0467089	0.0012433	-0.0931035	-0.00339218	-0.0289315	0.11197	0.0185277	-0.019563	-0.0172917	-0.0576868	0.177801
LNP1	0.148391	-0.0585306	0.0653955	-0.0811538	-0.095332	-0.203245	0.156971	0.15932	-0.120659	0.0504025	0.167829	-0.0722741	0.223392	0.165964	0.140444	0.109151	-0.141557	-0.0121091	-0.122975	-0.0398893	0.0507784	0.0493858	-0.0708227	0.109775	0.121562	-0.0108719	-0.0463594	0.00255682	0.0145338	-0.0143985	-0.019208	-0.00737376	0.156506	-0.0528575	-0.129356	-0.0199419	-0.00873484	-0.0386274	-0.0712555	-0.0318457	-0.130183	0.0566818	-0.0867453	-0.0924802	-0.094843	-0.0487636	0.109144	0.00496928	-0.0517529
LOH1	0.00176312	0.0381288	-0.107933	0.0816281	0.0553323	0.0147669	-0.0904808	-0.0685398	0.245851	0.00451251	-0.0447879	0.0508204	-0.11241	-0.045271	-0.00914535	-0.101847	-0.0146241	-0.00754	-0.0472616	-0.117986	0.0832695	-0.0337798	0.183621	-0.030611	-0.0377537	0.0405865	0.17322	0.00351773	0.0396418	0.0264745	-0.0473963	-0.0469241	-0.0520296	-0.0626764	0.0023789	-0.0513497	-0.0138927	0.114942	0.181104	-0.0231343	-0.034469	0.0544928	0.0937592	0.0519192	0.00492683	0.0307367	-0.0458301	0.0479698	0.0919045
LPP1	-0.0730618	-0.0316416	0.0308001	0.0701095	0.0295338	0.0204571	-0.105784	-0.0426277	0.0863529	-0.00102137	-0.0505467	-0.05436	-0.112204	-0.0650503	-0.106047	-0.0813598	-0.0387536	-0.0323555	0.0255918	0.00915241	-0.105369	-0.0429174	-0.0156479	-0.0167963	-0.0600716	-0.00481611	0.108859	-0.0251852	0.0893509	0.0884223	-0.0459572	0.00293671	-0.0136361	-0.0865755	-0.00877431	-0.0492337	-0.0754441	-0.0185971	0.0241718	0.0352585	0.0431395	0.0739673	0.0589701	0.132091	-0.0240474	-0.0120627	-0.096627	-0.0161515	0.0705478
MAL11	-0.0785036	0.0391926	-0.140628	-0.129523	-0.0161079	0.0659278	0.0226211	0.000964775	-0.0101439	-0.00242302	-0.00842348	-0.000342127	0.0228267	0.00106221	0.049746	-0.00675336	-0.0135757	-0.00594999	-0.0346809	0.0447468	-0.0263309	0.100303	0.107582	-0.0165631	-0.0271367	-0.0711264	0.00443483	0.0527332	-0.118475	-0.034408	0.0237655	-0.032766	-0.107636	0.0579235	0.0327733	-0.0481368	-0.00472952	-0.0982451	0.0542977	-0.0247931	0.0868161	-0.0587389	0.0614761	-0.0274005	-0.0290673	-0.0124564	-0.000103874	-0.0264308	-0.0454021
MAL31	-0.106108	0.0173025	-0.11733	0.0937856	0.0311937	-0.042833	-0.06812	0.0404447	0.0174225	-0.0423153	-0.0313424	-0.112219	-0.0105337	0.00251984	0.157276	-0.0236768	0.177708	-0.00171786	0.0142929	0.125684	0.101551	-0.0446211	0.117694	0.0620855	0.0217853	-0.00487735	0.0609762	-0.100321	-0.0632002	-0.0889213	-0.150979	-0.0219917	-0.0887118	-0.0922972	0.171054	-0.0343679	-0.0855357	0.154459	0.0644641	0.0462843	0.126062	0.0344053	-0.0322312	0.0372881	-0.000271731	0.0150058	-0.00886515	0.0784576	-0.0389549
MCH2	0.0130333	-0.0268752	0.0248355	-0.0683588	0.000370598	-0.0477604	0.0445622	0.0490582	0.0581592	0.129459	-0.0360822	0.0687168	0.026873	0.032445	0.016765	0.031055	-0.0281215	-0.0295396	0.0107254	0.095373	0.0413097	0.0611114	0.0323065	0.144268	0.0249143	0.0360625	0.0336474	0.164925	0.0306327	0.16519	0.0339117	0.0837022	0.0394788	0.0563914	-0.0150635	-0.0630918	0.138267	-0.102804	-0.0107975	-0.0907356	-0.0627801	-0.0125468	0.140078	0.0341919	0.0404652	-0.0896173	-0.0185408	-0.102942	0.0328168
MCH4	-0.078409	-0.016256	-0.0389274	0.0446001	0.151338	0.192642	-0.0245982	-0.0195042	-0.000127965	0.0128226	-0.0318001	-0.0487917	0.00783461	0.0134741	-0.0812285	-1.85027e-05	0.204415	0.0287214	0.0488744	-0.0196029	-0.0857154	-0.00033898	0.0681837	-0.103335	0.0137609	-0.112731	0.0578917	0.0735772	-0.0642825	0.0658378	-0.0675201	0.000996727	-0.0275512	-0.0810732	0.0525978	-0.0678166	0.0065056	-0.0876916	0.0955457	-0.0611055	-0.0593089	-0.0360934	0.0383855	0.194278	0.0210703	0.0913069	-0.0236067	0.126681	-0.0500441
MDL1	0.0348902	0.00571266	0.1582	0.106148	0.0545178	0.0825673	-0.111007	-0.181061	0.10766	0.0455944	-0.13379	0.135541	-0.216997	-0.146005	-0.227478	-0.152425	0.031297	-0.0447698	-0.0404152	-0.0440804	-0.126988	0.0044432	-0.109241	-0.118721	-0.0492021	-0.0785371	0.0435644	-0.0675806	0.0633126	-0.0142362	-0.00197311	0.0215	0.0967609	0.0872758	0.0219397	0.0315895	-0.0855956	0.049703	0.0361626	-0.0272584	-0.0428198	0.0278918	-0.0082031	0.121859	-0.0414279	0.113405	-0.155016	-0.051214	0.0094828
MDL2	-0.0407727	-0.0837901	-0.114029	-0.000592832	0.162005	0.302908	-0.108925	-0.118141	0.0211178	-0.0934397	-0.119154	0.0308398	-0.105294	-0.111603	-0.0838711	-0.106704	0.247498	-0.0798793	-0.074353	0.025602	-0.0412887	-0.0620328	0.0182783	-0.125118	-0.00289025	-0.120397	-0.0861659	-0.151401	-0.0847976	-0.092814	-0.0942606	-0.0139632	-0.0433836	0.0440088	0.177129	-0.0574755	-0.226646	0.0793594	0.105907	-0.140436	0.118168	-0.0984635	-0.0121609	0.194346	-0.0108259	0.182774	-0.145379	-0.00637893	0.00428908
MEP1	0.0226008	0.039965	-0.0154308	-0.134657	-0.0488155	-0.0530269	0.106888	0.0418827	0.0285257	0.0811429	0.0337069	-0.0777351	0.0890739	0.073879	0.053369	0.100142	-0.123412	0.0777604	0.0752772	0.0122885	0.126246	0.164622	-0.00174679	0.0361838	-0.0534027	0.169247	-0.120655	0.148175	0.0508028	0.0606402	0.0757272	-0.0190788	0.0747954	0.0253731	-0.132784	-0.0164051	0.143315	-0.0805643	-0.0612854	-0.00162545	-0.16769	-0.0227634	0.0941788	-0.122026	-0.0688506	-0.148905	0.100167	0.0485282	-0.0243382
MEP2	0.0506662	-0.0373613	0.0575381	0.0304446	0.0175865	0.0209658	-0.0647057	-0.0856089	0.192536	-0.0585827	-0.0697312	0.134539	-0.127823	-0.0908517	-0.0928502	-0.0733672	-0.0668715	0.030166	-0.0456302	-0.0706905	-0.0456185	-0.0122202	-0.0355286	-0.117503	-0.0143621	-0.129374	0.0970238	-0.083557	0.0529139	-0.0344391	0.0535272	0.0181523	0.0693569	0.125345	0.0208009	0.159273	-0.0454719	0.02933	0.050584	0.106629	0.0547216	0.0490252	0.145902	0.0343212	0.015871	-0.00733966	-0.121236	-0.0720007	0.0418892
MEP3	0.0924074	-0.0657427	0.032965	0.061927	0.12081	0.0607684	-0.0771391	-0.0656622	0.0734545	0.113042	-0.0313647	0.114658	-0.103759	-0.0423166	-0.0253363	-0.0471276	0.020358	-0.0760822	0.0435422	-0.139245	0.0483119	-0.0400568	-0.0799032	-0.156464	-0.0623078	-0.0322714	0.0812694	0.0247598	0.0213534	0.0338452	-0.00640142	-0.0817819	0.0462609	0.0759772	0.0438566	0.0633051	0.0689518	0.0791954	0.109066	0.0611221	-0.134892	-0.00873204	0.115955	0.101374	-0.00264606	-0.0317282	0.0580794	0.00372704	0.100354
MFM1	-0.119644	-0.0909261	-0.0960792	-0.00248321	0.0257992	0.0811792	-0.0411382	-0.0132976	0.175848	-0.0786279	-0.0462196	-0.0227392	-0.0702264	0.0513567	0.0622395	0.00746702	-0.0512161	-0.031279	-0.049036	-0.00400317	0.0931961	0.00379737	0.0036711	0.0703935	0.0344704	-0.0263848	0.0205138	-0.142214	0.0974898	-0.0790442	-0.000619524	0.0675817	-0.0678207	-0.0179654	0.0213571	0.113254	-0.120435	0.0822923	-0.0177628	-0.110625	0.327562	-0.0692969	-0.00790986	0.0793777	-0.0643667	-0.0345935	-0.0868503	-0.0422238	0.0787142
MGR2	0.0109651	0.00146179	-0.0250775	0.0715605	0.0135589	0.182472	-0.0973529	-0.124326	0.0594826	0.0828412	-0.14269	-0.000688526	-0.254463	-0.16198	-0.100401	-0.110318	0.200615	-0.124091	0.05413	0.0793278	0.00642933	0.087814	-0.058754	-0.0059462	-0.114316	-0.0897548	-0.00362996	-0.127051	-0.0415268	-0.0352695	-0.0349478	0.00703017	-0.0698523	0.0593692	0.230934	0.0831269	-0.0158329	0.0928012	0.106866	-0.0118334	0.304199	-0.0541697	-0.0425877	0.139793	0.0428961	0.190046	-0.076802	-0.0853816	0.122037
MMP1	-0.0665887	-0.00582435	-0.0826405	0.158458	0.0551223	0.0132152	-0.0898041	-0.0591556	-0.0710541	-0.0310605	-0.0809502	0.0903872	-0.113773	-0.129464	-0.0811081	-0.0477381	0.178325	0.0517444	-0.00671717	0.334736	0.128406	0.00436677	0.074839	0.0726792	-0.0596173	0.0459702	-0.0118325	-0.0350255	-0.148534	0.00509541	-0.127012	0.00982729	-0.0432277	0.076936	0.222978	-0.0690805	-0.096484	0.114374	0.149879	-0.0271252	0.164785	-0.0971789	-0.0802262	0.068974	0.0310847	0.0272101	-0.0901689	-0.0909126	0.0107116
MNR2	0.0196616	0.0757431	-0.0816699	0.0138678	-0.0134422	-0.0822198	0.0556328	0.101401	0.0447176	0.103206	0.0927641	-0.049364	0.0943606	0.142168	0.0518478	0.0630453	-0.0414788	0.00110577	-0.0614892	-0.0150551	0.0756049	0.0917044	-0.0216833	0.127558	0.0327398	0.0437894	-0.0909136	-0.0823698	-0.0269704	-0.0518034	0.0228077	0.0079172	0.0829691	-0.0976156	-0.00139986	0.0408714	0.0153988	0.0175521	-0.0222284	0.0493696	0.0422256	0.0460057	0.0625241	-0.0889258	-0.0630724	-0.0601448	0.10268	0.0485499	0.00427015
MPC1	-0.0597816	0.0240005	-0.00509477	0.112344	-0.0169742	0.118745	-0.0221821	-0.0189699	0.0548766	-0.046346	-0.0587577	0.0711111	-0.0470975	-0.097524	-0.0153746	0.0385031	0.0280869	-0.0183317	-0.0495892	0.0274271	0.0647946	-0.01503	0.0380848	0.0164888	0.0636073	-0.00917075	-0.134649	0.0227127	-0.0606401	-0.00460709	-0.106139	-0.0453282	-0.028104	0.0752312	0.132817	-0.126437	-0.102723	0.12841	0.0372773	-0.055487	0.241149	-0.0436282	0.0757675	0.0660941	-0.0461051	-0.0288389	-0.137303	-0.067752	0.0430542
MPO1	0.0893931	-0.0536879	0.00505716	0.129133	0.214111	0.15162	-0.0164102	-0.0761456	-0.113874	-0.0575369	-0.068425	-0.0205458	-0.0695894	-0.0594072	-0.0181759	-0.0871152	0.190046	-0.0499374	-0.0606948	0.0474207	-0.0681045	-0.0439702	0.0227788	0.0199219	0.0699241	-0.0431454	-0.0321342	-0.0476816	-0.0262017	-0.0959084	-0.148349	-0.0999709	-0.0990829	0.0289961	0.135863	-0.0438479	-0.0716101	0.0990225	0.096005	-0.110674	0.0633254	0.107827	-0.0471546	0.19484	0.0436077	0.172348	-0.0542326	0.0404497	-0.018954
MRH1	-0.0711198	-0.0617194	0.042018	0.125769	0.0798443	0.22594	-0.0204215	-0.0970434	-0.149571	-0.0611271	-0.0133128	0.0645954	-0.037499	-0.0755722	0.00409469	-0.0216687	0.260202	-0.0673477	-0.0713674	0.0421663	0.0149224	-0.0776514	0.0503481	-0.00351607	0.00518507	0.017885	-0.0875015	-0.166275	-0.135598	-0.107174	-0.0582673	-0.0692077	-0.0974678	0.074559	0.10061	0.0723014	-0.0197146	0.0884578	0.0727652	-0.127094	0.16199	0.0234807	-0.00485585	0.243046	-0.0519381	0.194741	-0.0568959	-0.00019687	-0.101578
MRL1	-0.0557372	0.0228013	0.0890235	0.0117804	-0.0742265	-0.104744	0.0168264	-0.0324303	0.146848	0.0209627	0.0172779	0.000323249	0.0224869	-0.0322915	-0.0350716	-0.0182848	-0.0921348	0.0516664	-0.12125	0.00503732	0.00771893	0.057235	0.0507391	-0.0739306	0.00644557	0.0406558	0.0468503	0.146027	0.0118426	0.0555877	0.0661395	0.00178116	0.0668262	-0.0169022	-0.0735662	0.0501892	0.0594144	-0.0147832	0.0563077	0.0414747	-0.0122354	0.0538779	-0.021309	-0.134842	-0.0141514	-0.0337636	-0.0082389	-0.0157256	-0.0195168
MSC2	0.105034	0.015669	0.0347748	-0.0848497	-0.0291448	-0.0815415	0.0759458	-0.0920714	-0.0140075	0.107546	0.0471166	-0.0885377	0.0602777	0.02363	0.0674595	0.0271586	-0.0463017	0.0622273	0.111585	-0.0510804	0.0322622	0.0958109	0.0154702	0.0149035	-0.0857066	0.0755203	0.0405607	0.082949	-0.0615786	0.039757	0.204746	0.0200732	-0.00953372	0.0609839	0.0459051	0.0687907	0.277086	-0.0796859	0.0163092	0.0162541	-0.0738255	0.0104628	-0.0348087	-0.0661141	0.0797224	0.0117045	0.148733	-0.000762283	-0.0689819
MST27	-0.0978079	0.00400138	0.0286351	-0.0270764	-0.0612473	-0.0325006	0.000596627	0.0331632	0.0371352	-0.0769026	-0.042255	0.00237948	-0.00248877	0.0113687	-0.057486	-0.0352128	-0.0592456	0.0469539	-0.0342683	-0.0819756	-0.0431889	-0.125278	-0.0911544	0.0452816	0.00895708	0.0288365	-0.0158259	-0.00596847	0.134658	0.0287916	-0.00290817	0.0951307	0.058269	0.0106821	-0.0454225	5.1841e-05	-0.0110764	-0.0811846	-0.107957	0.0821406	0.0195709	0.00679671	0.0584593	-0.0174753	0.0328788	-0.10229	0.0398358	-0.0121713	0.0970568
MUP1	-0.247392	0.0210788	-0.0274424	0.10224	-0.00757667	0.0650903	-0.136726	-0.0212275	0.0871995	-0.0873929	-0.0554506	-0.0139273	-0.0719287	-0.0314029	-0.0526373	-0.105023	0.129063	-0.0672933	0.0526324	0.0686212	-0.059429	-0.0864023	0.0323987	-0.0283304	-0.059038	-0.0941714	0.0518969	-0.116478	0.0963545	-0.078123	-0.119379	-0.0534523	-0.0901269	-0.11607	0.0324298	-0.0883916	-0.0462588	-0.0212245	-0.00135666	-0.0310817	0.033307	-0.0032163	-0.020652	0.078993	0.0164136	0.111177	-0.00743239	0.0733606	-0.0242564
MUP3	0.154429	-0.00860721	0.0383308	-0.151131	-0.106616	-0.25486	0.225703	0.0469639	-0.159273	0.0783197	0.0615645	-0.063697	0.167259	0.0848688	0.0805875	0.154653	-0.150084	0.101661	0.0816343	-0.0198661	0.0804486	0.204706	-0.0444	0.134168	-0.109669	0.155857	-0.0367929	0.0905559	-0.00983526	-0.050155	0.161772	0.125657	0.0500999	-0.00590478	-0.0774837	0.0756273	0.264141	-0.0591817	-0.137522	-0.0226707	-0.14695	0.056461	-0.0319043	-0.210487	0.096009	-0.103042	0.213197	0.0201499	-0.066488
NCE102	0.0963698	-0.00716586	-0.027686	-0.0487555	0.142994	0.0817419	-0.0236857	-0.111842	0.129403	-0.010202	-0.02896	-0.0791008	-0.0954563	-0.0413335	-0.0224797	-0.002891	0.0404626	-0.06441	0.0366196	-0.0237242	-0.0235792	0.001006	-0.0444571	-0.0636438	-0.0568263	-0.0575724	0.0275463	-0.0158739	-0.0421563	0.00314338	0.0510793	-0.0923315	0.0604394	0.070233	0.0732843	-0.0185556	-0.0238911	-0.0389575	0.0240053	-0.041041	-0.0141789	-0.0532606	0.0690617	0.066551	0.00668678	-0.0235213	-0.0731635	-0.106999	0.0492169
NCR1	-0.0716905	0.00926522	0.0193087	-0.0623486	0.00814049	-0.030495	-0.0443055	-0.0719329	0.00936417	0.0451127	-0.0203634	-0.0466746	-0.0254235	-0.0279137	-0.0729964	-0.0336529	0.0979168	-0.0233466	-0.0850038	0.0400701	-0.0251035	-0.014838	-0.0238833	0.0292412	-0.0432042	-0.0884163	-0.000429175	0.00490605	-0.0149402	-0.0134358	-0.0697046	-0.0632162	-0.035709	-0.0281554	0.0161422	-0.150477	-0.0811837	0.018732	-0.0813693	-0.0737625	-0.0485275	0.0929207	-0.0645531	-0.0587506	-0.0117321	0.0320081	0.0290339	0.113528	-0.0151832
NFT1	0.0780318	-0.00579897	0.0334316	0.0162855	-0.0608015	0.0116575	-0.0410974	-0.0778084	-0.0286944	-0.0850652	-0.00744799	0.1455	-0.023445	-0.0616203	-0.00208617	0.0356349	-0.00441087	-0.0966389	0.0835617	0.0212457	0.118151	0.023835	0.0241335	0.0286249	-0.153722	0.0299644	0.00213526	-0.0430202	0.000582746	0.00895689	0.205719	0.0973325	0.0964514	0.0723001	0.0562138	0.145918	0.0263369	0.212289	0.106185	0.00258864	-0.00496025	-0.0511147	0.0922817	0.00767922	0.0264761	-0.139806	0.0274157	-0.0726619	0.0287665
NHA1	0.0378662	-0.0344676	-0.0248518	-0.167716	-0.175583	-0.201576	0.105914	0.120202	-0.0838824	0.119116	0.0565612	-0.0558427	0.134172	0.159785	0.00167982	0.0149754	-0.14114	0.0513513	-0.0882935	-0.132693	0.104377	0.00418836	-0.0869609	0.0512097	0.0312548	0.0468939	-0.069615	-0.00617419	0.0628407	-0.0767251	0.120538	0.134156	-0.0414727	-0.0238113	-0.125267	0.0507894	0.143756	-0.0813484	-0.152288	0.0830307	-0.0976613	0.0397388	0.0359384	-0.0379129	-0.0644965	-0.178157	0.172931	0.0704993	0.0990496
NHX1	-0.0632082	0.00208122	-0.0363655	-0.156251	-0.0211661	-0.0322329	0.132573	0.0169266	-0.101351	0.0138302	0.17598	-0.168408	0.316988	0.250705	0.344201	0.223753	0.135444	0.0309321	0.064419	-0.069894	0.075797	0.00232684	0.0770656	0.0562149	0.124663	0.0298908	-0.205166	0.0394722	-0.136008	0.021721	0.0141211	0.0435237	-0.0893541	-0.139255	-0.0263425	-0.0382139	0.076152	0.00552825	-0.0156223	-0.0546335	0.0213963	-0.0408608	-0.0589441	-0.0126526	0.00906146	0.0592427	0.122993	-0.00127889	-0.105035
NNF2	0.0407713	0.0655099	-0.0444849	-0.182502	0.000870964	-0.0994348	0.209238	-0.00883771	-0.0929763	0.08227	-0.0266833	-0.0727322	0.0568708	-0.0182966	0.0524273	-0.00646089	-0.111487	0.0560495	0.0770006	-0.0379329	0.147708	0.165096	0.00937638	0.0937267	-0.0153601	0.130599	0.0041063	0.080868	0.0475209	0.0265398	0.0815323	0.0619303	0.0160749	0.00111674	-0.188862	0.0363886	0.143494	-0.0628675	-0.0716352	-0.0205077	-0.045965	-0.00606863	-0.0378277	-0.0906736	0.0377734	-0.0887975	0.0804991	0.0196882	-0.12997
NRT1	0.132916	-0.00881053	0.0935189	-0.130048	-0.037352	-0.00681886	0.12131	-0.0283189	0.0298798	0.0761144	-0.0838639	-0.140528	-0.00261795	-0.0593552	0.231414	0.0379038	-0.0079452	0.0146442	0.181654	-0.137351	0.11305	0.0474208	0.0627406	0.0626194	0.0170003	-0.0191962	-0.0494706	0.103749	-0.0706911	0.120715	0.121309	-0.124198	0.0918746	0.004847	-0.000260337	0.146182	0.29512	-0.0802987	0.0257383	0.107531	-0.0175753	-0.0127027	0.186056	-0.11811	-0.00697696	0.049661	0.0812854	-0.0804892	0.0093193
NSG2	0.112319	-0.00951419	0.07909	-0.132259	0.0405371	-0.169965	0.111743	0.00381351	0.0408714	0.0424073	-0.0123002	0.020659	0.0136325	-0.029208	0.0541573	0.0286704	-0.095104	-0.0145172	-0.000328081	-0.0530585	0.0664238	-0.0476924	-0.0123847	0.0808125	-0.0618337	-0.0411253	0.0893461	0.0857537	0.0165876	-0.00107697	0.190329	0.0989839	0.120592	-0.00196179	-0.0182568	0.070864	0.147668	-0.0688712	-0.0430622	0.0775156	-0.114346	-0.0467276	0.0857072	-0.131116	0.140713	-0.12472	0.0471861	-0.124969	0.0173919
NTE1	0.0123914	0.0221802	-0.0266668	-0.0289347	-0.0880301	-0.163714	0.169912	0.112929	-0.0602486	-0.0470183	0.118897	0.00600955	0.0819831	0.0613357	0.00803767	0.0698195	-0.0612601	0.0566788	0.0352018	0.0143486	0.0748046	0.0505269	-0.082016	0.152386	-0.000555362	0.108836	0.0514146	0.0141405	0.103826	-0.0466679	-0.0120996	0.0541753	-0.0413245	-0.054284	-0.174549	0.146071	0.126072	-0.0788546	-0.165772	0.0334807	-0.0332891	0.0947771	-0.0702091	-0.10096	0.00857233	-0.0673098	0.161583	0.0253928	-0.0669907
NUR1	-0.0450362	-0.071531	-0.0479582	0.0357723	0.137655	0.127557	0.0879649	-0.0106611	-0.0616582	-0.0521328	-0.0371983	0.0404596	-0.00499175	0.0293704	0.0217116	-0.0121793	0.072666	0.0498804	-0.0478337	0.0130333	0.0546237	0.0256205	-0.00951445	-0.0569366	0.10197	0.0922789	-0.0613088	-0.139615	0.0509886	-0.114042	-0.0350101	0.0261166	-0.0821762	-0.0404529	0.00209014	-0.00916414	-0.0885765	0.00701986	-0.0478275	-0.132716	0.0612701	-0.0115064	-0.00871204	0.198211	-0.0322096	0.0738546	-0.0865933	0.0132493	-0.00300237
OLE1	-0.0255349	-0.0118852	-0.0841268	-0.00243314	0.163358	0.255298	0.040717	-0.00498107	-0.115266	-0.0753651	-0.0751675	0.0670564	-0.0365448	0.059972	0.0511542	0.0821378	0.1663	-0.0962097	0.0301884	0.0631304	0.0425941	-0.0415525	-0.0874158	-0.0261266	0.0467112	-0.0298842	-0.184249	-0.0530156	-0.0397344	-0.0349107	-0.0443373	-0.0184972	0.00423528	0.0209554	0.0988552	0.00133685	-0.116117	0.0681121	0.0236293	-0.133862	0.127729	-0.0461095	-0.11253	0.309403	0.0293523	0.124796	-0.120892	-0.0472938	0.135356
OPT1	0.140386	0.00918623	0.0803496	-0.0554908	0.0493237	-0.0792168	0.0621763	0.0119821	-0.0605651	0.0320059	0.0529856	0.0484507	0.0785868	-0.00930931	0.0755626	0.107071	-0.093834	0.0146164	0.093479	0.0483339	0.0162747	0.0934196	-0.0300308	0.0633126	-0.0379661	0.173317	-0.203708	0.0668356	-0.0238563	-0.0315029	0.138862	0.113741	0.119363	0.151401	-0.0400903	0.00407559	0.0463351	0.0159897	-0.0197047	-0.0668072	0.0124743	0.001089	-0.0121789	-0.0779331	-0.0431532	-0.100005	-0.0075704	-0.05629	0.0129564
OPT2	0.055007	0.00582873	0.0637265	-0.139624	-0.150407	-0.22519	0.0926675	0.0583888	-0.142908	0.104916	0.0328106	-0.052027	0.097117	0.0491915	0.0512458	0.0913128	-0.101853	0.0872982	0.266317	0.0862001	-0.000231871	0.0884947	0.125114	0.36644	-0.052322	0.0681026	-0.102627	0.234928	-0.0683693	0.0418352	0.126035	0.0217323	-0.0204372	0.0402188	-0.0831709	-0.05618	0.212293	-0.125912	-0.092296	0.0739339	-0.111142	0.101082	-0.0041034	-0.160609	0.0522891	-0.106459	0.0993027	-0.0571817	-0.0178204
ORM1	0.00243416	0.00804144	0.0623851	-0.00946742	-0.0218392	-0.0201838	0.119601	0.0260717	-0.0220392	0.0351575	-0.0851058	-0.0256426	-0.0279628	-0.078999	-0.0949055	-0.026709	-0.0555389	0.0705615	0.0430989	0.0176403	0.0608986	0.0664659	-0.0650726	0.0818243	-0.00323137	0.165954	-0.0934541	0.0346901	-0.0575376	-0.0119947	0.100473	0.0633736	0.073174	-0.0083072	-0.0601163	0.0517069	0.0338844	0.00887406	-0.116468	0.00896266	0.00612548	-0.00591612	0.0774668	-0.053085	-0.0574574	-0.0865105	-0.0115775	-0.0337912	-0.0609782
ORM2	0.0412941	-0.0892839	-0.0369257	-0.0787295	-0.157245	-0.149647	0.137733	0.216555	-0.0508601	-0.0478618	0.103999	-0.0264159	0.166045	0.222648	0.0714217	0.0392078	-0.114839	0.0139123	-0.0501269	0.0439602	0.0770827	-0.0624171	-0.0493082	0.0723194	0.0518894	0.0570235	-0.0281182	0.00723252	0.121293	0.0983204	0.0815898	0.0803746	-0.00637339	-0.143575	-0.16136	0.112343	0.0686525	-0.0694678	-0.151414	-0.0169418	0.0589389	0.0640564	-0.0532534	-0.0230496	-0.0065622	-0.225356	0.0866145	0.016642	0.155596
OST3	-0.0669232	0.012948	-0.0556511	-0.137753	0.0402662	-0.115379	0.0428675	0.234764	0.00099522	-0.0175144	0.439306	-0.0270417	0.513825	0.41233	0.31824	0.409474	-0.0979912	-0.00618668	0.0596809	-0.0105933	-0.0801634	-0.0470934	-0.00539924	0.0749765	0.353134	0.0344437	-0.0386208	0.0521864	-0.0163884	0.0835557	0.0375079	0.0285492	0.0160305	-0.0348975	-0.193775	-0.0248118	0.00687861	-0.051827	-0.0679746	-0.0859458	-0.0723138	0.0109133	-0.100108	-0.0917094	0.0379308	-0.102985	0.0999157	-0.0624056	0.101544
OST5	-0.000465953	0.0155068	-0.0464662	-0.0933052	0.00574069	-0.0586517	0.076597	0.0923991	-0.0463057	-0.0238442	0.37469	-0.0502968	0.383321	0.296646	0.276865	0.310008	0.00103682	-0.0183888	0.0493409	-0.0817037	-0.00589238	0.0107683	0.0639183	0.0970661	0.137396	0.0776573	-0.0551966	-0.00695283	-0.135375	0.013229	0.00569572	-0.0134723	-0.00408688	-0.0699261	-0.150995	-0.0406086	-0.0413108	0.0182599	-0.0225481	-0.056815	-0.0786937	0.0246648	-0.0815131	-0.0137286	0.00494072	-0.0356717	0.14224	-0.0667483	0.0740455
OST6	0.0915568	0.0317612	0.0958215	-0.148632	-0.0697751	-0.166257	0.0509983	0.213769	-0.0427585	-0.0232742	0.339556	-0.130497	0.342184	0.253507	0.234355	0.316742	-0.187632	0.0367322	0.0233127	-0.0873028	-0.0665321	-0.0309995	-0.0484329	0.0910341	0.217443	0.0558413	-0.017847	0.00316818	0.0745371	0.0137417	0.122767	0.0179594	0.170156	-0.0705486	-0.296058	0.0587542	0.0971145	-0.11441	-0.11395	0.0978907	-0.100399	0.0733451	-0.0692174	-0.135883	0.0482686	-0.0899539	0.103563	-0.0463549	-0.0247648
OSW5	0.0170355	-0.0119267	0.0497436	-0.136744	-0.0172996	-0.112757	0.125995	0.121915	0.00734093	-0.0151486	0.267168	-0.0279322	0.287609	0.249158	0.20924	0.228428	-0.131058	0.0893024	0.0756346	-0.0745571	-0.0528566	-0.072652	-0.0404781	0.0962143	0.0991503	-0.0439691	-0.0869718	0.0716515	-0.0979044	0.0205104	0.0504577	0.0310141	0.0781372	-0.0524487	-0.16801	0.0103704	0.0713713	-0.12119	-0.0752735	0.00907939	-0.142509	-0.00433399	0.0270302	-0.170405	0.0297955	-0.093801	0.161857	-0.0170215	0.0509065
PAM17	-0.0806066	0.012292	-0.117738	0.0358915	0.103567	0.201622	0.0297955	-0.101474	0.0348393	-0.0276453	-0.0163998	-0.0055401	-0.0314858	-0.0679285	-0.0168142	0.0350568	0.129989	0.107683	-0.0507983	0.00769523	-0.00981256	0.0484598	0.00779994	0.054292	-0.0661487	0.148883	-0.0622751	-0.0279892	-0.0402031	-0.00923222	0.0582127	0.0524035	-0.0843482	-0.00617456	0.0222719	-0.00927839	-0.0307727	0.0811475	0.0256898	-0.0138296	0.284043	-0.0141852	-0.0741871	0.187532	-0.0756828	0.13711	-0.0697225	-0.0510963	0.0249108
PCA1	-0.11188	0.0435027	-0.0206409	0.0214806	-0.0691859	0.0166003	0.0304863	0.0270714	-0.0077429	-0.102092	0.0417335	0.0569175	-0.0653619	-0.0211771	-0.0342018	0.0310098	-0.0259044	0.0468637	-0.0531437	0.00893808	0.0506864	-0.0334464	-0.124088	-0.0284343	0.0176514	0.0455223	0.0193022	-0.124209	0.121746	0.0381796	0.0758083	0.0604731	0.0274422	-0.0118898	-0.0530532	0.0297471	-0.0736075	-0.0573151	-0.0389868	-0.00445045	0.0985224	-0.0445307	-0.0926848	-0.00642668	-0.0523225	0.0248877	-0.0723364	0.0325375	0.0225238
PCP1	-0.0206951	-0.010464	-0.0692047	-0.0851028	0.0797468	0.12357	0.0997591	-0.0700414	0.00515165	0.0273049	-0.0955781	-0.0355125	-0.111574	-0.074902	-0.145166	-0.0850061	-0.0434188	0.0510855	-0.0722279	-0.0713461	0.0522956	-0.00966511	-0.0192393	0.0644269	-0.104951	0.0335811	-0.0179132	-0.0614848	0.033301	-0.0706003	-0.023336	0.0312517	-0.0808598	-0.0191113	-0.0583595	0.0399014	-0.0400483	0.101075	0.00886243	-0.000709277	0.10426	0.0209343	0.0356407	0.0347404	0.051294	0.0360971	-0.0641402	0.0319408	-0.0200491
PDR12	0.0976456	-0.0410772	-0.0115184	0.0507921	0.0382337	0.0270131	-0.0237597	-0.0699152	0.0491322	-0.0434061	-0.0205625	0.0863675	-0.090509	-0.0562009	-0.0924768	-0.00124046	-0.155014	-0.0846396	-0.00549663	-0.0858656	0.0377233	0.0444132	-0.0567283	-0.0431049	-0.0189439	0.034916	0.0692816	-0.038254	0.0499758	0.123694	-0.056494	-0.0198651	0.0547693	-0.0818074	0.103719	-0.0166964	-0.12543	0.0449669	0.0530208	0.0105869	-0.0945819	0.00020775	0.0762233	0.0804981	-0.00142522	-0.0911459	-0.020582	-0.090679	0.0214169
PDR15	-0.0699015	0.0880687	0.0192544	0.194631	0.0043883	0.0254869	-0.0546504	-0.0631938	0.0326598	-0.0653725	-0.0131651	0.09381	-0.0416365	-0.0290402	0.00810705	-0.018433	0.0868066	-0.0497871	0.00430431	0.0544241	-0.00961428	0.00777737	0.0198579	0.0143373	-0.0496109	-0.03359	0.0414331	-0.100874	-0.0529735	-0.0962525	-0.0265575	-0.0176362	-0.0576994	-0.00698549	0.199298	-0.063751	0.0131228	0.205876	0.132273	-0.0549734	0.0782583	0.0311488	-0.0577408	0.0382738	-0.0109558	0.0709507	-0.0160698	0.0465992	-0.0144428
PDR18	0.0562119	-0.0379387	0.0322872	-0.239905	-0.0783348	-0.259221	0.0499181	0.0917704	-0.0793791	0.0350205	0.0780821	-0.0431809	0.128103	0.0571983	-0.00906239	0.0448846	-0.184611	0.15733	0.125917	-0.0434451	-0.0384159	-7.01603e-06	-0.045914	0.000275229	-0.0262901	0.0953808	-0.00723252	0.0715424	0.13959	-0.052767	0.162555	0.125813	0.0793688	-0.0728423	-0.160274	0.0700029	0.110984	-0.226444	-0.25196	0.146072	-0.204959	0.0607434	0.00997994	-0.201089	0.125323	-0.1694	0.151674	0.0440883	-0.0720801
PER1	-0.0456888	-0.0114199	0.0189013	-0.0131916	-0.0290168	-0.0270007	-0.0136129	0.0393316	-0.0548357	-0.0304283	0.146367	0.0261043	0.157724	0.0618383	0.00324189	0.125532	-0.00928016	0.0341353	0.00235453	-0.0352446	0.195665	0.040808	0.0368408	0.0346079	0.106018	0.0497472	-0.0166006	-0.0710931	-0.0150452	0.098499	0.0427863	-0.0510949	0.00053016	0.0286298	-0.00138951	-0.0530319	-0.0205735	-0.0023245	-0.0137855	-0.0489139	-0.0476199	-0.0246031	-0.0705799	-0.0284026	0.027557	0.0100285	0.0236113	-0.00870693	-0.166082
PER33	0.109261	-0.0631897	0.085247	-0.088391	-0.139088	-0.297009	0.0599348	0.0296567	-0.0487838	0.0153558	-0.00168616	-0.00334465	0.0497182	-0.0162251	-0.0273519	0.0295141	-0.152178	0.126272	0.0647082	-0.0318156	0.0744166	0.108561	0.0212962	0.00919952	-0.0253541	0.0158477	0.0330527	0.0488241	0.0990721	0.0385679	0.183742	0.172061	0.0720996	0.125524	-0.089949	0.0918441	0.116296	-0.0105387	0.00365032	0.0258641	-0.186938	-0.0306265	0.0228216	-0.186435	0.0078742	-0.151944	0.104866	-0.00991915	0.000313106
PET9	0.068801	-0.0354676	0.104371	-0.121162	-0.0661782	-0.17314	0.0575637	-0.0974194	-0.00247934	0.0539449	-0.00566576	-0.0413335	0.0467177	-0.072263	0.0358308	0.017257	-0.00659961	-0.00850225	0.0420562	-0.0937779	0.106726	0.0540336	-0.000637066	0.0544505	-0.106241	0.055805	0.0216026	-0.0669687	0.10046	-0.042563	0.144869	0.0816829	0.00402902	0.0634853	-0.00867869	0.263574	0.226303	-0.00499887	0.0222352	0.102346	-0.0282011	0.100097	0.116302	-0.241363	0.0947848	-0.080715	0.153189	-0.0620351	-0.114084
PEX28	0.0220535	0.00254583	-0.0196248	-0.064772	0.107632	0.0806612	0.076478	-0.00729674	-0.0136767	0.0681833	0.0314769	-0.0758066	0.110565	0.0734386	0.0640996	0.0276766	0.114866	-0.012161	0.0187076	-0.0236423	-0.000776004	0.0689016	-0.00811247	-0.062679	-0.0111766	0.105729	-0.0238085	0.150667	-0.0954927	0.0340821	0.0296796	0.0371415	-0.0259596	-0.0455109	0.0722281	-0.126922	0.107511	-0.0813612	-0.028196	-0.0159395	-0.0829056	-0.0627806	-0.0393265	0.0805867	0.0448923	0.0430756	0.0829677	0.0134166	-0.0179366
PEX29	-0.022956	-0.0195114	-0.0231441	0.0989554	0.0400051	0.0743503	0.129877	-0.057274	0.0929206	-0.0472081	-0.0249052	0.0120621	-0.0690336	-0.0052626	-0.0899927	-0.0753694	-0.0772831	-0.0414366	-0.0112535	-0.0937699	0.070368	0.0913956	-0.00693993	-0.100872	0.120144	-0.000987405	0.0915363	-0.010964	0.175928	0.0206578	-0.0563398	-0.140517	0.0728199	-0.140161	-0.0669885	-0.0309394	0.0560701	-0.0143285	-0.0665808	-0.0153009	-0.033599	0.050249	0.0415737	0.0769261	-0.0445526	0.148719	-0.0344758	0.101927	-0.0544224
PEX31	-0.0332845	-0.0439655	0.00954581	-0.0892889	-0.0949214	-0.260141	0.0796661	0.209469	0.0955502	-0.104801	0.0459121	-0.0886633	0.0445351	0.210407	0.0596989	-0.0163757	-0.242873	0.228838	-0.0722892	-0.0329093	-0.0157844	-0.0972545	-0.0879794	0.0248742	0.02164	0.114626	0.0867484	-0.0346129	0.243644	-0.0260229	0.118302	-0.00605878	0.0718228	-0.0924313	-0.208674	0.189348	0.0493705	-0.155123	-0.127215	0.124238	-0.00920046	0.101319	-0.0244126	-0.154112	-0.0555657	-0.203352	0.046907	0.00901721	0.00257997
PFA3	0.20571	-0.00982934	0.0149413	-0.102424	-0.131433	-0.210732	0.0044607	0.0510393	0.0135063	0.0916369	-0.0413734	-0.0147778	0.0439995	0.0701946	0.021315	-0.0342951	-0.178926	-0.0456944	0.0558718	-0.158819	-0.00660369	0.110537	0.0385189	-0.0433168	0.00619417	-0.00268465	0.112548	0.107843	-0.00452035	0.0434749	0.147428	-0.000238975	0.0614029	0.075908	-0.0390037	0.072562	0.29761	-0.112384	-0.0203342	0.128933	-0.215648	0.0557716	0.0690142	-0.0772681	-0.0299022	-0.182345	0.124909	0.0279764	0.0228709
PFA5	-0.00537645	-0.0210988	-0.0386778	0.0401483	0.000400744	0.17091	0.0461634	0.0189421	-0.12145	-0.0684746	0.00271753	-0.0365349	-0.0211232	-0.024738	0.0392459	-0.0210144	0.118283	-0.0979252	-0.0174185	-0.0792603	0.0918474	-0.0773591	-0.0692223	0.0470362	-0.12219	-0.046339	-0.0650772	-0.143067	-0.0414035	-0.0264447	-0.0256342	-0.0427938	0.0486464	-0.082216	0.0607418	0.0441914	0.0042956	-0.0517062	0.0556074	-0.115038	0.0426519	-0.0518235	0.0428967	0.10516	-0.0348649	-0.0261266	0.0356355	-0.0126307	0.0742744
PFF1	-0.0454118	0.0208608	-0.0584655	0.0950545	0.139977	0.237411	0.048541	-0.040267	-0.113042	-0.0424306	-0.0295575	0.0465106	0.00265615	-0.0428992	0.0423675	0.00710245	0.10327	-0.0195438	0.0151844	0.0445589	0.0393051	-0.00580571	0.0389203	-0.0451541	-0.0166319	0.0956754	-0.147622	-0.0586768	-0.0635419	0.0560212	-0.0933093	-0.0214186	-0.0971563	0.0147168	0.10767	-0.104673	-0.0571941	0.0590497	-0.0146924	-0.0607429	0.095346	-0.121397	-0.148251	0.263183	0.022326	0.128753	-0.00284849	-0.0765484	-0.0187024
PGA1	0.113244	-0.0553546	0.107489	-0.171245	-0.103537	-0.227227	0.0707462	0.1078	-0.159322	0.135289	0.0681235	-0.00654394	0.195684	0.100964	0.083629	0.100913	-0.197363	-0.00284168	0.0964363	-0.00915281	-0.0521565	0.0291607	0.00863975	0.184459	-0.0589429	0.103779	0.00244269	0.195962	-0.0312604	0.00836126	0.146737	0.0746176	-0.0614193	0.0809574	-0.135321	0.000237098	0.290665	-0.156577	-0.0554126	0.0464802	-0.212816	0.145549	0.0462227	-0.152482	0.015576	-0.0995717	0.169194	-0.0280391	0.136606
PHM7	0.133383	0.0117595	0.0845244	-0.0735511	0.0310386	0.112932	0.14978	0.0729509	0.00948971	-0.121419	0.0464713	-0.134174	0.0679815	0.137952	0.0511697	0.0613158	0.114136	0.0787422	0.0153799	-0.00837065	-0.0194288	-0.0204775	-0.0819959	-0.0013095	0.0188753	-0.013663	-0.0943627	-0.0292749	0.0239345	0.00894325	0.0758885	-0.00265523	0.0810458	-0.0510586	-0.0654773	0.0803562	-0.0237693	-0.141097	-0.0839863	0.0592076	0.00019291	0.00126574	-0.0335317	0.0867609	-0.0652857	-0.0273259	0.0498481	0.0831595	-0.0857708
PHO84	0.115962	-0.0565513	0.00592774	0.0363219	-0.071439	-0.0283383	-0.0147246	0.0212432	-0.00416606	-0.00114132	-0.044493	0.0458179	-0.062608	-0.0286354	-0.062323	-0.0382513	-0.162252	-0.00559927	-0.0562196	-0.028889	0.0275355	0.0170196	-0.106511	-0.0361652	0.0517458	-0.0576811	-0.00717012	-0.0373222	0.0883722	0.0979973	0.0657939	-0.0824024	0.12625	0.0335389	-0.0515594	0.087212	-0.112279	0.0231089	-0.052883	0.0347462	-0.0507323	0.019202	0.00638541	0.0270124	-0.100994	-0.0737019	0.0135156	-0.0208538	0.0602114
PHO86	-0.0926247	0.0748957	-0.11814	-0.0994964	-0.0874768	-0.171609	0.0374902	0.232715	0.0549568	-0.0334667	0.0671648	-0.0507191	0.137621	0.203693	0.0438144	0.0700486	-0.199685	-0.0248343	0.0486703	0.0958745	0.0768561	0.00539776	-0.0254201	0.0697725	0.0491321	0.0759394	0.0411026	0.110538	0.115038	0.0558524	0.0621592	0.00939803	-0.122803	-0.130835	-0.165716	0.0103577	0.0621218	-0.0721712	-0.156214	-0.073841	0.0519733	0.128766	-0.083333	0.00857872	-0.0179451	-0.165128	0.0996026	0.0112375	0.241227
PHO89	-0.215835	-0.0400279	-0.163765	0.0517944	-0.0261505	0.103485	0.0221179	-0.0262976	0.0138759	0.0495904	-0.0208928	0.0247201	-0.073626	-0.0460808	-0.011329	-0.0402813	0.011425	0.119119	0.00764762	0.0908766	0.0968973	0.0245387	0.00791319	0.0337365	-0.0341053	0.103568	-0.0363312	-0.0894943	-0.0932718	-0.0256085	-0.0369781	-0.0094785	-0.0917533	0.0165139	0.132795	-0.0756614	-0.105371	0.201679	0.0844919	-0.0564657	0.152338	0.0083689	-0.0907627	0.0662905	-0.0761308	0.0606039	-0.054999	0.0174795	0.0583746
PHO91	0.0172762	0.0399452	0.0193573	-0.0112733	0.032458	-0.0547587	-0.00993849	-0.10288	0.101623	0.117966	-0.0518015	0.0359185	0.0104065	-0.038613	0.0142706	0.024591	-0.0346356	0.00379146	0.138877	0.0894085	0.0167492	0.0378632	0.120001	-0.0617884	-0.0169193	0.0207093	-0.0250619	0.264987	-0.0975087	0.117368	0.0184602	-0.0487499	0.0963356	0.203543	0.0141076	-0.0822001	0.132561	-0.112544	0.105944	0.0354793	-0.159573	-0.0257088	0.0991948	-0.128123	0.0534849	-0.0603847	0.00101228	-0.0847631	-0.0471525
PHS1	-0.077892	-0.0461144	-0.0903324	0.0635523	-0.109617	-0.0686395	0.00024848	0.031162	0.0734411	-0.0709465	-0.0145016	0.119805	-0.0373146	0.0208575	-0.0224348	-0.0358012	-0.120721	0.0437205	0.0234479	-0.148533	0.136572	-0.0345388	0.0540951	-0.00508816	0.0964818	0.0247165	0.017434	-0.0190746	0.000792748	0.04959	-0.0156667	0.0232311	0.106322	0.00629078	-0.0437764	0.00834466	-0.0439577	0.0182339	0.0359679	-0.00703024	0.0249579	0.0658805	0.111117	-0.0407229	-0.0780042	-0.07077	0.013095	0.0275005	-0.046809
PIS1	-0.0524364	0.0140035	0.0371414	0.0132177	-0.0574441	-0.0406092	-0.0411913	-0.00571831	0.0274847	0.0348659	0.00307705	0.032408	-0.0161659	-0.00846607	-0.0135839	-0.0614877	-0.00915396	0.080916	-0.154869	-0.0315315	0.0793668	-0.0364598	0.00421841	-0.0489464	-0.0626096	0.0715372	0.114757	0.0257721	0.00951583	-0.0205051	0.0186248	0.0320876	-0.010194	-0.0115077	-0.0224473	0.0233511	0.025509	0.0235595	-0.0548085	-0.059428	-0.0419617	0.0137514	-0.0438519	-0.0520917	-0.0481961	-0.017691	0.0939771	0.0178716	-0.0576715
PMC1	0.0316013	-0.0324179	-0.081834	-0.0577905	-0.0677965	-0.097492	0.00944866	0.164843	0.0288471	0.0265701	0.0418545	0.00244103	0.0540101	0.207693	-0.000155198	0.0275759	-0.0295544	0.0265203	-0.00699031	0.0166282	-0.0512366	0.0604437	-0.0446401	-0.081318	0.109568	-0.0447404	-0.0353072	0.0417612	0.0511914	0.0522293	-0.0314561	-0.0141429	-0.0788328	-0.0187907	0.044338	-0.0391718	-0.0156944	-0.0410978	-0.0838938	0.0299803	-0.080691	-0.00649682	-0.152002	-0.0304052	0.0527214	-0.0236727	0.0756115	0.0695768	0.204224
PMT1	-0.0147935	0.101125	-0.0385702	-0.0708526	-0.0206173	-0.132411	-0.0283889	0.250893	-0.0176895	-0.00146024	0.114787	-0.0386277	0.188271	0.259068	0.106482	0.102194	-0.0915537	0.0175087	0.0251127	-0.0640983	-0.0733188	-0.00924479	-0.0644447	0.0604931	0.491776	0.0212144	-0.067173	0.103055	0.0194218	0.0645828	0.0097512	0.0410667	-0.0349498	-0.013879	-0.0775914	-0.124678	0.035257	-0.0755503	-0.093883	-0.0108221	-0.110672	0.0393263	-0.111615	-0.0190803	-0.0289387	-0.00323068	0.0309282	0.0224489	0.0618087
PMT4	0.0379407	0.0288439	-0.003735	-0.12278	-0.12633	-0.0796752	0.0814818	0.159378	-0.0382272	0.02615	0.204121	-0.0171054	0.17443	0.332447	0.0446629	0.180924	-0.120426	0.0192369	-0.0346031	0.00747738	-0.0152995	-0.0256533	-0.0245061	0.0509991	0.238836	0.0499986	0.00625606	0.04041	0.0187162	0.0416558	-0.111268	-0.0692879	0.0930201	-0.0590981	-0.0237551	-0.0916111	-0.0120662	-0.0589906	-0.102081	0.0231331	-0.109815	-0.0300379	-0.0316242	-0.084241	0.0118025	0.000568594	0.0965825	0.0241915	0.0230533
PMT5	-0.0057264	0.0332754	0.0761792	0.113992	-0.0030447	-0.0617089	0.00377886	0.0132194	0.0496235	-0.0599161	-0.0293463	0.00297827	-0.0357099	-0.0982894	-0.0185839	-0.0246716	-0.0896572	0.0461407	-0.109416	-0.00991129	0.00779843	-0.0588917	-0.029835	-0.0486778	0.122393	0.0945748	-0.00512795	-0.0235971	0.105511	0.0291621	-0.0522291	-0.000500964	-0.0411271	-0.069261	-0.0390018	-0.0700281	-0.0674649	0.00502973	-0.135218	-0.0237525	-0.00521075	0.0760027	0.0240961	0.0131493	-0.0477203	0.0547888	-0.0148732	0.0310943	0.0274463
PMT6	-0.0633512	0.0803295	-0.0447935	-0.0136605	-0.0118819	-0.0410947	0.016995	0.081581	0.016916	0.0377191	0.00499771	-0.0915408	-0.0081389	0.092656	-0.0564933	-0.0288393	-0.0596405	0.0289852	-0.075873	0.0637577	0.109913	-0.0124343	0.0268125	0.01718	0.070903	0.00743024	0.0235423	-0.0620239	0.115169	-0.00235583	-0.0364139	0.0425851	-0.0426479	-0.00850238	-0.115389	0.0238485	-0.00023975	-0.0745084	-0.106106	0.0451414	0.00376928	0.0843987	0.0616299	0.0137265	0.0236048	-0.0957261	0.0777845	0.13352	0.0277401
PMT7	0.0282957	-0.0689149	0.0148649	0.0208913	-0.0128224	0.0522187	-0.0461791	-0.0887993	0.0369896	-0.0785036	0.018962	0.0215963	-0.0478856	0.0126081	0.0108385	-0.014316	0.0539196	-0.01908	-0.0551582	0.0125413	-0.0835181	-0.00666457	-0.00390546	-0.0545847	0.0175451	-0.00205907	-0.00993174	-0.0997027	0.00992876	0.0291927	0.0236659	0.0171401	0.0753759	0.115338	-0.00949679	-0.00181883	-0.0619645	-0.0519201	0.00824527	0.029405	0.0288107	0.0590095	-0.0205138	0.0908928	-0.0801821	0.121705	-0.0489298	0.0379078	-0.0273057
PNS1	0.0539974	0.0410218	-0.0163673	-0.132033	-0.0124395	-0.166886	-0.0346624	-0.0120908	0.0142284	0.085185	-0.0686737	-0.0353048	0.0226291	0.0363797	-0.0288744	-0.00400133	-0.155552	0.11566	0.142993	-0.0518808	0.032803	0.06693	0.0177644	0.00240148	-0.049094	0.0708438	0.0708801	0.105494	0.0917867	0.0264113	0.125647	0.0689142	0.0555116	0.0488448	-0.077973	0.059852	0.175925	-0.0673626	-0.0353405	0.0584952	-0.14632	0.0339572	0.107113	-0.0280076	-0.0521962	-0.158012	0.10699	0.0226142	-0.00612332
POM152	-0.0368446	0.0153692	0.0380062	0.00444682	0.0128368	-0.0127728	-0.0729078	-0.0911004	0.0819493	-0.0357343	-0.0238192	0.0383276	-0.0888092	-0.127489	-0.021373	0.0321842	0.0188554	0.0129482	0.114167	0.0353256	0.0149903	-0.0467532	0.0361194	-0.00980095	-0.00803539	-0.00521651	0.120844	0.0771408	-0.0895	0.0945452	-0.0432901	0.0563354	0.0222498	0.105061	0.0976512	-0.0447538	-0.059075	-0.0479701	0.0319539	0.0664891	-0.0141044	-0.0477212	0.0707232	-0.0321501	0.140475	0.00722363	-0.0861056	-0.154978	-0.0367665
POM33	-0.0135913	0.0230462	0.0279391	0.06998	0.103711	-0.0370942	-0.0739874	-0.024245	0.021931	0.00375084	0.0423672	0.0752103	-0.042098	-0.0662268	-0.0800233	-0.0335893	0.0812582	0.0711702	-0.0438611	0.0979784	-0.0583251	-0.058294	0.026726	-0.026201	0.0156183	-0.064907	-0.017485	-0.00434441	0.00434975	0.0272211	-0.0757395	0.0343275	-0.0205766	-0.0262632	-0.0131439	-0.0400445	-0.0407323	0.00264386	0.00488092	0.132055	-0.0353644	-0.0460524	0.0250928	0.0621726	0.0370101	0.0340674	0.000592671	0.0636463	0.0596215
PRM10	-0.0601467	-0.0444297	0.00864725	-0.0064726	-0.00231658	-0.0363048	0.0109102	-0.0630033	0.122308	0.0212645	-0.0404382	0.0726313	-0.078855	-0.0527012	-0.0808469	-0.051999	-0.0722783	0.0359842	0.0191749	-0.0602508	0.0836027	-0.0227427	-0.034575	-0.0562408	0.02475	0.061723	0.115768	0.067362	0.033996	0.11246	0.105164	-0.0611141	-0.0369707	0.0230646	0.0395785	-0.0146175	0.0281054	-0.0444467	-0.0193942	0.0213391	-0.0635171	0.0268147	0.180047	-0.0337641	-0.131373	-0.0531155	-0.0476351	0.0318042	-0.00282787
PRM2	-0.0657233	0.00688381	-0.00130814	0.172493	0.0660518	0.114087	-0.171636	-0.208476	0.12504	-0.0589873	-0.192174	0.0349172	-0.238731	-0.16687	-0.214653	-0.214601	0.00128274	0.0327693	-0.0751105	-0.0240373	-0.101647	-0.0552127	-0.00394605	-0.100795	-0.117	-0.113322	0.0387219	-0.0379852	0.0301819	0.0055338	-0.104183	-0.0992924	-0.00125275	-0.0272116	0.147604	-0.147608	-0.172607	0.0982598	0.0542007	0.0792733	0.117555	-0.085308	0.0506388	0.0962283	-0.0403223	0.0460189	-0.103618	-0.0442705	0.0293253
PRM6	0.13518	0.0328101	0.0860199	-0.115221	-0.0944652	-0.268005	-0.0175374	0.056156	-0.0534645	0.045291	0.0513689	-0.13134	0.0525771	0.0589302	-0.0240314	0.0321524	-0.121143	0.123859	0.0918807	0.102996	-0.105894	-0.0117779	-0.00505179	0.0705572	-0.00977275	0.0628218	0.0602651	0.188705	0.0604781	0.0564666	0.0777297	0.0599023	0.0141006	0.143197	-0.156108	0.100302	0.259789	-0.14817	-0.0466402	0.0670291	-0.146903	0.0691183	-0.0360528	-0.13919	0.00410699	-0.050051	0.154543	-0.0942429	0.0539714
PRM8	-0.000536057	0.0231973	-0.0729922	-0.0236011	0.138476	0.424903	-0.0331034	-0.13015	-0.118113	0.0344615	-0.133324	-0.00836517	-0.151068	-0.128388	-0.0556731	-0.0696562	0.269226	-0.148864	-0.106229	0.0385756	-0.010936	0.0100267	-0.0452374	-0.00503838	0.000123161	-0.122908	-0.102565	-0.160697	-0.0606151	-0.0475239	-0.142287	-0.0192478	-0.0427078	-0.103576	0.150107	-0.138939	-0.225614	0.169967	0.0596299	-0.0916349	0.128609	-0.105415	-0.0204426	0.303215	0.0110884	0.118784	-0.197158	-0.0498388	0.0401234
PTM1	0.0383111	0.00660675	-0.0821867	-0.166424	-0.047354	-0.263134	0.143841	0.1415	-0.0649745	0.0252851	0.121899	-0.120821	0.245019	0.169997	0.124409	0.0596653	-0.141738	0.0579096	-0.0139672	-0.124091	0.00351593	0.0796026	-0.0304412	0.0698292	0.13327	0.0873521	0.0726816	0.146931	0.108745	-0.0127274	0.086234	0.000312817	-0.044602	-0.13	-0.180365	0.0265086	0.201942	-0.140684	-0.15623	0.00325699	-0.066292	0.128851	-0.0683135	-0.125383	0.0306066	-0.0744241	0.212708	0.0133307	-0.0640993
PTR2	0.0570582	-0.0250774	-0.0233108	-0.00443356	0.0768049	0.0780651	0.105632	-0.0883414	-0.107835	0.0822234	-0.0270678	0.0518057	0.103901	-0.0323661	0.00929438	0.0437514	0.0280716	0.0663373	0.0777402	0.0572488	0.115799	0.223868	0.0886322	0.0686114	-0.0716623	0.0824417	-0.105808	-0.01662	-0.208148	-0.0632903	0.233665	0.105127	0.0134431	0.0346316	0.038123	0.0832262	0.141999	0.113809	0.100025	-0.0456336	-0.0237915	-0.0602144	-0.0232638	0.00607881	0.00985891	0.0993371	0.121614	0.0690004	-0.134771
PUG1	-0.0314028	0.0268448	-0.0395438	0.113194	-0.0602904	0.00754075	0.0866674	-0.107414	-0.148623	-0.0690345	0.00619963	0.0406442	-0.0420752	-0.098031	0.0296327	0.0700738	0.0222231	0.00805861	0.0969876	0.0344658	0.15835	0.113593	0.0229884	0.0545299	-0.0106682	0.115247	-0.0567226	0.0583624	-0.107687	0.0429778	0.059859	-0.0317734	0.0291647	0.0247529	0.142053	0.0260794	0.0624709	0.086345	0.0163444	-0.0552944	0.0911489	-0.00905982	-0.0182923	-0.0997523	0.105959	0.0020004	0.16462	-0.0367576	-0.0322592
PUN1	0.0976926	-0.0236065	0.0409782	-0.108348	-0.0319552	-0.222425	0.102008	0.142243	-0.0827742	-0.0151875	0.0552002	-0.0471164	0.0982846	0.011451	0.0705778	-0.0176842	-0.118653	0.0431311	0.0188231	-0.0884652	-0.0537111	-0.109306	0.0711106	0.053955	-0.00163205	0.0585124	0.0514848	0.0660301	0.11838	-0.0228726	0.120142	0.0804267	0.0324485	-0.057359	-0.185638	0.112712	0.163808	-0.113966	-0.0738896	0.140549	-0.198439	0.111403	0.0352543	-0.140284	0.110015	-0.101365	0.206094	-0.0511414	-0.0297228
PUT3	-0.188081	0.0559994	-0.0331702	0.130316	-0.017969	0.0418888	-0.0962858	0.0990382	-0.0105613	0.00393008	-0.0288972	-0.0157005	-0.0588207	-0.0681737	-0.0171881	-0.0818453	0.023663	-0.086696	-0.044889	0.0575283	0.0700652	-0.0599732	0.151491	-0.001088	0.00966742	0.0407116	0.109048	-0.0501684	0.0795641	0.00652245	-0.124078	-0.0895632	-0.0856413	-0.0824657	-0.0396462	-0.0938907	-0.177778	0.00433241	0.0483642	-0.04275	0.0995465	-0.010681	0.0666196	0.0549162	-0.0210544	-0.021863	-0.0281591	0.0481411	0.0406921
PXA1	0.00937639	-0.00390144	-0.051537	-0.0938177	0.0160367	0.0895353	0.0305883	-0.0380316	0.0748377	0.0547303	-0.00166127	0.00737394	-0.0663941	-0.0363514	0.074408	0.0621174	-0.021303	-0.00908826	0.10855	-0.134368	0.0397723	0.125352	-0.012729	0.154178	0.0249266	-0.0177677	-4.28756e-05	0.140238	-0.0557077	0.0862068	0.014676	-0.0770478	-0.0507423	-0.0127943	0.0467956	-0.0812212	0.0100617	0.0644159	0.00573579	0.0145444	-0.0134241	-0.0435622	-0.00953999	-0.0497093	0.060704	0.078475	0.0654547	-0.0873531	0.0494006
QDR2	0.0464064	-0.0146494	-0.0552352	-0.064241	-0.0238379	-0.111148	-0.0314772	0.152579	-0.0267572	0.0720831	-0.00161186	-0.0899216	0.0536948	0.0183926	0.053314	0.00799826	-0.0298877	-0.0523561	-0.0177905	0.0515032	-0.00504832	-0.0320888	0.0354729	0.0346989	0.00322749	0.0403958	0.101894	0.0396737	0.094685	-0.0547677	-0.0376365	0.018206	-0.135899	0.000139556	-0.0265744	-0.0404813	0.127867	-0.0375224	0.0094504	0.0294309	-0.0225156	0.111479	0.0662715	-0.0501426	0.0289115	-0.0233464	0.149365	0.031642	0.0437933
QDR3	-0.0819196	-0.012218	-0.0637098	0.0906301	0.170247	0.241435	-0.0650134	-0.0217994	-0.0270937	-0.0719654	0.0179096	-0.0133126	0.030937	0.0123394	0.0318616	-0.00419718	0.316652	-0.0403824	0.0289677	0.115276	-0.0988319	-0.0685822	0.108113	0.000590907	0.0372943	-0.0647289	0.00688653	-0.0672398	-0.0883818	-0.00986686	-0.115807	-0.0695931	-0.122877	0.0516169	0.101791	-0.0444109	-0.134913	0.0991549	0.0964798	-0.103396	0.156215	-0.0872293	-0.219181	0.261849	0.0589184	0.202678	-0.118971	-0.015493	-0.0922197
[truncated: 247 more rows]
[truncated: 494 more columns]

## Sheet: S4C MSPC matrix S scores
Gene	AAC1	AAC3	ADP1	ADY2	AGP2	AGP3	AIM14	AIM26	AKR2	ALE1	ALG12	ALG2	ALG3	ALG6	ALG8	ALG9	ALR2	AQR1	AQY1	AQY2	ARE1	ARN1	ARN2	ARR3	ARV1	ASG7	ASI1	ASI2	ASI3	ATG22	ATG33	ATG9	ATM1	ATO2	ATO3	ATR1	AUS1	AVT1	AVT3	AVT4	AVT5	AVT6	AZR1	BAP3	BIO5	BRE4	BRL1	BSC6	BSD2
[truncated: 543 more rows]
[truncated: 496 more columns]

[truncated: 1 more sheets: S4D MSPC matrix correlations]
