# Supplementary material for: Chemogenetic E-MAP in Saccharomyces cerevisiae for Identification of Membrane Transporters Operating Lipid Flip Flop
Source: PLoS Genet. 2016 Jul 27;12(7):e1006160. doi: 10.1371/journal.pgen.1006160 (PMC4962981; doi:10.1371/journal.pgen.1006160)
Supplement: S5 Table — (XLSX) [file pgen.1006160.s008.xlsx]

## Sheet: No. sign. interactions P<0.05
Total number of all significant (P<0.05) genetic interactions (negative plus positive) is indicated in column D, the fold increase over mean number of interactions is given in column E.
Color coding: red, very high in column E; orange, high in column E; green, high in B; blue, high in C
*average numbers of genetic interactions (P<0.05) amongst all 543 genes of the E-MAP set. Note that in the text, interactions are counted as significant if P value is < 0.005
Gene	Signif. Neg. P<0.05 = <-2.21	Signif. Pos. P<0.05 = >1.57	Sum pos. + neg.	Sum pos. + neg./average (11.237)
ILM1	44	87	131	11.6579
GUP1	39	49	88	7.83127
SAC1	53	27	80	7.11934
ELO3	46	14	60	5.3395
SUR1	36	24	60	5.3395
KRE1	35	25	60	5.3395
COX18	26	33	59	5.25051
ERG3	38	16	54	4.80555
OST3	36	18	54	4.80555
SSH1	17	37	54	4.80555
FCY2	17	33	50	4.44959
IZH2	14	35	49	4.36059
ERD1	24	23	47	4.18261
CHO1	22	25	47	4.18261
COQ2	18	29	47	4.18261
FTR1	29	10	39	3.47068
ENV10	28	15	43	3.82664
GET2	26	9	35	3.11471
ALG3	25	13	38	3.38169
MPC1	11	33	44	3.91564
TIM17	10	32	42	3.73765
COA3	15	28	43	3.82664
LEM3	7	28	35	3.11471
Average*	4.05157	7.186	11.2376
