# Supplementary material for: Chemogenetic E-MAP in Saccharomyces cerevisiae for Identification of Membrane Transporters Operating Lipid Flip Flop
Source: PLoS Genet. 2016 Jul 27;12(7):e1006160. doi: 10.1371/journal.pgen.1006160 (PMC4962981; doi:10.1371/journal.pgen.1006160)
Supplement: S6 Table — (XLSX) [file pgen.1006160.s009.xlsx]

## Sheet: All CYGD transmembrane proteins
Gene	TMDs
yal065c	1
yal063c	1
yal058w	1
yal055w	1
yal048c	1
yal042w	1
yal030w	1
yal028w	1
yal014c	1
yar020c	1
yar023c	1
yar050w	1
yjl222w	1
yjl208c	1
yjl205c	1
yjl186w	1
yjl183w	1
yjl178c	1
yjl174w	1
yjl172w	1
yjl166w	1
yjl156w-a	1
yjl139c	1
yjl132w	1
yjl078c	1
yjl062w-a	1
yjl037w	1
yjl034w	1
yjl019w	1
yjl007c	1
yjl003w	1
yjl002c	1
yjr004c	1
yjr012c	1
yjr051w	1
yjr061w	1
yjr075w	1
yjr112w-a	1
yjr126c	1
yjr131w	1
yjr139c	1
yjr150c	1
yjr151c	1
ykl225w	1
ykl201c	1
ykl195w	1
ykl183c-a	1
ykl179c	1
ykl154w	1
ykl150w	1
ykl133c	1
ykl124w	1
ykl120w	1
ykl096c-b	1
ykl077w	1
ykl073w	1
ykl065w-a	1
ykl063c	1
ykl046c	1
ykl028w	1
ykl027w	1
ykl023c-a	1
ykl020c	1
ykl006c-a	1
ykr005c	1
ykr016w	1
ykr032w	1
ykr061w	1
ykr066c	1
ykr100c	1
ykr102w	1
yll059c	1
yll012w	1
yll006w-a	1
yll006w	1
ylr001c	1
ylr020c	1
ylr026c	1
ylr037c	1
ylr057w	1
ylr066w	1
ylr072w	1
ylr077w	1
ylr078c	1
ylr084c	1
ylr087c	1
ylr093c	1
ylr104w	1
ylr111w	1
ylr122c	1
ylr145w	1
ylr173w	1
ylr205c	1
ylr207w	1
ylr238w	1
ylr268w	1
ylr296w	1
ylr297w	1
ylr299w	1
ylr324w	1
ylr332w	1
ylr342w-a	1
ylr343w	1
ylr361c	1
ylr376c	1
ylr390w	1
ylr395c	1
ylr400w	1
ylr402w	1
ylr406c-a	1
yml129c	1
yml120c	1
yml115c	1
yml104c	1
yml101c	1
yml081w	1
yml072c	1
yml048w	1
yml034w1	1
yml034w2	1
yml028w	1
yml012w	1
ymr019w	1
ymr026c	1
ymr030w-a	1
ymr042w	1
ymr055c	1
ymr058w	1
ymr101c	1
ymr103c	1
ymr110c	1
ymr115w	1
ymr122w-a	1
ymr134w	1
ymr161w	1
ymr171c	1
ymr172w	1
ymr177w	1
ymr182w-a	1
ymr183c	1
ymr197c	1
ymr200w	1
ymr202w	1
ymr209c	1
ymr214w	1
ymr238w	1
ymr244w	1
ymr254c	1
ymr256c	1
ymr281w	1
ymr298w	1
ymr313c	1
ynl300w	1
ynl283c	1
ynl238w	1
ynl217w	1
ynl214w	1
ynl188w	1
ynl181w	1
ynl176c	1
ynl149c	1
ynl121c	1
ynl111c	1
ynl087w	1
ynl058c	1
ynl054w	1
ynl052w	1
ynl048w	1
ynl029c	1
ynr008w	1
ynr021w	1
ynr026c	1
ynr045w	1
ynr059w	1
ynr065c	1
ynr074c	1
yol166w-a	1
yol132w	1
yol130w	1
yol088c	1
yol053w	1
yol027c	1
yol018c	1
yol007c	1
yor008c	1
yor008c-a	1
yor013w	1
yor015w	1
yor016c	1
yor020w-a	1
yor024w	1
yor034c-a	1
yor036w	1
yor045w	1
yor059c	1
yor081c	1
yor099w	1
yor104w	1
yor105w	1
yor106w	1
yor147w	1
yor183w	1
yor186w	1
yor219c	1
yor241w	1
yor245c	1
yor246c	1
yor256c	1
yor266w	1
yor268c	1
yor320c	1
yor324c	1
yor327c	1
yor389w	1
yor392w	1
yor394w	1
ypl277c	1
ypl232w	1
ypl227c	1
ypl207w	1
ypl205c	1
ypl200w	1
ypl192c	1
ypl189c-a	1
ypl176c	1
ypl168w	1
ypl156c	1
ypl134c	1
ypl132w	1
ypl130w	1
ypl119c-a	1
ypl103c	1
ypl099c	1
ypl072w	1
ypl053c	1
ypl050c	1
ypr012w	1
ypr026w	1
ypr037c	1
ypr075c	1
ypr091c	1
ypr125w	1
ypr128c	1
ypr133w-a	1
ypr139c	1
ypr147c	1
ypr155c	1
ypr159w	1
ypr159c-a	1
ypr169w-a	1
ypr170c	1
ypr183w	1
q0050	1
q0080	1
ybl113w-a	1
ybl091c-a	1
ybl057c	1
ybl039w-b	1
ybl017c	1
ybr005w	1
ybr014c	1
ybr015c	1
ybr058c-a	1
ybr070c	1
ybr106w	1
ybr110w	1
ybr126w-a	1
ybr159w	1
ybr162w-a	1
ybr171w	1
ybr196c-a	1
ybr199w	1
ybr201c-a	1
ybr205w	1
ybr209w	1
ybr255w	1
ybr255c-a	1
ybr265w	1
ycl057c-a	1
ycl052c	1
ycl048w-a	1
ycl048w	1
ycl027w	1
ycl021w-a	1
ycl012c	1
ycr001w	1
ycr024c-a	1
ycr026c	1
ycr043c	1
ycr068w	1
ycr085w	1
ycr104w	1
ydl237w	1
ydl232w	1
ydl211c	1
ydl193w	1
ydl122w	1
ydl121c	1
ydl091c	1
ydl067c	1
ydl052c	1
ydl046w	1
ydl018c	1
ydl010w	1
ydl001w	1
ydr003w	1
ydr086c	1
ydr119w-a	1
ydr182w-a	1
ydr236c	1
ydr245w	1
ydr250c	1
ydr255c	1
ydr265w	1
ydr275w	1
ydr278c	1
ydr281c	1
ydr316w	1
ydr326c	1
ydr329c	1
ydr331w	1
ydr371w	1
ydr375c	1
ydr380w	1
ydr381c-a	1
ydr393w	1
ydr402c	1
ydr420w	1
ydr452w	1
ydr458c	1
ydr468c	1
ydr481c	1
ydr506c	1
ydr513w	1
ydr524c-b	1
ydr524c-a	1
yel042w	1
yel036c	1
yel028w	1
yel025c	1
yel017c-a	1
yel010w	1
yel003w	1
yel002c	1
yel001c	1
yer001w	1
yer005w	1
yer017c	1
yer019c-a	1
yer053c	1
yer053c-a	1
yer058w	1
yer087c-b	1
yer100w	1
yer120w	1
yer129w	1
yer135c	1
yer154w	1
yer182w	1
yfl068w	1
yfl048c	1
yfl046w	1
yfl042c	1
yfr006w	1
yfr026c	1
yfr032c-b	1
yfr048w	1
ygr012w	1
ygr014w	1
ygr023w	1
ygr033c	1
ygr060w	1
ygr079w	1
ygr082w	1
ygr106c	1
ygr134w	1
ygr141w	1
ygr143w	1
ygr144w	1
ygr146c-a	1
ygr147c	1
ygr174c	1
ygr183c	1
ygr221c	1
ygr231c	1
ygr235c	1
ygr236c	1
ygr263c	1
ygr293c	1
ygl257c	1
ygl230c	1
ygl226w	1
ygl203c	1
ygl194c-a	1
ygl191w	1
ygl188c	1
ygl146c	1
ygl098w	1
ygl085w	1
ygl041c-b	1
ygl038c	1
yhl045w	1
yhl042w	1
yhl041w	1
yhl031c	1
yhl028w	1
yhr001w-a	1
yhr002w	1
yhr004c	1
yhr007c-a	1
yhr028c	1
yhr039c	1
yhr045w	1
yhr063c	1
yhr076w	1
yhr079c	1
yhr101c	1
yhr132c	1
yhr138c	1
yhr149c	1
yhr151c	1
yhr175w-a	1
yhr180w-a	1
yhr188c	1
yhr190w	1
yhr211w	1
yhr213w-a	1
yhr214c-e	1
yhr219c-a	1
yil173w	1
yil171w	1
yil158w	1
yil146c	1
yil140w	1
yil136w	1
yil117c	1
yil111w	1
yil100w	1
yil099w	1
yil085c	1
yil065c	1
yil046w-a	1
yil043c	1
yil039w	1
yil016w	1
yil015w	1
yil014w	1
yil005w	1
yil004c	1
yir019c	1
yir020c	1
yir021w-a	1
yir024c	1
yir033w	1
yir043c	1
yal066w	2
yal009w	2
yal008w	2
yal007c	2
yar002c-a	2
yar027w	2
yar028w	2
yar031w	2
yar033w	2
yar047c	2
yar069c	2
yjl170c	2
yjl151c	2
yjl117w	2
yjl077c	2
yjl038c	2
yjl028w	2
yjr010c-a	2
yjr095w	2
ykl212w	2
ykl119c	2
ykl064w	2
ykl044w	2
ykl031w	2
ykl015w	2
ykr044w	2
ykr065c	2
ykr073c	2
yll052c	2
yll030c	2
ylr080w	2
ylr311c	2
ylr326w	2
ylr353w	2
ylr404w	2
yml133w-a	2
yml131w	2
yml125c	2
yml087c	2
yml084w	2
yml067c	2
yml055w	2
yml030w	2
yml029w	2
ymr123w	2
ymr126c	2
ymr141c	2
ymr148w	2
ymr149w	2
ymr290w-a	2
ynl323w	2
ynl320w	2
ynl257c	2
ynl159c	2
ynl158w	2
ynl156c	2
ynl146w	2
ynl143c	2
ynl083w	2
ynl046w	2
ynl044w	2
ynl038w	2
ynl033w	2
ynl019c	2
ynl003c	2
ynr018w	2
ynr028w	2
ynr048w	2
ynr075w	2
yol166c	2
yol107w	2
yol105c	2
yor032w-a	2
yor044w	2
yor086c	2
yor097c	2
yor152c	2
yor154w	2
yor165w	2
yor223w	2
yor376w	2
ypl098c	2
ypl096c-a	2
ypl094c	2
ypl060w	2
ypl041c	2
ypr027c	2
ypr028w	2
ypr064w	2
ypr079w	2
ypr109w	2
ypr117w	2
ypr170w-b	2
ypr170w-a	2
q0130	2
q0250	2
ybl059w	2
ybl048w	2
ybr027c	2
ybr078w	2
ybr292c	2
ycl058c	2
ycl045c	2
ycl005w-a	2
ycl005w	2
ycl001w	2
ycr007c	2
ycr024c-b	2
ycr094w	2
ycr097w-a	2
ydl217c	2
ydl204w	2
ydl196w	2
ydl123w	2
ydl089w	2
ydl027c	2
ydr029w	2
ydr178w	2
ydr233c	2
ydr276c	2
ydr434w	2
ydr437w	2
ydr504c	2
ydr525w-a	2
yel077w-a	2
yel059w	2
yel017w	2
yer019w	2
yer026c	2
yer039c-a	2
yer044c	2
yer074w-a	2
yer093c-a	2
yer184c	2
yfl067w	2
yfl051c	2
yfl050c	2
yfl015c	2
yfr035c	2
yfr041c	2
ygl002w	2
ygr041w	2
ygr105w	2
ygr112w	2
ygr175c	2
ygl263w	2
ygl247w	2
ygl231c	2
ygl226c-a	2
ygl200c	2
ygl080w	2
ygl053w	2
ygl051w	2
yhl050w-a	2
yhl044w	2
yhl043w	2
yhr007c	2
yhr021w-a	2
yhr036w	2
yhr110w	2
yhr130c	2
yhr150w	2
yhr155w	2
yhr175w	2
yhr192w	2
yhr194w	2
yil177w-a	2
yil147c	2
yil134c-a	2
yil102c-a	2
yil089w	2
yil077c	2
yil054w	2
yil040w	2
yil029c	2
yil027c	2
yjl143w	3
yjl012c	3
yjr054w	3
yjr085c	3
yjr118c	3
ykl207w	3
ykl141w	3
ykl065c	3
ykl037w	3
yll014w	3
ylr036c	3
ylr050c	3
ylr056w	3
ylr220w	3
ylr242c	3
ylr411w	3
ylr426w	3
yml090w	3
yml059c	3
yml047c	3
ymr040w	3
ymr071c	3
ymr118c	3
ymr129w	3
ymr187c	3
ymr272c	3
ymr292w	3
ynl322c	3
ynl279w	3
yol163w	3
yol079w	3
yol060c	3
yor100c	3
yor103c	3
yor254c	3
yor301w	3
ypl270w	3
ypl257w	3
ypl147w	3
ypl057c	3
ypl019c	3
ypr098c	3
ypr113w	3
ypr124w	3
ypr153w	3
q0010	3
q0055	3
q0060	3
ybl030c	3
ybr041w	3
ybr161w	3
ybr210w	3
ybr290w	3
ydl142c	3
ydl072c	3
ydr084c	3
ydr089w	3
ydr100w	3
ydr182w	3
ydr366c	3
ydr414c	3
ydr470c	3
yel045c	3
yel006w	3
yer072w	3
yer083c	3
yfl004w	3
ygr036c	3
ygr038w	3
ygr062c	3
ygr089w	3
ygl054c	3
ygl041c	3
yhl048w	3
yhl026c	3
yil134w	3
yil006w	3
yjl051w	4
yjl004c	4
yjr044c	4
yjr117w	4
yjr161c	4
ykl219w	4
ykl187c	4
ykr067w	4
yll053c	4
ylr065c	4
ylr246w	4
ylr350w	4
ylr356w	4
ylr413w	4
ylr414c	4
ylr443w	4
yml066c	4
yml052w	4
yml019w	4
ymr056c	4
ymr063w	4
ynl336w	4
ynl326c	4
ynl194c	4
ynl080c	4
ynl008c	4
ynr061c	4
yol129w	4
yol073c	4
yol047c	4
yol019w	4
yol013c	4
yol003c	4
yor085w	4
yor271c	4
yor311c	4
ypl234c	4
ypl172c	4
ypr071w	4
ypr149w	4
q0110	4
ybl102w	4
ybl040c	4
ybl011w	4
ybr040w	4
ybr042c	4
ybr085w	4
ybr168w	4
ybr183w	4
ybr201w	4
ybr302c	4
ydl248w	4
ydl222c	4
ydl218w	4
ydl212w	4
ydl133w	4
ydl015c	4
ydr018c	4
ydr297w	4
ydr302w	4
ydr367w	4
ydr411c	4
ydr459c	4
ydr479c	4
ydr503c	4
yel027w	4
yer118c	4
yfl062w	4
yfl034w	4
yfr012w	4
yfr042w	4
ygl010w	4
ygr004w	4
ygr016w	4
ygr026w	4
ygr049w	4
ygr131w	4
ygr295c	4
ygl198w	4
ygl161c	4
ygl065c	4
ygl055w	4
yhr181w	4
yil049w	4
yil037c	4
yal018c	5
yjl196c	5
yjr116w	5
ykr030w	5
ykr053c	5
ykr088c	5
yll043w	5
yll023c	5
ylr047c	5
ylr064w	5
ylr188w	5
ylr378c	5
ymr119w	5
ymr301c	5
ynl263c	5
ynl115c	5
ynr002c	5
ynr041c	5
ynr060w	5
yol048c	5
yor228c	5
yor292c	5
ypl246c	5
ypl162c	5
ypr114w	5
ybr187w	5
ycr010c	5
ydr126w	5
ydr264c	5
ydr284c	5
ydr307w	5
ydr352w	5
ydr410c	5
yer140w	5
ygr168c	5
ygr172c	5
ygl126w	5
yhr026w	5
yhr133c	5
yil048w	5
yil047c	5
yil023c	5
yjl134w	6
yjl097w	6
yjr015w	6
ykl051w	6
ykl004w	6
ylr046c	6
ylr088w	6
ylr372w	6
yml031w	6
ymr243c	6
ynl294c	6
ynr039c	6
yol162w	6
yor030w	6
yor316c	6
yor384w	6
ypl076w	6
ypr192w	6
q0065	6
q0085	6
q0115	6
ybr023c	6
ybr029c	6
ybr287w	6
ycl002c	6
ycr044c	6
ycr075c	6
ydl149w	6
ydl035c	6
ydr090c	6
ydr319c	6
ydr384c	6
ydr492w	6
yel004w	6
yer039c	6
yfl054c	6
ygr101w	6
ygr197c	6
ygr216c	6
yhl008c	6
yhr140w	6
ykl220c	7
ykl178c	7
ykl100c	7
ykl039w	7
ykl008c	7
ykr051w	7
yll051c	7
ylr023c	7
ylr130c	7
ylr214w	7
ylr450w	7
yml075c	7
ymr054w	7
ymr274c	7
ymr319c	7
ynl305c	7
ynl219c	7
ynl192w	7
yol101c	7
yol092w	7
yol002c	7
yor034c	7
yor049c	7
yor087w	7
yor149c	7
yor175c	7
yor270c	7
yor365c	7
yor381w	7
ypl087w	7
q0120	7
q0275	7
ybr038w	7
ybr054w	7
ybr147w	7
ybr207w	7
ybr243c	7
ybr295w	7
ycr021c	7
ycr034w	7
ydl180w	7
ydr033w	7
yer145c	7
yer185w	7
yfl026w	7
ygl012w	7
ygr149w	7
ygr213c	7
ygr284c	7
ygl167c	7
ygl160w	7
yhl017w	7
yhl003c	7
yhr123w	7
yhr142w	7
yjl193w	8
yjl129c	8
yjr013w	8
ykl175w	8
ykl034w	8
ylr092w	8
ylr459w	8
yml018c	8
ymr010w	8
ymr013c	8
ymr162c	8
ynl280c	8
ynl130c	8
ynr062c	8
yol152w	8
yor079c	8
yor092w	8
yor307c	8
ypl244c	8
ybr004c	8
ybr036c	8
ybr086c	8
ybr298c	8
ycr011c	8
ydr072c	8
ydr270w	8
ydr456w	8
yer141w	8
yfl025c	8
ygr157w	8
ygr199w	8
ygl255w	8
yhr032w	8
yhr078w	8
yil090w	8
yil067c	8
yal053w	9
yal026c	9
yjl062w	9
ylr138w	9
ylr152c	9
yml123c	9
yml038c	9
ynl095c	9
ynr019w	9
ynr030w	9
ynr070w	9
yor390w	9
ypl279c	9
ypl092w	9
ypr201w	9
q0105	9
ybl089w	9
ybl082c	9
ybr074w	9
ybr283c	9
ybr294w	9
ycr048w	9
ydl231c	9
ydl095w	9
ydr093w	9
ydr107c	9
yer166w	9
ygl006w	9
ygl225w	9
ygl142c	9
yal023c	10
yjl214w	10
yjl108c	10
yjl093c	10
yjr001w	10
yjr124c	10
ykl209c	10
ykl146w	10
ykr050w	10
yll055w	10
ylr034c	10
ylr083c	10
ymr034c	10
ymr155w	10
ymr253c	10
ynl275w	10
ynl237w	10
ynl065w	10
ynr055c	10
ynr056c	10
yol084w	10
yor002w	10
yor071c	10
yor161c	10
yor192c	10
yor321w	10
ypl264c	10
ypl189w	10
ypl036w	10
ypr003c	10
q0070	10
ybl042c	10
ybr220c	10
ybr235w	10
ybr296c	10
ycl038c	10
ycr023c	10
ycr061w	10
ydr038c	10
ydr039c	10
ydr040c	10
ydr105c	10
ydr338c	10
ydr438w	10
ydr508c	10
yel063c	10
yel031w	10
yer060w	10
yer113c	10
ygl008c	10
ygr065c	10
ygr125w	10
ygr289c	10
ygl186c	10
ygl139w	10
ygl104c	10
ygl084c	10
yil170w	10
yil088c	10
yal022c	11
yjl219w	11
yjl059w	11
yjr040w	11
yjr106w	11
yjr143c	11
ykl221w	11
ykr093w	11
yll005c	11
ylr241w	11
ymr221c	11
ymr266w	11
ynl268w	11
ynl142w	11
ynl125c	11
ynl101w	11
yol158c	11
yol156w	11
yol137w	11
yol122c	11
yor273c	11
yor291w	11
yor328w	11
yor348c	11
ypl274w	11
ypl265w	11
ypl221w	11
ypl058c	11
ypr138c	11
ybr241c	11
ycl069w	11
ycr098c	11
ydl210w	11
ydl199c	11
ydl128w	11
ydl093w	11
ydl054c	11
ydr342c	11
ydr343c	11
ydr345c	11
ydr536w	11
yel064c	11
yer119c	11
yfl011w	11
ygr121c	11
ygr227w	11
ygr281w	11
ygl140c	11
yhr050w	11
yhr092c	11
yhr094c	11
yhr096c	11
yil120w	11
yir028w	11
yal067c	12
yjl212c	12
yjl198w	12
yjl163c	12
yjl094c	12
yjl091c	12
yjr152w	12
yjr158w	12
yjr160c	12
ykl217w	12
ykl174c	12
ykr039w	12
ykr106w	12
yll061w	12
yll028w	12
ylr004c	12
ylr081w	12
ylr237w	12
yml116w	12
ymr011w	12
ymr088c	12
ynl318c	12
ynl270c	12
ynr013c	12
ynr072w	12
yol119c	12
yol103w	12
yol020w	12
yor067c	12
yor306c	12
yor378w	12
ypr156c	12
q0045	12
ybl020w	12
ybr008c	12
ybr043c	12
ybr068c	12
ybr069c	12
ybr132c	12
ybr180w	12
ybr293w	12
ycl073c	12
ycl025c	12
ycr028c	12
ycr037c	12
ydl247w	12
ydl245c	12
ydl206w	12
ydl194w	12
ydl138w	12
ydr011w	12
ydr046c	12
ydr160w	12
ydr387c	12
ydr406w	12
ydr497c	12
yel069c	12
yer056c	12
yer060w-a	12
yfl055w	12
yfl040w	12
ygr055w	12
ygr138c	12
ygr191w	12
ygr260w	12
ygl114w	12
ygl077c	12
yhl036w	12
yhr048w	12
yil166c	12
yil121w	12
yil013c	12
yll031c	13
ylr342w	13
ymr279c	13
ynl321w	13
yol075c	13
yor011w	13
ypr194c	13
ybr021w	13
ydr205w	13
ygl022w	13
ygr224w	13
yhl040c	13
ykl165c	14
ykr105c	14
yll048c	14
yll015w	14
yor153w	14
ypl006w	14
ypr198w	14
ydr119w	14
ydr135c	14
yel065w	14
ygr032w	14
yhl047c	14
yhl035c	14
yil030c	14
ykr103w	15
yhl016c	15
ymr306w	18
ycr017c	19
ygr217w	22

## Sheet: Eliminated mutants
Strains eliminated in array								Strains eliminated in queries
Linked to CAN1 (100 kb up and down)								Linked to CAN1 (100 kb up and down)
YEL017W	GTT3							YEL017W	GTT3
YEL027W	VMA3							YEL027W	VMA3
YEL031W	SPF1							YEL031W	SPF1
YEL045C	YEL045C							YEL059W	HHY1
YEL059W	HHY1							YEL064C	AVT2
YEL064C	AVT2							YEL065W	SIT1	Total:	6
YEL065W	SIT1	Total:	7
Linked to LYP1 (100 kb up and down)								Linked to LYP1 (100 kb up and down)
YNL237W	YTP1							YNL237W	YTP1
YNL257C	SIP3							YNL257C	SIP3
YNL263C	YIF1							YNL263C	YIF1
YNL268W	LYP1							YNL268W	LYP1
YNL270C	ALP1							YNL270C	ALP1
YNL275W	BOR1							YNL275W	BOR1
YNL279W	PRM1							YNL279W	PRM1
YNL294C	RIM21							YNL294C	RIM21
YNL305C	BXI1							YNL305C	BXI1
YNL318C	HXT14	Total:	10					YNL318C	HXT14	Total:	10
Noisy (too little or irregular sizes or many different non averaged scores of the same pair of genes)								Noisy (too little or irregular sizes or many different non averaged scores of the same pair of genes)
YAL026C	DRS2							YAL026C	DRS2
YBR004C	GPI18							YBR004C	GPI18
YBR036C	CSG2							YBR036C	CSG2
YBR068C	BAP2							YBR068C	BAP2
YBR168W	PEX32							YBR168W	PEX32
YCL025C	AGP1							YCL025C	AGP1
YCL045C	EMC1							YCL045C	EMC1
YCR037C	PHO87							YCR037C	PHO87
YDL054C	MCH1							YDL054C	MCH1
YDL206W	YDL206W							YDL206W	YDL206W
YDR089W	YDR089W							YDR089W	YDR089W
YDR126W	SWF1							YDR126W	SWF1
YDR276C	PMP3							YDR276C	PMP3
YER093C-A	AIM11							YER093C-A	AIM11
YER118C	SHO1							YER118C	SHO1
YER141W	COX15							YER141W	COX15
YFL040W	YFL040W							YFL040W	YFL040W
YGL200C	EMP24							YGL200C	EMP24
YGR112W	SHY1							YGR112W	SHY1
YGR125W	YGR125W							YGR125W	YGR125W
YHR194W	MDM31							YHR194W	MDM31
YIL040W	APQ12							YIL040W	APQ12
YJL004C	SYS1							YJL004C	SYS1
YJL091C	GWT1							YJL091C	GWT1
YJR040W	GEF1							YJR040W	GEF1
YJR044C	VPS55							YJR044C	VPS55
YKL065C	YET1							YKL065C	YET1
YLL043W	FPS1							YLL043W	FPS1
YLR088W	GAA1							YLR088W	GAA1
YLR342W	FKS1							YLR342W	FKS1
YLR378C	SEC61							YLR378C	SEC61
YML090W	YML090W							YML090W	YML090W
YML125C	PGA3							YML125C	PGA3
YMR123W	PKR1							YMR123W	PKR1
YNL038W	GPI15							YNL038W	GPI15
YNL194C	YNL194C							YNL194C	YNL194C
YNR019W	ARE2							YNR019W	ARE2
YOL020W	TAT2							YOL020W	TAT2
YOL103W	ITR2							YOL103W	ITR2
YOR103C	OST2							YOR103C	OST2
YOR270C	VPH1							YOR270C	VPH1
YPL036W	PMA2	Total:	42					YPL036W	PMA2	Total:	42
Strains that could not finish the screen (Mating, sporulation or germination problem)								Strains that could not finish the screen (Mating, sporulation or germination problem)
YCR028C	FEN2							YCR028C	FEN2
YGL167C	PMR1							YCR034W	ELO2
YGL255W	ZRT1							YCR044C	PER1
YGR105W	VMA21							YDL138W	RGT2
YHR026W	VMA16							YDL210W	UGA4
YIL147C	SLN1							YDR456W	NHX1
YKL119C	VPH2							YER039C-A	YER039C-A
YML031W	NDC1							YGL167C	PMR1
YML084W	YML084W							YGL255W	ZRT1
YML087C	AIM33	Total:	10					YGR055W	MUP1
								YGR105W	VMA21
								YHR026W	VMA16
								YIL147C	SLN1
								YJR054W	KCH1
								YJR118C	ILM1
								YKL119C	VPH2
								YKL178C	STE3
								YKR073C	YKR073C
								YML031W	NDC1
								YML084W	YML084W
								YML087C	AIM33	Total:	21
Slow growers								Slow growers
YBR243C	ALG7
YCL005W	LDB16
YCL058C	FYV5
YCR094W	CDC50
YDR264C	AKR1
YDR470C	UGO1
YER044C	ERG28
YGR036C	CAX4
YGR157W	CHO2
YGR191W	HIP1
YJL129C	TRK1
YKL165C	MCD4
YNL003C	PET8
YNL080C	EOS1
YNL280C	ERG24
YOR153W	PDR5
YPL234C	VMA11	Total:	17							Total:	0

## Sheet: Final strain list
Arrays are MATa strains containging a kanMX-marked mutation; Queries are MATalpha strains containing caURA3MX-marked mutation plus the magic markers can1∆::STE2pr-Sp_his5 and lyp1∆::STE3pr-LEU2. The strains finally used for the E-MAP are underlain yellow
All array strains			Eliminated array strains			Final array list (without eliminated strains)			All query strains			Eliminated query strains			Final query list (without eliminated strains)			Arrays without queries
YAL007C	ERP2		YAL026c	DRS2		YAL007C	ERP2		YAL007C	ERP2		YAL026C	DRS2		YAL007C	ERP2		YBL042C	FUI1
YAL008W	FUN14		YBR004C	GPI18		YAL008W	FUN14		YAL008W	FUN14		YBR004C	GPI18		YAL008W	FUN14		YBR021W	FUR4
YAL018C	LDS1		YBR036c	CSG2		YAL018C	LDS1		YAL018C	LDS1		YBR036C	CSG2		YAL018C	LDS1		YBR029C	CDS1
YAL026c	DRS2		YBR068c	BAP2		YAL053W	FLC2		YAL026C	DRS2		YBR068C	BAP2		YAL053W	FLC2		YBR085W	AAC3
YAL053W	FLC2		YBR168w	PEX32		YAL066W	YAL066W		YAL053W	FLC2		YBR168W	PEX32		YAL066W	YAL066W		YBR147W	RTC2
YAL066W	YAL066W		YBR243C	ALG7		YAL067C	SEO1		YAL066W	YAL066W		YCL025C	AGP1		YAL067C	SEO1		YBR283C	SSH1
YAL067C	SEO1		YCL005w	LDB16		YAR002C-A	ERP1		YAL067C	SEO1		YCL045C	EMC1		YAR002C-A	ERP1		YCR021C	HSP30
YAR002C-A	ERP1		YCL025c	AGP1		YAR027W	UIP3		YAR002C-A	ERP1		YCR028C	FEN2		YAR027W	UIP3		YCR034W	ELO2
YAR027W	UIP3		YCL045c	EMC1		YAR028W	YAR028W		YAR027W	UIP3		YCR034W	ELO2		YAR028W	YAR028W		YCR044C	PER1
YAR028W	YAR028W		YCL058c	FYV5		YAR047C	YAR047C		YAR028W	YAR028W		YCR037C	PHO87		YAR047C	YAR047C		YDL015C	TSC13
YAR047C	YAR047C		YCR028c	FEN2		YBL011W	SCT1		YAR047C	YAR047C		YCR044C	PER1		YBL011W	SCT1		YDL138W	RGT2
YBL011W	SCT1		YCR037c	PHO87		YBL020W	RFT1		YBL011W	SCT1		YDL054C	MCH1		YBL020W	RFT1		YDL210W	UGA4
YBL020W	RFT1		YCR094w	CDC50		YBL030C	PET9		YBL020W	RFT1		YDL138W	RGT2		YBL030C	PET9		YDR297W	SUR2
YBL030C	PET9		YDL054c	MCH1		YBL042C	FUI1		YBL030C	PET9		YDL206W	YDL206W		YBL048W	RRT1		YDR456W	NHX1
YBL042C	FUI1		YDL206w	YDL206W		YBL048W	RRT1		YBL048W	RRT1		YDL210W	UGA4		YBL059W	YBL059W		YER039C-A	YER039C-A
YBL048W	RRT1		YDR089w	YDR089W		YBL059W	YBL059W		YBL059W	YBL059W		YDR089W	YDR089W		YBL082C	ALG3		YER083C	GET2
YBL059W	YBL059W		YDR126w	SWF1		YBL082C	ALG3		YBL082C	ALG3		YDR126W	SWF1		YBL089W	AVT5		YFL011W	HXT10
YBL082C	ALG3		YDR264c	AKR1		YBL089W	AVT5		YBL089W	AVT5		YDR276C	PMP3		YBL102W	SFT2		YGL022W	STT3
YBL089W	AVT5		YDR276c	PMP3		YBL102W	SFT2		YBL102W	SFT2		YDR456W	NHX1		YBR008C	FLR1		YGR016W	YGR016W
YBL102W	SFT2		YDR470C	UGO1		YBR008C	FLR1		YBR004C	GPI18		YEL017W	GTT3		YBR023C	CHS3		YGR055W	MUP1
YBR004C	GPI18		YEL017w	GTT3		YBR021W	FUR4		YBR008C	FLR1		YEL027W	VMA3		YBR027C	YBR027C		YGR168C	YGR168C
YBR008C	FLR1		YEL027w	VMA3		YBR023C	CHS3		YBR023C	CHS3		YEL031W	SPF1		YBR038W	CHS2		YIL006W	YIA6
YBR021W	FUR4		YEL031w	SPF1		YBR027C	YBR027C		YBR027C	YBR027C		YEL059W	HHY1		YBR040W	FIG1		YIL134W	FLX1
YBR023C	CHS3		YEL045c	YEL045C		YBR029C	CDS1		YBR036C	CSG2		YEL064C	AVT2		YBR041W	FAT1		YJL212C	OPT1
YBR027C	YBR027C		YEL059w	HHY1		YBR038W	CHS2		YBR038W	CHS2		YEL065W	SIT1		YBR042C	CST26		YJR054W	KCH1
YBR029C	CDS1		YEL064c	AVT2		YBR040W	FIG1		YBR040W	FIG1		YER039C-A	YER039C-A		YBR043C	QDR3		YJR118C	ILM1
YBR036c	CSG2		YEL065w	SIT1		YBR041W	FAT1		YBR041W	FAT1		YER093C-A	AIM11		YBR054W	YRO2		YKL178C	STE3
YBR038W	CHS2		YER044c	ERG28		YBR042C	CST26		YBR042C	CST26		YER118C	SHO1		YBR069C	TAT1		YKL212W	SAC1
YBR040W	FIG1		YER093c-a	AIM11		YBR043C	QDR3		YBR043C	QDR3		YER141W	COX15		YBR074W	PFF1		YKR073C	YKR073C
YBR041W	FAT1		YER118c	SHO1		YBR054W	YRO2		YBR054W	YRO2		YFL040W	YFL040W		YBR078W	ECM33		YLL023C	POM33
YBR042C	CST26		YER141w	COX15		YBR069C	TAT1		YBR068C	BAP2		YGL167C	PMR1		YBR132C	AGP2		YLL030C	RRT7
YBR043C	QDR3		YFL040w	YFL040W		YBR074W	PFF1		YBR069C	TAT1		YGL200C	EMP24		YBR161W	CSH1		YLR056W	ERG3
YBR054W	YRO2		YGL167C	PMR1		YBR078W	ECM33		YBR074W	PFF1		YGL255W	ZRT1		YBR180W	DTR1		YLR372W	ELO3
YBR068c	BAP2		YGL200c	EMP24		YBR085W	AAC3		YBR078W	ECM33		YGR055W	MUP1		YBR183W	YPC1		YML038C	YMD8
YBR069C	TAT1		YGL255w	ZRT1		YBR132C	AGP2		YBR132C	AGP2		YGR105W	VMA21		YBR187W	GDT1		YNL143C	YNL143C
YBR074W	PFF1		YGR036c	CAX4		YBR147W	RTC2		YBR161W	CSH1		YGR112W	SHY1		YBR201W	DER1		YNR072W	HXT17
YBR078W	ECM33		YGR105W	VMA21		YBR161W	CSH1		YBR168W	PEX32		YGR125W	YGR125W		YBR207W	FTH1		YOL002C	IZH2
YBR085W	AAC3		YGR112w	SHY1		YBR180W	DTR1		YBR180W	DTR1		YHR026W	VMA16		YBR210W	ERV15		YOL101C	IZH4
YBR132C	AGP2		YGR125w	YGR125W		YBR183W	YPC1		YBR183W	YPC1		YHR194W	MDM31		YBR219C	YBR219C		YOR067C	ALG8
YBR147W	RTC2		YGR157w	CHO2		YBR187W	GDT1		YBR187W	GDT1		YIL040W	APQ12		YBR220C	YBR220C
YBR161W	CSH1		YGR191W	HIP1		YBR201W	DER1		YBR201W	DER1		YIL147C	SLN1		YBR235W	VHC1
YBR168w	PEX32		YHR026w	VMA16		YBR207W	FTH1		YBR207W	FTH1		YJL004C	SYS1		YBR241C	YBR241C
YBR180W	DTR1		YHR194w	MDM31		YBR210W	ERV15		YBR210W	ERV15		YJL091C	GWT1		YBR287W	YBR287W
YBR183W	YPC1		YIL040w	APQ12		YBR219C	YBR219C		YBR219C	YBR219C		YJR040W	GEF1		YBR290W	BSD2
YBR187W	GDT1		YIL147C	SLN1		YBR220C	YBR220C		YBR220C	YBR220C		YJR044C	VPS55		YBR292C	YBR292C
YBR201W	DER1		YJL004c	SYS1		YBR235W	VHC1		YBR235W	VHC1		YJR054W	KCH1		YBR293W	VBA2
YBR207W	FTH1		YJL091C	GWT1		YBR241C	YBR241C		YBR241C	YBR241C		YJR118C	ILM1		YBR294W	SUL1
YBR210W	ERV15		YJL129c	TRK1		YBR283C	SSH1		YBR287W	YBR287W		YKL065C	YET1		YBR295W	PCA1
YBR219C	YBR219C		YJR040w	GEF1		YBR287W	YBR287W		YBR290W	BSD2		YKL119C	VPH2		YBR296C	PHO89
YBR220C	YBR220C		YJR044c	VPS55		YBR290W	BSD2		YBR292C	YBR292C		YKL178C	STE3		YBR298C	MAL31
YBR235W	VHC1		YKL065c	YET1		YBR292C	YBR292C		YBR293W	VBA2		YKR073C	YKR073C		YCL001W	RER1
YBR241C	YBR241C		YKL119c	VPH2		YBR293W	VBA2		YBR294W	SUL1		YLL043W	FPS1		YCL002C	YCL002C
YBR243C	ALG7		YKL165C	MCD4		YBR294W	SUL1		YBR295W	PCA1		YLR088W	GAA1		YCL038C	ATG22
YBR283C	SSH1		YLL043w	FPS1		YBR295W	PCA1		YBR296C	PHO89		YLR342W	FKS1		YCL069W	VBA3
YBR287W	YBR287W		YLR088W	GAA1		YBR296C	PHO89		YBR298C	MAL31		YLR378C	SEC61		YCR007C	YCR007C
YBR290W	BSD2		YLR342W	FKS1		YBR298C	MAL31		YCL001W	RER1		YML031W	NDC1		YCR010C	ADY2
YBR292C	YBR292C		YLR378C	SEC61		YCL001W	RER1		YCL002C	YCL002C		YML084W	YML084W		YCR011C	ADP1
YBR293W	VBA2		YML031W	NDC1		YCL002C	YCL002C		YCL025C	AGP1		YML087C	AIM33		YCR017C	CWH43
YBR294W	SUL1		YML084w	YML084W		YCL038C	ATG22		YCL038C	ATG22		YML090W	YML090W		YCR023C	YCR023C
YBR295W	PCA1		YML087c	AIM33		YCL069W	VBA3		YCL045C	EMC1		YML125C	PGA3		YCR048W	ARE1
YBR296C	PHO89		YML090w	YML090W		YCR007C	YCR007C		YCL069W	VBA3		YMR123W	PKR1		YCR061W	YCR061W
YBR298C	MAL31		YML125C	PGA3		YCR010C	ADY2		YCR007C	YCR007C		YNL038W	GPI15		YCR075C	ERS1
YCL001W	RER1		YMR123w	PKR1		YCR011C	ADP1		YCR010C	ADY2		YNL194C	YNL194C		YCR098C	GIT1
YCL002C	YCL002C		YNL003c	PET8		YCR017C	CWH43		YCR011C	ADP1		YNL237W	YTP1		YDL027C	YDL027C
YCL005w	LDB16		YNL038W	GPI15		YCR021C	HSP30		YCR017C	CWH43		YNL257C	SIP3		YDL035C	GPR1
YCL025c	AGP1		YNL080c	EOS1		YCR023C	YCR023C		YCR023C	YCR023C		YNL263C	YIF1		YDL052C	SLC1
YCL038C	ATG22		YNL194c	YNL194C		YCR034W	ELO2		YCR028C	FEN2		YNL268W	LYP1		YDL089W	NUR1
YCL045c	EMC1		YNL237w	YTP1		YCR044C	PER1		YCR034W	ELO2		YNL270C	ALP1		YDL093W	PMT5
YCL058c	FYV5		YNL257c	SIP3		YCR048W	ARE1		YCR037C	PHO87		YNL275W	BOR1		YDL095W	PMT1
YCL069W	VBA3		YNL263C	YIF1		YCR061W	YCR061W		YCR044C	PER1		YNL279W	PRM1		YDL123W	SNA4
YCR007C	YCR007C		YNL268w	LYP1		YCR075C	ERS1		YCR048W	ARE1		YNL294C	RIM21		YDL128W	VCX1
YCR010C	ADY2		YNL270c	ALP1		YCR098C	GIT1		YCR061W	YCR061W		YNL305C	BXI1		YDL133W	SRF1
YCR011C	ADP1		YNL275w	BOR1		YDL015C	TSC13		YCR075C	ERS1		YNL318C	HXT14		YDL142C	CRD1
YCR017C	CWH43		YNL279w	PRM1		YDL027C	YDL027C		YCR098C	GIT1		YNR019W	ARE2		YDL149W	ATG9
YCR021C	HSP30		YNL280c	ERG24		YDL035C	GPR1		YDL027C	YDL027C		YOL020W	TAT2		YDL180W	YDL180W
YCR023C	YCR023C		YNL294c	RIM21		YDL052C	SLC1		YDL035C	GPR1		YOL103W	ITR2		YDL194W	SNF3
YCR028c	FEN2		YNL305c	BXI1		YDL089W	NUR1		YDL052C	SLC1		YOR103C	OST2		YDL199C	YDL199C
YCR034W	ELO2		YNL318c	HXT14		YDL093W	PMT5		YDL054C	MCH1		YOR270C	VPH1		YDL204W	RTN2
YCR037c	PHO87		YNR019w	ARE2		YDL095W	PMT1		YDL089W	NUR1		YPL036W	PMA2		YDL212W	SHR3
YCR044C	PER1		YOL020w	TAT2		YDL123W	SNA4		YDL093W	PMT5					YDL217C	TIM22
YCR048W	ARE1		YOL103w	ITR2		YDL128W	VCX1		YDL095W	PMT1					YDL218W	YDL218W
YCR061W	YCR061W		YOR103C	OST2		YDL133W	SRF1		YDL123W	SNA4					YDL222C	FMP45
YCR075C	ERS1		YOR153W	PDR5		YDL138W	RGT2		YDL128W	VCX1					YDL231C	BRE4
YCR094w	CDC50		YOR270c	VPH1		YDL142C	CRD1		YDL133W	SRF1					YDR011W	SNQ2
YCR098C	GIT1		YPL036w	PMA2		YDL149W	ATG9		YDL138W	RGT2					YDR018C	YDR018C
YDL015C	TSC13		YPL234c	VMA11		YDL180W	YDL180W		YDL142C	CRD1					YDR029W	YDR029W
YDL027C	YDL027C					YDL194W	SNF3		YDL149W	ATG9					YDR033W	MRH1
YDL035C	GPR1					YDL199C	YDL199C		YDL180W	YDL180W					YDR046C	BAP3
YDL052C	SLC1					YDL204W	RTN2		YDL194W	SNF3					YDR072C	IPT1
YDL054c	MCH1					YDL210W	UGA4		YDL199C	YDL199C					YDR084C	TVP23
YDL089W	NUR1					YDL212W	SHR3		YDL204W	RTN2					YDR090C	YDR090C
YDL093W	PMT5					YDL217C	TIM22		YDL206W	YDL206W					YDR093W	DNF2
YDL095W	PMT1					YDL218W	YDL218W		YDL210W	UGA4					YDR100W	TVP15
YDL123W	SNA4					YDL222C	FMP45		YDL212W	SHR3					YDR105C	TMS1
YDL128W	VCX1					YDL231C	BRE4		YDL217C	TIM22					YDR107C	TMN2
YDL133W	SRF1					YDR011W	SNQ2		YDL218W	YDL218W					YDR119W	VBA4
YDL138W	RGT2					YDR018C	YDR018C		YDL222C	FMP45					YDR135C	YCF1
YDL142C	CRD1					YDR029W	YDR029W		YDL231C	BRE4					YDR160W	SSY1
YDL149W	ATG9					YDR033W	MRH1		YDR011W	SNQ2					YDR178W	SDH4
YDL180W	YDL180W					YDR046C	BAP3		YDR018C	YDR018C					YDR182W	CDC1
YDL194W	SNF3					YDR072C	IPT1		YDR029W	YDR029W					YDR205W	MSC2
YDL199C	YDL199C					YDR084C	TVP23		YDR033W	MRH1					YDR233C	RTN1
YDL204W	RTN2					YDR090C	YDR090C		YDR046C	BAP3					YDR270W	CCC2
YDL206w	YDL206W					YDR093W	DNF2		YDR072C	IPT1					YDR284C	DPP1
YDL210W	UGA4					YDR100W	TVP15		YDR084C	TVP23					YDR302W	GPI11
YDL212W	SHR3					YDR105C	TMS1		YDR089W	YDR089W					YDR307W	PMT7
YDL217C	TIM22					YDR107C	TMN2		YDR090C	YDR090C					YDR319C	YFT2
YDL218W	YDL218W					YDR119W	VBA4		YDR093W	DNF2					YDR338C	YDR338C
YDL222C	FMP45					YDR135C	YCF1		YDR100W	TVP15					YDR345C	HXT3
YDL231C	BRE4					YDR160W	SSY1		YDR105C	TMS1					YDR352W	YPQ2
YDR011W	SNQ2					YDR178W	SDH4		YDR107C	TMN2					YDR367W	KEI1
YDR018C	YDR018C					YDR182W	CDC1		YDR119W	VBA4					YDR384C	ATO3
YDR029W	YDR029W					YDR205W	MSC2		YDR126W	SWF1					YDR387C	YDR387C
YDR033W	MRH1					YDR233C	RTN1		YDR135C	YCF1					YDR406W	PDR15
YDR046C	BAP3					YDR270W	CCC2		YDR160W	SSY1					YDR411C	DFM1
YDR072C	IPT1					YDR284C	DPP1		YDR178W	SDH4					YDR414C	ERD1
YDR084C	TVP23					YDR297W	SUR2		YDR182W	CDC1					YDR434W	GPI17
YDR089w	YDR089W					YDR302W	GPI11		YDR205W	MSC2					YDR437W	GPI19
YDR090C	YDR090C					YDR307W	PMT7		YDR233C	RTN1					YDR438W	THI74
YDR093W	DNF2					YDR319C	YFT2		YDR270W	CCC2					YDR459C	PFA5
YDR100W	TVP15					YDR338C	YDR338C		YDR276C	PMP3					YDR479C	PEX29
YDR105C	TMS1					YDR345C	HXT3		YDR284C	DPP1					YDR492W	IZH1
YDR107C	TMN2					YDR352W	YPQ2		YDR302W	GPI11					YDR497C	ITR1
YDR119W	VBA4					YDR367W	KEI1		YDR307W	PMT7					YDR503C	LPP1
YDR126w	SWF1					YDR384C	ATO3		YDR319C	YFT2					YDR504C	SPG3
YDR135C	YCF1					YDR387C	YDR387C		YDR338C	YDR338C					YDR508C	GNP1
YDR160W	SSY1					YDR406W	PDR15		YDR345C	HXT3					YDR525W-A	SNA2
YDR178W	SDH4					YDR411C	DFM1		YDR352W	YPQ2					YDR536W	STL1
YDR182W	CDC1					YDR414C	ERD1		YDR367W	KEI1					YEL004W	YEA4
YDR205W	MSC2					YDR434W	GPI17		YDR384C	ATO3					YEL006W	YEA6
YDR233C	RTN1					YDR437W	GPI19		YDR387C	YDR387C					YER026C	CHO1
YDR264c	AKR1					YDR438W	THI74		YDR406W	PDR15					YER039C	HVG1
YDR270W	CCC2					YDR456W	NHX1		YDR411C	DFM1					YER056C	FCY2
YDR276c	PMP3					YDR459C	PFA5		YDR414C	ERD1					YER060W	FCY21
YDR284C	DPP1					YDR479C	PEX29		YDR434W	GPI17					YER072W	VTC1
YDR297W	SUR2					YDR492W	IZH1		YDR437W	GPI19					YER113C	TMN3
YDR302W	GPI11					YDR497C	ITR1		YDR438W	THI74					YER119C	AVT6
YDR307W	PMT7					YDR503C	LPP1		YDR456W	NHX1					YER140W	EMP65
YDR319C	YFT2					YDR504C	SPG3		YDR459C	PFA5					YER145C	FTR1
YDR338C	YDR338C					YDR508C	GNP1		YDR479C	PEX29					YER166W	DNF1
YDR345C	HXT3					YDR525W-A	SNA2		YDR492W	IZH1					YER184C	TOG1
YDR352W	YPQ2					YDR536W	STL1		YDR497C	ITR1					YER185W	PUG1
YDR367W	KEI1					YEL004W	YEA4		YDR503C	LPP1					YFL004W	VTC2
YDR384C	ATO3					YEL006W	YEA6		YDR504C	SPG3					YFL015C	YFL015C
YDR387C	YDR387C					YER026C	CHO1		YDR508C	GNP1					YFL025C	BST1
YDR406W	PDR15					YER039C	HVG1		YDR525W-A	SNA2					YFL034W	YFL034W
YDR411C	DFM1					YER039C-A	YER039C-A		YDR536W	STL1					YFL050C	ALR2
YDR414C	ERD1					YER056C	FCY2		YEL004W	YEA4					YFL051C	YFL051C
YDR434W	GPI17					YER060W	FCY21		YEL006W	YEA6					YFL054C	YFL054C
YDR437W	GPI19					YER072W	VTC1		YEL017W	GTT3					YFL055W	AGP3
YDR438W	THI74					YER083C	GET2		YEL027W	VMA3					YFR012W	DCV1
YDR456W	NHX1					YER113C	TMN3		YEL031W	SPF1					YFR035C	YFR035C
YDR459C	PFA5					YER119C	AVT6		YEL059W	HHY1					YFR041C	ERJ5
YDR470C	UGO1					YER140W	EMP65		YEL064C	AVT2					YGL002W	ERP6
YDR479C	PEX29					YER145C	FTR1		YEL065W	SIT1					YGL006W	PMC1
YDR492W	IZH1					YER166W	DNF1		YER026C	CHO1					YGL010W	MPO1
YDR497C	ITR1					YER184C	TOG1		YER039C	HVG1					YGL041C	YGL041C
YDR503C	LPP1					YER185W	PUG1		YER039C-A	YER039C-A					YGL051W	MST27
YDR504C	SPG3					YFL004W	VTC2		YER056C	FCY2					YGL053W	PRM8
YDR508C	GNP1					YFL011W	HXT10		YER060W	FCY21					YGL054C	ERV14
YDR525W-A	SNA2					YFL015C	YFL015C		YER072W	VTC1					YGL055W	OLE1
YDR536W	STL1					YFL025C	BST1		YER093C-A	AIM11					YGL065C	ALG2
YEL004W	YEA4					YFL034W	YFL034W		YER113C	TMN3					YGL077C	HNM1
YEL006W	YEA6					YFL050C	ALR2		YER118C	SHO1					YGL080W	MPC1
YEL017w	GTT3					YFL051C	YFL051C		YER119C	AVT6					YGL084C	GUP1
YEL027w	VMA3					YFL054C	YFL054C		YER140W	EMP65					YGL104C	VPS73
YEL031w	SPF1					YFL055W	AGP3		YER141W	COX15					YGL114W	YGL114W
YEL045c	YEL045C					YFR012W	DCV1		YER145C	FTR1					YGL126W	SCS3
YEL059w	HHY1					YFR035C	YFR035C		YER166W	DNF1					YGL139W	FLC3
YEL064c	AVT2					YFR041C	ERJ5		YER184C	TOG1					YGL140C	YGL140C
YEL065w	SIT1					YGL002W	ERP6		YER185W	PUG1					YGL142C	GPI10
YER026C	CHO1					YGL006W	PMC1		YFL004W	VTC2					YGL160W	AIM14
YER039C	HVG1					YGL010W	MPO1		YFL015C	YFL015C					YGL161C	YIP5
YER039C-A	YER039C-A					YGL022W	STT3		YFL025C	BST1					YGL186C	TPN1
YER044c	ERG28					YGL041C	YGL041C		YFL034W	YFL034W					YGL198W	YIP4
YER056C	FCY2					YGL051W	MST27		YFL040W	YFL040W					YGL225W	VRG4
YER060W	FCY21					YGL053W	PRM8		YFL050C	ALR2					YGL226C-A	OST5
YER072W	VTC1					YGL054C	ERV14		YFL051C	YFL051C					YGL231C	EMC4
YER083C	GET2					YGL055W	OLE1		YFL054C	YFL054C					YGL263W	COS12
YER093c-a	AIM11					YGL065C	ALG2		YFL055W	AGP3					YGR004W	PEX31
YER113C	TMN3					YGL077C	HNM1		YFR012W	DCV1					YGR026W	YGR026W
YER118c	SHO1					YGL080W	MPC1		YFR035C	YFR035C					YGR032W	GSC2
YER119C	AVT6					YGL084C	GUP1		YFR041C	ERJ5					YGR038W	ORM1
YER140W	EMP65					YGL104C	VPS73		YGL002W	ERP6					YGR041W	BUD9
YER141w	COX15					YGL114W	YGL114W		YGL006W	PMC1					YGR049W	SCM4
YER145C	FTR1					YGL126W	SCS3		YGL010W	MPO1					YGR062C	COX18
YER166W	DNF1					YGL139W	FLC3		YGL041C	YGL041C					YGR065C	VHT1
YER184C	TOG1					YGL140C	YGL140C		YGL051W	MST27					YGR089W	NNF2
YER185W	PUG1					YGL142C	GPI10		YGL053W	PRM8					YGR101W	PCP1
YFL004W	VTC2					YGL160W	AIM14		YGL054C	ERV14					YGR121C	MEP1
YFL011W	HXT10					YGL161C	YIP5		YGL055W	OLE1					YGR131W	FHN1
YFL015C	YFL015C					YGL186C	TPN1		YGL065C	ALG2					YGR138C	TPO2
YFL025C	BST1					YGL198W	YIP4		YGL077C	HNM1					YGR149W	YGR149W
YFL034W	YFL034W					YGL225W	VRG4		YGL080W	MPC1					YGR175C	ERG1
YFL040w	YFL040W					YGL226C-A	OST5		YGL084C	GUP1					YGR197C	SNG1
YFL050C	ALR2					YGL231C	EMC4		YGL104C	VPS73					YGR199W	PMT6
YFL051C	YFL051C					YGL263W	COS12		YGL114W	YGL114W					YGR213C	RTA1
YFL054C	YFL054C					YGR004W	PEX31		YGL126W	SCS3					YGR217W	CCH1
YFL055W	AGP3					YGR016W	YGR016W		YGL139W	FLC3					YGR224W	AZR1
YFR012W	DCV1					YGR026W	YGR026W		YGL140C	YGL140C					YGR227W	DIE2
YFR035C	YFR035C					YGR032W	GSC2		YGL142C	GPI10					YGR260W	TNA1
YFR041C	ERJ5					YGR038W	ORM1		YGL160W	AIM14					YGR281W	YOR1
YGL002W	ERP6					YGR041W	BUD9		YGL161C	YIP5					YGR284C	ERV29
YGL006W	PMC1					YGR049W	SCM4		YGL167C	PMR1					YGR289C	MAL11
YGL010W	MPO1					YGR055W	MUP1		YGL186C	TPN1					YGR295C	COS6
YGL022W	STT3					YGR062C	COX18		YGL198W	YIP4					YHL003C	LAG1
YGL041C	YGL041C					YGR065C	VHT1		YGL200C	EMP24					YHL008C	YHL008C
YGL051W	MST27					YGR089W	NNF2		YGL225W	VRG4					YHL017W	YHL017W
YGL053W	PRM8					YGR101W	PCP1		YGL226C-A	OST5					YHL035C	VMR1
YGL054C	ERV14					YGR121C	MEP1		YGL231C	EMC4					YHL036W	MUP3
YGL055W	OLE1					YGR131W	FHN1		YGL255W	ZRT1					YHL040C	ARN1
YGL065C	ALG2					YGR138C	TPO2		YGL263W	COS12					YHL043W	ECM34
YGL077C	HNM1					YGR149W	YGR149W		YGR004W	PEX31					YHL044W	YHL044W
YGL080W	MPC1					YGR168C	YGR168C		YGR026W	YGR026W					YHL047C	ARN2
YGL084C	GUP1					YGR175C	ERG1		YGR032W	GSC2					YHR007C	ERG11
YGL104C	VPS73					YGR197C	SNG1		YGR038W	ORM1					YHR021W-A	ECM12
YGL114W	YGL114W					YGR199W	PMT6		YGR041W	BUD9					YHR032W	ERC1
YGL126W	SCS3					YGR213C	RTA1		YGR049W	SCM4					YHR036W	BRL1
YGL139W	FLC3					YGR217W	CCH1		YGR055W	MUP1					YHR050W	SMF2
YGL140C	YGL140C					YGR224W	AZR1		YGR062C	COX18					YHR078W	YHR078W
YGL142C	GPI10					YGR227W	DIE2		YGR065C	VHT1					YHR096C	HXT5
YGL160W	AIM14					YGR260W	TNA1		YGR089W	NNF2					YHR140W	YHR140W
YGL161C	YIP5					YGR281W	YOR1		YGR101W	PCP1					YHR142W	CHS7
YGL167C	PMR1					YGR284C	ERV29		YGR105W	VMA21					YHR150W	PEX28
YGL186C	TPN1					YGR289C	MAL11		YGR112W	SHY1					YHR155W	YSP1
YGL198W	YIP4					YGR295C	COS6		YGR121C	MEP1					YHR181W	SVP26
YGL200c	EMP24					YHL003C	LAG1		YGR125W	YGR125W					YHR192W	LNP1
YGL225W	VRG4					YHL008C	YHL008C		YGR131W	FHN1					YIL029C	YIL029C
YGL226C-A	OST5					YHL017W	YHL017W		YGR138C	TPO2					YIL030C	SSM4
YGL231C	EMC4					YHL035C	VMR1		YGR149W	YGR149W					YIL037C	PRM2
YGL255w	ZRT1					YHL036W	MUP3		YGR175C	ERG1					YIL047C	SYG1
YGL263W	COS12					YHL040C	ARN1		YGR197C	SNG1					YIL067C	YIL067C
YGR004W	PEX31					YHL043W	ECM34		YGR199W	PMT6					YIL121W	QDR2
YGR016W	YGR016W					YHL044W	YHL044W		YGR213C	RTA1					YIL166C	YIL166C
YGR026W	YGR026W					YHL047C	ARN2		YGR217W	CCH1					YIL170W	HXT12
YGR032W	GSC2					YHR007C	ERG11		YGR224W	AZR1					YIR028W	DAL4
YGR036c	CAX4					YHR021W-A	ECM12		YGR227W	DIE2					YJL028W	YJL028W
YGR038W	ORM1					YHR032W	ERC1		YGR260W	TNA1					YJL038C	LOH1
YGR041W	BUD9					YHR036W	BRL1		YGR281W	YOR1					YJL051W	IRC8
YGR049W	SCM4					YHR050W	SMF2		YGR284C	ERV29					YJL059W	YHC3
YGR055W	MUP1					YHR078W	YHR078W		YGR289C	MAL11					YJL062W	LAS21
YGR062C	COX18					YHR096C	HXT5		YGR295C	COS6					YJL062W-A	COA3
YGR065C	VHT1					YHR140W	YHR140W		YHL003C	LAG1					YJL093C	TOK1
YGR089W	NNF2					YHR142W	CHS7		YHL008C	YHL008C					YJL094C	KHA1
YGR101W	PCP1					YHR150W	PEX28		YHL017W	YHL017W					YJL097W	PHS1
YGR105W	VMA21					YHR155W	YSP1		YHL035C	VMR1					YJL108C	PRM10
YGR112w	SHY1					YHR181W	SVP26		YHL036W	MUP3					YJL117W	PHO86
YGR121C	MEP1					YHR192W	LNP1		YHL040C	ARN1					YJL134W	LCB3
YGR125w	YGR125W					YIL006W	YIA6		YHL043W	ECM34					YJL143W	TIM17
YGR131W	FHN1					YIL029C	YIL029C		YHL044W	YHL044W					YJL151C	SNA3
YGR138C	TPO2					YIL030C	SSM4		YHL047C	ARN2					YJL163C	YJL163C
YGR149W	YGR149W					YIL037C	PRM2		YHR007C	ERG11					YJL170C	ASG7
YGR157w	CHO2					YIL047C	SYG1		YHR021W-A	ECM12					YJL196C	ELO1
YGR168C	YGR168C					YIL067C	YIL067C		YHR026W	VMA16					YJL214W	HXT8
YGR175C	ERG1					YIL121W	QDR2		YHR032W	ERC1					YJR001W	AVT1
YGR191W	HIP1					YIL134W	FLX1		YHR036W	BRL1					YJR010C-A	SPC1
YGR197C	SNG1					YIL166C	YIL166C		YHR050W	SMF2					YJR013W	GPI14
YGR199W	PMT6					YIL170W	HXT12		YHR078W	YHR078W					YJR015W	YJR015W
YGR213C	RTA1					YIR028W	DAL4		YHR096C	HXT5					YJR085C	YJR085C
YGR217W	CCH1					YJL028W	YJL028W		YHR140W	YHR140W					YJR095W	SFC1
YGR224W	AZR1					YJL038C	LOH1		YHR142W	CHS7					YJR106W	ECM27
YGR227W	DIE2					YJL051W	IRC8		YHR150W	PEX28					YJR116W	TDA4
YGR260W	TNA1					YJL059W	YHC3		YHR155W	YSP1					YJR117W	STE24
YGR281W	YOR1					YJL062W	LAS21		YHR181W	SVP26					YJR124C	YJR124C
YGR284C	ERV29					YJL062W-A	COA3		YHR192W	LNP1					YJR143C	PMT4
YGR289C	MAL11					YJL093C	TOK1		YHR194W	MDM31					YKL008C	LAC1
YGR295C	COS6					YJL094C	KHA1		YIL029C	YIL029C					YKL015W	PUT3
YHL003C	LAG1					YJL097W	PHS1		YIL030C	SSM4					YKL031W	YKL031W
YHL008C	YHL008C					YJL108C	PRM10		YIL037C	PRM2					YKL034W	TUL1
YHL017W	YHL017W					YJL117W	PHO86		YIL040W	APQ12					YKL037W	AIM26
YHL035C	VMR1					YJL134W	LCB3		YIL047C	SYG1					YKL039W	PTM1
YHL036W	MUP3					YJL143W	TIM17		YIL067C	YIL067C					YKL044W	YKL044W
YHL040C	ARN1					YJL151C	SNA3		YIL121W	QDR2					YKL051W	SFK1
YHL043W	ECM34					YJL163C	YJL163C		YIL147C	SLN1					YKL064W	MNR2
YHL044W	YHL044W					YJL170C	ASG7		YIL166C	YIL166C					YKL100C	YPF1
YHL047C	ARN2					YJL196C	ELO1		YIL170W	HXT12					YKL141W	SDH3
YHR007C	ERG11					YJL212C	OPT1		YIR028W	DAL4					YKL146W	AVT3
YHR021W-A	ECM12					YJL214W	HXT8		YJL004C	SYS1					YKL174C	TPO5
YHR026w	VMA16					YJR001W	AVT1		YJL028W	YJL028W					YKL175W	ZRT3
YHR032W	ERC1					YJR010C-A	SPC1		YJL038C	LOH1					YKL187C	FAT3
YHR036W	BRL1					YJR013W	GPI14		YJL051W	IRC8					YKL207W	EMC3
YHR050W	SMF2					YJR015W	YJR015W		YJL059W	YHC3					YKL217W	JEN1
YHR078W	YHR078W					YJR054W	KCH1		YJL062W	LAS21					YKL220C	FRE2
YHR096C	HXT5					YJR085C	YJR085C		YJL062W-A	COA3					YKL221W	MCH2
YHR140W	YHR140W					YJR095W	SFC1		YJL091C	GWT1					YKR030W	GMH1
YHR142W	CHS7					YJR106W	ECM27		YJL093C	TOK1					YKR039W	GAP1
YHR150W	PEX28					YJR116W	TDA4		YJL094C	KHA1					YKR044W	UIP5
YHR155W	YSP1					YJR117W	STE24		YJL097W	PHS1					YKR050W	TRK2
YHR181W	SVP26					YJR118C	ILM1		YJL108C	PRM10					YKR051W	YKR051W
YHR192W	LNP1					YJR124C	YJR124C		YJL117W	PHO86					YKR053C	YSR3
YHR194w	MDM31					YJR143C	PMT4		YJL134W	LCB3					YKR065C	PAM17
YIL006W	YIA6					YKL008C	LAC1		YJL143W	TIM17					YKR067W	GPT2
YIL029C	YIL029C					YKL015W	PUT3		YJL151C	SNA3					YKR088C	TVP38
YIL030C	SSM4					YKL031W	YKL031W		YJL163C	YJL163C					YKR093W	PTR2
YIL037C	PRM2					YKL034W	TUL1		YJL170C	ASG7					YKR103W	NFT1
YIL040w	APQ12					YKL037W	AIM26		YJL196C	ELO1					YKR105C	VBA5
YIL047C	SYG1					YKL039W	PTM1		YJL214W	HXT8					YKR106W	GEX2
YIL067C	YIL067C					YKL044W	YKL044W		YJR001W	AVT1					YLL031C	GPI13
YIL121W	QDR2					YKL051W	SFK1		YJR010C-A	SPC1					YLL048C	YBT1
YIL134W	FLX1					YKL064W	MNR2		YJR013W	GPI14					YLL051C	FRE6
YIL147C	SLN1					YKL100C	YPF1		YJR015W	YJR015W					YLL052C	AQY2
YIL166C	YIL166C					YKL141W	SDH3		YJR040W	GEF1					YLL053C	YLL053C
YIL170W	HXT12					YKL146W	AVT3		YJR044C	VPS55					YLL055W	YCT1
YIR028W	DAL4					YKL174C	TPO5		YJR054W	KCH1					YLL061W	MMP1
YJL004c	SYS1					YKL175W	ZRT3		YJR085C	YJR085C					YLR004C	THI73
YJL028W	YJL028W					YKL178C	STE3		YJR095W	SFC1					YLR023C	IZH3
YJL038C	LOH1					YKL187C	FAT3		YJR106W	ECM27					YLR034C	SMF3
YJL051W	IRC8					YKL207W	EMC3		YJR116W	TDA4					YLR036C	YLR036C
YJL059W	YHC3					YKL212W	SAC1		YJR117W	STE24					YLR046C	YLR046C
YJL062W	LAS21					YKL217W	JEN1		YJR118C	ILM1					YLR047C	FRE8
YJL062W-A	COA3					YKL220C	FRE2		YJR124C	YJR124C					YLR050C	YLR050C
YJL091C	GWT1					YKL221W	MCH2		YJR143C	PMT4					YLR064W	PER33
YJL093C	TOK1					YKR030W	GMH1		YKL008C	LAC1					YLR065C	ENV10
YJL094C	KHA1					YKR039W	GAP1		YKL015W	PUT3					YLR080W	EMP46
YJL097W	PHS1					YKR044W	UIP5		YKL031W	YKL031W					YLR081W	GAL2
YJL108C	PRM10					YKR050W	TRK2		YKL034W	TUL1					YLR083C	EMP70
YJL117W	PHO86					YKR051W	YKR051W		YKL037W	AIM26					YLR092W	SUL2
YJL129c	TRK1					YKR053C	YSR3		YKL039W	PTM1					YLR130C	ZRT2
YJL134W	LCB3					YKR065C	PAM17		YKL044W	YKL044W					YLR138W	NHA1
YJL143W	TIM17					YKR067W	GPT2		YKL051W	SFK1					YLR152C	YLR152C
YJL151C	SNA3					YKR073C	YKR073C		YKL064W	MNR2					YLR188W	MDL1
YJL163C	YJL163C					YKR088C	TVP38		YKL065C	YET1					YLR214W	FRE1
YJL170C	ASG7					YKR093W	PTR2		YKL100C	YPF1					YLR220W	CCC1
YJL196C	ELO1					YKR103W	NFT1		YKL119C	VPH2					YLR237W	THI7
YJL212C	OPT1					YKR105C	VBA5		YKL141W	SDH3					YLR241W	CSC1
YJL214W	HXT8					YKR106W	GEX2		YKL146W	AVT3					YLR242C	ARV1
YJR001W	AVT1					YLL023C	POM33		YKL174C	TPO5					YLR246W	ERF2
YJR010C-A	SPC1					YLL030C	RRT7		YKL175W	ZRT3					YLR311C	YLR311C
YJR013W	GPI14					YLL031C	GPI13		YKL178C	STE3					YLR326W	YLR326W
YJR015W	YJR015W					YLL048C	YBT1		YKL187C	FAT3					YLR350W	ORM2
YJR040w	GEF1					YLL051C	FRE6		YKL207W	EMC3					YLR353W	BUD8
YJR044c	VPS55					YLL052C	AQY2		YKL217W	JEN1					YLR356W	ATG33
YJR054W	KCH1					YLL053C	YLL053C		YKL220C	FRE2					YLR404W	SEI1
YJR085C	YJR085C					YLL055W	YCT1		YKL221W	MCH2					YLR413W	INA1
YJR095W	SFC1					YLL061W	MMP1		YKR030W	GMH1					YLR414C	PUN1
YJR106W	ECM27					YLR004C	THI73		YKR039W	GAP1					YLR426W	TDA5
YJR116W	TDA4					YLR023C	IZH3		YKR044W	UIP5					YLR443W	ECM7
YJR117W	STE24					YLR034C	SMF3		YKR050W	TRK2					YLR450W	HMG2
YJR118C	ILM1					YLR036C	YLR036C		YKR051W	YKR051W					YML018C	YML018C
YJR124C	YJR124C					YLR046C	YLR046C		YKR053C	YSR3					YML019W	OST6
YJR143C	PMT4					YLR047C	FRE8		YKR065C	PAM17					YML029W	USA1
YKL008C	LAC1					YLR050C	YLR050C		YKR067W	GPT2					YML030W	RCF1
YKL015W	PUT3					YLR056W	ERG3		YKR073C	YKR073C					YML047C	PRM6
YKL031W	YKL031W					YLR064W	PER33		YKR088C	TVP38					YML052W	SUR7
YKL034W	TUL1					YLR065C	ENV10		YKR093W	PTR2					YML055W	SPC2
YKL037W	AIM26					YLR080W	EMP46		YKR103W	NFT1					YML059C	NTE1
YKL039W	PTM1					YLR081W	GAL2		YKR105C	VBA5					YML066C	SMA2
YKL044W	YKL044W					YLR083C	EMP70		YKR106W	GEX2					YML067C	ERV41
YKL051W	SFK1					YLR092W	SUL2		YLL031C	GPI13					YML075C	HMG1
YKL064W	MNR2					YLR130C	ZRT2		YLL043W	FPS1					YML116W	ATR1
YKL065c	YET1					YLR138W	NHA1		YLL048C	YBT1					YML123C	PHO84
YKL100C	YPF1					YLR152C	YLR152C		YLL051C	FRE6					YML131W	YML131W
YKL119c	VPH2					YLR188W	MDL1		YLL052C	AQY2					YMR013C	SEC59
YKL141W	SDH3					YLR214W	FRE1		YLL053C	YLL053C					YMR034C	YMR034C
YKL146W	AVT3					YLR220W	CCC1		YLL055W	YCT1					YMR040W	YET2
YKL165C	MCD4					YLR237W	THI7		YLL061W	MMP1					YMR054W	STV1
YKL174C	TPO5					YLR241W	CSC1		YLR004C	THI73					YMR056C	AAC1
YKL175W	ZRT3					YLR242C	ARV1		YLR023C	IZH3					YMR063W	RIM9
YKL178C	STE3					YLR246W	ERF2		YLR034C	SMF3					YMR071C	TVP18
YKL187C	FAT3					YLR311C	YLR311C		YLR036C	YLR036C					YMR088C	VBA1
YKL207W	EMC3					YLR326W	YLR326W		YLR046C	YLR046C					YMR118C	SHH3
YKL212W	SAC1					YLR350W	ORM2		YLR047C	FRE8					YMR119W	ASI1
YKL217W	JEN1					YLR353W	BUD8		YLR050C	YLR050C					YMR126C	DLT1
YKL220C	FRE2					YLR356W	ATG33		YLR064W	PER33					YMR129W	POM152
YKL221W	MCH2					YLR372W	ELO3		YLR065C	ENV10					YMR141C	YMR141C
YKR030W	GMH1					YLR404W	SEI1		YLR080W	EMP46					YMR148W	OSW5
YKR039W	GAP1					YLR413W	INA1		YLR081W	GAL2					YMR149W	SWP1
YKR044W	UIP5					YLR414C	PUN1		YLR083C	EMP70					YMR155W	YMR155W
YKR050W	TRK2					YLR426W	TDA5		YLR088W	GAA1					YMR187C	YMR187C
YKR051W	YKR051W					YLR443W	ECM7		YLR092W	SUL2					YMR221C	YMR221C
YKR053C	YSR3					YLR450W	HMG2		YLR130C	ZRT2					YMR243C	ZRC1
YKR065C	PAM17					YML018C	YML018C		YLR138W	NHA1					YMR253C	YMR253C
YKR067W	GPT2					YML019W	OST6		YLR152C	YLR152C					YMR266W	RSN1
YKR073C	YKR073C					YML029W	USA1		YLR188W	MDL1					YMR274C	RCE1
YKR088C	TVP38					YML030W	RCF1		YLR214W	FRE1					YMR279C	YMR279C
YKR093W	PTR2					YML038C	YMD8		YLR220W	CCC1					YMR292W	GOT1
YKR103W	NFT1					YML047C	PRM6		YLR237W	THI7					YMR301C	ATM1
YKR105C	VBA5					YML052W	SUR7		YLR241W	CSC1					YMR306W	FKS3
YKR106W	GEX2					YML055W	SPC2		YLR242C	ARV1					YMR319C	FET4
YLL023C	POM33					YML059C	NTE1		YLR246W	ERF2					YNL008C	ASI3
YLL030C	RRT7					YML066C	SMA2		YLR311C	YLR311C					YNL044W	YIP3
YLL031C	GPI13					YML067C	ERV41		YLR326W	YLR326W					YNL046W	YNL046W
YLL043w	FPS1					YML075C	HMG1		YLR342W	FKS1					YNL065W	AQR1
YLL048C	YBT1					YML116W	ATR1		YLR350W	ORM2					YNL095C	YNL095C
YLL051C	FRE6					YML123C	PHO84		YLR353W	BUD8					YNL101W	AVT4
YLL052C	AQY2					YML131W	YML131W		YLR356W	ATG33					YNL115C	YNL115C
YLL053C	YLL053C					YMR013C	SEC59		YLR378C	SEC61					YNL125C	ESBP6
YLL055W	YCT1					YMR034C	YMR034C		YLR404W	SEI1					YNL130C	CPT1
YLL061W	MMP1					YMR040W	YET2		YLR413W	INA1					YNL142W	MEP2
YLR004C	THI73					YMR054W	STV1		YLR414C	PUN1					YNL146W	YNL146W
YLR023C	IZH3					YMR056C	AAC1		YLR426W	TDA5					YNL156C	NSG2
YLR034C	SMF3					YMR063W	RIM9		YLR443W	ECM7					YNL158W	PGA1
YLR036C	YLR036C					YMR071C	TVP18		YLR450W	HMG2					YNL159C	ASI2
YLR046C	YLR046C					YMR088C	VBA1		YML018C	YML018C					YNL192W	CHS1
YLR047C	FRE8					YMR118C	SHH3		YML019W	OST6					YNL219C	ALG9
YLR050C	YLR050C					YMR119W	ASI1		YML029W	USA1					YNL320W	YNL320W
YLR056W	ERG3					YMR126C	DLT1		YML030W	RCF1					YNL321W	VNX1
YLR064W	PER33					YMR129W	POM152		YML031W	NDC1					YNL322C	KRE1
YLR065C	ENV10					YMR141C	YMR141C		YML047C	PRM6					YNL323W	LEM3
YLR080W	EMP46					YMR148W	OSW5		YML052W	SUR7					YNL326C	PFA3
YLR081W	GAL2					YMR149W	SWP1		YML055W	SPC2					YNL336W	COS1
YLR083C	EMP70					YMR155W	YMR155W		YML059C	NTE1					YNR002C	ATO2
YLR088W	GAA1					YMR187C	YMR187C		YML066C	SMA2					YNR013C	PHO91
YLR092W	SUL2					YMR221C	YMR221C		YML067C	ERV41					YNR018W	RCF2
YLR130C	ZRT2					YMR243C	ZRC1		YML075C	HMG1					YNR028W	CPR8
YLR138W	NHA1					YMR253C	YMR253C		YML084W	YML084W					YNR030W	ALG12
YLR152C	YLR152C					YMR266W	RSN1		YML087C	AIM33					YNR039C	ZRG17
YLR188W	MDL1					YMR274C	RCE1		YML090W	YML090W					YNR041C	COQ2
YLR214W	FRE1					YMR279C	YMR279C		YML116W	ATR1					YNR048W	YNR048W
YLR220W	CCC1					YMR292W	GOT1		YML123C	PHO84					YNR055C	HOL1
YLR237W	THI7					YMR301C	ATM1		YML125C	PGA3					YNR056C	BIO5
YLR241W	CSC1					YMR306W	FKS3		YML131W	YML131W					YNR060W	FRE4
YLR242C	ARV1					YMR319C	FET4		YMR013C	SEC59					YNR061C	YNR061C
YLR246W	ERF2					YNL008C	ASI3		YMR034C	YMR034C					YNR062C	YNR062C
YLR311C	YLR311C					YNL044W	YIP3		YMR040W	YET2					YNR070W	PDR18
YLR326W	YLR326W					YNL046W	YNL046W		YMR054W	STV1					YNR075W	COS10
YLR342W	FKS1					YNL065W	AQR1		YMR056C	AAC1					YOL047C	LDS2
YLR350W	ORM2					YNL095C	YNL095C		YMR063W	RIM9					YOL048C	RRT8
YLR353W	BUD8					YNL101W	AVT4		YMR071C	TVP18					YOL073C	DSC2
YLR356W	ATG33					YNL115C	YNL115C		YMR088C	VBA1					YOL079W	YOL079W
YLR372W	ELO3					YNL125C	ESBP6		YMR118C	SHH3					YOL084W	PHM7
YLR378C	SEC61					YNL130C	CPT1		YMR119W	ASI1					YOL092W	YPQ1
YLR404W	SEI1					YNL142W	MEP2		YMR123W	PKR1					YOL105C	WSC3
YLR413W	INA1					YNL143C	YNL143C		YMR126C	DLT1					YOL107W	YOL107W
YLR414C	PUN1					YNL146W	YNL146W		YMR129W	POM152					YOL119C	MCH4
YLR426W	TDA5					YNL156C	NSG2		YMR141C	YMR141C					YOL122C	SMF1
YLR443W	ECM7					YNL158W	PGA1		YMR148W	OSW5					YOL129W	VPS68
YLR450W	HMG2					YNL159C	ASI2		YMR149W	SWP1					YOL137W	BSC6
YML018C	YML018C					YNL192W	CHS1		YMR155W	YMR155W					YOL152W	FRE7
YML019W	OST6					YNL219C	ALG9		YMR187C	YMR187C					YOL158C	ENB1
YML029W	USA1					YNL320W	YNL320W		YMR221C	YMR221C					YOL162W	YOL162W
YML030W	RCF1					YNL321W	VNX1		YMR243C	ZRC1					YOL163W	YOL163W
YML031W	NDC1					YNL322C	KRE1		YMR253C	YMR253C					YOR002W	ALG6
YML038C	YMD8					YNL323W	LEM3		YMR266W	RSN1					YOR011W	AUS1
YML047C	PRM6					YNL326C	PFA3		YMR274C	RCE1					YOR030W	DFG16
YML052W	SUR7					YNL336W	COS1		YMR279C	YMR279C					YOR034C	AKR2
YML055W	SPC2					YNR002C	ATO2		YMR292W	GOT1					YOR044W	IRC23
YML059C	NTE1					YNR013C	PHO91		YMR301C	ATM1					YOR049C	RSB1
YML066C	SMA2					YNR018W	RCF2		YMR306W	FKS3					YOR071C	NRT1
YML067C	ERV41					YNR028W	CPR8		YMR319C	FET4					YOR085W	OST3
YML075C	HMG1					YNR030W	ALG12		YNL008C	ASI3					YOR086C	TCB1
YML084w	YML084W					YNR039C	ZRG17		YNL038W	GPI15					YOR087W	YVC1
YML087c	AIM33					YNR041C	COQ2		YNL044W	YIP3					YOR092W	ECM3
YML090w	YML090W					YNR048W	YNR048W		YNL046W	YNL046W					YOR097C	YOR097C
YML116W	ATR1					YNR055C	HOL1		YNL065W	AQR1					YOR100C	CRC1
YML123C	PHO84					YNR056C	BIO5		YNL095C	YNL095C					YOR149C	SMP3
YML125C	PGA3					YNR060W	FRE4		YNL101W	AVT4					YOR152C	YOR152C
YML131W	YML131W					YNR061C	YNR061C		YNL115C	YNL115C					YOR154W	SLP1
YMR013C	SEC59					YNR062C	YNR062C		YNL125C	ESBP6					YOR161C	PNS1
YMR034C	YMR034C					YNR070W	PDR18		YNL130C	CPT1					YOR165W	SEY1
YMR040W	YET2					YNR072W	HXT17		YNL142W	MEP2					YOR175C	ALE1
YMR054W	STV1					YNR075W	COS10		YNL146W	YNL146W					YOR192C	THI72
YMR056C	AAC1					YOL002C	IZH2		YNL156C	NSG2					YOR223W	DSC3
YMR063W	RIM9					YOL047C	LDS2		YNL158W	PGA1					YOR254C	SEC63
YMR071C	TVP18					YOL048C	RRT8		YNL159C	ASI2					YOR271C	FSF1
YMR088C	VBA1					YOL073C	DSC2		YNL192W	CHS1					YOR273C	TPO4
YMR118C	SHH3					YOL079W	YOL079W		YNL194C	YNL194C					YOR292C	YOR292C
YMR119W	ASI1					YOL084W	PHM7		YNL219C	ALG9					YOR301W	RAX1
YMR123w	PKR1					YOL092W	YPQ1		YNL237W	YTP1					YOR307C	SLY41
YMR126C	DLT1					YOL101C	IZH4		YNL257C	SIP3					YOR316C	COT1
YMR129W	POM152					YOL105C	WSC3		YNL263C	YIF1					YOR381W	FRE3
YMR141C	YMR141C					YOL107W	YOL107W		YNL268W	LYP1					YOR384W	FRE5
YMR148W	OSW5					YOL119C	MCH4		YNL270C	ALP1					YPL006W	NCR1
YMR149W	SWP1					YOL122C	SMF1		YNL275W	BOR1					YPL019C	VTC3
YMR155W	YMR155W					YOL129W	VPS68		YNL279W	PRM1					YPL041C	YPL041C
YMR187C	YMR187C					YOL137W	BSC6		YNL294C	RIM21					YPL057C	SUR1
YMR221C	YMR221C					YOL152W	FRE7		YNL305C	BXI1					YPL058C	PDR12
YMR243C	ZRC1					YOL158C	ENB1		YNL318C	HXT14					YPL060W	MFM1
YMR253C	YMR253C					YOL162W	YOL162W		YNL320W	YNL320W					YPL076W	GPI2
YMR266W	RSN1					YOL163W	YOL163W		YNL321W	VNX1					YPL087W	YDC1
YMR274C	RCE1					YOR002W	ALG6		YNL322C	KRE1					YPL092W	SSU1
YMR279C	YMR279C					YOR011W	AUS1		YNL323W	LEM3					YPL094C	SEC62
YMR292W	GOT1					YOR030W	DFG16		YNL326C	PFA3					YPL098C	MGR2
YMR301C	ATM1					YOR034C	AKR2		YNL336W	COS1					YPL147W	PXA1
YMR306W	FKS3					YOR044W	IRC23		YNR002C	ATO2					YPL162C	YPL162C
YMR319C	FET4					YOR049C	RSB1		YNR013C	PHO91					YPL189W	GUP2
YNL003c	PET8					YOR067C	ALG8		YNR018W	RCF2					YPL221W	FLC1
YNL008C	ASI3					YOR071C	NRT1		YNR019W	ARE2					YPL244C	HUT1
YNL038W	GPI15					YOR085W	OST3		YNR028W	CPR8					YPL246C	RBD2
YNL044W	YIP3					YOR086C	TCB1		YNR030W	ALG12					YPL257W	YPL257W
YNL046W	YNL046W					YOR087W	YVC1		YNR039C	ZRG17					YPL264C	YPL264C
YNL065W	AQR1					YOR092W	ECM3		YNR041C	COQ2					YPL265W	DIP5
YNL080c	EOS1					YOR097C	YOR097C		YNR048W	YNR048W					YPL270W	MDL2
YNL095C	YNL095C					YOR100C	CRC1		YNR055C	HOL1					YPL274W	SAM3
YNL101W	AVT4					YOR149C	SMP3		YNR056C	BIO5					YPR003C	YPR003C
YNL115C	YNL115C					YOR152C	YOR152C		YNR060W	FRE4					YPR027C	YPR027C
YNL125C	ESBP6					YOR154W	SLP1		YNR061C	YNR061C					YPR028W	YOP1
YNL130C	CPT1					YOR161C	PNS1		YNR062C	YNR062C					YPR064W	YPR064W
YNL142W	MEP2					YOR165W	SEY1		YNR070W	PDR18					YPR071W	YPR071W
YNL143C	YNL143C					YOR175C	ALE1		YNR075W	COS10					YPR079W	MRL1
YNL146W	YNL146W					YOR192C	THI72		YOL020W	TAT2					YPR098C	YPR098C
YNL156C	NSG2					YOR223W	DSC3		YOL047C	LDS2					YPR109W	YPR109W
YNL158W	PGA1					YOR254C	SEC63		YOL048C	RRT8					YPR113W	PIS1
YNL159C	ASI2					YOR271C	FSF1		YOL073C	DSC2					YPR114W	YPR114W
YNL192W	CHS1					YOR273C	TPO4		YOL079W	YOL079W					YPR117W	YPR117W
YNL194c	YNL194C					YOR292C	YOR292C		YOL084W	PHM7					YPR124W	CTR1
YNL219C	ALG9					YOR301W	RAX1		YOL092W	YPQ1					YPR138C	MEP3
YNL237w	YTP1					YOR307C	SLY41		YOL103W	ITR2					YPR149W	NCE102
YNL257c	SIP3					YOR316C	COT1		YOL105C	WSC3					YPR153W	YPR153W
YNL263C	YIF1					YOR381W	FRE3		YOL107W	YOL107W					YPR156C	TPO3
YNL268w	LYP1					YOR384W	FRE5		YOL119C	MCH4					YPR192W	AQY1
YNL270c	ALP1					YPL006W	NCR1		YOL122C	SMF1					YPR194C	OPT2
YNL275w	BOR1					YPL019C	VTC3		YOL129W	VPS68					YPR198W	SGE1
YNL279w	PRM1					YPL041C	YPL041C		YOL137W	BSC6					YPR201W	ARR3
YNL280c	ERG24					YPL057C	SUR1		YOL152W	FRE7
YNL294c	RIM21					YPL058C	PDR12		YOL158C	ENB1
YNL305c	BXI1					YPL060W	MFM1		YOL162W	YOL162W
YNL318c	HXT14					YPL076W	GPI2		YOL163W	YOL163W
YNL320W	YNL320W					YPL087W	YDC1		YOR002W	ALG6
YNL321W	VNX1					YPL092W	SSU1		YOR011W	AUS1
YNL322C	KRE1					YPL094C	SEC62		YOR030W	DFG16
YNL323W	LEM3					YPL098C	MGR2		YOR034C	AKR2
YNL326C	PFA3					YPL147W	PXA1		YOR044W	IRC23
YNL336W	COS1					YPL162C	YPL162C		YOR049C	RSB1
YNR002C	ATO2					YPL189W	GUP2		YOR071C	NRT1
YNR013C	PHO91					YPL221W	FLC1		YOR085W	OST3
YNR018W	RCF2					YPL244C	HUT1		YOR086C	TCB1
YNR019w	ARE2					YPL246C	RBD2		YOR087W	YVC1
YNR028W	CPR8					YPL257W	YPL257W		YOR092W	ECM3
YNR030W	ALG12					YPL264C	YPL264C		YOR097C	YOR097C
YNR039C	ZRG17					YPL265W	DIP5		YOR100C	CRC1
YNR041C	COQ2					YPL270W	MDL2		YOR103C	OST2
YNR048W	YNR048W					YPL274W	SAM3		YOR149C	SMP3
YNR055C	HOL1					YPR003C	YPR003C		YOR152C	YOR152C
YNR056C	BIO5					YPR027C	YPR027C		YOR154W	SLP1
YNR060W	FRE4					YPR028W	YOP1		YOR161C	PNS1
YNR061C	YNR061C					YPR064W	YPR064W		YOR165W	SEY1
YNR062C	YNR062C					YPR071W	YPR071W		YOR175C	ALE1
YNR070W	PDR18					YPR079W	MRL1		YOR192C	THI72
YNR072W	HXT17					YPR098C	YPR098C		YOR223W	DSC3
YNR075W	COS10					YPR109W	YPR109W		YOR254C	SEC63
YOL002C	IZH2					YPR113W	PIS1		YOR270C	VPH1
YOL020w	TAT2					YPR114W	YPR114W		YOR271C	FSF1
YOL047C	LDS2					YPR117W	YPR117W		YOR273C	TPO4
YOL048C	RRT8					YPR124W	CTR1		YOR292C	YOR292C
YOL073C	DSC2					YPR138C	MEP3		YOR301W	RAX1
YOL079W	YOL079W					YPR149W	NCE102		YOR307C	SLY41
YOL084W	PHM7					YPR153W	YPR153W		YOR316C	COT1
YOL092W	YPQ1					YPR156C	TPO3		YOR381W	FRE3
YOL101C	IZH4					YPR192W	AQY1		YOR384W	FRE5
YOL103w	ITR2					YPR194C	OPT2		YPL006W	NCR1
YOL105C	WSC3					YPR198W	SGE1		YPL019C	VTC3
YOL107W	YOL107W					YPR201W	ARR3		YPL036W	PMA2
YOL119C	MCH4								YPL041C	YPL041C
YOL122C	SMF1								YPL057C	SUR1
YOL129W	VPS68								YPL058C	PDR12
YOL137W	BSC6								YPL060W	MFM1
YOL152W	FRE7								YPL076W	GPI2
YOL158C	ENB1								YPL087W	YDC1
YOL162W	YOL162W								YPL092W	SSU1
YOL163W	YOL163W								YPL094C	SEC62
YOR002W	ALG6								YPL098C	MGR2
YOR011W	AUS1								YPL147W	PXA1
YOR030W	DFG16								YPL162C	YPL162C
YOR034C	AKR2								YPL189W	GUP2
YOR044W	IRC23								YPL221W	FLC1
YOR049C	RSB1								YPL244C	HUT1
YOR067C	ALG8								YPL246C	RBD2
YOR071C	NRT1								YPL257W	YPL257W
YOR085W	OST3								YPL264C	YPL264C
YOR086C	TCB1								YPL265W	DIP5
YOR087W	YVC1								YPL270W	MDL2
YOR092W	ECM3								YPL274W	SAM3
YOR097C	YOR097C								YPR003C	YPR003C
YOR100C	CRC1								YPR027C	YPR027C
YOR103C	OST2								YPR028W	YOP1
YOR149C	SMP3								YPR064W	YPR064W
YOR152C	YOR152C								YPR071W	YPR071W
YOR153W	PDR5								YPR079W	MRL1
YOR154W	SLP1								YPR098C	YPR098C
YOR161C	PNS1								YPR109W	YPR109W
YOR165W	SEY1								YPR113W	PIS1
YOR175C	ALE1								YPR114W	YPR114W
YOR192C	THI72								YPR117W	YPR117W
YOR223W	DSC3								YPR124W	CTR1
YOR254C	SEC63								YPR138C	MEP3
YOR270c	VPH1								YPR149W	NCE102
YOR271C	FSF1								YPR153W	YPR153W
YOR273C	TPO4								YPR156C	TPO3
YOR292C	YOR292C								YPR192W	AQY1
YOR301W	RAX1								YPR194C	OPT2
YOR307C	SLY41								YPR198W	SGE1
YOR316C	COT1								YPR201W	ARR3
YOR381W	FRE3
YOR384W	FRE5
YPL006W	NCR1
YPL019C	VTC3
YPL036w	PMA2
YPL041C	YPL041C
YPL057C	SUR1
YPL058C	PDR12
YPL060W	MFM1
YPL076W	GPI2
YPL087W	YDC1
YPL092W	SSU1
YPL094C	SEC62
YPL098C	MGR2
YPL147W	PXA1
YPL162C	YPL162C
YPL189W	GUP2
YPL221W	FLC1
YPL234c	VMA11
YPL244C	HUT1
YPL246C	RBD2
YPL257W	YPL257W
YPL264C	YPL264C
YPL265W	DIP5
YPL270W	MDL2
YPL274W	SAM3
YPR003C	YPR003C
YPR027C	YPR027C
YPR028W	YOP1
YPR064W	YPR064W
YPR071W	YPR071W
YPR079W	MRL1
YPR098C	YPR098C
YPR109W	YPR109W
YPR113W	PIS1
YPR114W	YPR114W
YPR117W	YPR117W
YPR124W	CTR1
YPR138C	MEP3
YPR149W	NCE102
YPR153W	YPR153W
YPR156C	TPO3
YPR192W	AQY1
YPR194C	OPT2
YPR198W	SGE1
YPR201W	ARR3
