# Supplementary material for: Chemogenetic E-MAP in Saccharomyces cerevisiae for Identification of Membrane Transporters Operating Lipid Flip Flop
Source: PLoS Genet. 2016 Jul 27;12(7):e1006160. doi: 10.1371/journal.pgen.1006160 (PMC4962981; doi:10.1371/journal.pgen.1006160)
Supplement: S7 Table — (XLSX) [file pgen.1006160.s010.xlsx]

## Sheet:  S7A Table numbers in MSP-E-MAP
Here we evaluate each of the 543 genes of the MSP-E-MAP with regard to its general tendencies to make negative and positive interactions or correlations and the interrelatedness of these tendencies
The number of significant S-scores or or correlations for each of the 543 genes is reported, i.e. we count numbers of significant interactions and correlations, not strength
Calculations were done using COUNTIF function in EXCEL, using matrices of S4 Table
	MSP-E-MAP					MSP-E-MAP														MSP-E-MAP
	no Cer	no Cer	no Cer	no Cer																Here the total of interactions (pos. plus neg.) versustotal of correlations (pos. plus neg.)
Gene	Number of interactions >1.9	Number of interactions <-2.9	Number of correlations <-0.21	Number of correlations >0.26								Number of interactions <-2.9	Number of correlations >0.26							Total interactions per gene	Total correlations per gene
AAC1	0	1	2	0								0.5	0							0.5	1
AAC3	1	6	0	0								3	0							3.5	0
ADP1	1	0	0	0								0	0							0.5	0
ADY2	2	0	3	4								0	2							1	3.5
AGP2	0	0	1	0								0	0							0	0.5
AGP3	4	0	38	18								0	9							2	28
AIM14	5	1	0	1								0.5	0.5							3	0.5
AIM26	9	7	1	9								3.5	4.5							8	5
AKR2	1	1	3	4								0.5	2							1	3.5
ALE1	2	3	0	0								1.5	0							2.5	0
ALG12	0	9	0	19								4.5	9.5							4.5	9.5
ALG2	1	0	0	0								0	0							0.5	0
ALG3	4	18	5	25								9	12.5							11	15
ALG6	7	16	1	20								8	10							11.5	10.5
ALG8	1	5	2	9		Correlation pos. vs. neg. interactions						2.5	4.5		Correlation neg. interactions vs. positive correlations					3	5.5		Correlation of total interactions vs total correlations
ALG9	6	10	1	16		0.464233						5	8		0.512248					8	8.5		R = 0.34764206
ALR2	3	0	9	16								0	8							1.5	12.5
AQR1	2	0	0	0		Correlation pos. interactions vs pos. correlations						0	0							1	0
AQY1	0	0	0	2		0.230648						0	1							0	1
AQY2	0	0	0	2								0	1							0	1
ARE1	1	0	0	0		Correlation pos. interactions vs neg. correlations						0	0							0.5	0
ARN1	1	0	1	0		0.184926						0	0							0.5	0.5
ARN2	1	0	0	1								0	0.5							0.5	0.5
ARR3	7	1	0	2		Correlation neg. interactions vs. neg. correlations						0.5	1							4	1
ARV1	7	17	0	15		0.0319342						8.5	7.5							12	7.5
ASG7	2	0	0	0								0	0							1	0
ASI1	2	1	0	2		Correlation pos. interactions vs neg. correlations						0.5	1							1.5	1
ASI2	4	0	1	2		0.184926						0	1							2	1.5
ASI3	2	0	3	1								0	0.5							1	2
ATG22	0	0	0	0		Correlation neg. interactions vs. positive correlations						0	0							0	0
ATG33	2	0	1	3		0.512248						0	1.5							1	2
ATG9	4	2	0	0								1	0							3	0
ATM1	0	0	0	0		Correlation neg. correlations vs. positive correlations						0	0							0	0
ATO2	2	0	1	0		0.481819						0	0							1	0.5
ATO3	4	0	14	4								0	2							2	9
ATR1	0	0	0	2								0	1							0	1
AUS1	0	8	12	25		MSP-E-MAP						4	12.5							4	18.5
AVT1	3	0	3	1			pos. S sc.	neg. S sc.	pos. corr.	neg. corr.		0	0.5							1.5	2
AVT3	1	0	2	2		pos. S score	1					0	1							0.5	2
AVT4	3	0	0	1		neg. S score	0.464	1				0	0.5							1.5	0.5
AVT5	9	3	11	12		pos. corr.	0.23	0.512	1			1.5	6							6	11.5
AVT6	4	0	0	0		neg. corr.	0.185	0.032	0.482	1		0	0							2	0
AZR1	1	0	3	0								0	0							0.5	1.5
BAP3	2	0	10	18								0	9							1	14
BIO5	1	0	0	1								0	0.5							0.5	0.5
BRE4	2	0	6	8								0	4							1	7
BRL1	6	1	6	8								0.5	4							3.5	7
BSC6	7	1	0	0								0.5	0							4	0
BSD2	4	0	0	0								0	0							2	0
BST1	6	13	1	17								6.5	8.5							9.5	9
BUD8	3	0	0	1								0	0.5							1.5	0.5
BUD9	0	0	1	0								0	0							0	0.5
CCC1	1	0	1	1								0	0.5							0.5	1
CCC2	2	4	3	5								2	2.5							3	4
CCH1	0	7	5	14								3.5	7							3.5	9.5
CDC1	2	1	0	1								0.5	0.5							1.5	0.5
CDS1	1	0	2	1								0	0.5							0.5	1.5
CHO1	10	14	0	0								7	0							12	0
CHS1	7	18	0	2								9	1							12.5	1
CHS2	9	3	0	1								1.5	0.5							6	0.5
CHS3	4	7	9	13								3.5	6.5							5.5	11
CHS7	3	12	11	12								6	6							7.5	11.5
COA3	22	6	10	13								3	6.5							14	11.5
COQ2	16	6	11	9								3	4.5							11	10
COS1	2	1	0	2								0.5	1							1.5	1
COS10	1	0	3	0								0	0							0.5	1.5
COS12	5	2	5	7								1	3.5							3.5	6
COS6	1	5	0	0								2.5	0							3	0
COT1	6	17	0	2								8.5	1							11.5	1
COX18	20	13	11	14								6.5	7							16.5	12.5
CPR8	0	0	0	0								0	0							0	0
CPT1	2	1	5	0								0.5	0							1.5	2.5
CRC1	6	1	14	15								0.5	7.5							3.5	14.5
CRD1	10	9	1	13								4.5	6.5							9.5	7
CSC1	0	1	0	0								0.5	0							0.5	0
CSH1	1	2	1	3								1	1.5							1.5	2
CST26	2	3	0	12		Correlation Number of pos. + neg. interactions vs. pos. + neg. correlations						1.5	6							2.5	6
CTR1	0	5	0	0		0.453608						2.5	0							2.5	0
CWH43	3	1	0	2								0.5	1							2	1
DAL4	1	0	0	0								0	0							0.5	0
DCV1	1	0	1	16								0	8							0.5	8.5
DER1	4	0	0	1								0	0.5							2	0.5
DFG16	2	6	0	8								3	4							4	4
DFM1	1	0	0	0								0	0							0.5	0
DIE2	3	8	0	12								4	6							5.5	6
DIP5	8	0	8	0								0	0							4	4
DLT1	2	4	0	11								2	5.5							3	5.5
DNF1	4	0	0	0								0	0							2	0
DNF2	1	1	4	0								0.5	0							1	2
DPP1	2	0	2	2								0	1							1	2
DSC2	1	2	1	3								1	1.5							1.5	2
DSC3	2	2	4	9								1	4.5							2	6.5
DTR1	2	0	1	9								0	4.5							1	5
ECM12	0	0	2	0								0	0							0	1
ECM27	3	0	0	0								0	0							1.5	0
ECM3	1	0	1	3		Correlation						0	1.5							0.5	2
ECM33	3	3	3	3		0.481819						1.5	1.5							3	3
ECM34	5	2	0	0		Mean > 1.9	2.22836					1	0							3.5	0
ECM7	7	2	1	2		Mean <-2.9	2.96133					1	1							4.5	1.5
ELO1	2	0	0	0								0	0							1	0
ELO2	2	6	6	3								3	1.5							4	4.5
ELO3	9	31	2	7								15.5	3.5							20	4.5
EMC3	1	3	5	10								1.5	5							2	7.5
EMC4	8	3	2	6								1.5	3							5.5	4
EMP46	14	2	5	7								1	3.5							8	6
EMP65	2	3	1	0								1.5	0							2.5	0.5
EMP70	1	1	1	3								0.5	1.5							1	2
ENB1	6	0	0	0								0	0							3	0
ENV10	6	16	0	5								8	2.5							11	2.5
ERC1	2	0	0	0								0	0							1	0
ERD1	11	19	0	21								9.5	10.5							15	10.5
ERF2	2	0	5	3								0	1.5							1	4
ERG1	1	3	6	1								1.5	0.5							2	3.5
ERG11	3	3	0	8								1.5	4							3	4
ERG3	11	21	1	8								10.5	4							16	4.5
ERJ5	0	0	2	1								0	0.5							0	1.5
ERP1	1	2	0	7								1	3.5							1.5	3.5
ERP2	5	0	2	1								0	0.5							2.5	1.5
ERP6	3	0	10	25								0	12.5							1.5	17.5
ERS1	0	1	1	0								0.5	0							0.5	0.5
ERV14	4	17	0	11								8.5	5.5							10.5	5.5
ERV15	2	2	0	5								1	2.5							2	2.5
ERV29	0	0	0	2								0	1							0	1
ERV41	2	1	0	3								0.5	1.5							1.5	1.5
ESBP6	6	0	5	0								0	0							3	2.5
FAT1	9	4	4	12								2	6							6.5	8
FAT3	0	0	0	0								0	0							0	0
FCY2	19	6	37	15								3	7.5							12.5	26
FCY21	5	1	2	3								0.5	1.5							3	2.5
FET4	0	2	0	2								1	1							1	1
FHN1	2	0	0	0								0	0							1	0
FIG1	2	1	3	9								0.5	4.5							1.5	6
FKS3	0	0	1	1								0	0.5							0	1
FLC1	5	1	0	0								0.5	0							3	0
FLC2	1	7	0	11								3.5	5.5							4	5.5
FLC3	1	0	0	2								0	1							0.5	1
FLD1	5	1	1	0								0.5	0							3	0.5
FLR1	1	1	0	1								0.5	0.5							1	0.5
FLX1	0	0	0	1								0	0.5							0	0.5
FMP45	0	1	0	8								0.5	4							0.5	4
FRE1	2	0	6	7								0	3.5							1	6.5
FRE2	8	0	0	0								0	0							4	0
FRE3	12	7	7	9								3.5	4.5							9.5	8
FRE4	4	0	0	1								0	0.5							2	0.5
FRE5	8	4	0	1								2	0.5							6	0.5
FRE6	0	0	10	8								0	4							0	9
FRE7	2	0	1	1								0	0.5							1	1
FRE8	4	0	0	0								0	0							2	0
FSF1	1	0	0	0								0	0							0.5	0
FTH1	4	0	2	2								0	1							2	2
FTR1	4	9	0	2								4.5	1							6.5	1
FUI1	0	0	1	0								0	0							0	0.5
FUN14	4	0	10	1								0	0.5							2	5.5
FUR4	0	1	1	4								0.5	2							0.5	2.5
GAL2	0	0	4	2								0	1							0	3
GAP1	2	0	2	1								0	0.5							1	1.5
GDT1	1	1	0	1								0.5	0.5							1	0.5
GET2	4	17	0	6								8.5	3							10.5	3
GEX2	4	0	2	0								0	0							2	1
GIT1	3	0	0	0								0	0							1.5	0
GMH1	1	0	3	7								0	3.5							0.5	5
GNP1	5	3	2	1								1.5	0.5							4	1.5
GOT1	0	3	0	1								1.5	0.5							1.5	0.5
GPI10	2	0	0	1								0	0.5							1	0.5
GPI11	3	0	0	0								0	0							1.5	0
GPI13	0	4	5	3								2	1.5							2	4
GPI14	1	2	0	0								1	0							1.5	0
GPI17	8	6	0	4								3	2							7	2
GPI19	3	0	1	1								0	0.5							1.5	1
GPI2	3	4	3	5								2	2.5							3.5	4
GPR1	2	1	0	0								0.5	0							1.5	0
GPT2	2	1	1	0								0.5	0							1.5	0.5
GSC2	2	0	3	5								0	2.5							1	4
GUP1	23	28	3	25								14	12.5							25.5	14
GUP2	3	3	3	1								1.5	0.5							3	2
HMG1	3	2	0	0								1	0							2.5	0
HMG2	0	3	0	0								1.5	0							1.5	0
HNM1	2	0	5	4								0	2							1	4.5
HOL1	7	0	1	0								0	0							3.5	0.5
HSP30	1	0	1	1								0	0.5							0.5	1
HUT1	2	4	1	1								2	0.5							3	1
HVG1	1	0	0	1								0	0.5							0.5	0.5
HXT10	0	0	0	0								0	0							0	0
HXT17	0	3	1	0								1.5	0							1.5	0.5
HXT3	3	1	1	2								0.5	1							2	1.5
HXT5	2	1	9	8								0.5	4							1.5	8.5
HXT8	3	0	2	3								0	1.5							1.5	2.5
ILM1	67	23	5	9								11.5	4.5							45	7
INA1	1	0	0	0								0	0							0.5	0
IPT1	4	8	5	5								4	2.5							6	5
IRC23	3	1	7	10								0.5	5							2	8.5
IRC8	5	0	0	0								0	0							2.5	0
ITR1	2	0	4	0								0	0							1	2
IZH1	6	1	0	0								0.5	0							3.5	0
IZH2	27	4	6	9								2	4.5							15.5	7.5
IZH3	2	2	1	3								1	1.5							2	2
IZH4	0	0	0	1								0	0.5							0	0.5
JEN1	7	1	6	11								0.5	5.5							4	8.5
KCH1	3	0	0	0								0	0							1.5	0
KEI1	2	1	1	2								0.5	1							1.5	1.5
KHA1	3	2	0	0								1	0							2.5	0
KRE1	12	29	1	21								14.5	10.5							20.5	11
LAC1	4	3	0	3								1.5	1.5							3.5	1.5
LAG1	3	3	1	4								1.5	2							3	2.5
LAS21	5	15	0	17								7.5	8.5							10	8.5
LCB3	6	6	0	4								3	2							6	2
LDS1	3	0	2	2								0	1							1.5	2
LDS2	7	2	0	3								1	1.5							4.5	1.5
LEM3	14	6	8	2								3	1							10	5
LNP1	4	2	0	1								1	0.5							3	0.5
LOH1	2	0	0	2								0	1							1	1
LPP1	1	0	0	1								0	0.5							0.5	0.5
MAL11	6	0	0	0								0	0							3	0
MAL31	3	0	1	0								0	0							1.5	0.5
MCH2	1	0	0	0								0	0							0.5	0
MCH4	2	0	0	3								0	1.5							1	1.5
MDL1	0	0	3	1								0	0.5							0	2
MDL2	6	0	10	5								0	2.5							3	7.5
MEP1	6	0	0	0								0	0							3	0
MEP2	2	0	0	0								0	0							1	0
MEP3	1	0	1	0								0	0							0.5	0.5
MFM1	2	1	0	4								0.5	2							1.5	2
MGR2	13	8	5	8								4	4							10.5	6.5
MMP1	1	0	2	3								0	1.5							0.5	2.5
MNR2	4	0	0	0								0	0							2	0
MPC1	20	2	0	0								1	0							11	0
MPO1	2	1	1	1								0.5	0.5							1.5	1
MRH1	3	0	7	5								0	2.5							1.5	6
MRL1	5	1	1	1								0.5	0.5							3	1
MSC2	1	0	0	1								0	0.5							0.5	0.5
MST27	3	0	0	0								0	0							1.5	0
MUP1	2	0	5	2								0	1							1	3.5
MUP3	2	1	4	6								0.5	3							1.5	5
NCE102	3	0	2	0								0	0							1.5	1
NCR1	2	0	0	0								0	0							1	0
NFT1	3	0	0	0								0	0							1.5	0
NHA1	11	9	5	5								4.5	2.5							10	5
NHX1	5	14	0	12								7	6							9.5	6
NNF2	0	7	1	4								3.5	2							3.5	2.5
NRT1	2	1	0	1								0.5	0.5							1.5	0.5
NSG2	0	1	2	0								0.5	0							0.5	1
NTE1	1	0	0	1								0	0.5							0.5	0.5
NUR1	1	2	0	0								1	0							1.5	0
OLE1	3	1	4	11								0.5	5.5							2	7.5
OPT1	3	0	1	2								0	1							1.5	1.5
OPT2	2	2	2	5								1	2.5							2	3.5
ORM1	2	1	0	0								0.5	0							1.5	0
ORM2	6	5	2	3								2.5	1.5							5.5	2.5
OST3	6	27	1	22								13.5	11							16.5	11.5
OST5	2	11	0	20								5.5	10							6.5	10
OST6	2	12	4	20								6	10							7	12
OSW5	0	11	1	10								5.5	5							5.5	5.5
PAM17	8	3	0	4								1.5	2							5.5	2
PCA1	1	0	0	0								0	0							0.5	0
PCP1	6	9	0	1								4.5	0.5							7.5	0.5
PDR12	2	0	1	0								0	0							1	0.5
PDR15	3	1	2	1								0.5	0.5							2	1.5
PDR18	0	1	15	6								0.5	3							0.5	10.5
PER1	3	4	0	3								2	1.5							3.5	1.5
PER33	5	0	8	1								0	0.5							2.5	4.5
PET9	2	7	3	3								3.5	1.5							4.5	3
PEX28	0	1	0	5								0.5	2.5							0.5	2.5
PEX29	3	6	1	6								3	3							4.5	3.5
PEX31	0	1	27	6								0.5	3							0.5	16.5
PFA3	6	2	7	5								1	2.5							4	6
PFA5	2	0	0	0								0	0							1	0
PFF1	2	1	0	13								0.5	6.5							1.5	6.5
PGA1	1	2	4	11								1	5.5							1.5	7.5
PHM7	2	2	0	8								1	4							2	4
PHO84	2	1	0	0								0.5	0							1.5	0
PHO86	7	8	0	5								4	2.5							7.5	2.5
PHO89	2	0	1	1								0	0.5							1	1
PHO91	0	1	1	1								0.5	0.5							0.5	1
PHS1	3	1	1	0								0.5	0							2	0.5
PIS1	3	0	0	0								0	0							1.5	0
PMC1	7	1	0	0								0.5	0							4	0
PMT1	1	12	0	12								6	6							6.5	6
PMT4	1	6	0	5								3	2.5							3.5	2.5
PMT5	4	1	0	0								0.5	0							2.5	0
PMT6	4	2	0	0								1	0							3	0
PMT7	1	0	0	0								0	0							0.5	0
PNS1	4	0	1	0								0	0							2	0.5
POM152	1	1	2	0								0.5	0							1	1
POM33	0	1	0	2								0.5	1							0.5	1
PRM10	3	0	1	0								0	0							1.5	0.5
PRM2	3	1	7	0								0.5	0							2	3.5
PRM6	1	0	2	3								0	1.5							0.5	2.5
PRM8	8	0	16	9								0	4.5							4	12.5
PTM1	0	7	4	14								3.5	7							3.5	9
PTR2	0	0	1	2								0	1							0	1.5
PUG1	1	0	2	1								0	0.5							0.5	1.5
PUN1	2	0	5	1								0	0.5							1	3
PUT3	1	0	0	1								0	0.5							0.5	0.5
PXA1	1	0	0	0								0	0							0.5	0
QDR2	1	7	0	0								3.5	0							4	0
QDR3	2	1	6	10								0.5	5							1.5	8
RAX1	2	0	2	3								0	1.5							1	2.5
RBD2	0	0	11	0								0	0							0	5.5
RCE1	3	5	4	5								2.5	2.5							4	4.5
RCF1	7	4	6	10								2	5							5.5	8
RCF2	8	1	25	14								0.5	7							4.5	19.5
RER1	3	8	0	0								4	0							5.5	0
RFT1	0	0	1	0								0	0							0	0.5
RGT2	5	0	1	0								0	0							2.5	0.5
RIM9	1	5	0	4								2.5	2							3	2
RRT1	0	1	0	1								0.5	0.5							0.5	0.5
RRT7	0	0	0	0								0	0							0	0
RRT8	3	2	0	3								1	1.5							2.5	1.5
RSB1	1	1	1	2								0.5	1							1	1.5
RSN1	0	0	0	1								0	0.5							0	0.5
RTA1	0	1	0	0								0.5	0							0.5	0
RTC2	3	0	0	0								0	0							1.5	0
RTN1	1	0	1	0								0	0							0.5	0.5
RTN2	4	1	20	17								0.5	8.5							2.5	18.5
SAC1	19	26	2	15								13	7.5							22.5	8.5
SAM3	1	1	0	0								0.5	0							1	0
SCM4	4	0	2	0								0	0							2	1
SCS3	5	4	0	1								2	0.5							4.5	0.5
SCT1	8	1	0	0								0.5	0							4.5	0
SDH3	4	0	0	0								0	0							2	0
SDH4	2	0	5	6								0	3							1	5.5
SEC59	1	1	0	0								0.5	0							1	0
SEC62	3	3	0	1								1.5	0.5							3	0.5
SEC63	1	2	0	0								1	0							1.5	0
SEO1	0	0	1	0								0	0							0	0.5
SEY1	0	2	0	0								1	0							1	0
SFC1	3	3	0	0								1.5	0							3	0
SFK1	3	0	0	1								0	0.5							1.5	0.5
SFT2	3	2	0	1								1	0.5							2.5	0.5
SGE1	5	0	0	2								0	1							2.5	1
SHH3	1	0	1	1								0	0.5							0.5	1
SHR3	1	1	6	13								0.5	6.5							1	9.5
SLC1	1	3	1	0								1.5	0							2	0.5
SLP1	5	2	1	7								1	3.5							3.5	4
SLY41	2	0	0	0								0	0							1	0
SMA2	17	5	2	4								2.5	2							11	3
SMF1	1	3	3	3								1.5	1.5							2	3
SMF2	4	4	2	3								2	1.5							4	2.5
SMF3	4	1	1	3								0.5	1.5							2.5	2
SMP3	2	0	0	0								0	0							1	0
SNA2	6	0	0	0								0	0							3	0
SNA3	4	0	2	0								0	0							2	1
SNA4	2	0	2	3								0	1.5							1	2.5
SNF3	3	0	0	0								0	0							1.5	0
SNG1	2	2	2	1								1	0.5							2	1.5
SNQ2	2	0	14	16								0	8							1	15
SPC1	2	0	1	2								0	1							1	1.5
SPC2	9	6	12	18								3	9							7.5	15
SPG3	0	3	1	1								1.5	0.5							1.5	1
SRF1	7	2	2	8								1	4							4.5	5
SSH1	24	12	1	1								6	0.5							18	1
SSM4	5	5	1	3								2.5	1.5							5	2
SSU1	3	0	1	1								0	0.5							1.5	1
SSY1	3	1	0	0								0.5	0							2	0
STE24	3	10	5	24								5	12							6.5	14.5
STE3	0	0	0	0								0	0							0	0
STL1	4	0	2	0								0	0							2	1
STT3	2	6	0	15								3	7.5							4	7.5
STV1	0	0	2	4								0	2							0	3
SUL1	3	0	1	1								0	0.5							1.5	1
SUL2	1	1	0	0								0.5	0							1	0
SUR1	9	31	7	14								15.5	7							20	10.5
SUR2	2	2	0	1								1	0.5							2	0.5
SUR7	0	2	5	4								1	2							1	4.5
SVP26	2	2	0	15								1	7.5							2	7.5
SWP1	3	16	0	21								8	10.5							9.5	10.5
SYG1	2	2	0	0								1	0							2	0
TAT1	4	1	10	6								0.5	3							2.5	8
TCB1	2	0	0	0								0	0							1	0
TDA4	1	0	0	0								0	0							0.5	0
TDA5	6	11	0	0								5.5	0							8.5	0
THI7	10	1	1	0								0.5	0							5.5	0.5
THI72	3	0	1	0								0	0							1.5	0.5
THI73	1	1	1	6								0.5	3							1	3.5
THI74	6	0	5	3								0	1.5							3	4
TIM17	16	5	1	4								2.5	2							10.5	2.5
TIM22	2	0	2	4								0	2							1	3
TMN2	1	0	1	0								0	0							0.5	0.5
TMN3	1	0	0	0								0	0							0.5	0
TMS1	1	2	1	0								1	0							1.5	0.5
TNA1	2	0	4	0								0	0							1	2
TOG1	1	0	0	0								0	0							0.5	0
TOK1	0	1	0	5								0.5	2.5							0.5	2.5
TPN1	0	2	0	0								1	0							1	0
TPO2	1	1	12	6								0.5	3							1	9
TPO3	2	0	0	1								0	0.5							1	0.5
TPO4	0	0	1	0								0	0							0	0.5
TPO5	4	0	1	5								0	2.5							2	3
TRK2	2	0	0	0								0	0							1	0
TSC13	0	3	0	0								1.5	0							1.5	0
TUL1	5	1	1	0								0.5	0							3	0.5
TVP15	1	0	0	9								0	4.5							0.5	4.5
TVP18	5	3	1	0								1.5	0							4	0.5
TVP23	6	0	9	19								0	9.5							3	14
TVP38	2	0	1	1								0	0.5							1	1
UGA4	4	0	0	1								0	0.5							2	0.5
UIP3	2	0	2	1								0	0.5							1	1.5
UIP5	0	0	0	1								0	0.5							0	0.5
USA1	0	5	7	5								2.5	2.5							2.5	6
VBA1	1	0	0	10								0	5							0.5	5
VBA2	1	0	1	0								0	0							0.5	0.5
VBA3	3	0	0	0								0	0							1.5	0
VBA4	2	0	3	0								0	0							1	1.5
VBA5	3	0	1	1								0	0.5							1.5	1
VCX1	1	0	0	0								0	0							0.5	0
VHC1	1	1	0	4								0.5	2							1	2
VHT1	7	0	1	0								0	0							3.5	0.5
VMR1	0	1	7	21								0.5	10.5							0.5	14
VNX1	3	1	0	2								0.5	1							2	1
VPS68	3	8	2	11								4	5.5							5.5	6.5
VPS73	2	0	1	3								0	1.5							1	2
VRG4	5	3	7	4								1.5	2							4	5.5
VTC1	3	0	0	1								0	0.5							1.5	0.5
VTC2	0	0	4	0								0	0							0	2
VTC3	1	0	0	1								0	0.5							0.5	0.5
WSC3	5	1	2	13								0.5	6.5							3	7.5
YAL066W	0	0	3	0								0	0							0	1.5
YAR028W	2	0	0	1								0	0.5							1	0.5
YAR047C	5	1	8	1								0.5	0.5							3	4.5
YBL059W	11	9	0	1								4.5	0.5							10	0.5
YBR027C	2	2	1	1								1	0.5							2	1
YBR219C	2	1	0	7								0.5	3.5							1.5	3.5
YBR220C	1	2	0	5								1	2.5							1.5	2.5
YBR241C	2	2	0	0								1	0							2	0
YBR287W	2	0	0	1								0	0.5							1	0.5
YBR292C	2	0	6	2								0	1							1	4
YBT1	6	4	19	21								2	10.5							5	20
YCF1	2	0	0	1								0	0.5							1	0.5
YCL002C	0	0	0	0								0	0							0	0
YCR007C	0	0	0	0								0	0							0	0
YCR023C	3	0	1	1								0	0.5							1.5	1
YCR061W	2	0	3	0								0	0							1	1.5
YCT1	2	0	1	4								0	2							1	2.5
YDC1	3	1	0	1								0.5	0.5							2	0.5
YDL027C	0	0	0	0								0	0							0	0
YDL180W	13	0	0	0								0	0							6.5	0
YDL199C	3	1	0	1								0.5	0.5							2	0.5
YDL218W	0	1	2	11								0.5	5.5							0.5	6.5
YDR018C	3	0	8	7								0	3.5							1.5	7.5
YDR029W	0	0	3	2								0	1							0	2.5
YDR090C	4	0	5	11								0	5.5							2	8
YDR338C	0	0	1	1								0	0.5							0	1
YDR387C	5	1	0	0								0.5	0							3	0
YEA4	3	0	0	0								0	0							1.5	0
YEA6	3	0	4	3								0	1.5							1.5	3.5
YER039C-A	1	0	0	0								0	0							0.5	0
YET2	2	0	0	0								0	0							1	0
YFL015C	4	0	0	0								0	0							2	0
YFL034W	6	1	13	17								0.5	8.5							3.5	15
YFL051C	1	0	16	22								0	11							0.5	19
YFL054C	5	2	1	6								1	3							3.5	3.5
YFR035C	4	1	2	13								0.5	6.5							2.5	7.5
YFT2	3	0	3	0								0	0							1.5	1.5
YGL041C	4	0	4	5								0	2.5							2	4.5
YGL114W	4	0	3	3								0	1.5							2	3
YGL140C	4	0	1	1								0	0.5							2	1
YGR016W	2	0	0	1								0	0.5							1	0.5
YGR026W	4	0	0	0								0	0							2	0
YGR149W	6	1	0	0								0.5	0							3.5	0
YGR168C	0	1	0	1								0.5	0.5							0.5	0.5
YHC3	3	0	0	5								0	2.5							1.5	2.5
YHL008C	2	1	3	3								0.5	1.5							1.5	3
YHL017W	3	0	13	2								0	1							1.5	7.5
YHL044W	2	0	1	0								0	0							1	0.5
YHR078W	3	2	1	1								1	0.5							2.5	1
YHR140W	2	1	0	7								0.5	3.5							1.5	3.5
YIA6	0	0	1	0								0	0							0	0.5
YIL029C	3	1	1	0								0.5	0							2	0.5
YIL067C	2	1	7	3								0.5	1.5							1.5	5
YIL166C	6	2	5	3								1	1.5							4	4
YIL170W	3	3	0	0								1.5	0							3	0
YIP3	1	2	4	7								1	3.5							1.5	5.5
YIP4	1	2	0	1								1	0.5							1.5	0.5
YIP5	1	0	0	0								0	0							0.5	0
YJL028W	0	0	0	0								0	0							0	0
YJL163C	2	0	1	0								0	0							1	0.5
YJR015W	3	1	0	3								0.5	1.5							2	1.5
YJR085C	3	0	0	0								0	0							1.5	0
YJR124C	1	0	0	0								0	0							0.5	0
YKL031W	4	1	3	1								0.5	0.5							2.5	2
YKL044W	3	4	15	15								2	7.5							3.5	15
YKR051W	0	2	0	3								1	1.5							1	1.5
YKR073C	1	0	2	3								0	1.5							0.5	2.5
YLL053C	1	0	1	3								0	1.5							0.5	2
YLR036C	5	0	1	2								0	1							2.5	1.5
YLR046C	4	0	0	1								0	0.5							2	0.5
YLR050C	4	0	0	2								0	1							2	1
YLR152C	1	1	1	1								0.5	0.5							1	1
YLR311C	3	0	0	2								0	1							1.5	1
YLR326W	3	0	0	2								0	1							1.5	1
YMD8	2	0	0	1								0	0.5							1	0.5
YML018C	0	1	0	4								0.5	2							0.5	2
YML131W	1	0	3	0								0	0							0.5	1.5
YMR034C	2	0	0	1								0	0.5							1	0.5
YMR141C	1	0	1	0								0	0							0.5	0.5
YMR155W	0	0	13	3								0	1.5							0	8
YMR187C	0	0	0	0								0	0							0	0
YMR221C	2	1	4	4								0.5	2							1.5	4
YMR253C	3	0	1	3								0	1.5							1.5	2
YMR279C	1	0	3	8								0	4							0.5	5.5
YNL046W	3	0	0	1								0	0.5							1.5	0.5
YNL095C	3	0	4	1								0	0.5							1.5	2.5
YNL115C	2	1	3	2								0.5	1							1.5	2.5
YNL143C	2	0	0	0								0	0							1	0
YNL146W	1	0	0	0								0	0							0.5	0
YNL320W	2	2	11	15								1	7.5							2	13
YNR048W	1	0	0	0								0	0							0.5	0
YNR061C	1	0	1	1								0	0.5							0.5	1
YNR062C	1	0	0	1								0	0.5							0.5	0.5
YOL079W	2	2	0	2								1	1							2	1
YOL107W	2	0	0	0								0	0							1	0
YOL162W	2	0	1	6								0	3							1	3.5
YOL163W	4	0	1	0								0	0							2	0.5
YOP1	0	1	1	5								0.5	2.5							0.5	3
YOR097C	2	0	1	2								0	1							1	1.5
YOR1	1	2	0	0								1	0							1.5	0
YOR152C	1	0	1	0								0	0							0.5	0.5
YOR292C	2	2	6	7								1	3.5							2	6.5
YPC1	2	0	9	22								0	11							1	15.5
YPF1	5	0	3	0								0	0							2.5	1.5
YPL041C	0	4	0	2								2	1							2	1
YPL162C	0	3	1	3								1.5	1.5							1.5	2
YPL257W	3	0	0	0								0	0							1.5	0
YPL264C	0	1	4	6								0.5	3							0.5	5
YPQ1	1	2	0	1								1	0.5							1.5	0.5
YPQ2	2	2	0	0								1	0							2	0
YPR003C	2	0	12	13								0	6.5							1	12.5
YPR027C	0	0	0	0								0	0							0	0
YPR064W	5	0	0	0								0	0							2.5	0
YPR071W	13	0	0	0								0	0							6.5	0
YPR098C	2	0	0	1								0	0.5							1	0.5
YPR109W	1	1	2	0								0.5	0							1	1
YPR114W	2	0	0	0								0	0							1	0
YPR117W	1	0	0	0								0	0							0.5	0
YPR153W	1	2	0	4								1	2							1.5	2
YRO2	3	1	4	9								0.5	4.5							2	6.5
YSP1	3	2	2	7								1	3.5							2.5	4.5
YSR3	1	0	3	1								0	0.5							0.5	2
YVC1	2	0	1	1								0	0.5							1	1
ZRC1	5	0	5	3								0	1.5							2.5	4
ZRG17	2	0	5	0								0	0							1	2.5
ZRT2	1	1	0	0								0.5	0							1	0
ZRT3	3	0	0	2								0	1							1.5	1
Totals x2*	1754	1212	1210	2006								606	1003
Totals	877	606	605	1003
Positiv/negat.	1.44719			1.65785
Average/gene	1.6151	1.11602	1.11418	1.84715
* Calculated from S4 Table, hence each interaction is counted twice
From S2B Table	877	606	605	1003

## Sheet: S7B Table Sums in MSP-E-MAP
Here we evaluate each of the 543 genes of the MSP-E-MAP with regard to its general tendencies to make negative and positive interactions or correlations and the interrelatedness of these tendencies
Here we add up the (S-scores)exp2, (correlations)exp2, sum up pos. or neg. S-scores or for each gene, or else, we sum up only the significant pos. and neg. S-scores or correlations, i.e. we take into account both, strength of interactions or correlations and frequency of such interactions or correlations.
																																Sums of significant interactions (S-scores)			Sums of significant correlations
Gene	Sum of (S-scores)exp2	Sum of (correlations)exp2						Sum of S-scores >0	Sum of S-scores<0							Sum of significant positive S-scores	Sum of significant negative S-scores						Sum of significant positive S-scores	(Sum of significant negative S-scores) x -1								Gene	Sum of significant positive S-scores	Sum of significant negative S-scores	Sum of significant negative correlations	Sum of significant positive correlations
AAC1	167.901	3.22849						121.765	-106.675							0	-3.01747						0	3.01747								AAC1	0	-3.01747	-0.463227	0
AAC3	1050.94	1.06735						92.266	-170.247							2.1855	-70.3088						2.1855	70.3088								AAC3	2.1855	-70.3088	0	0
ADP1	200.415	2.3579						137.464	-116.925							2.71116	0						2.71116	0								ADP1	2.71116	0	0	0
ADY2	178.351	5.14889						138.772	-97.5322							4.33806	0						4.33806	0								ADY2	4.33806	0	-0.711435	1.12899
AGP2	144.037	4.13821						122.183	-93.3787							0	0						0	0								AGP2	0	0	-0.245369	0
AGP3	180.985	10.6496						139.361	-98.3968							8.65699	0						8.65699	0								AGP3	8.65699	0	-9.76276	5.95705
AIM14	278.409	3.27853						140.654	-149.985							10.5934	-4.55051						10.5934	4.55051								AIM14	10.5934	-4.55051	0	0.267391
AIM26	643.431	5.18447						178.012	-190.908							19.9784	-40.4435						19.9784	40.4435		0.416818						AIM26	19.9784	-40.4435	-0.218849	2.83815
AKR2	168.861	3.71612						115.059	-101.319							2.0553	-4.56723						2.0553	4.56723								AKR2	2.0553	-4.56723	-0.671341	1.23986
ALE1	521.77	2.05125						137.434	-152.919							4.94103	-23.4078						4.94103	23.4078								ALE1	4.94103	-23.4078	0	0
ALG12	1029.53	6.7284						113.964	-206.35							0	-72.3869						0	72.3869								ALG12	3.56242	-72.3869	0	8.11023
ALG2	212.119	2.11579						133.088	-125.241							3.10456	0						3.10456	0								ALG2	3.10456	0	0	0
ALG3	2205.12	9.77933						155.346	-353.887							9.06701	-158.827						9.06701	158.827								ALG3	9.06701	-158.827	-1.20481	10.4343
ALG6	1513.73	7.55453						148.036	-262.208							18.9711	-117.573						18.9711	117.573								ALG6	18.9711	-117.573	-0.23857	7.81926
ALG8	806.86	5.23653						125.864	-196.728							1.99089	-45.7716						1.99089	45.7716								ALG8	4.60906	-45.7716	-0.442132	4.35199
ALG9	1252.16	6.27324						160.648	-268.229							12.7825	-74.0505						12.7825	74.0505								ALG9	12.7825	-74.0505	-0.214601	6.85632
ALR2	216.245	7.50431						146.108	-111.392		Correlation coefficient relating x- and y-axis:					7.05382	0						7.05382	0								ALR2	7.05382	0	-2.21549	4.72537
AQR1	220.546	2.77486	Correlation coefficient relating x- and y-axis:					136.483	-130.272		-0.582025					4.24184	0		Correlation coefficient relating x- and y-axis:				4.24184	0								AQR1	4.24184	0	0	0
AQY1	179.589	2.87086	0.310168					115.489	-129.026							0	0		-0.415776				0	0		Correlation coefficient relating x- and y-axis:						AQY1	0	0	0	0.54101
AQY2	161.228	2.81655						127.498	-99.9863							0	0						0	0		-0.415776						AQY2	0	0	0	0.659378
ARE1	250.436	2.37325						142.408	-139.033							1.94787	0						1.94787	0								ARE1	3.90734	0	0	0
ARN1	180.853	3.02175						133.356	-107.398							1.95466	0						1.95466	0								ARN1	1.95466	0	-0.25867	0
ARN2	188.847	2.97509						149.87	-96.1267							2.10566	0						2.10566	0								ARN2	2.10566	0	0	0.297497
ARR3	322.619	2.83502						160.778	-156.891							16.1075	-3.22854						16.1075	3.22854								ARR3	16.1075	-3.22854	0	0.794192
ARV1	1093.36	4.95581						148.724	-263.135							17.8593	-103.818						17.8593	103.818								ARV1	17.8593	-103.818	0	5.12033
ASG7	245.388	2.87074						145.249	-134.652							4.35218	0						4.35218	0								ASG7	7.20545	0	0	0
ASI1	162.819	2.80308						119.714	-97.3246							3.94296	-3.67294						3.94296	3.67294								ASI1	3.94296	-3.67294	0	0.565981
ASI2	251.88	4.14372						143.455	-144.165							8.05493	0						8.05493	0								ASI2	8.05493	0	-0.253702	0.60045
ASI3	206.779	4.12622						126.742	-128.682							4.28558	0						4.28558	0								ASI3	6.57605	0	-0.677502	0.278199
ATG22	207.842	2.62616						124.759	-130.907							0	0						0	0								ATG22	0	0	0	0
ATG33	160.381	4.60513						107.636	-114.167							4.15866	0						4.15866	0								ATG33	4.15866	0	-0.238894	0.885547
ATG9	427.033	2.16607						164.918	-203.412							9.4371	-6.39687						9.4371	6.39687								ATG9	11.5127	-6.39687	0	0
ATM1	150.454	2.60697						106.633	-113.418							0	0						0	0								ATM1	0	0	0	0
ATO2	170.972	2.94129						111.323	-107.677							3.93416	0						3.93416	0								ATO2	3.93416	0	-0.215552	0
ATO3	181.648	6.3557						137.716	-98.2208							9.43663	0						9.43663	0								ATO3	9.43663	0	-3.35782	1.22599
ATR1	199.854	3.36788						125.315	-121.505							0	0						0	0								ATR1	0	0	0	0.54563
AUS1	505.144	8.42574						139.413	-179.767							0	-44.169						0	44.169								AUS1	0	-44.169	-3.16129	7.85647
AVT1	210.956	4.61636						138.244	-118.41							6.81839	0						6.81839	0								AVT1	6.81839	0	-0.701181	0.405285
AVT3	141.022	4.45146						127.207	-83.4717							1.92261	0						1.92261	0								AVT3	1.92261	0	-0.465638	0.579416
AVT4	169.882	2.95598						121.379	-107.212							6.51271	0						6.51271	0								AVT4	6.51271	0	0	0.294802
AVT5	380.684	6.95238						169.179	-163.371							22.2859	-10.583						22.2859	10.583								AVT5	24.2812	-10.583	-2.79545	4.5838
AVT6	206.307	2.30353						130.18	-118.944							8.36426	0						8.36426	0								AVT6	8.36426	0	0	0
AZR1	192.201	2.96622						149.337	-101.773							2.13405	0						2.13405	0								AZR1	2.13405	0	-0.739535	0
BAP3	159.702	7.49461						108.923	-110.512							4.15435	0						4.15435	0								BAP3	4.15435	0	-2.47625	5.32683
BIO5	161.74	2.18857						115.247	-107.4							2.67133	0						2.67133	0								BIO5	2.67133	0	0	0.278787
BRE4	222.373	5.50282						160.474	-102.134							5.77047	0						5.77047	0								BRE4	5.77047	0	-1.42161	2.36259
BRL1	331.763	6.06803						147.97	-163.553							13.1361	-3.17385						13.1361	3.17385								BRL1	13.1361	-3.17385	-1.50528	2.35661
BSC6	398.646	1.99195						169.865	-187.244							16.1158	-3.29976						16.1158	3.29976								BSC6	18.2741	-3.29976	0	0
BSD2	206.771	2.7246						135.419	-116.277							8.65817	0						8.65817	0								BSD2	10.5849	0	0	0
BST1	1140.63	5.58733						155.339	-228.591							18.6934	-95.9936						18.6934	95.9936								BST1	26.4166	-95.9936	-0.226936	5.92143
BUD8	183.814	2.50666						123.228	-114.715							6.56527	0						6.56527	0								BUD8	6.56527	0	0	0.291592
BUD9	187.847	2.64586						116.858	-128.781							0	0						0	0								BUD9	0	0	-0.222274	0
CCC1	174.625	4.05406						126.11	-113.224							2.34759	0						2.34759	0								CCC1	2.34759	0	-0.216143	0.261457
CCC2	530.406	4.47585						129.325	-258.275							4.29958	-16.8726						4.29958	16.8726								CCC2	6.33646	-16.8726	-0.676686	1.82813
CCH1	697.252	7.10132						121.196	-186.501							0	-51.8562						0	51.8562								CCH1	3.90144	-51.8562	-1.28575	5.23707
CDC1	244.041	3.34761						124.616	-144.633							4.09657	-4.82382						4.09657	4.82382								CDC1	4.09657	-4.82382	0	0.324462
CDS1	161.67	3.11549						106.608	-112.802							2.3052	0						2.3052	0								CDS1	2.3052	0	-0.476647	0.304722
CHO1	833.897	3.24318						196.541	-261.473							22.0208	-68.6776						22.0208	68.6776								CHO1	42.728	-64.1271	0	0
CHS1	1189.72	2.89827						153.34	-285.942							14.8805	-108.064						14.8805	108.064								CHS1	14.8805	-108.064	0	0.702658
CHS2	482.507	2.69173						168.578	-181.014							21.6563	-18.0883						21.6563	18.0883								CHS2	21.6563	-18.0883	0	0.331822
CHS3	660.542	7.18492						162.168	-163.071							7.71364	-49.7165						7.71364	49.7165								CHS3	106.068	-39.9199	-2.15794	5.02768
CHS7	960.498	8.50102						139.381	-217.736							6.26684	-82.1411						6.26684	82.1411								CHS7	82.6032	-73.404	-2.68794	4.59804
COA3	758.789	7.98697						215.213	-235.399							60.2741	-30.4248						60.2741	30.4248								COA3	62.2699	-30.4248	-2.56588	5.45645
COQ2	725.637	7.41544						207.709	-229.203							45.0596	-28.2179						45.0596	28.2179								COQ2	50.8724	-28.2179	-2.70274	4.61349
COS1	488.104	1.85256						133.938	-125.796							4.90133	-17.4973						4.90133	17.4973								COS1	4.90133	-17.4973	0	1.01076
COS10	164.678	3.26743						124.609	-106.489							2.01261	0						2.01261	0								COS10	2.01261	0	-0.712441	0
COS12	289.394	6.01886						156.231	-140.651							11.897	-6.01793						11.897	6.01793								COS12	11.897	-6.01793	-1.16451	2.09609
COS6	840.802	2.36439						124.209	-202.579							2.32822	-51.0731						2.32822	51.0731								COS6	2.32822	-51.0731	0	0
COT1	812.063	4.37163						170.094	-223.653							14.7644	-80.011						14.7644	80.011								COT1	36.0401	-75.4437	0	0.672736
COX18	828.412	8.4434						213.825	-266.004							54.2301	-51.302						54.2301	51.302								COX18	61.6488	-51.302	-2.73661	6.03752
CPR8	149.315	2.91395						104.28	-109.627							0	0						0	0								CPR8	0	0	0	0
CPT1	286.401	3.23596						139.139	-156.41							4.45783	-2.90302						4.45783	2.90302								CPT1	8.53946	-2.90302	-1.18522	0
CRC1	341.943	8.05254						158.594	-158.92							13.9388	-3.1286						13.9388	3.1286								CRC1	16.3801	-3.1286	-3.5599	4.68263
CRD1	564.559	4.7845						167.592	-191.112							22.9953	-41.4342						22.9953	41.4342								CRD1	25.3091	-41.4342	-0.222405	4.71243
CSC1	161.54	2.33367						113.511	-110.626							0	-2.9134						0	2.9134								CSC1	0	-2.9134	0	0
CSH1	297.323	4.72027						106.658	-117.424							2.82006	-16.0357						2.82006	16.0357								CSH1	2.82006	-16.0357	-0.217429	0.902801
CST26	568.226	5.61221						122.077	-141.288							7.64134	-33.522						7.64134	33.522								CST26	7.64134	-33.522	0	4.5635
CTR1	286.242	1.6297						99.0017	-138.515							0	-24.6745						0	24.6745								CTR1	0	-24.6745	0	0
CWH43	303.971	2.69179						123.65	-138.203							6.61846	-9.93924						6.61846	9.93924								CWH43	6.61846	-9.93924	0	0.724124
DAL4	190.589	2.40402						130.849	-117.939							2.00798	0						2.00798	0								DAL4	2.00798	0	0	0
DCV1	172.472	5.81533						124.513	-98.2998							3.62314	0						3.62314	0								DCV1	3.62314	0	-0.219453	4.59797
DER1	223.786	2.51532						132.026	-127.252							9.20259	0						9.20259	0								DER1	15.5851	0	0	0.297128
DFG16	510.519	4.81075						148.204	-166.51							5.07657	-37.0181						5.07657	37.0181								DFG16	5.07657	-37.0181	0	2.79704
DFM1	177.258	3.16206						131.566	-110.763							2.63007	0						2.63007	0								DFM1	2.63007	0	0	0
DIE2	1094.96	5.79946						137.41	-189.117							7.19191	-73.0889						7.19191	73.0889								DIE2	7.19191	-73.0889	0	6.12578
DIP5	292.962	3.41202						155.412	-147.311							19.4189	0						19.4189	0								DIP5	21.4907	0	-2.16341	0
DLT1	401.486	4.57089						132.153	-152.049							4.84437	-25.1634						4.84437	25.1634								DLT1	4.84437	-25.1634	0	3.3425
DNF1	234.571	2.09948						144.255	-123.647							9.39046	0						9.39046	0								DNF1	9.39046	0	0	0
DNF2	195.656	4.7746						132.188	-107.804							2.45855	-5.05775						2.45855	5.05775								DNF2	2.45855	-5.05775	-0.945243	0
DPP1	146.665	3.53465						116.103	-99.8697							4.412	0						4.412	0								DPP1	4.412	0	-0.446897	0.576176
DSC2	363.811	4.19586						136.765	-173.941							2.14371	-13.1972						2.14371	13.1972								DSC2	2.14371	-13.1972	-0.247184	0.908977
DSC3	336.523	6.06345						138.505	-177.417							4.14777	-8.44381						4.14777	8.44381								DSC3	4.14777	-8.44381	-0.937544	2.72354
DTR1	140.826	5.6972						113.174	-91.4868							5.28019	0						5.28019	0								DTR1	5.28019	0	-0.221177	2.74477
ECM12	142.005	3.3549						121.625	-88.5645							0	0						0	0								ECM12	0	0	-0.441512	0
ECM27	276.737	1.53558						143.841	-156.22							6.74064	0						6.74064	0								ECM27	6.74064	0	0	0
ECM3	203.191	4.45399						114.842	-135.66							2.33176	0						2.33176	0								ECM3	2.33176	0	-0.220236	0.890908
ECM33	317.071	4.28682						140.675	-120.085							8.19402	-16.9757						8.19402	16.9757								ECM33	16.2281	-16.9757	-0.696809	1.17906
ECM34	384.555	2.29225						174.616	-172.571							15.2	-6.22566						15.2	6.22566								ECM34	15.2	-6.22566	0	0
ECM7	345.439	3.41419						154.427	-165.099							15.7532	-7.84041						15.7532	7.84041								ECM7	19.2024	-7.84041	-0.298595	0.636155
ELO1	189.979	2.59554						136.07	-106.051							4.98443	0						4.98443	0								ELO1	4.98443	0	0	0
ELO2	626.683	3.60328						127.717	-202.73							4.70171	-37.9515						4.70171	37.9515								ELO2	4.70171	-37.9515	-1.47717	1.06456
ELO3	1930.28	3.97995						190.221	-364.244							23.0824	-192.877						23.0824	192.877								ELO3	23.0824	-192.877	-0.447262	2.23097
EMC3	381.865	5.26272						128.373	-161.969							2.13932	-20.3963						2.13932	20.3963								EMC3	2.13932	-20.3963	-1.18517	3.34193
EMC4	524.365	4.51222						196.069	-145.381							19.4859	-23.7195						19.4859	23.7195								EMC4	19.4859	-23.7195	-0.504705	1.8205
EMP46	342.647	5.85003						172.641	-142.841							31.1115	-6.86377						31.1115	6.86377								EMP46	35.7998	-6.86377	-1.1743	2.16314
EMP65	282.056	3.19389						172.872	-120.601							4.0988	-10.8741						4.0988	10.8741								EMP65	4.0988	-10.8741	-0.260108	0
EMP70	276.467	4.03279						133.243	-138.735							1.91949	-7.05347						1.91949	7.05347								EMP70	1.91949	-7.05347	-0.25867	0.84238
ENB1	177.897	2.83679						130.383	-96.245							14.3578	0						14.3578	0								ENB1	14.3578	0	0	0
ENV10	1116.41	2.85851						164.264	-288.186							12.0267	-91.2541						12.0267	91.2541								ENV10	12.0267	-91.2541	0	1.81684
ERC1	173.323	2.47923						133.449	-100.8							4.44394	0						4.44394	0								ERC1	4.44394	0	0	0
ERD1	1493.31	6.19024						184.582	-287.672							23.651	-128.693						23.651	128.693								ERD1	28.087	-128.693	0	7.35334
ERF2	177.561	4.31675						119.288	-111.52							5.19333	0						5.19333	0								ERF2	5.19333	0	-1.19594	0.898327
ERG1	246.866	5.20265						136.614	-130.799							2.01875	-9.98628						2.01875	9.98628								ERG1	2.01875	-9.98628	-1.44984	0.268277
ERG11	385.257	4.22806						126.15	-166.772							6.17878	-20.1257						6.17878	20.1257								ERG11	6.17878	-20.1257	0	2.72968
ERG3	1641.61	4.97977						167.591	-338.212							29.1333	-137.18						29.1333	137.18								ERG3	37.0024	-137.18	-0.216004	2.58347
ERJ5	168.063	3.98753						123.174	-109.603							0	0						0	0								ERJ5	0	0	-0.521628	0.280006
ERP1	501.732	4.33318						136.217	-147.871							2.28664	-19.8746						2.28664	19.8746								ERP1	2.28664	-19.8746	0	2.55444
ERP2	278.477	3.5704						158.761	-139.874							12.1906	0						12.1906	0								ERP2	14.795	0	-0.464969	0.278982
ERP6	147.688	7.77311						114.395	-91.3485							8.12423	0						8.12423	0								ERP6	8.12423	0	-2.39776	7.42909
ERS1	174.719	2.53388						118.024	-112.254							0	-3.22854						0	3.22854								ERS1	0	-3.22854	-0.21535	0
ERV14	1551.16	5.36677						144.676	-272.593							9.32216	-123.228						9.32216	123.228								ERV14	9.32216	-123.228	0	3.49
ERV15	269.114	2.84767						120.7	-119.756							4.43015	-14.4828						4.43015	7.76954								ERV15	52.3087	-7.76954	0	1.58827
ERV29	183.981	2.76948						130.769	-116.029							0	0						0	0								ERV29	0	0	0	0.568162
ERV41	262.215	3.08766						134.112	-131.561							3.98689	-7.81033						3.98689	7.81033								ERV41	7.91746	-7.81033	0	0.911013
ESBP6	238.754	3.39184						139.525	-136.034							13.0531	0						13.0531	0								ESBP6	13.0531	0	-1.19156	0
FAT1	542.518	5.80215						141.577	-157.708							21.9585	-30.0535						21.9585	30.0535								FAT1	21.9585	-30.0535	-0.966518	4.12598
FAT3	178.681	2.20221						132.698	-108.353							0	0						0	0								FAT3	0	0	0	0
FCY2	630.968	10.0993						202.099	-207.056							48.1863	-24.3797						48.1863	24.3797								FCY2	55.2748	-24.3797	-9.64795	4.76037
FCY21	283.268	3.74022						156.749	-140.136							11.2487	-3.01811						11.2487	3.01811								FCY21	14.4149	-3.01811	-0.44115	0.833547
FET4	453.722	2.49809						113.891	-134.616							0	-21.1734						0	21.1734								FET4	0	-21.1734	0	0.811871
FHN1	234.863	2.53652						156.583	-113.386							4.77942	0						4.77942	0								FHN1	4.77942	0	0	0
FIG1	330.253	4.98443						126.721	-109.211							5.45447	-12.4169						5.45447	12.4169								FIG1	5.45447	-12.4169	-0.665204	3.63721
FKS3	207.571	2.68691						122.924	-138.961							0	0						0	0								FKS3	0	0	-0.210448	0.274071
FLC1	313.309	2.03053						131.75	-109.119							11.3818	-11.8053						11.3818	11.8053								FLC1	11.3818	-11.8053	0	0
FLC2	579.958	3.63855						118.361	-162.662							1.94982	-46.9232						1.94982	46.9232								FLC2	5.66584	-46.9232	0	3.54549
FLC3	163.687	2.71818						131.943	-95.6044							1.98995	0						1.98995	0								FLC3	4.70837	0	0	0.574142
FLD1	284.846	2.97331						131.978	-150.755							10.496	-5.10407						10.496	5.10407								FLD1	12.9712	-5.10407	-0.240142	0
FLR1	198.556	1.97534						126.577	-116.796							2.17417	-3.6354						2.17417	3.6354								FLR1	2.17417	-3.6354	0	0.3192
FLX1	138.377	2.73067						91.9815	-100.343							0	0						0	0								FLX1	4.05659	0	0	0.276446
FMP45	189.822	4.62457						107.391	-128.764							0	-4.09935						0	4.09935								FMP45	0	-4.09935	0	2.31752
FRE1	255.358	6.68148						129.795	-148.485							4.31611	0						4.31611	0								FRE1	4.31611	0	-1.60099	1.98742
FRE2	242.374	3.76543						144.916	-118.474							18.7263	0						18.7263	0								FRE2	18.7263	0	0	0
FRE3	632.069	5.924						180.136	-235.686							35.6716	-29.6759						35.6716	29.6759								FRE3	44.7646	-29.6759	-1.82289	3.98438
FRE4	179.008	2.57225						135.596	-97.2912							8.64993	0						8.64993	0								FRE4	10.8456	0	0	0.278787
FRE5	595.049	2.9951						159.27	-214.196							18.6249	-24.7552						18.6249	24.7552								FRE5	32.8233	-20.9872	0	0.313896
FRE6	223.321	7.07744						129.177	-145.297							0	0						0	0								FRE6	0	0	-2.44557	2.40466
FRE7	173.414	4.65326						108.479	-122.494							4.80525	0						4.80525	0								FRE7	4.80525	0	-0.212784	0.294235
FRE8	220.316	2.5713						139.79	-120.271							8.9294	0						8.9294	0								FRE8	8.9294	0	0	0
FSF1	152.08	2.30272						105.411	-113.812							1.94515	0						1.94515	0								FSF1	4.04287	0	0	0
FTH1	225.711	3.02238						155.465	-109.436							8.83673	0						8.83673	0								FTH1	15.4646	0	-0.442831	0.601311
FTR1	1032.84	3.22859						132.26	-307.192							8.4748	-58.2009						8.4748	58.2009								FTR1	8.4748	-58.2009	0	0.873509
FUI1	110.743	2.83778						85.1273	-92.2693							0	0						0	0								FUI1	0	0	-0.245528	0
FUN14	236.044	5.05917						149.814	-125.395							9.32513	0						9.32513	0								FUN14	9.32513	0	-2.40007	0.306308
FUR4	181.174	2.95941						109.085	-107.195							0	-5.34699						0	5.34699								FUR4	2.76003	-5.34699	-0.230745	1.1932
GAL2	213.559	4.72625						116.327	-143.999							0	0						0	0								GAL2	0	0	-0.944819	0.605651
GAP1	205.183	3.7569						128.391	-120.509							6.16758	0						6.16758	0								GAP1	6.16758	0	-0.490211	0.31848
GDT1	190.279	2.66416						124.282	-114.875							1.92243	-3.38156						1.92243	3.38156								GDT1	1.92243	-3.38156	0	0.304182
GET2	1768.53	2.92447						140.921	-309.539							9.96983	-139.012						9.96983	139.012								GET2	9.96983	-139.012	0	1.99179
GEX2	196.951	3.86936						136.041	-112.049							8.81592	0						8.81592	0								GEX2	8.81592	0	-0.50111	0
GIT1	227.025	2.87936						145.681	-119.224							7.26503	0						7.26503	0								GIT1	7.26503	0	0	0
GMH1	148.347	5.53905						119.672	-100.117							2.01266	0						2.01266	0								GMH1	2.01266	0	-0.739692	2.01162
GNP1	374.144	2.86595						165.918	-171.583							12.4635	-10.5142						12.4635	10.5142								GNP1	12.4635	-10.5142	-0.458524	0.273721
GOT1	689.911	2.31987						117.421	-160.772							0	-35.7493						0	35.7493								GOT1	0	-35.7493	0	0.345125
GPI10	180.377	2.75241						135.003	-102.888							4.61687	0						4.61687	0								GPI10	7.5322	0	0	0.267391
GPI11	245.218	2.34904						153.69	-131.98							6.22589	0						6.22589	0								GPI11	8.8012	0	0	0
GPI13	275.996	5.47451						112.602	-166.169							0	-14.0157						0	14.0157								GPI13	0	-14.0157	-1.22448	0.920109
GPI14	207.391	2.54453						137.54	-110.138							1.96229	-6.18767						1.96229	6.18767								GPI14	5.12051	-6.18767	0	0
GPI17	553.564	3.07148						168.905	-199.375							18.2104	-28.9261						18.2104	28.9261								GPI17	23.1406	-28.9261	0	1.15958
GPI19	176.85	3.21265						124.629	-105.9							6.15539	0						6.15539	0								GPI19	6.15539	0	-0.221057	0.311879
GPI2	358.994	4.36375						149.131	-167.189							6.58252	-15.7079						6.58252	15.7079								GPI2	6.58252	-15.7079	-0.674041	1.695
GPR1	258.431	2.11095						135.108	-150.411							3.98474	-3.41096						3.98474	3.41096								GPR1	3.98474	-3.41096	0	0
GPT2	446.512	1.99357						118.572	-113.803							4.25953	-17.2591						4.25953	17.2591								GPT2	4.25953	-17.2591	-0.235853	0
GSC2	170.143	5.19705						119.61	-110.936							4.04106	0						4.04106	0								GSC2	4.04106	0	-0.757563	1.88596
GUP1	2484.71	7.33342						236.003	-388.897							59.4558	-206.212						59.4558	206.212								GUP1	124.997	-198.4	-0.730899	8.98002
GUP2	394.449	3.51449						154.826	-150.362							7.15821	-16.9567						7.15821	16.9567								GUP2	7.15821	-16.9567	-0.718227	0.431002
HMG1	580.769	1.56616						135.284	-147.475							6.35386	-23.0383						6.35386	23.0383								HMG1	6.35386	-23.0383	0	0
HMG2	613.837	3.63177						124.826	-173.944							0	-27.9475						0	27.9475								HMG2	0	-27.9475	0	0
HNM1	249.1	5.14402						126.144	-150.778							4.71387	0						4.71387	0								HNM1	4.71387	0	-1.12262	1.22763
HOL1	179.038	2.53121						127.509	-96.5009							16.7135	0						16.7135	0								HOL1	13.9766	0	-0.216392	0
HSP30	104.64	2.83361						92.0717	-78.2056							1.91023	0						1.91023	0								HSP30	3.93219	0	-0.245528	0.264159
HUT1	221.954	2.8615						112.418	-127.843							3.94734	-13.3539						3.94734	13.3539								HUT1	3.94734	-13.3539	-0.227477	0.267404
HVG1	197.13	2.58166						131.5	-116.7							1.93737	0						1.93737	0								HVG1	4.12041	0	0	0.27062
HXT10	82.3472	1.89578						86.0519	-65.8902							0	0						0	0								HXT10	0	0	0	0
HXT17	356.288	2.98536						65.7522	-136.071							0	-23.0193						0	23.0193								HXT17	0	-23.0193	-0.213899	0
HXT3	290.506	4.00515						164.21	-134.392							5.91507	-3.33685						5.91507	3.33685								HXT3	5.91507	-3.33685	-0.230824	0.603522
HXT5	214.04	6.70731						136.243	-125.606							4.49894	-3.77657						4.49894	3.77657								HXT5	4.49894	-3.77657	-2.04585	2.46032
HXT8	201.114	4.15418						136.57	-112.574							6.60717	0						6.60717	0								HXT8	6.60717	0	-0.427958	0.832134
ILM1	2385.7	5.43414						319.391	-384.337							187.564	-157.616						187.564	157.616								ILM1	191.444	-157.616	-1.20554	2.87156
INA1	130.463	2.38491						108.751	-92.9481							1.94745	0						1.94745	0								INA1	4.64875	0	0	0
IPT1	469.495	5.39146						145.521	-176.72							11.6562	-37.195						11.6562	37.195								IPT1	11.6562	-37.195	-1.21986	1.51873
IRC23	214.648	5.31869						121.41	-121.981							6.73177	-5.04647						6.73177	5.04647								IRC23	6.73177	-5.04647	-1.63028	2.92017
IRC8	209.539	2.34907						142.715	-103.602							11.9012	0						11.9012	0								IRC8	14.4497	0	0	0
ITR1	167.905	3.83819						133.202	-94.7254							4.32376	0						4.32376	0								ITR1	4.32376	0	-0.885464	0
IZH1	230.085	2.89135						152.111	-109.328							12.1436	-3.18577						12.1436	3.18577								IZH1	12.1436	-3.18577	0	0
IZH2	784.085	6.01716						201.568	-228.497							64.3167	-27.2458						64.3167	27.2458								IZH2	66.8611	-27.2458	-1.50897	3.66229
IZH3	233.804	3.43079						149.353	-102.601							4.22908	-8.99043						4.22908	8.99043								IZH3	9.08311	-8.99043	-0.218347	0.996734
IZH4	131.492	2.64055						95.7901	-101.168							0	0						0	0								IZH4	0	0	0	0.269638
JEN1	361.489	6.52756						163.833	-182.668							14.7503	-3.15991						14.7503	3.15991								JEN1	17.4101	-3.15991	-1.48958	3.19609
KCH1	129.001	1.63185						92.5847	-92.7039							6.13127	0						6.13127	0								KCH1	6.13127	0	0	0
KEI1	190.699	4.13578						132.736	-105.094							4.16444	-3.47372						4.16444	3.47372								KEI1	4.16444	-3.47372	-0.210869	0.625819
KHA1	296.874	2.40582						162.637	-132.992							6.03346	-10.3253						6.03346	10.3253								KHA1	6.03346	-10.3253	0	0
KRE1	2812.51	6.9628						207.54	-426.467							29.8769	-227.989						29.8769	227.989								KRE1	38.7976	-214.599	-0.262779	7.6733
LAC1	629.76	2.36542						166.459	-145.153							8.42931	-29.1834						8.42931	29.1834								LAC1	8.42931	-29.1834	0	0.878777
LAG1	727.126	4.5538						149.161	-169.644							7.16257	-32.8455						7.16257	32.8455								LAG1	7.16257	-32.8455	-0.251512	1.28222
LAS21	1032.71	4.58023						154.352	-224.642							11.6011	-95.1226						11.6011	82.2559								LAS21	190.397	-78.6166	0	5.55804
LCB3	730.873	3.18673						149.036	-206.07							12.6063	-45.5223						12.6063	45.5223								LCB3	15.5289	-45.5223	0	1.35754
LDS1	220.73	3.83735						142.856	-124.373							6.62844	0						6.62844	0								LDS1	6.62844	0	-0.438506	0.571832
LDS2	368.169	2.30163						133.448	-119.984							14.8389	-18.1943						14.8389	18.1943								LDS2	14.8389	-18.1943	0	1.14968
LEM3	536.734	4.03835						214.728	-163.797							31.312	-29.0473						31.312	29.0473								LEM3	40.6981	-29.0473	-1.98644	0.585244
LNP1	286.894	4.43084						141.152	-147.632							8.54053	-9.08483						8.54053	9.08483								LNP1	8.54053	-9.08483	0	0.277724
LOH1	180.284	3.15054						129.168	-105.667							3.86546	0						3.86546	0								LOH1	3.86546	0	0	0.601649
LPP1	181.595	2.15517						132.573	-105.165							2.2414	0						2.2414	0								LPP1	4.34736	0	0	0.273081
MAL11	203.157	1.9682						132.176	-118.564							12.2667	0						12.2667	0								MAL11	12.2667	0	0	0
MAL31	256.816	3.26853						159.983	-118.532							6.76484	0						6.76484	0								MAL31	9.8532	0	-0.248498	0
MCH2	186.935	2.33981						129.238	-115.255							2.36266	0						2.36266	0								MCH2	2.36266	0	0	0
MCH4	197.646	3.96989						134.921	-110.834							4.14532	0						4.14532	0								MCH4	4.14532	0	0	0.946305
MDL1	167.21	3.49582						120.657	-111.59							0	0						0	0								MDL1	2.37611	0	-0.657158	0.289873
MDL2	197.379	5.85986						120.653	-117.553							14.2233	0						14.2233	0								MDL2	14.2233	0	-2.41521	1.50876
MEP1	270.987	3.62821						140.318	-152.332							12.683	0						12.683	0								MEP1	12.7477	0	0	0
MEP2	154.212	2.70955						114.072	-109.418							3.99408	0						3.99408	0								MEP2	3.99408	0	0	0
MEP3	165.332	2.32235						115.539	-103.785							2.07983	0						2.07983	0								MEP3	2.07983	0	-0.240301	0
MFM1	248.485	2.99208						140.095	-133.489							5.15925	-3.63418						5.15925	3.63418								MFM1	5.15925	-3.63418	0	1.18206
MGR2	669.591	5.57543						184.652	-222.687							32.9746	-36.1686						32.9746	36.1686								MGR2	32.9746	-36.1686	-1.16105	2.56025
MMP1	166.55	4.44153						120.143	-105.199							2.38887	0						2.38887	0								MMP1	2.38887	0	-0.472128	0.916609
MNR2	199.538	2.36672						139.784	-104.468							8.32419	0						8.32419	0								MNR2	10.3085	0	0	0
MPC1	569.191	3.12231						226.066	-195.674							48.7936	-6.335						48.7936	3.31753								MPC1	62.568	-3.31753	0	0
MPO1	249.855	4.30196						158.222	-123.655							4.61615	-3.15438						4.61615	3.15438								MPO1	4.61615	-3.15438	-0.23717	0.286143
MRH1	142.496	4.94031						118.185	-88.2007							6.64522	0						6.64522	0								MRH1	6.64522	0	-1.66177	1.34919
MRL1	234.306	2.46832						151.234	-110.527							10.533	-4.20877						10.533	4.20877								MRL1	13.055	-4.20877	-0.214958	0.307604
MSC2	228.604	3.37704						132.665	-137.146							2.07122	0						2.07122	0								MSC2	2.07122	0	0	0.277086
MST27	231.117	1.9586						129.592	-139.321							7.00932	0						7.00932	0								MST27	7.00932	0	0	0
MUP1	101.366	3.27164						87.9077	-76.867							4.54167	0						4.54167	0								MUP1	4.54167	0	-1.14675	0.56294
MUP3	223.1	6.38879						122.46	-139.604							4.54709	-3.19777						4.54709	3.19777								MUP3	4.54709	-3.19777	-0.922177	1.83694
NCE102	158.519	2.87039						119.729	-96.2437							7.29733	0						7.29733	0								NCE102	7.29733	0	-0.435036	0
NCR1	214.421	2.08349						132.868	-122.868							4.51064	0						4.51064	0								NCR1	4.51064	0	0	0
NFT1	218.341	2.52608						136.216	-123.471							6.74602	0						6.74602	0								NFT1	6.74602	0	0	0
NHA1	603.987	5.76508						166.375	-245.906							26.403	-34.0986						26.403	34.0986								NHA1	30.4562	-30.526	-1.15945	1.42438
NHX1	944.717	4.83602						132.597	-228.955							10.8538	-88.3766						10.8538	88.3766								NHX1	10.8538	-88.3766	0	3.83695
NNF2	599.239	3.75575						129.455	-237.487							0	-39.1033						0	39.1033								NNF2	16.7808	-35.4	-0.250664	1.39629
NRT1	237.967	3.1793						130.737	-132.287							4.25298	-4.19397						4.25298	4.19397								NRT1	4.25298	-4.19397	0	0.29512
NSG2	208.311	2.95491						125.389	-126.584							0	-3.77429						0	3.77429								NSG2	2.26144	-3.77429	-0.429709	0
NTE1	183.565	4.02185						112.649	-124.613							1.90601	0						1.90601	0								NTE1	1.90601	0	0	0.285186
NUR1	276.127	3.4032						133.029	-143.761							2.01279	-10.1017						2.01279	10.1017								NUR1	2.01279	-10.1017	0	0
OLE1	180.35	6.14699						113.6	-109.252							9.12403	-3.49758						9.12403	3.49758								OLE1	9.12403	-3.49758	-0.88076	3.36566
OPT1	132.832	3.03468						104.162	-84.2312							7.26615	0						7.26615	0								OPT1	7.26615	0	-0.230694	0.573446
OPT2	276.706	4.73888						129.216	-165.533							3.9408	-6.73663						3.9408	6.73663								OPT2	5.87902	-6.73663	-0.438745	1.55986
ORM1	480.152	1.98947						130.702	-186.432							3.92841	-13.6692						3.92841	13.6692								ORM1	3.92841	-13.6692	0	0
ORM2	655.836	4.58216						158.484	-233.501							13.9811	-29.7444						13.9811	29.7444								ORM2	18.1638	-29.7444	-0.436754	0.866135
OST3	3430.24	7.67714						166.907	-405.112							12.8098	-245.326						12.8098	245.326								OST3	21.789	-229.097	-0.213003	9.21094
OST5	2696.22	5.6187						149.607	-277.846							4.89163	-157.098						4.89163	157.098								OST5	4.89163	-139.446	0	7.79286
OST6	852.245	7.76219						128.661	-184.996							4.01448	-71.4903						4.01448	71.4903								OST6	4.01448	-71.4903	-0.98509	7.3093
OSW5	732.937	5.84847						127.61	-193.579							0	-60.7143						0	60.7143								OSW5	0	-57.755	-0.210871	3.11765
PAM17	548.389	4.22207						165.4	-165.521							23.3827	-21.2903						23.3827	21.2903								PAM17	25.543	-21.2903	0	1.35776
PCA1	216.586	1.88772						134.309	-133.265							2.02551	0						2.02551	0								PCA1	2.02551	0	0	0
PCP1	763.647	1.83242						149.983	-225.116							12.8493	-56.8091						12.8493	56.8091								PCP1	12.8493	-56.8091	0	0.325729
PDR12	182.02	2.33933						134.885	-103.095							4.21687	0						4.21687	0								PDR12	4.21687	0	-0.265034	0
PDR15	188.786	3.31345						139.331	-97.3499							6.43545	-2.90302						6.43545	2.90302								PDR15	6.43545	-2.90302	-0.444072	0.265524
PDR18	218.537	6.72101						126.142	-128.419							0	-3.65473						0	3.65473								PDR18	2.16809	-3.65473	-3.46464	1.66478
PER1	419.754	3.27369						106.905	-124.155							6.96393	-29.0271						6.96393	29.0271								PER1	6.96393	-29.0271	0	1.59116
PER33	242.024	4.88833						142.492	-134.428							10.792	0						10.792	0								PER33	10.792	0	-1.93185	0.267755
PET9	291.854	4.15569						127.225	-136.357							4.21852	-27.6953						4.21852	27.6953								PET9	4.21852	-27.6953	-0.70289	0.812498
PEX28	282.645	3.93315						129.904	-138.577							0	-8.23721						0	8.23721								PEX28	2.42182	-8.23721	0	1.83039
PEX29	433.786	3.45163						152.361	-149.133							6.24312	-32.9711						6.24312	32.9711								PEX29	7.98046	-32.9711	-0.212896	1.87861
PEX31	237.049	7.64072						129.467	-132.07							0	-5.65819						0	5.65819								PEX31	0	-5.65819	-6.76295	1.79478
PFA3	361.293	5.04764						141.36	-146.742							12.6813	-12.1732						12.6813	12.1732								PFA3	12.6813	-12.1732	-1.6723	1.78293
PFA5	217.501	2.29954						124.481	-138.118							4.63258	0						4.63258	0								PFA5	7.19468	0	0	0
PFF1	200.608	5.31094						123.61	-107.604							6.03439	-4.25553						6.03439	4.25553								PFF1	8.86743	-4.25553	0	3.94662
PGA1	312.888	6.52579						134.317	-175.957							2.28806	-6.6422						2.28806	6.6422								PGA1	2.28806	-6.6422	-0.880583	3.24103
PHM7	194.773	4.16598						107.485	-121.319							4.58015	-8.00088						4.58015	8.00088								PHM7	4.58015	-8.00088	0	2.43296
PHO84	322.4	1.84281						133.261	-189.251							4.02275	-3.10441						4.02275	3.10441								PHO84	6.43715	-3.10441	0	0
PHO86	571.85	5.03875						174.211	-227.159							16.4926	-34.7352						16.4926	34.7352								PHO86	19.962	-34.7352	0	1.48526
PHO89	183.46	3.26968						118.415	-116.512							4.03892	0						4.03892	0								PHO89	4.03892	0	-0.215835	0.279778
PHO91	186.64	3.24412						129.119	-115.407							0	-3.10441						0	3.10441								PHO91	0	-3.10441	-0.213899	0.264987
PHS1	266.207	2.12952						150.452	-133.176							7.13059	-3.12803						7.13059	3.12803								PHS1	7.13059	-3.12803	-0.21141	0
PIS1	230.525	1.98477						144.49	-124.086							7.38041	0						7.38041	0								PIS1	7.38041	0	0	0
PMC1	230.824	3.41794						152.884	-111.22							16.7179	-3.05065						16.7179	3.05065								PMC1	16.7179	-3.05065	0	0
PMT1	1289.24	5.2327						132.58	-215.575							2.5326	-99.1009						2.5326	99.1009								PMT1	8.58496	-95.3035	0	4.48431
PMT4	607.913	3.25103						115.707	-183.909							1.94829	-35.9026						1.94829	35.9026								PMT4	3.79585	-35.9026	0	1.67237
PMT5	252.101	2.06897						148.522	-119.237							9.08231	-5.94314						9.08231	5.94314								PMT5	17.2586	-5.94314	0	0
PMT6	328.938	2.28522						149.008	-159.249							8.30564	-9.24273						8.30564	9.24273								PMT6	8.30564	-9.24273	0	0
PMT7	150.903	2.17645						125.115	-95.0199							2.00061	0						2.00061	0								PMT7	2.00061	0	0	0
PNS1	191.703	3.28757						125.008	-115.798							9.14881	0						9.14881	0								PNS1	9.14881	0	-0.255099	0
POM152	194.406	2.69372						131.355	-110.961							1.90322	-4.88505						1.90322	4.88505								POM152	1.90322	-4.88505	-0.445448	0
POM33	186.015	2.09568						87.9947	-89.0104							0	-9.27233						0	9.27233								POM33	0	-9.27233	0	0.73836
PRM10	195.043	2.38397						140.097	-101.888							7.20977	0						7.20977	0								PRM10	7.20977	0	-0.249384	0
PRM2	225.257	4.66581						125.894	-132.72							7.66254	-4.78789						7.66254	4.78789								PRM2	7.66254	-4.78789	-1.57035	0
PRM6	181.091	4.3226						101.834	-128.274							1.93189	0						1.93189	0								PRM6	1.93189	0	-0.488682	0.830221
PRM8	210.067	7.31201						139.001	-105.292							19.2477	0						19.2477	0								PRM8	19.2477	0	-3.90367	2.78085
PTM1	663.234	7.04329						106.043	-185.096							0	-51.3855						0	51.3855								PTM1	0	-51.3855	-0.976382	4.54583
PTR2	178.071	4.38989						121.208	-115.25							0	0						0	0								PTR2	0	0	-0.220236	0.563812
PUG1	219.848	3.38812						124.886	-150.544							2.31196	0						2.31196	0								PUG1	2.31196	0	-0.470297	0.261296
PUN1	243.237	5.137						130.682	-144.771							4.05869	0						4.05869	0								PUN1	4.05869	0	-1.13967	0.265829
PUT3	202.962	3.10882						143.073	-117.472							2.54852	0						2.54852	0								PUT3	2.54852	0	0	0.264126
PXA1	194.986	2.05411						130.863	-112.496							2.00891	0						2.00891	0								PXA1	2.00891	0	0	0
QDR2	589.947	2.46579						134.891	-173.412							1.92028	-46.6688						1.92028	46.6688								QDR2	1.92028	-46.6688	0	0
QDR3	283.253	7.08481						123.832	-115.099							6.37879	-10.3457						6.37879	10.3457								QDR3	6.37879	-10.3457	-1.38227	3.92365
RAX1	205.114	5.17363						111.772	-136.22							4.82355	0						4.82355	0								RAX1	4.82355	0	-0.491128	0.878004
RBD2	120.38	4.46959						89.6776	-97.6081							0	0						0	0								RBD2	0	0	-2.48051	0
RCE1	353.652	6.18483						114.36	-184.077							7.12132	-21.5833						7.12132	21.5833								RCE1	14.771	-21.5833	-1.01327	1.75358
RCF1	373.828	6.07814						168.586	-159.599							17.8345	-14.3432						17.8345	14.3432								RCF1	17.8345	-14.3432	-1.51591	4.33794
RCF2	302.817	8.3128						162.809	-133.327							20.7235	-3.56138						20.7235	3.56138								RCF2	20.7235	-3.56138	-6.39368	5.14956
RER1	379.294	2.20968						145.355	-148.7							6.53945	-34.3523						6.53945	34.3523								RER1	6.53945	-34.3523	0	0
RFT1	199.404	3.69415						123.978	-131.895							0	0						0	0								RFT1	2.55115	0	-0.21194	0
RGT2	222.776	2.23161						139.646	-115.602							11.3521	0						11.3521	0								RGT2	11.3521	0	-0.236977	0
RIM9	339.602	4.41224						122.181	-145.314							2.72969	-24.6998						2.72969	24.6998								RIM9	2.72969	-24.6998	0	1.68377
RRT1	217.707	2.97571						126.225	-122.582							0	-4.83472						0	4.83472								RRT1	3.45993	-4.83472	0	0.278243
RRT7	86.5965	1.94254						76.9706	-80.7824							0	0						0	0								RRT7	0	0	0	0
RRT8	302.599	3.6701						117.002	-130.785							7.26115	-13.753						7.26115	13.753								RRT8	7.26115	-13.753	0	1.16627
RSB1	212.307	2.83418						127.651	-118.362							2.12562	-4.40838						2.12562	4.40838								RSB1	2.12562	-4.40838	-0.232347	0.718748
RSN1	179.722	3.03677						127.713	-111.585							0	0						0	0								RSN1	0	0	0	0.335462
RTA1	157.415	2.64841						103.57	-106.109							0	-4.06213						0	4.06213								RTA1	0	-4.06213	0	0
RTC2	147.92	2.06242						102.225	-99.1061							6.88127	0						6.88127	0								RTC2	6.88127	0	0	0
RTN1	195.007	2.95949						124.035	-122.168							3.2401	0						3.2401	0								RTN1	3.2401	0	-0.21535	0
RTN2	188.067	9.06859						116.601	-115.383							10.0986	-3.00025						10.0986	3.00025								RTN2	10.0986	-3.00025	-5.16613	5.30269
SAC1	1661.54	4.89533						207.405	-381.994							48.6588	-154.457						48.6588	154.457								SAC1	63.03	-147.737	-0.437408	4.50144
SAM3	184.451	3.27138						124.349	-109.918							2.03816	-3.46295						2.03816	3.46295								SAM3	2.03816	-3.46295	0	0
SCM4	249.651	2.88095						149.639	-124.264							11.3294	0						11.3294	0								SCM4	11.3294	0	-0.440612	0
SCS3	575.113	2.15648						129.768	-149.686							10.5638	-28.9082						10.5638	28.9082								SCS3	12.5496	-28.9082	0	0.335977
SCT1	688.722	1.2063						175.842	-190.394							20.1411	-17.2591						20.1411	17.2591								SCT1	26.5819	-17.2591	0	0
SDH3	196.151	2.41557						150.494	-96.6079							8.39837	0						8.39837	0								SDH3	8.39837	0	0	0
SDH4	174.16	5.28378						130.613	-107.569							3.83741	0						3.83741	0								SDH4	3.83741	0	-1.0935	1.7136
SEC59	209.827	2.5448						125.465	-129.028							2.11638	-3.42858						2.11638	3.42858								SEC59	2.11638	-3.42858	0	0
SEC62	300.154	2.87767						122.974	-152.295							7.42612	-13.9324						7.42612	13.9324								SEC62	7.42612	-13.9324	0	0.264463
SEC63	283.968	1.89799						126.206	-162.181							1.93827	-8.18363						1.93827	8.18363								SEC63	1.93827	-8.18363	0	0
SEO1	152.719	3.19984						113.734	-108.313							0	0						0	0								SEO1	0	0	-0.213901	0
SEY1	543.591	2.39835						110.132	-154.027							0	-23.4867						0	23.4867								SEY1	0	-23.4867	0	0
SFC1	350.222	1.52071						132.426	-195.285							6.51389	-9.34012						6.51389	9.34012								SFC1	9.42246	-9.34012	0	0
SFK1	192.44	2.87029						144.744	-101.237							6.90187	0						6.90187	0								SFK1	6.90187	0	0	0.352355
SFT2	506.983	1.48752						139.956	-124.205							7.05165	-20.2569						7.05165	20.2569								SFT2	7.05165	-20.2569	0	0.30041
SGE1	292.522	3.48363						149.851	-143.986							12.7655	0						12.7655	0								SGE1	12.7655	0	0	0.775219
SHH3	178.669	2.50438						133.828	-102.821							3.19069	0						3.19069	0								SHH3	3.19069	0	-0.213398	0.272662
SHR3	191.783	6.57103						119.704	-120.535							2.91185	-3.59462						2.91185	3.59462								SHR3	2.91185	-3.59462	-1.3469	3.78541
SLC1	553.981	1.81147						144.864	-151.093							1.9797	-26.9862						1.9797	26.9862								SLC1	1.9797	-10.3216	-0.216392	0
SLP1	310.097	6.03079						154.172	-145.179							10.1584	-9.01667						10.1584	9.01667								SLP1	10.1584	-9.01667	-0.217727	2.12956
SLY41	154.541	2.70976						114.247	-105.466							4.5491	0						4.5491	0								SLY41	4.5491	0	0	0
SMA2	640.592	4.30474						198.209	-231.133							44.3516	-20.207						44.3516	20.207								SMA2	46.5206	-20.207	-0.544166	1.10133
SMF1	242.953	4.1375						130.384	-124.221							2.33176	-13.3144						2.33176	13.3144								SMF1	2.33176	-13.3144	-0.676504	0.861836
SMF2	429.905	3.19317						143.906	-130.786							10.562	-26.9752						10.562	26.9752								SMF2	10.562	-26.9752	-0.489861	0.848176
SMF3	283.649	3.36037						147.162	-138.465							9.04131	-5.70102						9.04131	5.70102								SMF3	9.04131	-5.70102	-0.212784	0.824525
SMP3	194.586	2.71933						127.319	-121.417							4.03532	0						4.03532	0								SMP3	4.03532	0	0	0
SNA2	192.147	2.30752						133.848	-110.287							13.2794	0						13.2794	0								SNA2	13.2794	0	0	0
SNA3	235.648	3.7287						125.135	-142.799							8.91864	0						8.91864	0								SNA3	8.91864	0	-0.443404	0
SNA4	325.945	4.758						116.334	-197.355							4.10508	0						4.10508	0								SNA4	6.38489	0	-0.476753	0.837029
SNF3	240.854	2.63438						134.4	-136.717							6.86904	0						6.86904	0								SNF3	6.86904	0	0	0
SNG1	222.284	3.67781						128.252	-110.234							4.68765	-8.72844						4.68765	8.72844								SNG1	4.68765	-8.72844	-0.428427	0.263527
SNQ2	175.519	7.87333						111.169	-116.316							6.46654	0						6.46654	0								SNQ2	8.50336	0	-3.48055	4.8617
SPC1	197.674	3.38195						146.746	-99.6529							4.8683	0						4.8683	0								SPC1	4.8683	0	-0.212253	0.670312
SPC2	456.41	8.63195						151.072	-168.219							19.9235	-32.0322						19.9235	32.0322								SPC2	19.9235	-32.0322	-2.91733	5.69297
SPG3	285.815	4.22558						138.365	-157.66							0	-9.28643						0	9.28643								SPG3	0	-9.28643	-0.235999	0.284044
SRF1	398.332	5.16244						154.985	-164.182							14.3075	-13.3046						14.3075	13.3046								SRF1	16.8985	-13.3046	-0.482408	2.2954
SSH1	1378.42	3.24605						202.77	-250.667							69.4727	-92.6436						69.4727	92.6436								SSH1	71.8271	-92.6436	-0.226936	0.562511
SSM4	328.899	3.39885						127.34	-135.135							12.4069	-24.6006						12.4069	24.6006								SSM4	12.4069	-24.6006	-0.239316	0.934425
SSU1	187.431	2.70345						130.822	-111.217							6.28462	0						6.28462	0								SSU1	6.28462	0	-0.216375	0.276613
SSY1	305.698	1.87062						141.811	-161.635							6.50579	-2.95232						6.50579	2.95232								SSY1	6.50579	-2.95232	0	0
STE24	1030.5	7.55275						139.324	-267.142							6.95547	-69.7053						6.95547	69.7053								STE24	10.1559	-69.7053	-1.13789	8.46647
STE3	110.158	1.39768						84.1366	-89.425							0	0						0	0								STE3	0	0	0	0
STL1	288.305	3.77434						150.583	-151.048							9.77633	0						9.77633	0								STL1	9.77633	0	-0.452579	0
STT3	807.938	5.44882						97.0676	-150.823							4.14164	-60.5946						4.14164	60.5946								STT3	4.14164	-55.7884	0	6.53895
STV1	234.408	4.04261						123.544	-145.761							0	0						0	0								STV1	0	0	-0.457478	1.1073
SUL1	213.958	4.24198						153.646	-109.296							6.027	0						6.027	0								SUL1	6.027	0	-0.247184	0.279778
SUL2	189.931	1.909						115.252	-119.347							2.10583	-4.70561						2.10583	4.70561								SUL2	2.10583	-4.70561	0	0
SUR1	1471.54	6.2307						186.582	-346.027							22.0572	-167.778						22.0572	167.778								SUR1	24.4242	-164.015	-1.77978	4.60071
SUR2	347.275	2.35866						106.77	-114.339							4.22355	-18.4402						4.22355	18.4402								SUR2	6.77377	-18.4402	0	0.388937
SUR7	238.116	4.92547						107.359	-133.136							0	-11.6566						0	11.6566								SUR7	0	-11.6566	-1.12503	1.17969
SVP26	232.771	5.49182						131.553	-105.944							4.29689	-10.4675						4.29689	10.4675								SVP26	4.29689	-10.4675	0	4.32929
SWP1	1913.13	7.68938						132.786	-289.476							8.14671	-142.232						8.14671	142.232								SWP1	14.9776	-136.176	0	8.34528
SYG1	181.984	2.52352						123.493	-110.581							4.49157	-5.88587						4.49157	5.88587								SYG1	4.49157	-5.88587	0	0
TAT1	235.137	6.04549						152.925	-104.879							10.6569	-2.95845						10.6569	2.95845								TAT1	10.6569	-2.95845	-2.39625	1.8087
TCB1	235.206	2.48809						160.985	-110.259							4.5921	0						4.5921	0								TCB1	4.5921	0	0	0
TDA4	173.662	2.05597						123.182	-114.33							2.00254	0						2.00254	0								TDA4	4.19763	0	0	0
TDA5	881.523	1.62046						145.125	-229.596							11.8673	-65.7205						11.8673	65.7205								TDA5	13.8227	-65.7205	0	0
THI7	481.28	3.5766						167.039	-215.57							21.1605	-6.71758						21.1605	6.71758								THI7	21.1605	-6.71758	-0.288734	0
THI72	194.756	2.29899						121.673	-117.807							7.74932	0						7.74932	0								THI72	7.74932	0	-0.224369	0
THI73	256.416	3.49353						119.937	-102.832							1.95154	-10.4193						1.95154	10.4193								THI73	1.95154	-10.4193	-0.213316	2.09643
THI74	215.43	5.30459						151.787	-99.6871							13.6557	0						13.6557	0								THI74	13.6557	0	-1.13408	0.925895
TIM17	805.833	3.3945						207.621	-218.283							38.8669	-35.178						38.8669	35.178								TIM17	41.5154	-35.178	-0.257882	1.38482
TIM22	241.443	5.02874						133.825	-145.85							4.37348	0						4.37348	0								TIM22	4.37348	0	-0.492081	1.12475
TMN2	208.603	3.52443						131.011	-121.962							2.33558	0						2.33558	0								TMN2	2.33558	0	-0.225585	0
TMN3	153.793	2.46834						117.997	-106.167							2.52416	0						2.52416	0								TMN3	2.52416	0	0	0
TMS1	262.299	3.04766						134.18	-133.027							2.92875	-9.6575						2.92875	9.6575								TMS1	2.92875	-9.6575	-0.212148	0
TNA1	173.084	4.69672						128.879	-106.84							4.23976	0						4.23976	0								TNA1	4.23976	0	-0.906269	0
TOG1	222.573	2.51312						122.063	-149.047							2.56749	0						2.56749	0								TOG1	2.56749	0	0	0
TOK1	383.715	2.47533						134.061	-122.238							0	-14.0108						0	0								TOK1	196.302	0	0	2.01369
TPN1	299.985	3.36023						146.517	-149.531							0	-9.84208						0	9.84208								TPN1	2.99555	-9.84208	0	0
TPO2	227.559	6.14952						128.753	-119							1.94169	-6.809						1.94169	6.809								TPO2	3.99269	-6.809	-2.84893	1.85027
TPO3	175.791	2.66494						111.56	-124.054							4.20762	0						4.20762	0								TPO3	4.20762	0	0	0.274693
TPO4	147.746	2.4736						105.249	-114.274							0	0						0	0								TPO4	0	0	-0.226826	0
TPO5	228.614	3.59881						156.588	-112.834							8.55256	0						8.55256	0								TPO5	8.55256	0	-0.307738	1.44876
TRK2	176.382	1.93865						123.61	-110.503							3.93487	0						3.93487	0								TRK2	3.93487	0	0	0
TSC13	279.413	2.11934						88.911	-108.937							0	-20.4079						0	20.4079								TSC13	0	-20.4079	0	0
TUL1	204.545	3.10324						140.632	-101.609							11.4422	-3.74242						11.4422	3.74242								TUL1	13.4193	-3.74242	-0.234325	0
TVP15	206.133	5.29823						105.843	-140.933							1.96401	0						1.96401	0								TVP15	4.29718	0	0	2.56086
TVP18	344.673	3.35649						148.565	-161.547							12.7523	-11.7637						12.7523	11.7637								TVP18	12.7523	-11.7637	-0.210922	0
TVP23	188.303	7.67612						131.566	-102.463							14.3319	0						14.3319	0								TVP23	14.3319	0	-2.2247	5.46664
TVP38	214.869	2.79281						150.262	-114.97							4.14117	0						4.14117	0								TVP38	4.14117	0	-0.227486	0.287206
UGA4	131.972	2.5628						99.9856	-92.4713							8.0701	0						8.0701	0								UGA4	8.0701	0	0	0.289436
UIP3	181.04	3.34108						146.017	-90.8191							4.05737	0						4.05737	0								UIP3	4.05737	0	-0.46825	0.280937
UIP5	134.497	2.92123						110.729	-96.2587							0	0						0	0								UIP5	0	0	0	0.302974
USA1	255.699	5.70923						115.47	-149.736							0	-16.2294						0	16.2294								USA1	0	-16.2294	-1.70184	1.59904
VBA1	159.347	5.27075						112.042	-107.173							3.32572	0						3.32572	0								VBA1	3.32572	0	0	2.91836
VBA2	209.809	2.78519						123.362	-136.019							2.21792	0						2.21792	0								VBA2	2.21792	0	-0.245371	0
VBA3	188.628	1.98789						129.599	-115.13							6.33198	0						6.33198	0								VBA3	6.33198	0	0	0
VBA4	202.646	4.07162						128.414	-125.438							4.18661	0						4.18661	0								VBA4	4.18661	0	-0.70773	0
VBA5	188.514	2.94034						126.499	-117.191							6.30257	0						6.30257	0								VBA5	6.30257	0	-0.226542	0.260186
VCX1	135.531	1.89916						108.573	-99.6603							2.07303	0						2.07303	0								VCX1	2.07303	0	0	0
VHC1	229.351	2.45627						127.894	-118.314							1.9315	-7.0229						1.9315	0								VHC1	51.2526	0	0	1.45502
VHT1	262.612	3.06013						165.089	-125.029							15.0759	0						15.0759	0								VHT1	15.0759	0	-0.210922	0
VMR1	289.466	7.70224						141.363	-148.124							0	-4.80076						0	4.80076								VMR1	0	-4.80076	-1.68851	6.68646
VNX1	339.561	2.61548						137.348	-143.37							6.42263	-10.5187						6.42263	10.5187								VNX1	6.42263	-10.5187	0	0.872399
VPS68	654.419	5.59049						149.831	-207.803							7.15862	-46.3082						7.15862	46.3082								VPS68	7.15862	-46.3082	-0.424601	3.43636
VPS73	187.908	2.79532						140.546	-101.583							4.02374	0						4.02374	0								VPS73	6.42837	0	-0.214561	0.803874
VRG4	433.043	5.54216						149.795	-167.836							10.8449	-19.2194						10.8449	19.2194								VRG4	10.8449	-19.2194	-1.61684	1.09025
VTC1	165.04	2.80426						120.694	-103.779							5.9687	0						5.9687	0								VTC1	5.9687	0	0	0.303096
VTC2	173.496	4.20197						136.53	-101.522							0	0						0	0								VTC2	2.50612	0	-0.987374	0
VTC3	167.217	3.61516						113.43	-116.144							1.96174	0						1.96174	0								VTC3	1.96174	0	0	0.321243
WSC3	198.8	5.87676						124.289	-106.611							12.0806	-4.01071						12.0806	4.01071								WSC3	12.0806	-4.01071	-0.436507	3.87448
YAL066W	163.407	4.42296						124.813	-99.9435							0	0						0	0								YAL066W	0	0	-0.657519	0
YAR028W	200.537	2.3034						132.526	-122.245							4.10502	0						4.10502	0								YAR028W	10.5869	0	0	0.280937
YAR047C	304.84	5.13484						145.717	-154.464							10.2944	-5.00489						10.2944	5.00489								YAR047C	10.2944	-5.00489	-1.91291	0.302001
YBL059W	660.309	3.12878						155.182	-241.7							25.7197	-40.98						25.7197	40.98								YBL059W	25.7197	-37.8094	0	0.278243
YBR027C	251.842	3.58293						148.512	-121.619							4.43444	-9.09608						4.43444	9.09608								YBR027C	4.43444	-9.09608	-0.251387	0.305621
YBR219C	503.368	3.98326						133.315	-144.678							4.24901	-17.0968						4.24901	0								YBR219C	296.55	0	0	2.62816
YBR220C	334.127	2.30618						112.823	-131.079							1.96662	-15.6203						1.96662	3.02197								YBR220C	160.685	-3.02197	0	2.05328
YBR241C	365.576	2.4855						151.382	-188.089							4.40845	-7.84403						4.40845	7.84403								YBR241C	4.40845	-7.84403	0	0
YBR287W	204.38	2.96521						118.678	-139.346							4.13266	0						4.13266	0								YBR287W	6.56055	0	0	0.264159
YBR292C	144.265	5.36857						113.277	-98.9312							4.09509	0						4.09509	0								YBR292C	4.09509	0	-1.32597	0.555836
YBT1	414.878	9.70036						169.14	-181.841							13.3275	-12.8402						13.3275	12.8402								YBT1	13.3275	-12.8402	-4.79866	6.70676
YCF1	194.597	2.68402						139.425	-112.641							4.60344	0						4.60344	0								YCF1	4.60344	0	0	0.289436
YCL002C	183.614	2.43396						140.809	-108.169							0	0						0	0								YCL002C	0	0	0	0
YCR007C	164.029	2.49888						111.459	-122.543							0	0						0	0								YCR007C	0	0	0	0
YCR023C	187.542	2.75726						131.445	-116.399							6.13723	0						6.13723	0								YCR023C	8.07741	0	-0.230745	0.302717
YCR061W	171.634	3.10065						124.137	-106.362							4.01762	0						4.01762	0								YCR061W	4.01762	0	-0.705554	0
YCT1	176.406	3.29672						124.301	-114.862							3.91766	0						3.91766	0								YCT1	6.32672	0	-0.258168	1.18946
YDC1	186.892	2.44555						117.976	-112.264							6.75593	-3.14556						6.75593	3.14556								YDC1	6.75593	-3.14556	0	0.276613
YDL027C	170.04	1.88821						111.598	-116.357							0	0						0	0								YDL027C	0	0	0	0
YDL180W	390.555	2.78689						176.188	-172.811							30.3147	0						30.3147	0								YDL180W	34.6123	0	0	0
YDL199C	254.931	3.68006						109.607	-166.624							6.79173	-3.3931						6.79173	3.3931								YDL199C	6.79173	-3.3931	0	0.278589
YDL218W	165.558	5.70678						114.4	-108.884							0	-3.04398						0	3.04398								YDL218W	0	-3.04398	-0.460758	3.07596
YDR018C	134.529	5.75909						115.103	-86.0505							6.70191	0						6.70191	0								YDR018C	6.70191	0	-1.87515	2.18327
YDR029W	166.659	3.94082						94.365	-128.892							0	0						0	0								YDR029W	0	0	-0.668443	0.584899
YDR090C	225.587	6.36584						139.121	-126.216							9.16811	0						9.16811	0								YDR090C	9.16811	0	-1.14004	3.31992
YDR338C	171.906	2.40046						115.539	-117.419							0	0						0	0								YDR338C	0	0	-0.22151	0.287934
YDR387C	303.331	2.88606						147.722	-155.585							10.3514	-2.92433						10.3514	2.92433								YDR387C	15.2842	-2.92433	0	0
YEA4	191.612	2.12673						127.237	-113.121							6.8622	0						6.8622	0								YEA4	6.8622	0	0	0
YEA6	201.619	4.66081						134.4	-114.264							6.62569	0						6.62569	0								YEA6	6.62569	0	-0.947791	0.817363
YER039C-A	130.656	2.18099						99.3606	-86.1688							2.92618	0						2.92618	0								YER039C-A	2.92618	0	0	0
YET2	187.81	2.80736						124.481	-115.357							4.75599	0						4.75599	0								YET2	7.03717	0	0	0
YFL015C	278.156	2.74984						149.591	-147.801							8.67471	0						8.67471	0								YFL015C	8.67471	0	0	0
YFL034W	427.093	7.78433						155.638	-112.397							15.1634	-14.3136						15.1634	14.3136								YFL034W	19.2819	-14.3136	-3.34951	5.22767
YFL051C	143.939	8.64273						112.74	-100.803							1.95177	0						1.95177	0								YFL051C	4.18645	0	-3.8717	7.04037
YFL054C	235.385	3.85512						129.536	-115.078							10.8299	-10.3942						10.8299	10.3942								YFL054C	10.8299	-10.3942	-0.212425	1.74188
YFR035C	196.58	5.74535						111.348	-119.006							9.27978	-4.24852						9.27978	4.24852								YFR035C	9.27978	-4.24852	-0.457308	3.77782
YFT2	143.39	3.71851						111.693	-95.85							5.98705	0						5.98705	0								YFT2	5.98705	0	-0.694889	0
YGL041C	173.598	5.64585						129.661	-92.9365							9.59664	0						9.59664	0								YGL041C	9.59664	0	-0.98915	1.45771
YGL114W	212.473	4.30803						139.136	-115.442							9.25748	0						9.25748	0								YGL114W	9.25748	0	-0.785456	0.913684
YGL140C	202.919	3.24207						145.511	-104.87							8.91809	0						8.91809	0								YGL140C	10.9048	0	-0.237584	0.279775
YGR016W	137.033	2.64006						92.4865	-97.6197							4.55494	0						4.55494	0								YGR016W	4.55494	0	0	0.261296
YGR026W	216.963	2.35244						142.065	-113.725							9.00501	0						9.00501	0								YGR026W	9.00501	0	0	0
YGR149W	294.189	1.84396						147.797	-152.318							12.8052	-2.98773						12.8052	2.98773								YGR149W	12.8052	-2.98773	0	0
YGR168C	147.298	2.16679						99.7189	-102.97							0	-3.28974						0	3.28974								YGR168C	0	-3.28974	0	0.297497
YHC3	214.241	3.53773						149.865	-114.168							6.22438	0						6.22438	0								YHC3	8.26206	0	0	1.51781
YHL008C	258.786	4.84455						136.027	-144.375							4.13961	-3.30515						4.13961	3.30515								YHL008C	12.5341	-3.30515	-0.669528	0.951047
YHL017W	181.816	6.14371						130.787	-108.161							6.67281	0						6.67281	0								YHL017W	6.67281	0	-3.27553	0.590991
YHL044W	199.553	4.17376						119.944	-134.172							4.34409	0						4.34409	0								YHL044W	4.34409	0	-0.229976	0
YHR078W	252.863	3.63992						136.869	-109.787							8.88163	-9.62022						8.88163	9.62022								YHR078W	8.88163	-9.62022	-0.245635	0.283757
YHR140W	268.31	4.43174						143.082	-112.861							3.96924	-9.03487						3.96924	9.03487								YHR140W	3.96924	-9.03487	0	2.58897
YIA6	126.897	2.73623						94.7392	-101.711							0	0						0	0								YIA6	0	0	-0.232456	0
YIL029C	250.239	3.52991						115.034	-142.813							6.36432	-6.45165						6.36432	6.45165								YIL029C	6.36432	-6.45165	-0.21479	0
YIL067C	265.458	5.93633						133.749	-150.384							4.25788	-4.78305						4.25788	4.78305								YIL067C	4.25788	-4.78305	-1.68989	0.935731
YIL166C	302.745	5.91362						143.453	-158.355							13.0518	-7.74245						13.0518	7.74245								YIL166C	13.0518	-7.74245	-1.18387	0.864623
YIL170W	360.283	1.50706						147.134	-150.237							6.60212	-18.304						6.60212	18.304								YIL170W	6.60212	-18.304	0	0
YIP3	245.749	5.47803						139.699	-132.978							2.49745	-7.04359						2.49745	7.04359								YIP3	2.49745	-7.04359	-0.928733	2.01001
YIP4	226.203	2.98497						129.865	-111.119							1.99427	-10.8509						1.99427	10.8509								YIP4	1.99427	-10.8509	0	0.296742
YIP5	147.729	2.03251						129.986	-84.3268							2.47216	0						2.47216	0								YIP5	2.47216	0	0	0
YJL028W	181.23	2.15005						123.184	-116.674							0	0						0	0								YJL028W	0	0	0	0
YJL163C	153.701	3.74768						129.723	-86.8485							4.25372	0						4.25372	0								YJL163C	4.25372	0	-0.214507	0
YJR015W	171.456	2.82662						128.542	-96.751							6.72059	-3.01693						6.72059	3.01693								YJR015W	6.72059	-3.01693	0	0.830484
YJR085C	236.372	2.18223						127.917	-145.416							6.50892	0						6.50892	0								YJR085C	8.48501	0	0	0
YJR124C	174.008	2.55458						114.138	-116.086							2.71469	0						2.71469	0								YJR124C	2.71469	0	0	0
YKL031W	263.396	4.45887						138.018	-142.671							9.62989	-3.37875						9.62989	3.37875								YKL031W	9.62989	-3.37875	-0.868697	0.264126
YKL044W	402.196	8.23306						147.953	-190.752							6.28962	-13.1118						6.28962	13.1118								YKL044W	6.28962	-13.1118	-3.78557	4.50971
YKR051W	182.681	4.70905						112.637	-116.118							0	-6.41667						0	6.41667								YKR051W	0	-6.41667	0	0.873179
YKR073C	143.171	3.43755						115.139	-92.933							1.90697	0						1.90697	0								YKR073C	1.90697	0	-0.44384	0.866581
YLL053C	192.267	3.61169						124.321	-122.716							2.20941	0						2.20941	0								YLL053C	4.9938	0	-0.240301	0.933361
YLR036C	190.772	2.97373						138.804	-94.2224							10.7658	0						10.7658	0								YLR036C	10.7658	0	-0.230361	0.547483
YLR046C	212.087	2.44304						138.657	-123.398							7.87857	0						7.87857	0								YLR046C	7.87857	0	0	0.287206
YLR050C	211.529	2.96345						140.578	-112.561							8.23475	0						8.23475	0								YLR050C	8.23475	0	0	0.581823
YLR152C	166.772	3.42623						111.197	-114.027							2.17592	-3.79154						2.17592	3.79154								YLR152C	2.17592	-3.79154	-0.222938	0.289873
YLR311C	166.067	2.28097						130.698	-98.5836							6.29754	0						6.29754	0								YLR311C	6.29754	0	0	0.58572
YLR326W	171.531	3.61194						119.649	-111.306							6.17165	0						6.17165	0								YLR326W	6.17165	0	0	0.564196
YMD8	131.703	2.31357						96.1029	-93.3089							4.52632	0						4.52632	0								YMD8	4.52632	0	0	0.299957
YML018C	234.105	2.78702						99.0045	-129.79							0	-9.25511						0	9.25511								YML018C	2.04329	-9.25511	0	1.31196
YML131W	195.125	3.67346						128.82	-121.306							2.20667	0						2.20667	0								YML131W	2.20667	0	-0.670568	0
YMR034C	215.513	2.74752						113.736	-136.892							4.83453	0						4.83453	0								YMR034C	4.83453	0	0	0.270612
YMR141C	171.387	2.92232						129.136	-106.272							1.91979	0						1.91979	0								YMR141C	1.91979	0	-0.221491	0
YMR155W	147.651	5.78597						110.025	-102.575							0	0						0	0								YMR155W	0	0	-2.99899	0.88984
YMR187C	152.85	2.11477						114.144	-105.166							0	0						0	0								YMR187C	0	0	0	0
YMR221C	252.458	4.53863						136.277	-142.272							5.17833	-2.95232						5.17833	2.95232								YMR221C	5.17833	-2.95232	-0.916993	1.12446
YMR253C	243.507	4.03569						124.561	-154.582							6.17305	0						6.17305	0								YMR253C	6.17305	0	-0.221317	0.809467
YMR279C	176.129	4.9445						106.693	-123.341							1.90947	0						1.90947	0								YMR279C	1.90947	0	-0.692312	2.46794
YNL046W	155.924	3.82084						122.941	-91.6705							6.46243	0						6.46243	0								YNL046W	8.73422	0	0	0.293319
YNL095C	283.499	3.69833						138.233	-157.739							7.10318	0						7.10318	0								YNL095C	7.10318	0	-0.922294	0.306239
YNL115C	191.676	3.70217						124.42	-117.895							4.15548	-3.29356						4.15548	3.29356								YNL115C	4.15548	-3.29356	-0.675961	0.58874
YNL143C	134.3	2.2453						94.7752	-99.2436							4.68474	0						4.68474	0								YNL143C	4.68474	0	0	0
YNL146W	147.806	2.34501						108.272	-102.243							2.56992	0						2.56992	0								YNL146W	2.56992	0	0	0
YNL320W	390.485	7.6721						134.02	-209.792							4.71188	-10.4353						4.71188	10.4353								YNL320W	4.71188	-10.4353	-2.66286	4.42129
YNR048W	169.071	2.36253						122.28	-107.101							1.90285	0						1.90285	0								YNR048W	3.94485	0	0	0
YNR061C	194.875	3.48428						127.093	-119.651							2.46086	0						2.46086	0								YNR061C	2.46086	0	-0.220973	0.347143
YNR062C	209.495	4.26155						112.377	-144.982							1.94644	0						1.94644	0								YNR062C	1.94644	0	0	0.306239
YOL079W	298.978	1.9753						123.469	-146.087							3.92576	-12.0898						3.92576	12.0898								YOL079W	3.92576	-12.0898	0	0.649357
YOL107W	145.623	2.17889						109.478	-102.33							4.37733	0						4.37733	0								YOL107W	4.37733	0	0	0
YOL162W	178.277	4.41172						134.016	-104.78							4.12419	0						4.12419	0								YOL162W	4.12419	0	-0.213858	1.77133
YOL163W	158.26	3.43644						120.774	-94.5226							8.94345	0						8.94345	0								YOL163W	8.94345	0	-0.21076	0
YOP1	181.357	4.34777						115.09	-113.554							0	-5.54596						0	5.54596								YOP1	0	-5.54596	-0.229509	1.43449
YOR097C	252.35	2.6683						147.833	-133.823							4.26917	0						4.26917	0								YOR097C	4.26917	0	-0.223328	0.576231
YOR1	285.924	2.93826						132.359	-153.974							3.11456	-7.86513						3.11456	7.86513								YOR1	6.19959	-7.86513	0	0
YOR152C	155.348	3.56984						109.243	-112.536							1.91465	0						1.91465	0								YOR152C	1.91465	0	-0.217429	0
YOR292C	280.316	6.20271						123.608	-163.137							4.76071	-6.77175						4.76071	6.77175								YOR292C	4.76071	-6.77175	-1.37507	1.98499
YPC1	191.663	7.68758						138.428	-94.0652							5.69903	0						5.69903	0								YPC1	5.69903	0	-2.18466	6.82836
YPF1	188.825	3.2741						152.464	-92.7037							10.7909	0						10.7909	0								YPF1	10.7909	0	-0.671675	0
YPL041C	281.459	3.00514						115.946	-172.082							0	-14.2162						0	14.2162								YPL041C	2.50717	-14.2162	0	0.541124
YPL162C	351.636	4.15017						132.952	-166.636							0	-16.2798						0	16.2798								YPL162C	0	-16.2798	-0.217545	1.06216
YPL257W	163.018	2.3466						109.792	-111.636							6.94257	0						6.94257	0								YPL257W	6.94257	0	0	0
YPL264C	191.904	5.18264						123.995	-119.657							0	-3.00692						0	3.00692								YPL264C	2.9631	-3.00692	-1.02197	1.839
YPQ1	296.517	2.61244						116.741	-181.023							1.90385	-7.87629						1.90385	7.87629								YPQ1	1.90385	-7.87629	0	0.260593
YPQ2	266.915	2.6974						138.846	-147.214							3.91743	-6.45475						3.91743	6.45475								YPQ2	3.91743	-6.45475	0	0
YPR003C	176.382	6.92822						119.943	-103.213							6.06461	0						6.06461	0								YPR003C	6.06461	0	-2.80278	3.94776
YPR027C	157.092	1.65299						118.25	-105.018							0	0						0	0								YPR027C	0	0	0	0
YPR064W	242.136	2.13798						144.297	-127.401							11.2726	0						11.2726	0								YPR064W	13.3008	0	0	0
YPR071W	350.799	2.00523						211.705	-119.236							30.8593	0						30.8593	0								YPR071W	32.8912	0	0	0
YPR098C	227.928	2.28191						143.145	-122.039							5.93074	0						5.93074	0								YPR098C	9.52599	0	0	0.307604
YPR109W	223.764	3.2339						132.061	-131.573							1.93476	-4.03661						1.93476	4.03661								YPR109W	1.93476	-4.03661	-0.473431	0
YPR114W	239.582	2.55913						122.468	-146.885							4.3377	0						4.3377	0								YPR114W	7.96885	0	0	0
YPR117W	148.89	2.12399						119.952	-99.2528							2.00337	0						2.00337	0								YPR117W	2.00337	0	0	0
YPR153W	286.596	2.62917						115.395	-124.827							2.69281	-13.5258						2.69281	13.5258								YPR153W	2.69281	-13.5258	0	1.46196
YRO2	167.657	6.72787						121.935	-93.8987							7.12213	-4.67658						7.12213	4.67658								YRO2	7.12213	-4.67658	-1.03191	3.19454
YSP1	274.294	4.86142						157.864	-101.194							7.04702	-11.4603						7.04702	11.4603								YSP1	7.04702	-11.4603	-0.462449	2.38665
YSR3	126.796	3.71301						104.182	-90.3807							1.93151	0						1.93151	0								YSR3	1.93151	0	-0.649939	0.352355
YVC1	173.625	3.3533						119.163	-110.936							4.08537	0						4.08537	0								YVC1	4.08537	0	-0.226277	0.270612
ZRC1	285.249	4.14873						147.034	-157.853							10.6841	0						10.6841	0								ZRC1	10.6841	0	-1.10405	0.88176
ZRG17	204.531	4.33901						131.745	-123.894							4.1127	0						4.1127	0								ZRG17	4.1127	0	-1.15488	0
ZRT2	246.508	1.9461						109.255	-131.366							2.10183	-8.11762						2.10183	8.11762								ZRT2	2.10183	-8.11762	0	0
ZRT3	255.218	3.04388						157.837	-130.421							6.01401	0						6.01401	0								ZRT3	6.01401	0	0	0.613949

## Sheet: S7C Table numbers in MSPC
Analysis of MSP/C-E-MAP						MSP/C-E-MAP
Here we count numbers of significant interactions and correlations, not strength							pos. S sc.	neg. S sc.	pos. corr.	neg. corr.
						pos. S score	1
						neg. S score	0.532	1
	Sums of interactions and correlations in MSP/C-E-MAP					pos. corr.	0.191	0.155	1
	With Cer	With Cer	With Cer	With Cer		neg. corr.	0.043	0.057	0.151	1
Gene	Number of pos. interactions (>2.2)	Number of neg. interactions (<-3)	Number of neg. correlations <-0.25	Number of pos. correlations >0.3
AAC1	1	1	0	0		Correlations
AAC3	1	6	0	0
ADP1	3	0	0	0		Correlation pos. vs. neg. interactions
ADY2	0	0	0	0		0.532102
AGP2	0	0	8	13
AGP3	2	0	14	28		Correlation pos. interactions vs pos. correlations
AIM14	0	2	0	0		0.19051
AIM26	9	7	2	8
AKR2	2	1	6	4		Correlation neg. interactions vs. neg. correlations
ALE1	7	2	4	2		0.0444983
ALG12	1	9	0	12
ALG2	1	0	0	0		Correlation pos. interactions vs neg. correlations
ALG3	2	24	1	18		0.266409
ALG6	7	12	1	10
ALG8	7	4	0	8		Correlation neg. interactions vs. positive correlations
ALG9	3	13	0	9		0.155268
ALR2	3	1	0	20
AQR1	4	0	0	0		Correlation neg. correlations vs. positive correlations
AQY1	2	0	0	2		0.432141
AQY2	0	0	0	5
ARE1	3	0	4	1
ARN1	2	1	0	1
ARN2	0	0	0	2
ARR3	3	1	0	2
ARV1	15	22	7	7
ASG7	1	0	0	0
ASI1	2	1	1	1
ASI2	2	1	11	1
ASI3	0	0	3	0
ATG22	0	1	0	1
ATG33	0	0	0	1
ATG9	2	2	0	0
ATM1	0	0	4	2
ATO2	0	0	0	1
ATO3	1	0	6	1
ATR1	2	0	0	0
AUS1	4	11	9	6
AVT1	6	1	5	3
AVT3	0	0	1	2
AVT4	2	0	3	0
AVT5	1	3	2	7
AVT6	1	0	0	0
AZR1	1	0	0	0
BAP3	2	0	1	20
BIO5	1	0	1	0
BRE4	2	0	18	32
BRL1	4	1	0	0
BSC6	4	1	0	0
BSD2	3	0	2	0
BST1	31	24	4	11
BUD8	0	0	0	1
BUD9	1	0	0	1
CCC1	1	0	1	0
CCC2	2	1	0	4
CCH1	0	7	3	7
CDC1	1	1	0	0
CDS1	4	0	1	2
CHO1	6	14	0	0
CHS1	4	20	0	2
CHS2	4	3	0	1
CHS3	1	10	2	6
CHS7	2	17	3	6
COA3	21	7	8	9
COQ2	25	5	15	11
COS1	6	1	0	2
COS10	1	1	2	0
COS12	1	3	0	1
COS6	3	6	0	0
COT1	3	9	0	1
COX18	26	10	9	11
CPR8	0	0	0	0
CPT1	14	0	4	0
CRC1	6	1	4	3
CRD1	6	5	0	10
CSC1	2	0	1	0
CSH1	3	2	0	6
CST26	1	3	0	5
CTR1	0	4	0	0
CWH43	4	2	1	5
DAL4	5	0	1	1
DCV1	7	1	1	21
DER1	2	1	4	2
DFG16	18	8	1	10
DFM1	0	0	0	2
DIE2	1	6	0	11
DIP5	10	0	5	1
DLT1	8	4	1	7
DNF1	2	1	0	0
DNF2	3	2	3	23
DPP1	3	0	6	3
DSC2	1	3	0	1
DSC3	1	3	3	1
DTR1	4	0	3	16
ECM12	0	0	3	0
ECM27	1	0	4	0
ECM3	0	0	0	1
ECM33	6	5	6	7
ECM34	5	1	0	0
ECM7	4	1	1	1
ELO1	5	3	25	12
ELO2	2	7	0	1
ELO3	16	21	0	4
EMC3	2	3	1	5
EMC4	4	3	0	1
EMP46	1	3	4	6
EMP65	0	2	0	0
EMP70	3	1	0	3
ENB1	6	0	0	1
ENV10	4	13	0	2
ERC1	1	0	0	0
ERD1	1	16	0	13
ERF2	3	2	2	1
ERG1	7	1	14	8
ERG11	3	3	1	5
ERG3	24	27	2	3
ERJ5	29	4	1	19
ERP1	4	2	1	3
ERP2	7	0	1	0
ERP6	3	0	9	28
ERS1	0	1	0	0
ERV14	7	15	0	6
ERV15	0	2	0	1
ERV29	2	0	1	0
ERV41	1	1	1	0
ESBP6	3	0	0	0
FAT1	3	4	0	4
FAT3	3	0	1	0
FCY2	28	5	14	0
FCY21	5	0	1	3
FET4	3	2	0	0
FHN1	2	0	0	1
FIG1	3	1	0	13
FKS3	1	0	1	0
FLC1	1	1	0	0
FLC2	0	6	0	5
FLC3	2	0	0	3
FLD1	1	2	0	0
FLR1	0	1	0	0
FLX1	0	0	1	0
FMP45	3	1	1	11
FRE1	2	1	8	1
FRE2	13	2	1	10
FRE3	11	5	4	7
FRE4	0	0	0	0
FRE5	3	6	1	0
FRE6	3	0	2	0
FRE7	2	1	1	6
FRE8	3	1	4	1
FSF1	0	0	0	1
FTH1	0	0	0	2
FTR1	2	4	0	1
FUI1	1	0	0	1
FUN14	4	0	3	1
FUR4	0	2	2	1
GAL2	0	0	2	1
GAP1	2	0	3	0
GDT1	0	1	0	0
GET2	4	17	0	1
GEX2	0	0	0	0
GIT1	0	0	0	2
GMH1	2	0	3	12
GNP1	9	5	0	3
GOT1	0	3	0	1
GPI10	0	1	1	0
GPI11	2	0	1	1
GPI13	4	3	10	7
GPI14	3	1	0	0
GPI17	12	6	1	2
GPI19	1	0	2	1
GPI2	9	4	9	9
GPR1	1	1	0	0
GPT2	1	1	0	0
GSC2	1	0	0	3
GUP1	10	26	0	18
GUP2	3	2	3	3
HMG1	4	2	0	0
HMG2	1	5	2	0
HNM1	1	0	3	7
HOL1	1	0	4	0
HSP30	0	1	0	0
HUT1	0	3	0	0
HVG1	0	1	11	10
HXT10	0	0	0	0
HXT17	0	3	0	0
HXT3	1	0	1	2
HXT5	3	1	9	11
HXT8	0	1	5	2
ILM1	59	17	4	6
INA1	0	0	1	0
IPT1	6	6	0	2
IRC23	3	2	1	5
IRC8	5	0	1	0
ITR1	1	0	0	1
IZH1	0	0	0	0
IZH2	17	3	3	5
IZH3	0	1	2	1
IZH4	0	1	0	0
JEN1	1	0	1	4
KCH1	1	0	0	0
KEI1	3	0	8	7
KHA1	0	2	1	0
KRE1	11	28	1	12
LAC1	1	3	0	1
LAG1	5	3	1	2
LAS21	8	16	2	10
LCB3	13	14	7	3
LDS1	2	0	0	0
LDS2	2	2	0	1
LEM3	31	24	3	5
LNP1	0	3	7	3
LOH1	2	1	1	3
LPP1	0	0	0	0
MAL11	0	0	1	0
MAL31	10	0	5	3
MCH2	1	0	1	2
MCH4	3	0	5	23
MDL1	2	0	9	0
MDL2	3	0	2	19
MEP1	4	0	1	0
MEP2	2	0	0	1
MEP3	1	0	0	0
MFM1	1	1	0	1
MGR2	6	9	1	3
MMP1	0	0	1	6
MNR2	0	0	1	0
MPC1	11	5	0	0
MPO1	4	0	0	18
MRH1	3	0	1	17
MRL1	2	1	0	0
MSC2	1	0	2	1
MST27	1	0	0	2
MUP1	2	0	1	0
MUP3	1	1	1	2
NCE102	2	0	3	1
NCR1	2	0	0	0
NFT1	3	0	0	0
NHA1	10	10	12	5
NHX1	2	11	0	6
NNF2	18	16	6	5
NRT1	1	1	4	1
NSG2	1	1	0	1
NTE1	3	1	5	4
NUR1	6	5	0	2
OLE1	13	0	35	12
OPT1	0	0	0	0
OPT2	1	2	0	4
ORM1	1	1	1	0
ORM2	7	6	9	11
OST3	3	24	0	16
OST5	1	11	0	11
OST6	0	8	0	8
OSW5	5	7	2	7
PAM17	6	2	0	1
PCA1	6	0	6	5
PCP1	16	10	4	3
PDR12	2	0	0	0
PDR15	0	0	3	7
PDR18	3	0	3	2
PER1	42	16	4	9
PER33	1	0	0	1
PET9	3	6	16	7
PEX28	5	2	2	5
PEX29	2	6	1	1
PEX31	9	0	27	10
PFA3	3	4	2	2
PFA5	0	0	0	0
PFF1	3	1	7	14
PGA1	2	0	0	3
PHM7	2	1	1	19
PHO84	2	0	0	0
PHO86	5	5	8	5
PHO89	2	0	0	0
PHO91	4	0	0	1
PHS1	4	1	1	0
PIS1	4	0	0	1
PMC1	4	1	0	1
PMT1	0	13	0	10
PMT4	0	8	1	4
PMT5	3	1	0	0
PMT6	4	3	0	0
PMT7	0	0	2	0
PNS1	1	0	0	0
POM152	0	2	0	0
POM33	0	1	0	1
PRM10	3	0	0	0
PRM2	3	1	9	2
PRM6	0	0	0	1
PRM8	4	0	9	13
PTM1	1	6	2	6
PTR2	2	0	0	6
PUG1	3	0	1	1
PUN1	1	0	3	0
PUT3	1	0	1	0
PXA1	3	0	2	1
QDR2	3	6	1	0
QDR3	7	2	6	30
RAX1	4	0	4	7
RBD2	2	0	6	11
RCE1	1	3	0	2
RCF1	4	3	2	8
RCF2	1	1	11	8
RER1	2	9	0	1
RFT1	3	0	0	2
RGT2	4	1	0	0
RIM9	8	5	1	5
RRT1	4	2	0	1
RRT7	0	0	0	0
RRT8	4	2	5	3
RSB1	3	0	1	2
RSN1	0	0	0	2
RTA1	0	0	0	0
RTC2	0	0	0	0
RTN1	1	0	2	1
RTN2	3	0	9	35
SAC1	22	35	3	6
SAM3	0	1	0	0
SCM4	1	0	1	1
SCS3	1	3	2	0
SCT1	24	4	2	2
SDH3	5	0	3	3
SDH4	2	0	1	3
SEC59	2	0	0	0
SEC62	3	4	0	0
SEC63	1	1	0	0
SEO1	1	0	3	4
SEY1	0	2	0	0
SFC1	5	1	0	0
SFK1	1	1	0	0
SFT2	0	2	0	0
SGE1	4	1	0	2
SHH3	1	0	0	1
SHR3	4	1	9	31
SLC1	2	2	1	0
SLP1	2	1	0	1
SLY41	2	0	0	1
SMA2	15	15	7	4
SMF1	0	3	3	0
SMF2	3	3	4	3
SMF3	1	1	4	1
SMP3	1	0	0	0
SNA2	2	0	2	0
SNA3	2	0	2	1
SNA4	2	1	0	4
SNF3	1	0	0	0
SNG1	2	1	2	0
SNQ2	2	0	4	27
SPC1	1	0	2	5
SPC2	1	5	2	3
SPG3	1	0	7	3
SRF1	0	3	2	6
SSH1	13	11	0	1
SSM4	40	11	7	8
SSU1	2	0	0	1
SSY1	5	2	4	6
STE24	3	7	0	14
STE3	0	0	0	0
STL1	2	0	4	2
STT3	4	6	0	12
STV1	0	1	1	0
SUL1	0	0	0	0
SUL2	0	1	0	0
SUR1	10	26	0	9
SUR2	0	4	7	3
SUR7	3	1	0	1
SVP26	1	1	0	7
SWP1	7	12	0	11
SYG1	4	1	1	1
TAT1	4	1	6	14
TCB1	0	0	0	1
TDA4	2	0	0	1
TDA5	5	10	1	0
THI7	24	15	7	4
THI72	1	1	0	1
THI73	1	1	0	3
THI74	3	1	2	7
TIM17	34	5	9	5
TIM22	1	1	3	8
TMN2	0	0	0	4
TMN3	2	0	0	0
TMS1	0	1	0	0
TNA1	0	0	0	0
TOG1	3	0	0	0
TOK1	5	1	0	2
TPN1	3	3	0	5
TPO2	3	0	0	0
TPO3	0	0	0	1
TPO4	1	0	2	6
TPO5	1	0	1	3
TRK2	0	0	0	0
TSC13	2	2	4	1
TUL1	3	1	1	0
TVP15	3	1	2	6
TVP18	6	1	0	0
TVP23	4	0	1	32
TVP38	5	0	7	0
UGA4	0	0	1	3
UIP3	0	0	0	0
UIP5	1	0	0	0
USA1	0	3	6	1
VBA1	8	2	15	39
VBA2	1	2	1	0
VBA3	1	0	0	0
VBA4	0	1	1	0
VBA5	6	3	0	19
VCX1	0	0	0	0
VHC1	1	1	1	2
VHT1	13	0	7	7
VMR1	2	0	1	4
VNX1	1	1	0	1
VPS68	4	5	0	2
VPS73	0	0	0	0
VRG4	1	4	5	8
VTC1	1	0	2	1
VTC2	0	0	1	0
VTC3	0	0	1	1
WSC3	2	1	6	28
YAL066W	2	0	4	8
YAR028W	0	0	1	0
YAR047C	1	1	4	4
YBL059W	3	3	0	0
YBR027C	0	2	3	1
YBR219C	5	3	1	15
YBR220C	0	1	0	3
YBR241C	4	3	1	1
YBR287W	0	1	0	0
YBR292C	0	0	2	1
YBT1	2	5	17	14
YCF1	2	0	0	1
YCL002C	1	0	1	0
YCR007C	0	0	1	1
YCR023C	1	0	0	0
YCR061W	8	1	5	5
YCT1	0	1	1	3
YDC1	1	0	0	1
YDL027C	0	0	1	1
YDL180W	3	0	2	2
YDL199C	0	1	0	0
YDL218W	1	2	1	13
YDR018C	3	0	19	30
YDR029W	2	0	11	7
YDR090C	2	0	1	35
YDR338C	0	0	0	1
YDR387C	0	4	0	0
YEA4	3	0	1	0
YEA6	0	0	0	0
YER039C-A	2	0	0	1
YET2	0	0	2	0
YFL015C	4	0	1	2
YFL034W	3	1	15	31
YFL051C	4	0	8	33
YFL054C	3	3	0	6
YFR035C	3	2	0	8
YFT2	1	0	0	1
YGL041C	2	0	5	26
YGL114W	1	0	0	2
YGL140C	1	0	0	1
YGR016W	0	0	1	1
YGR026W	3	0	1	1
YGR149W	3	1	0	0
YGR168C	2	0	0	2
YHC3	2	0	1	2
YHL008C	2	1	8	3
YHL017W	2	0	1	0
YHL044W	2	0	0	2
YHR078W	2	2	1	1
YHR140W	2	1	2	11
YIA6	1	0	0	0
YIL029C	1	1	0	0
YIL067C	1	1	4	0
YIL166C	3	2	0	0
YIL170W	1	4	0	0
YIP3	6	1	26	4
YIP4	1	2	0	0
YIP5	0	0	0	0
YJL028W	2	0	0	0
YJL163C	0	0	1	0
YJR015W	3	0	1	3
YJR085C	1	0	0	0
YJR124C	2	0	0	0
YKL031W	0	5	13	1
YKL044W	1	2	18	8
YKR051W	8	2	4	10
YKR073C	1	0	4	2
YLL053C	0	0	5	7
YLR036C	2	1	0	2
YLR046C	2	1	1	0
YLR050C	4	1	3	2
YLR152C	2	1	6	4
YLR311C	0	0	0	2
YLR326W	0	0	0	1
YMD8	2	0	1	4
YML018C	0	1	0	1
YML131W	1	0	1	0
YMR034C	1	0	2	1
YMR141C	0	0	1	17
YMR155W	1	0	1	0
YMR187C	1	0	0	0
YMR221C	1	1	4	8
YMR253C	1	1	0	8
YMR279C	2	0	1	7
YNL046W	3	0	0	0
YNL095C	4	0	0	0
YNL115C	2	0	2	0
YNL143C	1	0	1	0
YNL146W	0	0	0	1
YNL320W	2	4	0	3
YNR048W	1	1	0	0
YNR061C	1	0	1	1
YNR062C	1	0	0	0
YOL079W	0	1	0	0
YOL107W	0	0	0	0
YOL162W	2	0	2	13
YOL163W	1	0	4	2
YOP1	1	1	1	23
YOR097C	1	0	0	0
YOR1	2	3	3	1
YOR152C	0	0	0	0
YOR292C	0	0	1	0
YPC1	5	0	8	24
YPF1	1	0	0	0
YPL041C	7	14	7	4
YPL162C	1	1	1	3
YPL257W	2	0	1	0
YPL264C	1	0	4	15
YPQ1	1	2	2	0
YPQ2	0	2	0	0
YPR003C	3	1	15	39
YPR027C	1	0	0	0
YPR064W	2	1	1	0
YPR071W	1	1	0	0
YPR098C	3	2	3	0
YPR109W	0	2	1	1
YPR114W	1	0	0	0
YPR117W	0	0	0	0
YPR153W	2	1	1	1
YRO2	1	1	0	10
YSP1	11	3	6	36
YSR3	0	0	4	0
YVC1	1	0	1	3
ZRC1	3	1	6	2
ZRG17	2	0	0	0
ZRT2	0	1	0	1
ZRT3	0	2	0	0
Total x 2*	1792	1308	1188	2220
Total	896	654	594	1110
*Note each interaction is counted twice since in the underlaying matrix of S4 Table each interaction figures twice.
	Number of pos. interactions (>2.2)	Number of neg. interactions (<-3)	Number of neg. correlations <-0.25	Number of pos. correlations >0.3
AVERAGE in MSP/C-EMAP	1.65009	1.20442	1.09392	2.0442
Average in MSP-EMAP	1.6151	1.11602	1.11418	1.84715
From S2B Table	896	654	594	1110

## Sheet: Table S7D compare MSP- & MSPC
Comparisons MSP- vs. MSP/C-E-MAPs																																							Here we calculate the differences in the columns P to S minus L to O (With minus without Cerulenin)									Here we sort the differences in the columns B - E and F - I (without and with cerulenin)
Here we count numbers of significant interactions and correlations, not strength
Here all interactions and correlations counted twice										Here all interactions and correlations counted only once																													Calculus : [With Cer - Witouth Cerulenin]: Positive means Cerulenin increased number of interactions or correlations									With Cer - Witouth Cerulenin: Positive means Cerulenin increased number of interactions or correlations
	MSP-E-MAP				MSP/C-E-MAP						MSP-E-MAP				MSP/C-E-MAP																								Negative means Cerulenin decreased interactions									Negative means Cerulenin decreased interactions
	no Cer	no Cer	no Cer	no Cer	With Cer	With Cer	With Cer	With Cer			no Cer	no Cer	no Cer	no Cer	With Cer	With Cer	With Cer	With Cer			no Cer	With Cer							no Cer	With Cer
Gene	Number x2 of interactions >1.9	Number x2 of interactions <-2.9	Number x2 of correlations <-0.21	Number x2 of correlations >0.26	Number x2 of pos. interactions >2.2	Number x2 of neg. interactions <-3	Number x2 of neg. correlations <-0.25	Number x2 of pos. correlations >0.3		Gene	Number of interactions >1.9	Number of interactions <-2.9	Number of correlations <-0.21	Number of correlations >0.26	Number of pos. interactions >2.2	Number of neg. interactions <-3	Number of neg. correlations <-0.25	Number of pos. correlations >0.3			Number of interactions >1.9	Number of pos. interactions >2.2							Number of interactions <-2.9	Number of neg. interactions <-3								Gene	P - L: pos. interactions	Q - M: neg. Interactions	R - N neg. correlations	S - O pos. correlations					Gene	P - L: pos. interactions	Gene
AAC1	0	1	2	0	1	1	0	0		AAC1	0	0.5	1	0	0.5	0.5	0	0			0	0.5							0.5	0.5								AAC1	0.5	0	-1	0					PER1	19.5	LEM3
AAC3	1	6	0	0	1	6	0	0		AAC3	0.5	3	0	0	0.5	3	0	0			0.5	0.5							3	3								AAC3	0	0	0	0					SSM4	17.5	THI7
ADP1	1	0	0	0	3	0	0	0		ADP1	0.5	0	0	0	1.5	0	0	0			0.5	1.5							0	0								ADP1	1	0	0	0					ERJ5	14.5	PER1
ADY2	2	0	3	4	0	0	0	0		ADY2	1	0	1.5	2	0	0	0	0			1	0							0	0								ADY2	-1	0	-1.5	-2					BST1	12.5	BST1
AGP2	0	0	1	0	0	0	8	13		AGP2	0	0	0.5	0	0	0	4	6.5			0	0							0	0								AGP2	0	0	3.5	6.5					NNF2	9	SMA2
AGP3	4	0	38	18	2	0	14	28		AGP3	2	0	19	9	1	0	7	14			2	1							0	0								AGP3	-1	0	-12	5					TIM17	9	YPL041C
AIM14	5	1	0	1	0	2	0	0		AIM14	2.5	0.5	0	0.5	0	1	0	0			2.5	0							0.5	1								AIM14	-2.5	0.5	0	-0.5					LEM3	8.5	NNF2
AIM26	9	7	1	9	9	7	2	8		AIM26	4.5	3.5	0.5	4.5	4.5	3.5	1	4			4.5	4.5							3.5	3.5								AIM26	0	0	0.5	-0.5					DFG16	8	SAC1
AKR2	1	1	3	4	2	1	6	4		AKR2	0.5	0.5	1.5	2	1	0.5	3	2			0.5	1							0.5	0.5								AKR2	0.5	0	1.5	0					SCT1	8	LCB3
ALE1	2	3	0	0	7	2	4	2		ALE1	1	1.5	0	0	3.5	1	2	1			1	3.5							1.5	1								ALE1	2.5	-0.5	2	1					THI7	7	ALG3
ALG12	0	9	0	19	1	9	0	12		ALG12	0	4.5	0	9.5	0.5	4.5	0	6			0	0.5							4.5	4.5								ALG12	0.5	0	0	-3.5					ERG3	6.5	ERG3
ALG2	1	0	0	0	1	0	0	0		ALG2	0.5	0	0	0	0.5	0	0	0			0.5	0.5							0	0								ALG2	0	0	0	0					CPT1	6	SSM4
ALG3	4	18	5	25	2	24	1	18		ALG3	2	9	2.5	12.5	1	12	0.5	9			2	1							9	12								ALG3	-1	3	-2	-3.5					OLE1	5	ARV1
ALG6	7	16	1	20	7	12	1	10		ALG6	3.5	8	0.5	10	3.5	6	0.5	5			3.5	3.5		Correlation					8	6		Correlation						ALG6	0	-2	0	-5					PCP1	5	CHS7
ALG8	1	5	2	9	7	4	0	8		ALG8	0.5	2.5	1	4.5	3.5	2	0	4			0.5	3.5		0.632936		0.632936			2.5	2		0.906845						ALG8	3	-0.5	-1	-0.5					COQ2	4.5	ERJ5
ALG9	6	10	1	16	3	13	0	9		ALG9	3	5	0.5	8	1.5	6.5	0	4.5			3	1.5							5	6.5								ALG9	-1.5	1.5	-0.5	-3.5					FCY2	4.5	YKL031W
ALR2	3	0	9	16	3	1	0	20		ALR2	1.5	0	4.5	8	1.5	0.5	0	10			1.5	1.5							0	0.5		0.906845						ALR2	0	0.5	-4.5	2					PEX31	4.5	ALG9
AQR1	2	0	0	0	4	0	0	0		AQR1	1	0	0	0	2	0	0	0			1	2		MSP vs MSP/C		Correlation			0	0								AQR1	1	0	0	0					ARV1	4	AUS1
AQY1	0	0	0	2	2	0	0	2		AQY1	0	0	0	1	1	0	0	1			0	1		Positive interactions		0.632709			0	0								AQY1	1	0	0	0					YKR051W	4	CHS3
AQY2	0	0	0	2	0	0	0	5		AQY2	0	0	0	1	0	0	0	2.5			0	0		Negative interactions		0.906845			0	0								AQY2	0	0	0	1.5					YSP1	4	ELO1
ARE1	1	0	0	0	3	0	4	1		ARE1	0.5	0	0	0	1.5	0	2	0.5			0.5	1.5		Positive correlations		0.619477			0	0								ARE1	1	0	2	0.5					ELO3	3.5	MPC1
ARN1	1	0	1	0	2	1	0	1		ARN1	0.5	0	0.5	0	1	0.5	0	0.5			0.5	1		Negative correlations		0.479491			0	0.5								ARN1	0.5	0.5	-0.5	0.5					LCB3	3.5	NUR1
ARN2	1	0	0	1	0	0	0	2		ARN2	0.5	0	0	0.5	0	0	0	1			0.5	0							0	0								ARN2	-0.5	0	0	0.5					MAL31	3.5	SCT1
ARR3	7	1	0	2	3	1	0	2		ARR3	3.5	0.5	0	1	1.5	0.5	0	1			3.5	1.5							0.5	0.5								ARR3	-2	0	0	0					RIM9	3.5	VBA5
ARV1	7	17	0	15	15	22	7	7		ARV1	3.5	8.5	0	7.5	7.5	11	3.5	3.5			3.5	7.5							8.5	11								ARV1	4	2.5	3.5	-4					VBA1	3.5	YDR387C
ASG7	2	0	0	0	1	0	0	0		ASG7	1	0	0	0	0.5	0	0	0			1	0.5							0	0								ASG7	-0.5	0	0	0					YPL041C	3.5	CHS1
ASI1	2	1	0	2	2	1	1	1		ASI1	1	0.5	0	1	1	0.5	0.5	0.5			1	1							0.5	0.5								ASI1	0	0	0.5	-0.5					ALG8	3	DFG16
ASI2	4	0	1	2	2	1	11	1		ASI2	2	0	0.5	1	1	0.5	5.5	0.5			2	1							0	0.5								ASI2	-1	0.5	5	-0.5					COX18	3	ECM33
ASI3	2	0	3	1	0	0	3	0		ASI3	1	0	1.5	0.5	0	0	1.5	0			1	0							0	0								ASI3	-1	0	0	-0.5					DCV1	3	ERF2
ATG22	0	0	0	0	0	1	0	1		ATG22	0	0	0	0	0	0.5	0	0.5			0	0							0	0.5								ATG22	0	0.5	0	0.5					DLT1	3	FRE2
ATG33	2	0	1	3	0	0	0	1		ATG33	1	0	0.5	1.5	0	0	0	0.5			1	0							0	0								ATG33	-1	0	-0.5	-1					ERG1	3	FRE5
ATG9	4	2	0	0	2	2	0	0		ATG9	2	1	0	0	1	1	0	0			2	1							1	1								ATG9	-1	0	0	0					GPI2	3	GNP1
ATM1	0	0	0	0	0	0	4	2		ATM1	0	0	0	0	0	0	2	1			0	0							0	0								ATM1	0	0	2	1					VHT1	3	HMG2
ATO2	2	0	1	0	0	0	0	1		ATO2	1	0	0.5	0	0	0	0	0.5			1	0							0	0								ATO2	-1	0	-0.5	0.5					YCR061W	3	PFA3
ATO3	4	0	14	4	1	0	6	1		ATO3	2	0	7	2	0.5	0	3	0.5			2	0.5							0	0								ATO3	-1.5	0	-4	-1.5					ALE1	2.5	PMT4
ATR1	0	0	0	2	2	0	0	0		ATR1	0	0	0	1	1	0	0	0			0	1							0	0								ATR1	1	0	0	-1					FRE2	2.5	SUR2
AUS1	0	8	12	25	4	11	9	6		AUS1	0	4	6	12.5	2	5.5	4.5	3			0	2							4	5.5								AUS1	2	1.5	-1.5	-9.5					NUR1	2.5	VBA1
AVT1	3	0	3	1	6	1	5	3		AVT1	1.5	0	1.5	0.5	3	0.5	2.5	1.5			1.5	3							0	0.5								AVT1	1.5	0.5	1	1					OSW5	2.5	VBA2
AVT3	1	0	2	2	0	0	1	2		AVT3	0.5	0	1	1	0	0	0.5	1			0.5	0							0	0								AVT3	-0.5	0	-0.5	0					PCA1	2.5	YBR219C
AVT4	3	0	0	1	2	0	3	0		AVT4	1.5	0	0	0.5	1	0	1.5	0			1.5	1							0	0								AVT4	-0.5	0	1.5	-0.5					PEX28	2.5	YNL320W
AVT5	9	3	11	12	1	3	2	7		AVT5	4.5	1.5	5.5	6	0.5	1.5	1	3.5			4.5	0.5							1.5	1.5								AVT5	-4	0	-4.5	-2.5					QDR3	2.5	YPR098C
AVT6	4	0	0	0	1	0	0	0		AVT6	2	0	0	0	0.5	0	0	0			2	0.5							0	0								AVT6	-1.5	0	0	0					TOK1	2.5	ZRT3
AZR1	1	0	3	0	1	0	0	0		AZR1	0.5	0	1.5	0	0.5	0	0	0			0.5	0.5							0	0								AZR1	0	0	-1.5	0					YIP3	2.5	AIM14
BAP3	2	0	10	18	2	0	1	20		BAP3	1	0	5	9	1	0	0.5	10			1	1							0	0								BAP3	0	0	-4.5	1					AUS1	2	ALR2
BIO5	1	0	0	1	1	0	1	0		BIO5	0.5	0	0	0.5	0.5	0	0.5	0			0.5	0.5							0	0								BIO5	0	0	0.5	-0.5					COS1	2	ARN1
BRE4	2	0	6	8	2	0	18	32		BRE4	1	0	3	4	1	0	9	16			1	1							0	0								BRE4	0	0	6	12					DAL4	2	ASI2
BRL1	6	1	6	8	4	1	0	0		BRL1	3	0.5	3	4	2	0.5	0	0			3	2							0.5	0.5								BRL1	-1	0	-3	-4					GNP1	2	ATG22
BSC6	7	1	0	0	4	1	0	0		BSC6	3.5	0.5	0	0	2	0.5	0	0			3.5	2							0.5	0.5								BSC6	-1.5	0	0	0					GPI13	2	AVT1
BSD2	4	0	0	0	3	0	2	0		BSD2	2	0	0	0	1.5	0	1	0			2	1.5							0	0								BSD2	-0.5	0	1	0					GPI17	2	COA3
BST1	6	13	1	17	31	24	4	11		BST1	3	6.5	0.5	8.5	15.5	12	2	5.5			3	15.5							6.5	12								BST1	12.5	5.5	1.5	-3					PHO91	2	COS10
BUD8	3	0	0	1	0	0	0	1		BUD8	1.5	0	0	0.5	0	0	0	0.5			1.5	0							0	0								BUD8	-1.5	0	0	0					RRT1	2	COS12
BUD9	0	0	1	0	1	0	0	1		BUD9	0	0	0.5	0	0.5	0	0	0.5			0	0.5							0	0								BUD9	0.5	0	-0.5	0.5					SWP1	2	COS6
CCC1	1	0	1	1	1	0	1	0		CCC1	0.5	0	0.5	0.5	0.5	0	0.5	0			0.5	0.5							0	0								CCC1	0	0	0	-0.5					AVT1	1.5	CWH43
CCC2	2	4	3	5	2	1	0	4		CCC2	1	2	1.5	2.5	1	0.5	0	2			1	1							2	0.5								CCC2	0	-1.5	-1.5	-0.5					CDS1	1.5	DCV1
CCH1	0	7	5	14	0	7	3	7		CCH1	0	3.5	2.5	7	0	3.5	1.5	3.5			0	0							3.5	3.5								CCH1	0	0	-1	-3.5					ECM33	1.5	DER1
CDC1	2	1	0	1	1	1	0	0		CDC1	1	0.5	0	0.5	0.5	0.5	0	0			1	0.5							0.5	0.5								CDC1	-0.5	0	0	-0.5					ELO1	1.5	DNF1
CDS1	1	0	2	1	4	0	1	2		CDS1	0.5	0	1	0.5	2	0	0.5	1			0.5	2							0	0								CDS1	1.5	0	-0.5	0.5					ERP1	1.5	DNF2
CHO1	10	14	0	0	6	14	0	0		CHO1	5	7	0	0	3	7	0	0			5	3							7	7								CHO1	-2	0	0	0					ERV14	1.5	DSC2
CHS1	7	18	0	2	4	20	0	2		CHS1	3.5	9	0	1	2	10	0	1			3.5	2							9	10								CHS1	-1.5	1	0	0					FAT3	1.5	DSC3
CHS2	9	3	0	1	4	3	0	1		CHS2	4.5	1.5	0	0.5	2	1.5	0	0.5			4.5	2							1.5	1.5								CHS2	-2.5	0	0	0					FET4	1.5	ELO2
CHS3	4	7	9	13	1	10	2	6		CHS3	2	3.5	4.5	6.5	0.5	5	1	3			2	0.5							3.5	5								CHS3	-1.5	1.5	-3.5	-3.5					FMP45	1.5	EMP46
CHS7	3	12	11	12	2	17	3	6		CHS7	1.5	6	5.5	6	1	8.5	1.5	3			1.5	1							6	8.5								CHS7	-0.5	2.5	-4	-3					FRE6	1.5	FLD1
COA3	22	6	10	13	21	7	8	9		COA3	11	3	5	6.5	10.5	3.5	4	4.5			11	10.5							3	3.5								COA3	-0.5	0.5	-1	-2					LAS21	1.5	FRE1
COQ2	16	6	11	9	25	5	15	11		COQ2	8	3	5.5	4.5	12.5	2.5	7.5	5.5			8	12.5							3	2.5								COQ2	4.5	-0.5	2	1					PDR18	1.5	FRE7
COS1	2	1	0	2	6	1	0	2		COS1	1	0.5	0	1	3	0.5	0	1			1	3							0.5	0.5								COS1	2	0	0	0					RFT1	1.5	FRE8
COS10	1	0	3	0	1	1	2	0		COS10	0.5	0	1.5	0	0.5	0.5	1	0			0.5	0.5							0	0.5								COS10	0	0.5	-0.5	0					SAC1	1.5	FUR4
COS12	5	2	5	7	1	3	0	1		COS12	2.5	1	2.5	3.5	0.5	1.5	0	0.5			2.5	0.5							1	1.5								COS12	-2	0.5	-2.5	-3					SHR3	1.5	GPI10
COS6	1	5	0	0	3	6	0	0		COS6	0.5	2.5	0	0	1.5	3	0	0			0.5	1.5							2.5	3								COS6	1	0.5	0	0					SUR7	1.5	HSP30
COT1	6	17	0	2	3	9	0	1		COT1	3	8.5	0	1	1.5	4.5	0	0.5			3	1.5							8.5	4.5								COT1	-1.5	-4	0	-0.5					TPN1	1.5	HVG1
COX18	20	13	11	14	26	10	9	11		COX18	10	6.5	5.5	7	13	5	4.5	5.5			10	13							6.5	5								COX18	3	-1.5	-1	-1.5					TVP38	1.5	HXT8
CPR8	0	0	0	0	0	0	0	0		CPR8	0	0	0	0	0	0	0	0			0	0							0	0								CPR8	0	0	0	0					VBA5	1.5	IRC23
CPT1	2	1	5	0	14	0	4	0		CPT1	1	0.5	2.5	0	7	0	2	0			1	7							0.5	0								CPT1	6	-0.5	-0.5	0					YBR219C	1.5	IZH4
CRC1	6	1	14	15	6	1	4	3		CRC1	3	0.5	7	7.5	3	0.5	2	1.5			3	3							0.5	0.5								CRC1	0	0	-5	-6					YFL051C	1.5	LAS21
CRD1	10	9	1	13	6	5	0	10		CRD1	5	4.5	0.5	6.5	3	2.5	0	5			5	3							4.5	2.5								CRD1	-2	-2	-0.5	-1.5					YPC1	1.5	LNP1
CSC1	0	1	0	0	2	0	1	0		CSC1	0	0.5	0	0	1	0	0.5	0			0	1							0.5	0								CSC1	1	-0.5	0.5	0					ADP1	1	LOH1
CSH1	1	2	1	3	3	2	0	6		CSH1	0.5	1	0.5	1.5	1.5	1	0	3			0.5	1.5							1	1								CSH1	1	0	-0.5	1.5					AQR1	1	MGR2
CST26	2	3	0	12	1	3	0	5		CST26	1	1.5	0	6	0.5	1.5	0	2.5			1	0.5							1.5	1.5								CST26	-0.5	0	0	-3.5					AQY1	1	NHA1
CTR1	0	5	0	0	0	4	0	0		CTR1	0	2.5	0	0	0	2	0	0			0	0							2.5	2								CTR1	0	-0.5	0	0					ARE1	1	NTE1
CWH43	3	1	0	2	4	2	1	5		CWH43	1.5	0.5	0	1	2	1	0.5	2.5			1.5	2							0.5	1								CWH43	0.5	0.5	0.5	1.5					ATR1	1	ORM2
DAL4	1	0	0	0	5	0	1	1		DAL4	0.5	0	0	0	2.5	0	0.5	0.5			0.5	2.5							0	0								DAL4	2	0	0.5	0.5					COS6	1	PCP1
DCV1	1	0	1	16	7	1	1	21		DCV1	0.5	0	0.5	8	3.5	0.5	0.5	10.5			0.5	3.5							0	0.5								DCV1	3	0.5	0	2.5					CSC1	1	PEX28
DER1	4	0	0	1	2	1	4	2		DER1	2	0	0	0.5	1	0.5	2	1			2	1							0	0.5								DER1	-1	0.5	2	0.5					CSH1	1	PMT1
DFG16	2	6	0	8	18	8	1	10		DFG16	1	3	0	4	9	4	0.5	5			1	9							3	4								DFG16	8	1	0.5	1					DIP5	1	PMT6
DFM1	1	0	0	0	0	0	0	2		DFM1	0.5	0	0	0	0	0	0	1			0.5	0							0	0								DFM1	-0.5	0	0	1					DNF2	1	POM152
DIE2	3	8	0	12	1	6	0	11		DIE2	1.5	4	0	6	0.5	3	0	5.5			1.5	0.5							4	3								DIE2	-1	-1	0	-0.5					DTR1	1	QDR3
DIP5	8	0	8	0	10	0	5	1		DIP5	4	0	4	0	5	0	2.5	0.5			4	5							0	0								DIP5	1	0	-1.5	0.5					EMP70	1	RER1
DLT1	2	4	0	11	8	4	1	7		DLT1	1	2	0	5.5	4	2	0.5	3.5			1	4							2	2								DLT1	3	0	0.5	-2					ERP2	1	RGT2
DNF1	4	0	0	0	2	1	0	0		DNF1	2	0	0	0	1	0.5	0	0			2	1							0	0.5								DNF1	-1	0.5	0	0					ERV29	1	RRT1
DNF2	1	1	4	0	3	2	3	23		DNF2	0.5	0.5	2	0	1.5	1	1.5	11.5			0.5	1.5							0.5	1								DNF2	1	0.5	-0.5	11.5					GPI14	1	SEC62
DPP1	2	0	2	2	3	0	6	3		DPP1	1	0	1	1	1.5	0	3	1.5			1	1.5							0	0								DPP1	0.5	0	2	0.5					IPT1	1	SFK1
DSC2	1	2	1	3	1	3	0	1		DSC2	0.5	1	0.5	1.5	0.5	1.5	0	0.5			0.5	0.5							1	1.5								DSC2	0	0.5	-0.5	-1					LAG1	1	SGE1
DSC3	2	2	4	9	1	3	3	1		DSC3	1	1	2	4.5	0.5	1.5	1.5	0.5			1	0.5							1	1.5								DSC3	-0.5	0.5	-0.5	-4					MDL1	1	SNA4
DTR1	2	0	1	9	4	0	3	16		DTR1	1	0	0.5	4.5	2	0	1.5	8			1	2							0	0								DTR1	1	0	1	3.5					MPO1	1	SRF1
ECM12	0	0	2	0	0	0	3	0		ECM12	0	0	1	0	0	0	1.5	0			0	0							0	0								ECM12	0	0	0.5	0					NTE1	1	SSY1
ECM27	3	0	0	0	1	0	4	0		ECM27	1.5	0	0	0	0.5	0	2	0			1.5	0.5							0	0								ECM27	-1	0	2	0					PTR2	1	STV1
ECM3	1	0	1	3	0	0	0	1		ECM3	0.5	0	0.5	1.5	0	0	0	0.5			0.5	0							0	0								ECM3	-0.5	0	-0.5	-1					PUG1	1	THI72
ECM33	3	3	3	3	6	5	6	7		ECM33	1.5	1.5	1.5	1.5	3	2.5	3	3.5			1.5	3							1.5	2.5								ECM33	1.5	1	1.5	2					PXA1	1	THI74
ECM34	5	2	0	0	5	1	0	0		ECM34	2.5	1	0	0	2.5	0.5	0	0			2.5	2.5							1	0.5								ECM34	0	-0.5	0	0					QDR2	1	TIM22
ECM7	7	2	1	2	4	1	1	1		ECM7	3.5	1	0.5	1	2	0.5	0.5	0.5			3.5	2							1	0.5								ECM7	-1.5	-0.5	0	-0.5					RAX1	1	TPN1
ELO1	2	0	0	0	5	3	25	12		ELO1	1	0	0	0	2.5	1.5	12.5	6			1	2.5							0	1.5								ELO1	1.5	1.5	12.5	6					RBD2	1	TVP15
ELO2	2	6	6	3	2	7	0	1		ELO2	1	3	3	1.5	1	3.5	0	0.5			1	1							3	3.5								ELO2	0	0.5	-3	-1					RSB1	1	VBA4
ELO3	9	31	2	7	16	21	0	4		ELO3	4.5	15.5	1	3.5	8	10.5	0	2			4.5	8							15.5	10.5								ELO3	3.5	-5	-1	-1.5					SFC1	1	VRG4
EMC3	1	3	5	10	2	3	1	5		EMC3	0.5	1.5	2.5	5	1	1.5	0.5	2.5			0.5	1							1.5	1.5								EMC3	0.5	0	-2	-2.5					SSY1	1	YBR241C
EMC4	8	3	2	6	4	3	0	1		EMC4	4	1.5	1	3	2	1.5	0	0.5			4	2							1.5	1.5								EMC4	-2	0	-1	-2.5					STT3	1	YBR287W
EMP46	14	2	5	7	1	3	4	6		EMP46	7	1	2.5	3.5	0.5	1.5	2	3			7	0.5							1	1.5								EMP46	-6.5	0.5	-0.5	-0.5					SYG1	1	YBT1
EMP65	2	3	1	0	0	2	0	0		EMP65	1	1.5	0.5	0	0	1	0	0			1	0							1.5	1								EMP65	-1	-0.5	-0.5	0					TOG1	1	YCR061W
EMP70	1	1	1	3	3	1	0	3		EMP70	0.5	0.5	0.5	1.5	1.5	0.5	0	1.5			0.5	1.5							0.5	0.5								EMP70	1	0	-0.5	0					TPO2	1	YCT1
ENB1	6	0	0	0	6	0	0	1		ENB1	3	0	0	0	3	0	0	0.5			3	3							0	0								ENB1	0	0	0	0.5					TSC13	1	YDL218W
ENV10	6	16	0	5	4	13	0	2		ENV10	3	8	0	2.5	2	6.5	0	1			3	2							8	6.5								ENV10	-1	-1.5	0	-1.5					TVP15	1	YFL054C
ERC1	2	0	0	0	1	0	0	0		ERC1	1	0	0	0	0.5	0	0	0			1	0.5							0	0								ERC1	-0.5	0	0	0					VMR1	1	YFR035C
ERD1	11	19	0	21	1	16	0	13		ERD1	5.5	9.5	0	10.5	0.5	8	0	6.5			5.5	0.5							9.5	8								ERD1	-5	-1.5	0	-4					YAL066W	1	YIL170W
ERF2	2	0	5	3	3	2	2	1		ERF2	1	0	2.5	1.5	1.5	1	1	0.5			1	1.5							0	1								ERF2	0.5	1	-1.5	-1					YBR241C	1	YLR036C
ERG1	1	3	6	1	7	1	14	8		ERG1	0.5	1.5	3	0.5	3.5	0.5	7	4			0.5	3.5							1.5	0.5								ERG1	3	-1	4	3.5					YDR029W	1	YLR046C
ERG11	3	3	0	8	3	3	1	5		ERG11	1.5	1.5	0	4	1.5	1.5	0.5	2.5			1.5	1.5							1.5	1.5								ERG11	0	0	0.5	-1.5					YGR168C	1	YLR050C
ERG3	11	21	1	8	24	27	2	3		ERG3	5.5	10.5	0.5	4	12	13.5	1	1.5			5.5	12							10.5	13.5								ERG3	6.5	3	0.5	-2.5					YJL028W	1	YMR253C
ERJ5	0	0	2	1	29	4	1	19		ERJ5	0	0	1	0.5	14.5	2	0.5	9.5			0	14.5							0	2								ERJ5	14.5	2	-0.5	9					AAC1	0.5	YNR048W
ERP1	1	2	0	7	4	2	1	3		ERP1	0.5	1	0	3.5	2	1	0.5	1.5			0.5	2							1	1								ERP1	1.5	0	0.5	-2					AKR2	0.5	YOR1
ERP2	5	0	2	1	7	0	1	0		ERP2	2.5	0	1	0.5	3.5	0	0.5	0			2.5	3.5							0	0								ERP2	1	0	-0.5	-0.5					ALG12	0.5	YPR003C
ERP6	3	0	10	25	3	0	9	28		ERP6	1.5	0	5	12.5	1.5	0	4.5	14			1.5	1.5							0	0								ERP6	0	0	-0.5	1.5					ARN1	0.5	YPR064W
ERS1	0	1	1	0	0	1	0	0		ERS1	0	0.5	0.5	0	0	0.5	0	0			0	0							0.5	0.5								ERS1	0	0	-0.5	0					BUD9	0.5	YPR071W
ERV14	4	17	0	11	7	15	0	6		ERV14	2	8.5	0	5.5	3.5	7.5	0	3			2	3.5							8.5	7.5								ERV14	1.5	-1	0	-2.5					CWH43	0.5	YPR109W
ERV15	2	2	0	5	0	2	0	1		ERV15	1	1	0	2.5	0	1	0	0.5			1	0							1	1								ERV15	-1	0	0	-2					DPP1	0.5	YSP1
ERV29	0	0	0	2	2	0	1	0		ERV29	0	0	0	1	1	0	0.5	0			0	1							0	0								ERV29	1	0	0.5	-1					EMC3	0.5	ZRC1
ERV41	2	1	0	3	1	1	1	0		ERV41	1	0.5	0	1.5	0.5	0.5	0.5	0			1	0.5							0.5	0.5								ERV41	-0.5	0	0.5	-1.5					ERF2	0.5	AAC1
ESBP6	6	0	5	0	3	0	0	0		ESBP6	3	0	2.5	0	1.5	0	0	0			3	1.5							0	0								ESBP6	-1.5	0	-2.5	0					FIG1	0.5	AAC3
FAT1	9	4	4	12	3	4	0	4		FAT1	4.5	2	2	6	1.5	2	0	2			4.5	1.5							2	2								FAT1	-3	0	-2	-4					FKS3	0.5	ADP1
FAT3	0	0	0	0	3	0	1	0		FAT3	0	0	0	0	1.5	0	0.5	0			0	1.5							0	0								FAT3	1.5	0	0.5	0					FLC3	0.5	ADY2
FCY2	19	6	37	15	28	5	14	0		FCY2	9.5	3	18.5	7.5	14	2.5	7	0			9.5	14							3	2.5								FCY2	4.5	-0.5	-11.5	-7.5					FUI1	0.5	AGP2
FCY21	5	1	2	3	5	0	1	3		FCY21	2.5	0.5	1	1.5	2.5	0	0.5	1.5			2.5	2.5							0.5	0								FCY21	0	-0.5	-0.5	0					GMH1	0.5	AGP3
FET4	0	2	0	2	3	2	0	0		FET4	0	1	0	1	1.5	1	0	0			0	1.5							1	1								FET4	1.5	0	0	-1					HMG1	0.5	AIM26
FHN1	2	0	0	0	2	0	0	1		FHN1	1	0	0	0	1	0	0	0.5			1	1							0	0								FHN1	0	0	0	0.5					HMG2	0.5	AKR2
FIG1	2	1	3	9	3	1	0	13		FIG1	1	0.5	1.5	4.5	1.5	0.5	0	6.5			1	1.5							0.5	0.5								FIG1	0.5	0	-1.5	2					HXT5	0.5	ALG12
FKS3	0	0	1	1	1	0	1	0		FKS3	0	0	0.5	0.5	0.5	0	0.5	0			0	0.5							0	0								FKS3	0.5	0	0	-0.5					KEI1	0.5	ALG2
FLC1	5	1	0	0	1	1	0	0		FLC1	2.5	0.5	0	0	0.5	0.5	0	0			2.5	0.5							0.5	0.5								FLC1	-2	0	0	0					MCH4	0.5	AQR1
FLC2	1	7	0	11	0	6	0	5		FLC2	0.5	3.5	0	5.5	0	3	0	2.5			0.5	0							3.5	3								FLC2	-0.5	-0.5	0	-3					NSG2	0.5	AQY1
FLC3	1	0	0	2	2	0	0	3		FLC3	0.5	0	0	1	1	0	0	1.5			0.5	1							0	0								FLC3	0.5	0	0	0.5					ORM2	0.5	AQY2
FLD1	5	1	1	0	1	2	0	0		FLD1	2.5	0.5	0.5	0	0.5	1	0	0			2.5	0.5							0.5	1								FLD1	-2	0.5	-0.5	0					PET9	0.5	ARE1
FLR1	1	1	0	1	0	1	0	0		FLR1	0.5	0.5	0	0.5	0	0.5	0	0			0.5	0							0.5	0.5								FLR1	-0.5	0	0	-0.5					PFF1	0.5	ARN2
FLX1	0	0	0	1	0	0	1	0		FLX1	0	0	0	0.5	0	0	0.5	0			0	0							0	0								FLX1	0	0	0.5	-0.5					PGA1	0.5	ARR3
FMP45	0	1	0	8	3	1	1	11		FMP45	0	0.5	0	4	1.5	0.5	0.5	5.5			0	1.5							0.5	0.5								FMP45	1.5	0	0.5	1.5					PHS1	0.5	ASG7
FRE1	2	0	6	7	2	1	8	1		FRE1	1	0	3	3.5	1	0.5	4	0.5			1	1							0	0.5								FRE1	0	0.5	1	-3					PIS1	0.5	ASI1
FRE2	8	0	0	0	13	2	1	10		FRE2	4	0	0	0	6.5	1	0.5	5			4	6.5							0	1								FRE2	2.5	1	0.5	5					PTM1	0.5	ASI3
FRE3	12	7	7	9	11	5	4	7		FRE3	6	3.5	3.5	4.5	5.5	2.5	2	3.5			6	5.5							3.5	2.5								FRE3	-0.5	-1	-1.5	-1					RRT8	0.5	ATG33
FRE4	4	0	0	1	0	0	0	0		FRE4	2	0	0	0.5	0	0	0	0			2	0							0	0								FRE4	-2	0	0	-0.5					SDH3	0.5	ATG9
FRE5	8	4	0	1	3	6	1	0		FRE5	4	2	0	0.5	1.5	3	0.5	0			4	1.5							2	3								FRE5	-2.5	1	0.5	-0.5					SEC59	0.5	ATM1
FRE6	0	0	10	8	3	0	2	0		FRE6	0	0	5	4	1.5	0	1	0			0	1.5							0	0								FRE6	1.5	0	-4	-4					SEO1	0.5	ATO2
FRE7	2	0	1	1	2	1	1	6		FRE7	1	0	0.5	0.5	1	0.5	0.5	3			1	1							0	0.5								FRE7	0	0.5	0	2.5					SLC1	0.5	ATO3
FRE8	4	0	0	0	3	1	4	1		FRE8	2	0	0	0	1.5	0.5	2	0.5			2	1.5							0	0.5								FRE8	-0.5	0.5	2	0.5					SPG3	0.5	ATR1
FSF1	1	0	0	0	0	0	0	1		FSF1	0.5	0	0	0	0	0	0	0.5			0.5	0							0	0								FSF1	-0.5	0	0	0.5					SUR1	0.5	AVT3
FTH1	4	0	2	2	0	0	0	2		FTH1	2	0	1	1	0	0	0	1			2	0							0	0								FTH1	-2	0	-1	0					TDA4	0.5	AVT4
FTR1	4	9	0	2	2	4	0	1		FTR1	2	4.5	0	1	1	2	0	0.5			2	1							4.5	2								FTR1	-1	-2.5	0	-0.5					TMN3	0.5	AVT5
FUI1	0	0	1	0	1	0	0	1		FUI1	0	0	0.5	0	0.5	0	0	0.5			0	0.5							0	0								FUI1	0.5	0	-0.5	0.5					TPO4	0.5	AVT6
FUN14	4	0	10	1	4	0	3	1		FUN14	2	0	5	0.5	2	0	1.5	0.5			2	2							0	0								FUN14	0	0	-3.5	0					TVP18	0.5	AZR1
FUR4	0	1	1	4	0	2	2	1		FUR4	0	0.5	0.5	2	0	1	1	0.5			0	0							0.5	1								FUR4	0	0.5	0.5	-1.5					UIP5	0.5	BAP3
GAL2	0	0	4	2	0	0	2	1		GAL2	0	0	2	1	0	0	1	0.5			0	0							0	0								GAL2	0	0	-1	-0.5					VPS68	0.5	BIO5
GAP1	2	0	2	1	2	0	3	0		GAP1	1	0	1	0.5	1	0	1.5	0			1	1							0	0								GAP1	0	0	0.5	-0.5					YCL002C	0.5	BRE4
GDT1	1	1	0	1	0	1	0	0		GDT1	0.5	0.5	0	0.5	0	0.5	0	0			0.5	0							0.5	0.5								GDT1	-0.5	0	0	-0.5					YDL218W	0.5	BRL1
GET2	4	17	0	6	4	17	0	1		GET2	2	8.5	0	3	2	8.5	0	0.5			2	2							8.5	8.5								GET2	0	0	0	-2.5					YER039C-A	0.5	BSC6
GEX2	4	0	2	0	0	0	0	0		GEX2	2	0	1	0	0	0	0	0			2	0							0	0								GEX2	-2	0	-1	0					YIA6	0.5	BSD2
GIT1	3	0	0	0	0	0	0	2		GIT1	1.5	0	0	0	0	0	0	1			1.5	0							0	0								GIT1	-1.5	0	0	1					YJR124C	0.5	BUD8
GMH1	1	0	3	7	2	0	3	12		GMH1	0.5	0	1.5	3.5	1	0	1.5	6			0.5	1							0	0								GMH1	0.5	0	0	2.5					YLR152C	0.5	BUD9
GNP1	5	3	2	1	9	5	0	3		GNP1	2.5	1.5	1	0.5	4.5	2.5	0	1.5			2.5	4.5							1.5	2.5								GNP1	2	1	-1	1					YMR155W	0.5	CCC1
GOT1	0	3	0	1	0	3	0	1		GOT1	0	1.5	0	0.5	0	1.5	0	0.5			0	0							1.5	1.5								GOT1	0	0	0	0					YMR187C	0.5	CCH1
GPI10	2	0	0	1	0	1	1	0		GPI10	1	0	0	0.5	0	0.5	0.5	0			1	0							0	0.5								GPI10	-1	0.5	0.5	-0.5					YMR279C	0.5	CDC1
GPI11	3	0	0	0	2	0	1	1		GPI11	1.5	0	0	0	1	0	0.5	0.5			1.5	1							0	0								GPI11	-0.5	0	0.5	0.5					YNL095C	0.5	CDS1
GPI13	0	4	5	3	4	3	10	7		GPI13	0	2	2.5	1.5	2	1.5	5	3.5			0	2							2	1.5								GPI13	2	-0.5	2.5	2					YOP1	0.5	CHO1
GPI14	1	2	0	0	3	1	0	0		GPI14	0.5	1	0	0	1.5	0.5	0	0			0.5	1.5							1	0.5								GPI14	1	-0.5	0	0					YOR1	0.5	CHS2
GPI17	8	6	0	4	12	6	1	2		GPI17	4	3	0	2	6	3	0.5	1			4	6							3	3								GPI17	2	0	0.5	-1					YPL162C	0.5	COS1
GPI19	3	0	1	1	1	0	2	1		GPI19	1.5	0	0.5	0.5	0.5	0	1	0.5			1.5	0.5							0	0								GPI19	-1	0	0.5	0					YPL264C	0.5	CPR8
GPI2	3	4	3	5	9	4	9	9		GPI2	1.5	2	1.5	2.5	4.5	2	4.5	4.5			1.5	4.5							2	2								GPI2	3	0	3	2					YPR003C	0.5	CRC1
GPR1	2	1	0	0	1	1	0	0		GPR1	1	0.5	0	0	0.5	0.5	0	0			1	0.5							0.5	0.5								GPR1	-0.5	0	0	0					YPR027C	0.5	CSH1
GPT2	2	1	1	0	1	1	0	0		GPT2	1	0.5	0.5	0	0.5	0.5	0	0			1	0.5							0.5	0.5								GPT2	-0.5	0	-0.5	0					YPR098C	0.5	CST26
GSC2	2	0	3	5	1	0	0	3		GSC2	1	0	1.5	2.5	0.5	0	0	1.5			1	0.5							0	0								GSC2	-0.5	0	-1.5	-1					YPR153W	0.5	DAL4
GUP1	23	28	3	25	10	26	0	18		GUP1	11.5	14	1.5	12.5	5	13	0	9			11.5	5							14	13								GUP1	-6.5	-1	-1.5	-3.5					AAC3	0	DFM1
GUP2	3	3	3	1	3	2	3	3		GUP2	1.5	1.5	1.5	0.5	1.5	1	1.5	1.5			1.5	1.5							1.5	1								GUP2	0	-0.5	0	1					AGP2	0	DIP5
HMG1	3	2	0	0	4	2	0	0		HMG1	1.5	1	0	0	2	1	0	0			1.5	2							1	1								HMG1	0.5	0	0	0					AIM26	0	DLT1
HMG2	0	3	0	0	1	5	2	0		HMG2	0	1.5	0	0	0.5	2.5	1	0			0	0.5							1.5	2.5								HMG2	0.5	1	1	0					ALG2	0	DPP1
HNM1	2	0	5	4	1	0	3	7		HNM1	1	0	2.5	2	0.5	0	1.5	3.5			1	0.5							0	0								HNM1	-0.5	0	-1	1.5					ALG6	0	DTR1
HOL1	7	0	1	0	1	0	4	0		HOL1	3.5	0	0.5	0	0.5	0	2	0			3.5	0.5							0	0								HOL1	-3	0	1.5	0					ALR2	0	ECM12
HSP30	1	0	1	1	0	1	0	0		HSP30	0.5	0	0.5	0.5	0	0.5	0	0			0.5	0							0	0.5								HSP30	-0.5	0.5	-0.5	-0.5					AQY2	0	ECM27
HUT1	2	4	1	1	0	3	0	0		HUT1	1	2	0.5	0.5	0	1.5	0	0			1	0							2	1.5								HUT1	-1	-0.5	-0.5	-0.5					ASI1	0	ECM3
HVG1	1	0	0	1	0	1	11	10		HVG1	0.5	0	0	0.5	0	0.5	5.5	5			0.5	0							0	0.5								HVG1	-0.5	0.5	5.5	4.5					ATG22	0	EMC3
HXT10	0	0	0	0	0	0	0	0		HXT10	0	0	0	0	0	0	0	0			0	0							0	0								HXT10	0	0	0	0					ATM1	0	EMC4
HXT17	0	3	1	0	0	3	0	0		HXT17	0	1.5	0.5	0	0	1.5	0	0			0	0							1.5	1.5								HXT17	0	0	-0.5	0					AZR1	0	EMP70
HXT3	3	1	1	2	1	0	1	2		HXT3	1.5	0.5	0.5	1	0.5	0	0.5	1			1.5	0.5							0.5	0								HXT3	-1	-0.5	0	0					BAP3	0	ENB1
HXT5	2	1	9	8	3	1	9	11		HXT5	1	0.5	4.5	4	1.5	0.5	4.5	5.5			1	1.5							0.5	0.5								HXT5	0.5	0	0	1.5					BIO5	0	ERC1
HXT8	3	0	2	3	0	1	5	2		HXT8	1.5	0	1	1.5	0	0.5	2.5	1			1.5	0							0	0.5								HXT8	-1.5	0.5	1.5	-0.5					BRE4	0	ERG11
ILM1	67	23	5	9	59	17	4	6		ILM1	33.5	11.5	2.5	4.5	29.5	8.5	2	3			33.5	29.5							11.5	8.5								ILM1	-4	-3	-0.5	-1.5					CCC1	0	ERP1
INA1	1	0	0	0	0	0	1	0		INA1	0.5	0	0	0	0	0	0.5	0			0.5	0							0	0								INA1	-0.5	0	0.5	0					CCC2	0	ERP2
IPT1	4	8	5	5	6	6	0	2		IPT1	2	4	2.5	2.5	3	3	0	1			2	3							4	3								IPT1	1	-1	-2.5	-1.5					CCH1	0	ERP6
IRC23	3	1	7	10	3	2	1	5		IRC23	1.5	0.5	3.5	5	1.5	1	0.5	2.5			1.5	1.5							0.5	1								IRC23	0	0.5	-3	-2.5					COS10	0	ERS1
IRC8	5	0	0	0	5	0	1	0		IRC8	2.5	0	0	0	2.5	0	0.5	0			2.5	2.5							0	0								IRC8	0	0	0.5	0					CPR8	0	ERV15
ITR1	2	0	4	0	1	0	0	1		ITR1	1	0	2	0	0.5	0	0	0.5			1	0.5							0	0								ITR1	-0.5	0	-2	0.5					CRC1	0	ERV29
IZH1	6	1	0	0	0	0	0	0		IZH1	3	0.5	0	0	0	0	0	0			3	0							0.5	0								IZH1	-3	-0.5	0	0					CTR1	0	ERV41
IZH2	27	4	6	9	17	3	3	5		IZH2	13.5	2	3	4.5	8.5	1.5	1.5	2.5			13.5	8.5							2	1.5								IZH2	-5	-0.5	-1.5	-2					DSC2	0	ESBP6
IZH3	2	2	1	3	0	1	2	1		IZH3	1	1	0.5	1.5	0	0.5	1	0.5			1	0							1	0.5								IZH3	-1	-0.5	0.5	-1					ECM12	0	FAT1
IZH4	0	0	0	1	0	1	0	0		IZH4	0	0	0	0.5	0	0.5	0	0			0	0							0	0.5								IZH4	0	0.5	0	-0.5					ECM34	0	FAT3
JEN1	7	1	6	11	1	0	1	4		JEN1	3.5	0.5	3	5.5	0.5	0	0.5	2			3.5	0.5							0.5	0								JEN1	-3	-0.5	-2.5	-3.5					ELO2	0	FET4
KCH1	3	0	0	0	1	0	0	0		KCH1	1.5	0	0	0	0.5	0	0	0			1.5	0.5							0	0								KCH1	-1	0	0	0					ENB1	0	FHN1
KEI1	2	1	1	2	3	0	8	7		KEI1	1	0.5	0.5	1	1.5	0	4	3.5			1	1.5							0.5	0								KEI1	0.5	-0.5	3.5	2.5					ERG11	0	FIG1
KHA1	3	2	0	0	0	2	1	0		KHA1	1.5	1	0	0	0	1	0.5	0			1.5	0							1	1								KHA1	-1.5	0	0.5	0					ERP6	0	FKS3
KRE1	12	29	1	21	11	28	1	12		KRE1	6	14.5	0.5	10.5	5.5	14	0.5	6			6	5.5							14.5	14								KRE1	-0.5	-0.5	0	-4.5					ERS1	0	FLC1
LAC1	4	3	0	3	1	3	0	1		LAC1	2	1.5	0	1.5	0.5	1.5	0	0.5			2	0.5							1.5	1.5								LAC1	-1.5	0	0	-1					FCY21	0	FLC3
LAG1	3	3	1	4	5	3	1	2		LAG1	1.5	1.5	0.5	2	2.5	1.5	0.5	1			1.5	2.5							1.5	1.5								LAG1	1	0	0	-1					FHN1	0	FLR1
LAS21	5	15	0	17	8	16	2	10		LAS21	2.5	7.5	0	8.5	4	8	1	5			2.5	4							7.5	8								LAS21	1.5	0.5	1	-3.5					FLX1	0	FLX1
LCB3	6	6	0	4	13	14	7	3		LCB3	3	3	0	2	6.5	7	3.5	1.5			3	6.5							3	7								LCB3	3.5	4	3.5	-0.5					FRE1	0	FMP45
LDS1	3	0	2	2	2	0	0	0		LDS1	1.5	0	1	1	1	0	0	0			1.5	1							0	0								LDS1	-0.5	0	-1	-1					FRE7	0	FRE4
LDS2	7	2	0	3	2	2	0	1		LDS2	3.5	1	0	1.5	1	1	0	0.5			3.5	1							1	1								LDS2	-2.5	0	0	-1					FUN14	0	FRE6
LEM3	14	6	8	2	31	24	3	5		LEM3	7	3	4	1	15.5	12	1.5	2.5			7	15.5							3	12								LEM3	8.5	9	-2.5	1.5					FUR4	0	FSF1
LNP1	4	2	0	1	0	3	7	3		LNP1	2	1	0	0.5	0	1.5	3.5	1.5			2	0							1	1.5								LNP1	-2	0.5	3.5	1					GAL2	0	FTH1
LOH1	2	0	0	2	2	1	1	3		LOH1	1	0	0	1	1	0.5	0.5	1.5			1	1							0	0.5								LOH1	0	0.5	0.5	0.5					GAP1	0	FUI1
LPP1	1	0	0	1	0	0	0	0		LPP1	0.5	0	0	0.5	0	0	0	0			0.5	0							0	0								LPP1	-0.5	0	0	-0.5					GET2	0	FUN14
MAL11	6	0	0	0	0	0	1	0		MAL11	3	0	0	0	0	0	0.5	0			3	0							0	0								MAL11	-3	0	0.5	0					GOT1	0	GAL2
MAL31	3	0	1	0	10	0	5	3		MAL31	1.5	0	0.5	0	5	0	2.5	1.5			1.5	5							0	0								MAL31	3.5	0	2	1.5					GUP2	0	GAP1
MCH2	1	0	0	0	1	0	1	2		MCH2	0.5	0	0	0	0.5	0	0.5	1			0.5	0.5							0	0								MCH2	0	0	0.5	1					HXT10	0	GDT1
MCH4	2	0	0	3	3	0	5	23		MCH4	1	0	0	1.5	1.5	0	2.5	11.5			1	1.5							0	0								MCH4	0.5	0	2.5	10					HXT17	0	GET2
MDL1	0	0	3	1	2	0	9	0		MDL1	0	0	1.5	0.5	1	0	4.5	0			0	1							0	0								MDL1	1	0	3	-0.5					IRC23	0	GEX2
MDL2	6	0	10	5	3	0	2	19		MDL2	3	0	5	2.5	1.5	0	1	9.5			3	1.5							0	0								MDL2	-1.5	0	-4	7					IRC8	0	GIT1
MEP1	6	0	0	0	4	0	1	0		MEP1	3	0	0	0	2	0	0.5	0			3	2							0	0								MEP1	-1	0	0.5	0					IZH4	0	GMH1
MEP2	2	0	0	0	2	0	0	1		MEP2	1	0	0	0	1	0	0	0.5			1	1							0	0								MEP2	0	0	0	0.5					LOH1	0	GOT1
MEP3	1	0	1	0	1	0	0	0		MEP3	0.5	0	0.5	0	0.5	0	0	0			0.5	0.5							0	0								MEP3	0	0	-0.5	0					MCH2	0	GPI11
MFM1	2	1	0	4	1	1	0	1		MFM1	1	0.5	0	2	0.5	0.5	0	0.5			1	0.5							0.5	0.5								MFM1	-0.5	0	0	-1.5					MEP2	0	GPI17
MGR2	13	8	5	8	6	9	1	3		MGR2	6.5	4	2.5	4	3	4.5	0.5	1.5			6.5	3							4	4.5								MGR2	-3.5	0.5	-2	-2.5					MEP3	0	GPI19
MMP1	1	0	2	3	0	0	1	6		MMP1	0.5	0	1	1.5	0	0	0.5	3			0.5	0							0	0								MMP1	-0.5	0	-0.5	1.5					MRH1	0	GPI2
MNR2	4	0	0	0	0	0	1	0		MNR2	2	0	0	0	0	0	0.5	0			2	0							0	0								MNR2	-2	0	0.5	0					MSC2	0	GPR1
MPC1	20	2	0	0	11	5	0	0		MPC1	10	1	0	0	5.5	2.5	0	0			10	5.5							1	2.5								MPC1	-4.5	1.5	0	0					MUP1	0	GPT2
MPO1	2	1	1	1	4	0	0	18		MPO1	1	0.5	0.5	0.5	2	0	0	9			1	2							0.5	0								MPO1	1	-0.5	-0.5	8.5					NCR1	0	GSC2
MRH1	3	0	7	5	3	0	1	17		MRH1	1.5	0	3.5	2.5	1.5	0	0.5	8.5			1.5	1.5							0	0								MRH1	0	0	-3	6					NFT1	0	HMG1
MRL1	5	1	1	1	2	1	0	0		MRL1	2.5	0.5	0.5	0.5	1	0.5	0	0			2.5	1							0.5	0.5								MRL1	-1.5	0	-0.5	-0.5					PDR12	0	HNM1
MSC2	1	0	0	1	1	0	2	1		MSC2	0.5	0	0	0.5	0.5	0	1	0.5			0.5	0.5							0	0								MSC2	0	0	1	0					PHM7	0	HOL1
MST27	3	0	0	0	1	0	0	2		MST27	1.5	0	0	0	0.5	0	0	1			1.5	0.5							0	0								MST27	-1	0	0	1					PHO84	0	HXT10
MUP1	2	0	5	2	2	0	1	0		MUP1	1	0	2.5	1	1	0	0.5	0			1	1							0	0								MUP1	0	0	-2	-1					PHO89	0	HXT17
MUP3	2	1	4	6	1	1	1	2		MUP3	1	0.5	2	3	0.5	0.5	0.5	1			1	0.5							0.5	0.5								MUP3	-0.5	0	-1.5	-2					PMT6	0	HXT5
NCE102	3	0	2	0	2	0	3	1		NCE102	1.5	0	1	0	1	0	1.5	0.5			1.5	1							0	0								NCE102	-0.5	0	0.5	0.5					POM33	0	INA1
NCR1	2	0	0	0	2	0	0	0		NCR1	1	0	0	0	1	0	0	0			1	1							0	0								NCR1	0	0	0	0					PRM10	0	IRC8
NFT1	3	0	0	0	3	0	0	0		NFT1	1.5	0	0	0	1.5	0	0	0			1.5	1.5							0	0								NFT1	0	0	0	0					PRM2	0	ITR1
NHA1	11	9	5	5	10	10	12	5		NHA1	5.5	4.5	2.5	2.5	5	5	6	2.5			5.5	5							4.5	5								NHA1	-0.5	0.5	3.5	0					PUT3	0	KCH1
NHX1	5	14	0	12	2	11	0	6		NHX1	2.5	7	0	6	1	5.5	0	3			2.5	1							7	5.5								NHX1	-1.5	-1.5	0	-3					RRT7	0	KHA1
NNF2	0	7	1	4	18	16	6	5		NNF2	0	3.5	0.5	2	9	8	3	2.5			0	9							3.5	8								NNF2	9	4.5	2.5	0.5					RSN1	0	LAC1
NRT1	2	1	0	1	1	1	4	1		NRT1	1	0.5	0	0.5	0.5	0.5	2	0.5			1	0.5							0.5	0.5								NRT1	-0.5	0	2	0					RTA1	0	LAG1
NSG2	0	1	2	0	1	1	0	1		NSG2	0	0.5	1	0	0.5	0.5	0	0.5			0	0.5							0.5	0.5								NSG2	0.5	0	-1	0.5					RTN1	0	LDS1
NTE1	1	0	0	1	3	1	5	4		NTE1	0.5	0	0	0.5	1.5	0.5	2.5	2			0.5	1.5							0	0.5								NTE1	1	0.5	2.5	1.5					SDH4	0	LDS2
NUR1	1	2	0	0	6	5	0	2		NUR1	0.5	1	0	0	3	2.5	0	1			0.5	3							1	2.5								NUR1	2.5	1.5	0	1					SEC62	0	LPP1
OLE1	3	1	4	11	13	0	35	12		OLE1	1.5	0.5	2	5.5	6.5	0	17.5	6			1.5	6.5							0.5	0								OLE1	5	-0.5	15.5	0.5					SEC63	0	MAL11
OPT1	3	0	1	2	0	0	0	0		OPT1	1.5	0	0.5	1	0	0	0	0			1.5	0							0	0								OPT1	-1.5	0	-0.5	-1					SEY1	0	MAL31
OPT2	2	2	2	5	1	2	0	4		OPT2	1	1	1	2.5	0.5	1	0	2			1	0.5							1	1								OPT2	-0.5	0	-1	-0.5					SHH3	0	MCH2
ORM1	2	1	0	0	1	1	1	0		ORM1	1	0.5	0	0	0.5	0.5	0.5	0			1	0.5							0.5	0.5								ORM1	-0.5	0	0.5	0					SLY41	0	MCH4
ORM2	6	5	2	3	7	6	9	11		ORM2	3	2.5	1	1.5	3.5	3	4.5	5.5			3	3.5							2.5	3								ORM2	0.5	0.5	3.5	4					SNA4	0	MDL1
OST3	6	27	1	22	3	24	0	16		OST3	3	13.5	0.5	11	1.5	12	0	8			3	1.5							13.5	12								OST3	-1.5	-1.5	-0.5	-3					SNG1	0	MDL2
OST5	2	11	0	20	1	11	0	11		OST5	1	5.5	0	10	0.5	5.5	0	5.5			1	0.5							5.5	5.5								OST5	-0.5	0	0	-4.5					SNQ2	0	MEP1
OST6	2	12	4	20	0	8	0	8		OST6	1	6	2	10	0	4	0	4			1	0							6	4								OST6	-1	-2	-2	-6					STE24	0	MEP2
OSW5	0	11	1	10	5	7	2	7		OSW5	0	5.5	0.5	5	2.5	3.5	1	3.5			0	2.5							5.5	3.5								OSW5	2.5	-2	0.5	-1.5					STE3	0	MEP3
PAM17	8	3	0	4	6	2	0	1		PAM17	4	1.5	0	2	3	1	0	0.5			4	3							1.5	1								PAM17	-1	-0.5	0	-1.5					STV1	0	MFM1
PCA1	1	0	0	0	6	0	6	5		PCA1	0.5	0	0	0	3	0	3	2.5			0.5	3							0	0								PCA1	2.5	0	3	2.5					TAT1	0	MMP1
PCP1	6	9	0	1	16	10	4	3		PCP1	3	4.5	0	0.5	8	5	2	1.5			3	8							4.5	5								PCP1	5	0.5	2	1					THI73	0	MNR2
PDR12	2	0	1	0	2	0	0	0		PDR12	1	0	0.5	0	1	0	0	0			1	1							0	0								PDR12	0	0	-0.5	0					USA1	0	MRH1
PDR15	3	1	2	1	0	0	3	7		PDR15	1.5	0.5	1	0.5	0	0	1.5	3.5			1.5	0							0.5	0								PDR15	-1.5	-0.5	0.5	3					VBA2	0	MRL1
PDR18	0	1	15	6	3	0	3	2		PDR18	0	0.5	7.5	3	1.5	0	1.5	1			0	1.5							0.5	0								PDR18	1.5	-0.5	-6	-2					VHC1	0	MSC2
PER1	3	4	0	3	42	16	4	9		PER1	1.5	2	0	1.5	21	8	2	4.5			1.5	21							2	8								PER1	19.5	6	2	3					VTC2	0	MST27
PER33	5	0	8	1	1	0	0	1		PER33	2.5	0	4	0.5	0.5	0	0	0.5			2.5	0.5							0	0								PER33	-2	0	-4	0					YCF1	0	MUP1
PET9	2	7	3	3	3	6	16	7		PET9	1	3.5	1.5	1.5	1.5	3	8	3.5			1	1.5							3.5	3								PET9	0.5	-0.5	6.5	2					YCR007C	0	MUP3
PEX28	0	1	0	5	5	2	2	5		PEX28	0	0.5	0	2.5	2.5	1	1	2.5			0	2.5							0.5	1								PEX28	2.5	0.5	1	0					YDL027C	0	NCE102
PEX29	3	6	1	6	2	6	1	1		PEX29	1.5	3	0.5	3	1	3	0.5	0.5			1.5	1							3	3								PEX29	-0.5	0	0	-2.5					YDR018C	0	NCR1
PEX31	0	1	27	6	9	0	27	10		PEX31	0	0.5	13.5	3	4.5	0	13.5	5			0	4.5							0.5	0								PEX31	4.5	-0.5	0	2					YDR338C	0	NFT1
PFA3	6	2	7	5	3	4	2	2		PFA3	3	1	3.5	2.5	1.5	2	1	1			3	1.5							1	2								PFA3	-1.5	1	-2.5	-1.5					YEA4	0	NRT1
PFA5	2	0	0	0	0	0	0	0		PFA5	1	0	0	0	0	0	0	0			1	0							0	0								PFA5	-1	0	0	0					YFL015C	0	NSG2
PFF1	2	1	0	13	3	1	7	14		PFF1	1	0.5	0	6.5	1.5	0.5	3.5	7			1	1.5							0.5	0.5								PFF1	0.5	0	3.5	0.5					YHL008C	0	OPT1
PGA1	1	2	4	11	2	0	0	3		PGA1	0.5	1	2	5.5	1	0	0	1.5			0.5	1							1	0								PGA1	0.5	-1	-2	-4					YHL044W	0	OPT2
PHM7	2	2	0	8	2	1	1	19		PHM7	1	1	0	4	1	0.5	0.5	9.5			1	1							1	0.5								PHM7	0	-0.5	0.5	5.5					YHR140W	0	ORM1
PHO84	2	1	0	0	2	0	0	0		PHO84	1	0.5	0	0	1	0	0	0			1	1							0.5	0								PHO84	0	-0.5	0	0					YIP4	0	OST5
PHO86	7	8	0	5	5	5	8	5		PHO86	3.5	4	0	2.5	2.5	2.5	4	2.5			3.5	2.5							4	2.5								PHO86	-1	-1.5	4	0					YJR015W	0	PCA1
PHO89	2	0	1	1	2	0	0	0		PHO89	1	0	0.5	0.5	1	0	0	0			1	1							0	0								PHO89	0	0	-0.5	-0.5					YKR073C	0	PDR12
PHO91	0	1	1	1	4	0	0	1		PHO91	0	0.5	0.5	0.5	2	0	0	0.5			0	2							0.5	0								PHO91	2	-0.5	-0.5	0					YLR050C	0	PER33
PHS1	3	1	1	0	4	1	1	0		PHS1	1.5	0.5	0.5	0	2	0.5	0.5	0			1.5	2							0.5	0.5								PHS1	0.5	0	0	0					YMD8	0	PEX29
PIS1	3	0	0	0	4	0	0	1		PIS1	1.5	0	0	0	2	0	0	0.5			1.5	2							0	0								PIS1	0.5	0	0	0.5					YML018C	0	PFA5
PMC1	7	1	0	0	4	1	0	1		PMC1	3.5	0.5	0	0	2	0.5	0	0.5			3.5	2							0.5	0.5								PMC1	-1.5	0	0	0.5					YML131W	0	PFF1
PMT1	1	12	0	12	0	13	0	10		PMT1	0.5	6	0	6	0	6.5	0	5			0.5	0							6	6.5								PMT1	-0.5	0.5	0	-1					YNL046W	0	PHO89
PMT4	1	6	0	5	0	8	1	4		PMT4	0.5	3	0	2.5	0	4	0.5	2			0.5	0							3	4								PMT4	-0.5	1	0.5	-0.5					YNL115C	0	PHS1
PMT5	4	1	0	0	3	1	0	0		PMT5	2	0.5	0	0	1.5	0.5	0	0			2	1.5							0.5	0.5								PMT5	-0.5	0	0	0					YNL320W	0	PIS1
PMT6	4	2	0	0	4	3	0	0		PMT6	2	1	0	0	2	1.5	0	0			2	2							1	1.5								PMT6	0	0.5	0	0					YNR048W	0	PMC1
PMT7	1	0	0	0	0	0	2	0		PMT7	0.5	0	0	0	0	0	1	0			0.5	0							0	0								PMT7	-0.5	0	1	0					YNR061C	0	PMT5
PNS1	4	0	1	0	1	0	0	0		PNS1	2	0	0.5	0	0.5	0	0	0			2	0.5							0	0								PNS1	-1.5	0	-0.5	0					YNR062C	0	PMT7
POM152	1	1	2	0	0	2	0	0		POM152	0.5	0.5	1	0	0	1	0	0			0.5	0							0.5	1								POM152	-0.5	0.5	-1	0					YOL162W	0	PNS1
POM33	0	1	0	2	0	1	0	1		POM33	0	0.5	0	1	0	0.5	0	0.5			0	0							0.5	0.5								POM33	0	0	0	-0.5					YPQ1	0	POM33
PRM10	3	0	1	0	3	0	0	0		PRM10	1.5	0	0.5	0	1.5	0	0	0			1.5	1.5							0	0								PRM10	0	0	-0.5	0					ZRG17	0	PRM10
PRM2	3	1	7	0	3	1	9	2		PRM2	1.5	0.5	3.5	0	1.5	0.5	4.5	1			1.5	1.5							0.5	0.5								PRM2	0	0	1	1					ARN2	-0.5	PRM2
PRM6	1	0	2	3	0	0	0	1		PRM6	0.5	0	1	1.5	0	0	0	0.5			0.5	0							0	0								PRM6	-0.5	0	-1	-1					ASG7	-0.5	PRM6
PRM8	8	0	16	9	4	0	9	13		PRM8	4	0	8	4.5	2	0	4.5	6.5			4	2							0	0								PRM8	-2	0	-3.5	2					AVT3	-0.5	PRM8
PTM1	0	7	4	14	1	6	2	6		PTM1	0	3.5	2	7	0.5	3	1	3			0	0.5							3.5	3								PTM1	0.5	-0.5	-1	-4					AVT4	-0.5	PTR2
PTR2	0	0	1	2	2	0	0	6		PTR2	0	0	0.5	1	1	0	0	3			0	1							0	0								PTR2	1	0	-0.5	2					BSD2	-0.5	PUG1
PUG1	1	0	2	1	3	0	1	1		PUG1	0.5	0	1	0.5	1.5	0	0.5	0.5			0.5	1.5							0	0								PUG1	1	0	-0.5	0					CDC1	-0.5	PUN1
PUN1	2	0	5	1	1	0	3	0		PUN1	1	0	2.5	0.5	0.5	0	1.5	0			1	0.5							0	0								PUN1	-0.5	0	-1	-0.5					CHS7	-0.5	PUT3
PUT3	1	0	0	1	1	0	1	0		PUT3	0.5	0	0	0.5	0.5	0	0.5	0			0.5	0.5							0	0								PUT3	0	0	0.5	-0.5					COA3	-0.5	PXA1
PXA1	1	0	0	0	3	0	2	1		PXA1	0.5	0	0	0	1.5	0	1	0.5			0.5	1.5							0	0								PXA1	1	0	1	0.5					CST26	-0.5	RAX1
QDR2	1	7	0	0	3	6	1	0		QDR2	0.5	3.5	0	0	1.5	3	0.5	0			0.5	1.5							3.5	3								QDR2	1	-0.5	0.5	0					DFM1	-0.5	RBD2
QDR3	2	1	6	10	7	2	6	30		QDR3	1	0.5	3	5	3.5	1	3	15			1	3.5							0.5	1								QDR3	2.5	0.5	0	10					DSC3	-0.5	RCF2
RAX1	2	0	2	3	4	0	4	7		RAX1	1	0	1	1.5	2	0	2	3.5			1	2							0	0								RAX1	1	0	1	2					ECM3	-0.5	RFT1
RBD2	0	0	11	0	2	0	6	11		RBD2	0	0	5.5	0	1	0	3	5.5			0	1							0	0								RBD2	1	0	-2.5	5.5					ERC1	-0.5	RIM9
RCE1	3	5	4	5	1	3	0	2		RCE1	1.5	2.5	2	2.5	0.5	1.5	0	1			1.5	0.5							2.5	1.5								RCE1	-1	-1	-2	-1.5					ERV41	-0.5	RRT7
RCF1	7	4	6	10	4	3	2	8		RCF1	3.5	2	3	5	2	1.5	1	4			3.5	2							2	1.5								RCF1	-1.5	-0.5	-2	-1					FLC2	-0.5	RRT8
RCF2	8	1	25	14	1	1	11	8		RCF2	4	0.5	12.5	7	0.5	0.5	5.5	4			4	0.5							0.5	0.5								RCF2	-3.5	0	-7	-3					FLR1	-0.5	RSN1
RER1	3	8	0	0	2	9	0	1		RER1	1.5	4	0	0	1	4.5	0	0.5			1.5	1							4	4.5								RER1	-0.5	0.5	0	0.5					FRE3	-0.5	RTC2
RFT1	0	0	1	0	3	0	0	2		RFT1	0	0	0.5	0	1.5	0	0	1			0	1.5							0	0								RFT1	1.5	0	-0.5	1					FRE8	-0.5	RTN1
RGT2	5	0	1	0	4	1	0	0		RGT2	2.5	0	0.5	0	2	0.5	0	0			2.5	2							0	0.5								RGT2	-0.5	0.5	-0.5	0					FSF1	-0.5	SAM3
RIM9	1	5	0	4	8	5	1	5		RIM9	0.5	2.5	0	2	4	2.5	0.5	2.5			0.5	4							2.5	2.5								RIM9	3.5	0	0.5	0.5					GDT1	-0.5	SCM4
RRT1	0	1	0	1	4	2	0	1		RRT1	0	0.5	0	0.5	2	1	0	0.5			0	2							0.5	1								RRT1	2	0.5	0	0					GPI11	-0.5	SDH3
RRT7	0	0	0	0	0	0	0	0		RRT7	0	0	0	0	0	0	0	0			0	0							0	0								RRT7	0	0	0	0					GPR1	-0.5	SDH4
RRT8	3	2	0	3	4	2	5	3		RRT8	1.5	1	0	1.5	2	1	2.5	1.5			1.5	2							1	1								RRT8	0.5	0	2.5	0					GPT2	-0.5	SEO1
RSB1	1	1	1	2	3	0	1	2		RSB1	0.5	0.5	0.5	1	1.5	0	0.5	1			0.5	1.5							0.5	0								RSB1	1	-0.5	0	0					GSC2	-0.5	SEY1
RSN1	0	0	0	1	0	0	0	2		RSN1	0	0	0	0.5	0	0	0	1			0	0							0	0								RSN1	0	0	0	0.5					HNM1	-0.5	SFT2
RTA1	0	1	0	0	0	0	0	0		RTA1	0	0.5	0	0	0	0	0	0			0	0							0.5	0								RTA1	0	-0.5	0	0					HSP30	-0.5	SHH3
RTC2	3	0	0	0	0	0	0	0		RTC2	1.5	0	0	0	0	0	0	0			1.5	0							0	0								RTC2	-1.5	0	0	0					HVG1	-0.5	SHR3
RTN1	1	0	1	0	1	0	2	1		RTN1	0.5	0	0.5	0	0.5	0	1	0.5			0.5	0.5							0	0								RTN1	0	0	0.5	0.5					INA1	-0.5	SLY41
RTN2	4	1	20	17	3	0	9	35		RTN2	2	0.5	10	8.5	1.5	0	4.5	17.5			2	1.5							0.5	0								RTN2	-0.5	-0.5	-5.5	9					ITR1	-0.5	SMF1
SAC1	19	26	2	15	22	35	3	6		SAC1	9.5	13	1	7.5	11	17.5	1.5	3			9.5	11							13	17.5								SAC1	1.5	4.5	0.5	-4.5					KRE1	-0.5	SMF3
SAM3	1	1	0	0	0	1	0	0		SAM3	0.5	0.5	0	0	0	0.5	0	0			0.5	0							0.5	0.5								SAM3	-0.5	0	0	0					LDS1	-0.5	SMP3
SCM4	4	0	2	0	1	0	1	1		SCM4	2	0	1	0	0.5	0	0.5	0.5			2	0.5							0	0								SCM4	-1.5	0	-0.5	0.5					LPP1	-0.5	SNA2
SCS3	5	4	0	1	1	3	2	0		SCS3	2.5	2	0	0.5	0.5	1.5	1	0			2.5	0.5							2	1.5								SCS3	-2	-0.5	1	-0.5					MFM1	-0.5	SNA3
SCT1	8	1	0	0	24	4	2	2		SCT1	4	0.5	0	0	12	2	1	1			4	12							0.5	2								SCT1	8	1.5	1	1					MMP1	-0.5	SNF3
SDH3	4	0	0	0	5	0	3	3		SDH3	2	0	0	0	2.5	0	1.5	1.5			2	2.5							0	0								SDH3	0.5	0	1.5	1.5					MUP3	-0.5	SNQ2
SDH4	2	0	5	6	2	0	1	3		SDH4	1	0	2.5	3	1	0	0.5	1.5			1	1							0	0								SDH4	0	0	-2	-1.5					NCE102	-0.5	SPC1
SEC59	1	1	0	0	2	0	0	0		SEC59	0.5	0.5	0	0	1	0	0	0			0.5	1							0.5	0								SEC59	0.5	-0.5	0	0					NHA1	-0.5	SSU1
SEC62	3	3	0	1	3	4	0	0		SEC62	1.5	1.5	0	0.5	1.5	2	0	0			1.5	1.5							1.5	2								SEC62	0	0.5	0	-0.5					NRT1	-0.5	STE3
SEC63	1	2	0	0	1	1	0	0		SEC63	0.5	1	0	0	0.5	0.5	0	0			0.5	0.5							1	0.5								SEC63	0	-0.5	0	0					OPT2	-0.5	STL1
SEO1	0	0	1	0	1	0	3	4		SEO1	0	0	0.5	0	0.5	0	1.5	2			0	0.5							0	0								SEO1	0.5	0	1	2					ORM1	-0.5	STT3
SEY1	0	2	0	0	0	2	0	0		SEY1	0	1	0	0	0	1	0	0			0	0							1	1								SEY1	0	0	0	0					OST5	-0.5	SUL1
SFC1	3	3	0	0	5	1	0	0		SFC1	1.5	1.5	0	0	2.5	0.5	0	0			1.5	2.5							1.5	0.5								SFC1	1	-1	0	0					PEX29	-0.5	SUL2
SFK1	3	0	0	1	1	1	0	0		SFK1	1.5	0	0	0.5	0.5	0.5	0	0			1.5	0.5							0	0.5								SFK1	-1	0.5	0	-0.5					PMT1	-0.5	TAT1
SFT2	3	2	0	1	0	2	0	0		SFT2	1.5	1	0	0.5	0	1	0	0			1.5	0							1	1								SFT2	-1.5	0	0	-0.5					PMT4	-0.5	TCB1
SGE1	5	0	0	2	4	1	0	2		SGE1	2.5	0	0	1	2	0.5	0	1			2.5	2							0	0.5								SGE1	-0.5	0.5	0	0					PMT5	-0.5	TDA4
SHH3	1	0	1	1	1	0	0	1		SHH3	0.5	0	0.5	0.5	0.5	0	0	0.5			0.5	0.5							0	0								SHH3	0	0	-0.5	0					PMT7	-0.5	THI73
SHR3	1	1	6	13	4	1	9	31		SHR3	0.5	0.5	3	6.5	2	0.5	4.5	15.5			0.5	2							0.5	0.5								SHR3	1.5	0	1.5	9					POM152	-0.5	TIM17
SLC1	1	3	1	0	2	2	1	0		SLC1	0.5	1.5	0.5	0	1	1	0.5	0			0.5	1							1.5	1								SLC1	0.5	-0.5	0	0					PRM6	-0.5	TMN2
SLP1	5	2	1	7	2	1	0	1		SLP1	2.5	1	0.5	3.5	1	0.5	0	0.5			2.5	1							1	0.5								SLP1	-1.5	-0.5	-0.5	-3					PUN1	-0.5	TMN3
SLY41	2	0	0	0	2	0	0	1		SLY41	1	0	0	0	1	0	0	0.5			1	1							0	0								SLY41	0	0	0	0.5					RER1	-0.5	TNA1
SMA2	17	5	2	4	15	15	7	4		SMA2	8.5	2.5	1	2	7.5	7.5	3.5	2			8.5	7.5							2.5	7.5								SMA2	-1	5	2.5	0					RGT2	-0.5	TOG1
SMF1	1	3	3	3	0	3	3	0		SMF1	0.5	1.5	1.5	1.5	0	1.5	1.5	0			0.5	0							1.5	1.5								SMF1	-0.5	0	0	-1.5					RTN2	-0.5	TOK1
SMF2	4	4	2	3	3	3	4	3		SMF2	2	2	1	1.5	1.5	1.5	2	1.5			2	1.5							2	1.5								SMF2	-0.5	-0.5	1	0					SAM3	-0.5	TPO3
SMF3	4	1	1	3	1	1	4	1		SMF3	2	0.5	0.5	1.5	0.5	0.5	2	0.5			2	0.5							0.5	0.5								SMF3	-1.5	0	1.5	-1					SGE1	-0.5	TPO4
SMP3	2	0	0	0	1	0	0	0		SMP3	1	0	0	0	0.5	0	0	0			1	0.5							0	0								SMP3	-0.5	0	0	0					SMF1	-0.5	TPO5
SNA2	6	0	0	0	2	0	2	0		SNA2	3	0	0	0	1	0	1	0			3	1							0	0								SNA2	-2	0	1	0					SMF2	-0.5	TRK2
SNA3	4	0	2	0	2	0	2	1		SNA3	2	0	1	0	1	0	1	0.5			2	1							0	0								SNA3	-1	0	0	0.5					SMP3	-0.5	TUL1
SNA4	2	0	2	3	2	1	0	4		SNA4	1	0	1	1.5	1	0.5	0	2			1	1							0	0.5								SNA4	0	0.5	-1	0.5					SPC1	-0.5	TVP23
SNF3	3	0	0	0	1	0	0	0		SNF3	1.5	0	0	0	0.5	0	0	0			1.5	0.5							0	0								SNF3	-1	0	0	0					SSU1	-0.5	TVP38
SNG1	2	2	2	1	2	1	2	0		SNG1	1	1	1	0.5	1	0.5	1	0			1	1							1	0.5								SNG1	0	-0.5	0	-0.5					SUL2	-0.5	UGA4
SNQ2	2	0	14	16	2	0	4	27		SNQ2	1	0	7	8	1	0	2	13.5			1	1							0	0								SNQ2	0	0	-5	5.5					SVP26	-0.5	UIP3
SPC1	2	0	1	2	1	0	2	5		SPC1	1	0	0.5	1	0.5	0	1	2.5			1	0.5							0	0								SPC1	-0.5	0	0.5	1.5					TDA5	-0.5	UIP5
SPC2	9	6	12	18	1	5	2	3		SPC2	4.5	3	6	9	0.5	2.5	1	1.5			4.5	0.5							3	2.5								SPC2	-4	-0.5	-5	-7.5					TIM22	-0.5	VBA3
SPG3	0	3	1	1	1	0	7	3		SPG3	0	1.5	0.5	0.5	0.5	0	3.5	1.5			0	0.5							1.5	0								SPG3	0.5	-1.5	3	1					TMN2	-0.5	VCX1
SRF1	7	2	2	8	0	3	2	6		SRF1	3.5	1	1	4	0	1.5	1	3			3.5	0							1	1.5								SRF1	-3.5	0.5	0	-1					TMS1	-0.5	VHC1
SSH1	24	12	1	1	13	11	0	1		SSH1	12	6	0.5	0.5	6.5	5.5	0	0.5			12	6.5							6	5.5								SSH1	-5.5	-0.5	-0.5	0					VCX1	-0.5	VHT1
SSM4	5	5	1	3	40	11	7	8		SSM4	2.5	2.5	0.5	1.5	20	5.5	3.5	4			2.5	20							2.5	5.5								SSM4	17.5	3	3	2.5					VTC3	-0.5	VNX1
SSU1	3	0	1	1	2	0	0	1		SSU1	1.5	0	0.5	0.5	1	0	0	0.5			1.5	1							0	0								SSU1	-0.5	0	-0.5	0					YBR220C	-0.5	VPS73
SSY1	3	1	0	0	5	2	4	6		SSY1	1.5	0.5	0	0	2.5	1	2	3			1.5	2.5							0.5	1								SSY1	1	0.5	2	3					YFR035C	-0.5	VTC1
STE24	3	10	5	24	3	7	0	14		STE24	1.5	5	2.5	12	1.5	3.5	0	7			1.5	1.5							5	3.5								STE24	0	-1.5	-2.5	-5					YGR026W	-0.5	VTC2
STE3	0	0	0	0	0	0	0	0		STE3	0	0	0	0	0	0	0	0			0	0							0	0								STE3	0	0	0	0					YHC3	-0.5	VTC3
STL1	4	0	2	0	2	0	4	2		STL1	2	0	1	0	1	0	2	1			2	1							0	0								STL1	-1	0	1	1					YHL017W	-0.5	WSC3
STT3	2	6	0	15	4	6	0	12		STT3	1	3	0	7.5	2	3	0	6			1	2							3	3								STT3	1	0	0	-1.5					YHR078W	-0.5	YAL066W
STV1	0	0	2	4	0	1	1	0		STV1	0	0	1	2	0	0.5	0.5	0			0	0							0	0.5								STV1	0	0.5	-0.5	-2					YIL067C	-0.5	YAR028W
SUL1	3	0	1	1	0	0	0	0		SUL1	1.5	0	0.5	0.5	0	0	0	0			1.5	0							0	0								SUL1	-1.5	0	-0.5	-0.5					YIP5	-0.5	YAR047C
SUL2	1	1	0	0	0	1	0	0		SUL2	0.5	0.5	0	0	0	0.5	0	0			0.5	0							0.5	0.5								SUL2	-0.5	0	0	0					YLL053C	-0.5	YBR027C
SUR1	9	31	7	14	10	26	0	9		SUR1	4.5	15.5	3.5	7	5	13	0	4.5			4.5	5							15.5	13								SUR1	0.5	-2.5	-3.5	-2.5					YMR034C	-0.5	YBR292C
SUR2	2	2	0	1	0	4	7	3		SUR2	1	1	0	0.5	0	2	3.5	1.5			1	0							1	2								SUR2	-1	1	3.5	1					YMR141C	-0.5	YCF1
SUR7	0	2	5	4	3	1	0	1		SUR7	0	1	2.5	2	1.5	0.5	0	0.5			0	1.5							1	0.5								SUR7	1.5	-0.5	-2.5	-1.5					YMR221C	-0.5	YCL002C
SVP26	2	2	0	15	1	1	0	7		SVP26	1	1	0	7.5	0.5	0.5	0	3.5			1	0.5							1	0.5								SVP26	-0.5	-0.5	0	-4					YNL143C	-0.5	YCR007C
SWP1	3	16	0	21	7	12	0	11		SWP1	1.5	8	0	10.5	3.5	6	0	5.5			1.5	3.5							8	6								SWP1	2	-2	0	-5					YNL146W	-0.5	YCR023C
SYG1	2	2	0	0	4	1	1	1		SYG1	1	1	0	0	2	0.5	0.5	0.5			1	2							1	0.5								SYG1	1	-0.5	0.5	0.5					YOR097C	-0.5	YDL027C
TAT1	4	1	10	6	4	1	6	14		TAT1	2	0.5	5	3	2	0.5	3	7			2	2							0.5	0.5								TAT1	0	0	-2	4					YOR152C	-0.5	YDL180W
TCB1	2	0	0	0	0	0	0	1		TCB1	1	0	0	0	0	0	0	0.5			1	0							0	0								TCB1	-1	0	0	0.5					YPL257W	-0.5	YDL199C
TDA4	1	0	0	0	2	0	0	1		TDA4	0.5	0	0	0	1	0	0	0.5			0.5	1							0	0								TDA4	0.5	0	0	0.5					YPR109W	-0.5	YDR018C
TDA5	6	11	0	0	5	10	1	0		TDA5	3	5.5	0	0	2.5	5	0.5	0			3	2.5							5.5	5								TDA5	-0.5	-0.5	0.5	0					YPR114W	-0.5	YDR029W
THI7	10	1	1	0	24	15	7	4		THI7	5	0.5	0.5	0	12	7.5	3.5	2			5	12							0.5	7.5								THI7	7	7	3	2					YPR117W	-0.5	YDR090C
THI72	3	0	1	0	1	1	0	1		THI72	1.5	0	0.5	0	0.5	0.5	0	0.5			1.5	0.5							0	0.5								THI72	-1	0.5	-0.5	0.5					YSR3	-0.5	YDR338C
THI73	1	1	1	6	1	1	0	3		THI73	0.5	0.5	0.5	3	0.5	0.5	0	1.5			0.5	0.5							0.5	0.5								THI73	0	0	-0.5	-1.5					YVC1	-0.5	YEA4
THI74	6	0	5	3	3	1	2	7		THI74	3	0	2.5	1.5	1.5	0.5	1	3.5			3	1.5							0	0.5								THI74	-1.5	0.5	-1.5	2					ZRT2	-0.5	YEA6
TIM17	16	5	1	4	34	5	9	5		TIM17	8	2.5	0.5	2	17	2.5	4.5	2.5			8	17							2.5	2.5								TIM17	9	0	4	0.5					ADY2	-1	YER039C-A
TIM22	2	0	2	4	1	1	3	8		TIM22	1	0	1	2	0.5	0.5	1.5	4			1	0.5							0	0.5								TIM22	-0.5	0.5	0.5	2					AGP3	-1	YET2
TMN2	1	0	1	0	0	0	0	4		TMN2	0.5	0	0.5	0	0	0	0	2			0.5	0							0	0								TMN2	-0.5	0	-0.5	2					ALG3	-1	YFL015C
TMN3	1	0	0	0	2	0	0	0		TMN3	0.5	0	0	0	1	0	0	0			0.5	1							0	0								TMN3	0.5	0	0	0					ASI2	-1	YFL034W
TMS1	1	2	1	0	0	1	0	0		TMS1	0.5	1	0.5	0	0	0.5	0	0			0.5	0							1	0.5								TMS1	-0.5	-0.5	-0.5	0					ASI3	-1	YFL051C
TNA1	2	0	4	0	0	0	0	0		TNA1	1	0	2	0	0	0	0	0			1	0							0	0								TNA1	-1	0	-2	0					ATG33	-1	YFT2
TOG1	1	0	0	0	3	0	0	0		TOG1	0.5	0	0	0	1.5	0	0	0			0.5	1.5							0	0								TOG1	1	0	0	0					ATG9	-1	YGL041C
TOK1	0	1	0	5	5	1	0	2		TOK1	0	0.5	0	2.5	2.5	0.5	0	1			0	2.5							0.5	0.5								TOK1	2.5	0	0	-1.5					ATO2	-1	YGL114W
TPN1	0	2	0	0	3	3	0	5		TPN1	0	1	0	0	1.5	1.5	0	2.5			0	1.5							1	1.5								TPN1	1.5	0.5	0	2.5					BRL1	-1	YGL140C
TPO2	1	1	12	6	3	0	0	0		TPO2	0.5	0.5	6	3	1.5	0	0	0			0.5	1.5							0.5	0								TPO2	1	-0.5	-6	-3					DER1	-1	YGR016W
TPO3	2	0	0	1	0	0	0	1		TPO3	1	0	0	0.5	0	0	0	0.5			1	0							0	0								TPO3	-1	0	0	0					DIE2	-1	YGR026W
TPO4	0	0	1	0	1	0	2	6		TPO4	0	0	0.5	0	0.5	0	1	3			0	0.5							0	0								TPO4	0.5	0	0.5	3					DNF1	-1	YGR149W
TPO5	4	0	1	5	1	0	1	3		TPO5	2	0	0.5	2.5	0.5	0	0.5	1.5			2	0.5							0	0								TPO5	-1.5	0	0	-1					ECM27	-1	YHC3
TRK2	2	0	0	0	0	0	0	0		TRK2	1	0	0	0	0	0	0	0			1	0							0	0								TRK2	-1	0	0	0					EMP65	-1	YHL008C
TSC13	0	3	0	0	2	2	4	1		TSC13	0	1.5	0	0	1	1	2	0.5			0	1							1.5	1								TSC13	1	-0.5	2	0.5					ENV10	-1	YHL017W
TUL1	5	1	1	0	3	1	1	0		TUL1	2.5	0.5	0.5	0	1.5	0.5	0.5	0			2.5	1.5							0.5	0.5								TUL1	-1	0	0	0					ERV15	-1	YHL044W
TVP15	1	0	0	9	3	1	2	6		TVP15	0.5	0	0	4.5	1.5	0.5	1	3			0.5	1.5							0	0.5								TVP15	1	0.5	1	-1.5					FTR1	-1	YHR078W
TVP18	5	3	1	0	6	1	0	0		TVP18	2.5	1.5	0.5	0	3	0.5	0	0			2.5	3							1.5	0.5								TVP18	0.5	-1	-0.5	0					GPI10	-1	YHR140W
TVP23	6	0	9	19	4	0	1	32		TVP23	3	0	4.5	9.5	2	0	0.5	16			3	2							0	0								TVP23	-1	0	-4	6.5					GPI19	-1	YIA6
TVP38	2	0	1	1	5	0	7	0		TVP38	1	0	0.5	0.5	2.5	0	3.5	0			1	2.5							0	0								TVP38	1.5	0	3	-0.5					HUT1	-1	YIL029C
UGA4	4	0	0	1	0	0	1	3		UGA4	2	0	0	0.5	0	0	0.5	1.5			2	0							0	0								UGA4	-2	0	0.5	1					HXT3	-1	YIL067C
UIP3	2	0	2	1	0	0	0	0		UIP3	1	0	1	0.5	0	0	0	0			1	0							0	0								UIP3	-1	0	-1	-0.5					IZH3	-1	YIL166C
UIP5	0	0	0	1	1	0	0	0		UIP5	0	0	0	0.5	0.5	0	0	0			0	0.5							0	0								UIP5	0.5	0	0	-0.5					KCH1	-1	YIP4
USA1	0	5	7	5	0	3	6	1		USA1	0	2.5	3.5	2.5	0	1.5	3	0.5			0	0							2.5	1.5								USA1	0	-1	-0.5	-2					MEP1	-1	YIP5
VBA1	1	0	0	10	8	2	15	39		VBA1	0.5	0	0	5	4	1	7.5	19.5			0.5	4							0	1								VBA1	3.5	1	7.5	14.5					MST27	-1	YJL028W
VBA2	1	0	1	0	1	2	1	0		VBA2	0.5	0	0.5	0	0.5	1	0.5	0			0.5	0.5							0	1								VBA2	0	1	0	0					OST6	-1	YJL163C
VBA3	3	0	0	0	1	0	0	0		VBA3	1.5	0	0	0	0.5	0	0	0			1.5	0.5							0	0								VBA3	-1	0	0	0					PAM17	-1	YJR085C
VBA4	2	0	3	0	0	1	1	0		VBA4	1	0	1.5	0	0	0.5	0.5	0			1	0							0	0.5								VBA4	-1	0.5	-1	0					PFA5	-1	YJR124C
VBA5	3	0	1	1	6	3	0	19		VBA5	1.5	0	0.5	0.5	3	1.5	0	9.5			1.5	3							0	1.5								VBA5	1.5	1.5	-0.5	9					PHO86	-1	YKR051W
VCX1	1	0	0	0	0	0	0	0		VCX1	0.5	0	0	0	0	0	0	0			0.5	0							0	0								VCX1	-0.5	0	0	0					RCE1	-1	YKR073C
VHC1	1	1	0	4	1	1	1	2		VHC1	0.5	0.5	0	2	0.5	0.5	0.5	1			0.5	0.5							0.5	0.5								VHC1	0	0	0.5	-1					SFK1	-1	YLL053C
VHT1	7	0	1	0	13	0	7	7		VHT1	3.5	0	0.5	0	6.5	0	3.5	3.5			3.5	6.5							0	0								VHT1	3	0	3	3.5					SMA2	-1	YLR152C
VMR1	0	1	7	21	2	0	1	4		VMR1	0	0.5	3.5	10.5	1	0	0.5	2			0	1							0.5	0								VMR1	1	-0.5	-3	-8.5					SNA3	-1	YLR311C
VNX1	3	1	0	2	1	1	0	1		VNX1	1.5	0.5	0	1	0.5	0.5	0	0.5			1.5	0.5							0.5	0.5								VNX1	-1	0	0	-0.5					SNF3	-1	YLR326W
VPS68	3	8	2	11	4	5	0	2		VPS68	1.5	4	1	5.5	2	2.5	0	1			1.5	2							4	2.5								VPS68	0.5	-1.5	-1	-4.5					STL1	-1	YMD8
VPS73	2	0	1	3	0	0	0	0		VPS73	1	0	0.5	1.5	0	0	0	0			1	0							0	0								VPS73	-1	0	-0.5	-1.5					SUR2	-1	YML018C
VRG4	5	3	7	4	1	4	5	8		VRG4	2.5	1.5	3.5	2	0.5	2	2.5	4			2.5	0.5							1.5	2								VRG4	-2	0.5	-1	2					TCB1	-1	YML131W
VTC1	3	0	0	1	1	0	2	1		VTC1	1.5	0	0	0.5	0.5	0	1	0.5			1.5	0.5							0	0								VTC1	-1	0	1	0					THI72	-1	YMR034C
VTC2	0	0	4	0	0	0	1	0		VTC2	0	0	2	0	0	0	0.5	0			0	0							0	0								VTC2	0	0	-1.5	0					TNA1	-1	YMR141C
VTC3	1	0	0	1	0	0	1	1		VTC3	0.5	0	0	0.5	0	0	0.5	0.5			0.5	0							0	0								VTC3	-0.5	0	0.5	0					TPO3	-1	YMR155W
WSC3	5	1	2	13	2	1	6	28		WSC3	2.5	0.5	1	6.5	1	0.5	3	14			2.5	1							0.5	0.5								WSC3	-1.5	0	2	7.5					TRK2	-1	YMR187C
YAL066W	0	0	3	0	2	0	4	8		YAL066W	0	0	1.5	0	1	0	2	4			0	1							0	0								YAL066W	1	0	0.5	4					TUL1	-1	YMR221C
YAR028W	2	0	0	1	0	0	1	0		YAR028W	1	0	0	0.5	0	0	0.5	0			1	0							0	0								YAR028W	-1	0	0.5	-0.5					TVP23	-1	YMR279C
YAR047C	5	1	8	1	1	1	4	4		YAR047C	2.5	0.5	4	0.5	0.5	0.5	2	2			2.5	0.5							0.5	0.5								YAR047C	-2	0	-2	1.5					UIP3	-1	YNL046W
YBL059W	11	9	0	1	3	3	0	0		YBL059W	5.5	4.5	0	0.5	1.5	1.5	0	0			5.5	1.5							4.5	1.5								YBL059W	-4	-3	0	-0.5					VBA3	-1	YNL095C
YBR027C	2	2	1	1	0	2	3	1		YBR027C	1	1	0.5	0.5	0	1	1.5	0.5			1	0							1	1								YBR027C	-1	0	1	0					VBA4	-1	YNL143C
YBR219C	2	1	0	7	5	3	1	15		YBR219C	1	0.5	0	3.5	2.5	1.5	0.5	7.5			1	2.5							0.5	1.5								YBR219C	1.5	1	0.5	4					VNX1	-1	YNL146W
YBR220C	1	2	0	5	0	1	0	3		YBR220C	0.5	1	0	2.5	0	0.5	0	1.5			0.5	0							1	0.5								YBR220C	-0.5	-0.5	0	-1					VPS73	-1	YNR061C
YBR241C	2	2	0	0	4	3	1	1		YBR241C	1	1	0	0	2	1.5	0.5	0.5			1	2							1	1.5								YBR241C	1	0.5	0.5	0.5					VTC1	-1	YNR062C
YBR287W	2	0	0	1	0	1	0	0		YBR287W	1	0	0	0.5	0	0.5	0	0			1	0							0	0.5								YBR287W	-1	0.5	0	-0.5					YAR028W	-1	YOL107W
YBR292C	2	0	6	2	0	0	2	1		YBR292C	1	0	3	1	0	0	1	0.5			1	0							0	0								YBR292C	-1	0	-2	-0.5					YBR027C	-1	YOL162W
YBT1	6	4	19	21	2	5	17	14		YBT1	3	2	9.5	10.5	1	2.5	8.5	7			3	1							2	2.5								YBT1	-2	0.5	-1	-3.5					YBR287W	-1	YOL163W
YCF1	2	0	0	1	2	0	0	1		YCF1	1	0	0	0.5	1	0	0	0.5			1	1							0	0								YCF1	0	0	0	0					YBR292C	-1	YOP1
YCL002C	0	0	0	0	1	0	1	0		YCL002C	0	0	0	0	0.5	0	0.5	0			0	0.5							0	0								YCL002C	0.5	0	0.5	0					YCR023C	-1	YOR097C
YCR007C	0	0	0	0	0	0	1	1		YCR007C	0	0	0	0	0	0	0.5	0.5			0	0							0	0								YCR007C	0	0	0.5	0.5					YCT1	-1	YOR152C
YCR023C	3	0	1	1	1	0	0	0		YCR023C	1.5	0	0.5	0.5	0.5	0	0	0			1.5	0.5							0	0								YCR023C	-1	0	-0.5	-0.5					YDC1	-1	YPC1
YCR061W	2	0	3	0	8	1	5	5		YCR061W	1	0	1.5	0	4	0.5	2.5	2.5			1	4							0	0.5								YCR061W	3	0.5	1	2.5					YDR090C	-1	YPF1
YCT1	2	0	1	4	0	1	1	3		YCT1	1	0	0.5	2	0	0.5	0.5	1.5			1	0							0	0.5								YCT1	-1	0.5	0	-0.5					YET2	-1	YPL257W
YDC1	3	1	0	1	1	0	0	1		YDC1	1.5	0.5	0	0.5	0.5	0	0	0.5			1.5	0.5							0.5	0								YDC1	-1	-0.5	0	0					YFL054C	-1	YPQ1
YDL027C	0	0	0	0	0	0	1	1		YDL027C	0	0	0	0	0	0	0.5	0.5			0	0							0	0								YDL027C	0	0	0.5	0.5					YFT2	-1	YPQ2
YDL180W	13	0	0	0	3	0	2	2		YDL180W	6.5	0	0	0	1.5	0	1	1			6.5	1.5							0	0								YDL180W	-5	0	1	1					YGL041C	-1	YPR027C
YDL199C	3	1	0	1	0	1	0	0		YDL199C	1.5	0.5	0	0.5	0	0.5	0	0			1.5	0							0.5	0.5								YDL199C	-1.5	0	0	-0.5					YGR016W	-1	YPR114W
YDL218W	0	1	2	11	1	2	1	13		YDL218W	0	0.5	1	5.5	0.5	1	0.5	6.5			0	0.5							0.5	1								YDL218W	0.5	0.5	-0.5	1					YIL029C	-1	YPR117W
YDR018C	3	0	8	7	3	0	19	30		YDR018C	1.5	0	4	3.5	1.5	0	9.5	15			1.5	1.5							0	0								YDR018C	0	0	5.5	11.5					YIL170W	-1	YRO2
YDR029W	0	0	3	2	2	0	11	7		YDR029W	0	0	1.5	1	1	0	5.5	3.5			0	1							0	0								YDR029W	1	0	4	2.5					YJL163C	-1	YSR3
YDR090C	4	0	5	11	2	0	1	35		YDR090C	2	0	2.5	5.5	1	0	0.5	17.5			2	1							0	0								YDR090C	-1	0	-2	12					YJR085C	-1	YVC1
YDR338C	0	0	1	1	0	0	0	1		YDR338C	0	0	0.5	0.5	0	0	0	0.5			0	0							0	0								YDR338C	0	0	-0.5	0					YKL044W	-1	ZRG17
YDR387C	5	1	0	0	0	4	0	0		YDR387C	2.5	0.5	0	0	0	2	0	0			2.5	0							0.5	2								YDR387C	-2.5	1.5	0	0					YLR046C	-1	ZRT2
YEA4	3	0	0	0	3	0	1	0		YEA4	1.5	0	0	0	1.5	0	0.5	0			1.5	1.5							0	0								YEA4	0	0	0.5	0					YMR253C	-1	ALE1
YEA6	3	0	4	3	0	0	0	0		YEA6	1.5	0	2	1.5	0	0	0	0			1.5	0							0	0								YEA6	-1.5	0	-2	-1.5					YOL079W	-1	ALG8
YER039C-A	1	0	0	0	2	0	0	1		YER039C-A	0.5	0	0	0	1	0	0	0.5			0.5	1							0	0								YER039C-A	0.5	0	0	0.5					YOL107W	-1	COQ2
YET2	2	0	0	0	0	0	2	0		YET2	1	0	0	0	0	0	1	0			1	0							0	0								YET2	-1	0	1	0					YOR292C	-1	CPT1
YFL015C	4	0	0	0	4	0	1	2		YFL015C	2	0	0	0	2	0	0.5	1			2	2							0	0								YFL015C	0	0	0.5	1					YPQ2	-1	CSC1
YFL034W	6	1	13	17	3	1	15	31		YFL034W	3	0.5	6.5	8.5	1.5	0.5	7.5	15.5			3	1.5							0.5	0.5								YFL034W	-1.5	0	1	7					YRO2	-1	CTR1
YFL051C	1	0	16	22	4	0	8	33		YFL051C	0.5	0	8	11	2	0	4	16.5			0.5	2							0	0								YFL051C	1.5	0	-4	5.5					ZRC1	-1	ECM34
YFL054C	5	2	1	6	3	3	0	6		YFL054C	2.5	1	0.5	3	1.5	1.5	0	3			2.5	1.5							1	1.5								YFL054C	-1	0.5	-0.5	0					ALG9	-1.5	ECM7
YFR035C	4	1	2	13	3	2	0	8		YFR035C	2	0.5	1	6.5	1.5	1	0	4			2	1.5							0.5	1								YFR035C	-0.5	0.5	-1	-2.5					ATO3	-1.5	EMP65
YFT2	3	0	3	0	1	0	0	1		YFT2	1.5	0	1.5	0	0.5	0	0	0.5			1.5	0.5							0	0								YFT2	-1	0	-1.5	0.5					AVT6	-1.5	FCY2
YGL041C	4	0	4	5	2	0	5	26		YGL041C	2	0	2	2.5	1	0	2.5	13			2	1							0	0								YGL041C	-1	0	0.5	10.5					BSC6	-1.5	FCY21
YGL114W	4	0	3	3	1	0	0	2		YGL114W	2	0	1.5	1.5	0.5	0	0	1			2	0.5							0	0								YGL114W	-1.5	0	-1.5	-0.5					BUD8	-1.5	FLC2
YGL140C	4	0	1	1	1	0	0	1		YGL140C	2	0	0.5	0.5	0.5	0	0	0.5			2	0.5							0	0								YGL140C	-1.5	0	-0.5	0					CHS1	-1.5	GPI13
YGR016W	2	0	0	1	0	0	1	1		YGR016W	1	0	0	0.5	0	0	0.5	0.5			1	0							0	0								YGR016W	-1	0	0.5	0					CHS3	-1.5	GPI14
YGR026W	4	0	0	0	3	0	1	1		YGR026W	2	0	0	0	1.5	0	0.5	0.5			2	1.5							0	0								YGR026W	-0.5	0	0.5	0.5					COT1	-1.5	GUP2
YGR149W	6	1	0	0	3	1	0	0		YGR149W	3	0.5	0	0	1.5	0.5	0	0			3	1.5							0.5	0.5								YGR149W	-1.5	0	0	0					ECM7	-1.5	HUT1
YGR168C	0	1	0	1	2	0	0	2		YGR168C	0	0.5	0	0.5	1	0	0	1			0	1							0.5	0								YGR168C	1	-0.5	0	0.5					ESBP6	-1.5	HXT3
YHC3	3	0	0	5	2	0	1	2		YHC3	1.5	0	0	2.5	1	0	0.5	1			1.5	1							0	0								YHC3	-0.5	0	0.5	-1.5					GIT1	-1.5	IZH1
YHL008C	2	1	3	3	2	1	8	3		YHL008C	1	0.5	1.5	1.5	1	0.5	4	1.5			1	1							0.5	0.5								YHL008C	0	0	2.5	0					HXT8	-1.5	IZH2
YHL017W	3	0	13	2	2	0	1	0		YHL017W	1.5	0	6.5	1	1	0	0.5	0			1.5	1							0	0								YHL017W	-0.5	0	-6	-1					KHA1	-1.5	IZH3
YHL044W	2	0	1	0	2	0	0	2		YHL044W	1	0	0.5	0	1	0	0	1			1	1							0	0								YHL044W	0	0	-0.5	1					LAC1	-1.5	JEN1
YHR078W	3	2	1	1	2	2	1	1		YHR078W	1.5	1	0.5	0.5	1	1	0.5	0.5			1.5	1							1	1								YHR078W	-0.5	0	0	0					MDL2	-1.5	KEI1
YHR140W	2	1	0	7	2	1	2	11		YHR140W	1	0.5	0	3.5	1	0.5	1	5.5			1	1							0.5	0.5								YHR140W	0	0	1	2					MRL1	-1.5	KRE1
YIA6	0	0	1	0	1	0	0	0		YIA6	0	0	0.5	0	0.5	0	0	0			0	0.5							0	0								YIA6	0.5	0	-0.5	0					NHX1	-1.5	MPO1
YIL029C	3	1	1	0	1	1	0	0		YIL029C	1.5	0.5	0.5	0	0.5	0.5	0	0			1.5	0.5							0.5	0.5								YIL029C	-1	0	-0.5	0					OPT1	-1.5	OLE1
YIL067C	2	1	7	3	1	1	4	0		YIL067C	1	0.5	3.5	1.5	0.5	0.5	2	0			1	0.5							0.5	0.5								YIL067C	-0.5	0	-1.5	-1.5					OST3	-1.5	PAM17
YIL166C	6	2	5	3	3	2	0	0		YIL166C	3	1	2.5	1.5	1.5	1	0	0			3	1.5							1	1								YIL166C	-1.5	0	-2.5	-1.5					PDR15	-1.5	PDR15
YIL170W	3	3	0	0	1	4	0	0		YIL170W	1.5	1.5	0	0	0.5	2	0	0			1.5	0.5							1.5	2								YIL170W	-1	0.5	0	0					PFA3	-1.5	PDR18
YIP3	1	2	4	7	6	1	26	4		YIP3	0.5	1	2	3.5	3	0.5	13	2			0.5	3							1	0.5								YIP3	2.5	-0.5	11	-1.5					PMC1	-1.5	PET9
YIP4	1	2	0	1	1	2	0	0		YIP4	0.5	1	0	0.5	0.5	1	0	0			0.5	0.5							1	1								YIP4	0	0	0	-0.5					PNS1	-1.5	PEX31
YIP5	1	0	0	0	0	0	0	0		YIP5	0.5	0	0	0	0	0	0	0			0.5	0							0	0								YIP5	-0.5	0	0	0					RCF1	-1.5	PHM7
YJL028W	0	0	0	0	2	0	0	0		YJL028W	0	0	0	0	1	0	0	0			0	1							0	0								YJL028W	1	0	0	0					RTC2	-1.5	PHO84
YJL163C	2	0	1	0	0	0	1	0		YJL163C	1	0	0.5	0	0	0	0.5	0			1	0							0	0								YJL163C	-1	0	0	0					SCM4	-1.5	PHO91
YJR015W	3	1	0	3	3	0	1	3		YJR015W	1.5	0.5	0	1.5	1.5	0	0.5	1.5			1.5	1.5							0.5	0								YJR015W	0	-0.5	0.5	0					SFT2	-1.5	PTM1
YJR085C	3	0	0	0	1	0	0	0		YJR085C	1.5	0	0	0	0.5	0	0	0			1.5	0.5							0	0								YJR085C	-1	0	0	0					SLP1	-1.5	QDR2
YJR124C	1	0	0	0	2	0	0	0		YJR124C	0.5	0	0	0	1	0	0	0			0.5	1							0	0								YJR124C	0.5	0	0	0					SMF3	-1.5	RCF1
YKL031W	4	1	3	1	0	5	13	1		YKL031W	2	0.5	1.5	0.5	0	2.5	6.5	0.5			2	0							0.5	2.5								YKL031W	-2	2	5	0					SUL1	-1.5	RSB1
YKL044W	3	4	15	15	1	2	18	8		YKL044W	1.5	2	7.5	7.5	0.5	1	9	4			1.5	0.5							2	1								YKL044W	-1	-1	1.5	-3.5					THI74	-1.5	RTA1
YKR051W	0	2	0	3	8	2	4	10		YKR051W	0	1	0	1.5	4	1	2	5			0	4							1	1								YKR051W	4	0	2	3.5					TPO5	-1.5	RTN2
YKR073C	1	0	2	3	1	0	4	2		YKR073C	0.5	0	1	1.5	0.5	0	2	1			0.5	0.5							0	0								YKR073C	0	0	1	-0.5					WSC3	-1.5	SCS3
YLL053C	1	0	1	3	0	0	5	7		YLL053C	0.5	0	0.5	1.5	0	0	2.5	3.5			0.5	0							0	0								YLL053C	-0.5	0	2	2					YDL199C	-1.5	SEC59
YLR036C	5	0	1	2	2	1	0	2		YLR036C	2.5	0	0.5	1	1	0.5	0	1			2.5	1							0	0.5								YLR036C	-1.5	0.5	-0.5	0					YEA6	-1.5	SEC63
YLR046C	4	0	0	1	2	1	1	0		YLR046C	2	0	0	0.5	1	0.5	0.5	0			2	1							0	0.5								YLR046C	-1	0.5	0.5	-0.5					YFL034W	-1.5	SLC1
YLR050C	4	0	0	2	4	1	3	2		YLR050C	2	0	0	1	2	0.5	1.5	1			2	2							0	0.5								YLR050C	0	0.5	1.5	0					YGL114W	-1.5	SLP1
YLR152C	1	1	1	1	2	1	6	4		YLR152C	0.5	0.5	0.5	0.5	1	0.5	3	2			0.5	1							0.5	0.5								YLR152C	0.5	0	2.5	1.5					YGL140C	-1.5	SMF2
YLR311C	3	0	0	2	0	0	0	2		YLR311C	1.5	0	0	1	0	0	0	1			1.5	0							0	0								YLR311C	-1.5	0	0	0					YGR149W	-1.5	SNG1
YLR326W	3	0	0	2	0	0	0	1		YLR326W	1.5	0	0	1	0	0	0	0.5			1.5	0							0	0								YLR326W	-1.5	0	0	-0.5					YIL166C	-1.5	SPC2
YMD8	2	0	0	1	2	0	1	4		YMD8	1	0	0	0.5	1	0	0.5	2			1	1							0	0								YMD8	0	0	0.5	1.5					YLR036C	-1.5	SSH1
YML018C	0	1	0	4	0	1	0	1		YML018C	0	0.5	0	2	0	0.5	0	0.5			0	0							0.5	0.5								YML018C	0	0	0	-1.5					YLR311C	-1.5	SUR7
YML131W	1	0	3	0	1	0	1	0		YML131W	0.5	0	1.5	0	0.5	0	0.5	0			0.5	0.5							0	0								YML131W	0	0	-1	0					YLR326W	-1.5	SVP26
YMR034C	2	0	0	1	1	0	2	1		YMR034C	1	0	0	0.5	0.5	0	1	0.5			1	0.5							0	0								YMR034C	-0.5	0	1	0					YOL163W	-1.5	SYG1
YMR141C	1	0	1	0	0	0	1	17		YMR141C	0.5	0	0.5	0	0	0	0.5	8.5			0.5	0							0	0								YMR141C	-0.5	0	0	8.5					YPR064W	-1.5	TDA5
YMR155W	0	0	13	3	1	0	1	0		YMR155W	0	0	6.5	1.5	0.5	0	0.5	0			0	0.5							0	0								YMR155W	0.5	0	-6	-1.5					ZRT3	-1.5	TMS1
YMR187C	0	0	0	0	1	0	0	0		YMR187C	0	0	0	0	0.5	0	0	0			0	0.5							0	0								YMR187C	0.5	0	0	0					ARR3	-2	TPO2
YMR221C	2	1	4	4	1	1	4	8		YMR221C	1	0.5	2	2	0.5	0.5	2	4			1	0.5							0.5	0.5								YMR221C	-0.5	0	0	2					CHO1	-2	TSC13
YMR253C	3	0	1	3	1	1	0	8		YMR253C	1.5	0	0.5	1.5	0.5	0.5	0	4			1.5	0.5							0	0.5								YMR253C	-1	0.5	-0.5	2.5					COS12	-2	VMR1
YMR279C	1	0	3	8	2	0	1	7		YMR279C	0.5	0	1.5	4	1	0	0.5	3.5			0.5	1							0	0								YMR279C	0.5	0	-1	-0.5					CRD1	-2	YBR220C
YNL046W	3	0	0	1	3	0	0	0		YNL046W	1.5	0	0	0.5	1.5	0	0	0			1.5	1.5							0	0								YNL046W	0	0	0	-0.5					EMC4	-2	YDC1
YNL095C	3	0	4	1	4	0	0	0		YNL095C	1.5	0	2	0.5	2	0	0	0			1.5	2							0	0								YNL095C	0.5	0	-2	-0.5					FLC1	-2	YGR168C
YNL115C	2	1	3	2	2	0	2	0		YNL115C	1	0.5	1.5	1	1	0	1	0			1	1							0.5	0								YNL115C	0	-0.5	-0.5	-1					FLD1	-2	YIP3
YNL143C	2	0	0	0	1	0	1	0		YNL143C	1	0	0	0	0.5	0	0.5	0			1	0.5							0	0								YNL143C	-0.5	0	0.5	0					FRE4	-2	YJR015W
YNL146W	1	0	0	0	0	0	0	1		YNL146W	0.5	0	0	0	0	0	0	0.5			0.5	0							0	0								YNL146W	-0.5	0	0	0.5					FTH1	-2	YNL115C
YNL320W	2	2	11	15	2	4	0	3		YNL320W	1	1	5.5	7.5	1	2	0	1.5			1	1							1	2								YNL320W	0	1	-5.5	-6					GEX2	-2	YOL079W
YNR048W	1	0	0	0	1	1	0	0		YNR048W	0.5	0	0	0	0.5	0.5	0	0			0.5	0.5							0	0.5								YNR048W	0	0.5	0	0					LNP1	-2	YPL264C
YNR061C	1	0	1	1	1	0	1	1		YNR061C	0.5	0	0.5	0.5	0.5	0	0.5	0.5			0.5	0.5							0	0								YNR061C	0	0	0	0					MNR2	-2	YPR153W
YNR062C	1	0	0	1	1	0	0	0		YNR062C	0.5	0	0	0.5	0.5	0	0	0			0.5	0.5							0	0								YNR062C	0	0	0	-0.5					PER33	-2	DIE2
YOL079W	2	2	0	2	0	1	0	0		YOL079W	1	1	0	1	0	0.5	0	0			1	0							1	0.5								YOL079W	-1	-0.5	0	-1					PRM8	-2	ERG1
YOL107W	2	0	0	0	0	0	0	0		YOL107W	1	0	0	0	0	0	0	0			1	0							0	0								YOL107W	-1	0	0	0					SCS3	-2	ERV14
YOL162W	2	0	1	6	2	0	2	13		YOL162W	1	0	0.5	3	1	0	1	6.5			1	1							0	0								YOL162W	0	0	0.5	3.5					SNA2	-2	FRE3
YOL163W	4	0	1	0	1	0	4	2		YOL163W	2	0	0.5	0	0.5	0	2	1			2	0.5							0	0								YOL163W	-1.5	0	1.5	1					UGA4	-2	GUP1
YOP1	0	1	1	5	1	1	1	23		YOP1	0	0.5	0.5	2.5	0.5	0.5	0.5	11.5			0	0.5							0.5	0.5								YOP1	0.5	0	0	9					VRG4	-2	IPT1
YOR097C	2	0	1	2	1	0	0	0		YOR097C	1	0	0.5	1	0.5	0	0	0			1	0.5							0	0								YOR097C	-0.5	0	-0.5	-1					YAR047C	-2	PGA1
YOR1	1	2	0	0	2	3	3	1		YOR1	0.5	1	0	0	1	1.5	1.5	0.5			0.5	1							1	1.5								YOR1	0.5	0.5	1.5	0.5					YBT1	-2	RCE1
YOR152C	1	0	1	0	0	0	0	0		YOR152C	0.5	0	0.5	0	0	0	0	0			0.5	0							0	0								YOR152C	-0.5	0	-0.5	0					YKL031W	-2	SFC1
YOR292C	2	2	6	7	0	0	1	0		YOR292C	1	1	3	3.5	0	0	0.5	0			1	0							1	0								YOR292C	-1	-1	-2.5	-3.5					YPF1	-2	TVP18
YPC1	2	0	9	22	5	0	8	24		YPC1	1	0	4.5	11	2.5	0	4	12			1	2.5							0	0								YPC1	1.5	0	-0.5	1					AIM14	-2.5	USA1
YPF1	5	0	3	0	1	0	0	0		YPF1	2.5	0	1.5	0	0.5	0	0	0			2.5	0.5							0	0								YPF1	-2	0	-1.5	0					CHS2	-2.5	YKL044W
YPL041C	0	4	0	2	7	14	7	4		YPL041C	0	2	0	1	3.5	7	3.5	2			0	3.5							2	7								YPL041C	3.5	5	3.5	1					FRE5	-2.5	YOR292C
YPL162C	0	3	1	3	1	1	1	3		YPL162C	0	1.5	0.5	1.5	0.5	0.5	0.5	1.5			0	0.5							1.5	0.5								YPL162C	0.5	-1	0	0					LDS2	-2.5	YPL162C
YPL257W	3	0	0	0	2	0	1	0		YPL257W	1.5	0	0	0	1	0	0.5	0			1.5	1							0	0								YPL257W	-0.5	0	0.5	0					YDR387C	-2.5	CCC2
YPL264C	0	1	4	6	1	0	4	15		YPL264C	0	0.5	2	3	0.5	0	2	7.5			0	0.5							0.5	0								YPL264C	0.5	-0.5	0	4.5					FAT1	-3	COX18
YPQ1	1	2	0	1	1	2	2	0		YPQ1	0.5	1	0	0.5	0.5	1	1	0			0.5	0.5							1	1								YPQ1	0	0	1	-0.5					HOL1	-3	ENV10
YPQ2	2	2	0	0	0	2	0	0		YPQ2	1	1	0	0	0	1	0	0			1	0							1	1								YPQ2	-1	0	0	0					IZH1	-3	ERD1
YPR003C	2	0	12	13	3	1	15	39		YPR003C	1	0	6	6.5	1.5	0.5	7.5	19.5			1	1.5							0	0.5								YPR003C	0.5	0.5	1.5	13					JEN1	-3	NHX1
YPR027C	0	0	0	0	1	0	0	0		YPR027C	0	0	0	0	0.5	0	0	0			0	0.5							0	0								YPR027C	0.5	0	0	0					MAL11	-3	OST3
YPR064W	5	0	0	0	2	1	1	0		YPR064W	2.5	0	0	0	1	0.5	0.5	0			2.5	1							0	0.5								YPR064W	-1.5	0.5	0.5	0					MGR2	-3.5	PHO86
YPR071W	13	0	0	0	1	1	0	0		YPR071W	6.5	0	0	0	0.5	0.5	0	0			6.5	0.5							0	0.5								YPR071W	-6	0.5	0	0					RCF2	-3.5	SPG3
YPR098C	2	0	0	1	3	2	3	0		YPR098C	1	0	0	0.5	1.5	1	1.5	0			1	1.5							0	1								YPR098C	0.5	1	1.5	-0.5					SRF1	-3.5	STE24
YPR109W	1	1	2	0	0	2	1	1		YPR109W	0.5	0.5	1	0	0	1	0.5	0.5			0.5	0							0.5	1								YPR109W	-0.5	0.5	-0.5	0.5					AVT5	-4	VPS68
YPR114W	2	0	0	0	1	0	0	0		YPR114W	1	0	0	0	0.5	0	0	0			1	0.5							0	0								YPR114W	-0.5	0	0	0					ILM1	-4	ALG6
YPR117W	1	0	0	0	0	0	0	0		YPR117W	0.5	0	0	0	0	0	0	0			0.5	0							0	0								YPR117W	-0.5	0	0	0					SPC2	-4	CRD1
YPR153W	1	2	0	4	2	1	1	1		YPR153W	0.5	1	0	2	1	0.5	0.5	0.5			0.5	1							1	0.5								YPR153W	0.5	-0.5	0.5	-1.5					YBL059W	-4	OST6
YRO2	3	1	4	9	1	1	0	10		YRO2	1.5	0.5	2	4.5	0.5	0.5	0	5			1.5	0.5							0.5	0.5								YRO2	-1	0	-2	0.5					MPC1	-4.5	OSW5
YSP1	3	2	2	7	11	3	6	36		YSP1	1.5	1	1	3.5	5.5	1.5	3	18			1.5	5.5							1	1.5								YSP1	4	0.5	2	14.5					ERD1	-5	SWP1
YSR3	1	0	3	1	0	0	4	0		YSR3	0.5	0	1.5	0.5	0	0	2	0			0.5	0							0	0								YSR3	-0.5	0	0.5	-0.5					IZH2	-5	FTR1
YVC1	2	0	1	1	1	0	1	3		YVC1	1	0	0.5	0.5	0.5	0	0.5	1.5			1	0.5							0	0								YVC1	-0.5	0	0	1					YDL180W	-5	SUR1
ZRC1	5	0	5	3	3	1	6	2		ZRC1	2.5	0	2.5	1.5	1.5	0.5	3	1			2.5	1.5							0	0.5								ZRC1	-1	0.5	0.5	-0.5					SSH1	-5.5	ILM1
ZRG17	2	0	5	0	2	0	0	0		ZRG17	1	0	2.5	0	1	0	0	0			1	1							0	0								ZRG17	0	0	-2.5	0					YPR071W	-6	YBL059W
ZRT2	1	1	0	0	0	1	0	1		ZRT2	0.5	0.5	0	0	0	0.5	0	0.5			0.5	0							0.5	0.5								ZRT2	-0.5	0	0	0.5					EMP46	-6.5	COT1
ZRT3	3	0	0	2	0	2	0	0		ZRT3	1.5	0	0	1	0	1	0	0			1.5	0							0	1								ZRT3	-1.5	1	0	-1					GUP1	-6.5	ELO3
Total x 2*	1754	1212	1210	2006	1792	1308	1188	2220		Total	877	606	605	1003	896	654	594	1110																				Sum	19	48	-11	107
Total	877	606	605	1003	896	654	594	1110
Totals MSP-EMAP minus Totals MSP/C-EMAP					-19	-48	11	-107
*Note each interaction is counted 4 times, twice because it counted with gene 1 and with gene 2. And 2 fikd more since in the matrix each interaction figures twice.
AVERAGE	7.70166	2.03131	2.22836	3.69429	3.30018	2.40884	0.0662983	5.0884
STDEV	6.34606	4.04004	4.16887	5.37338	5.71333	4.73646	0.296391	6.78474
Average + SD	14.0477	6.07134	6.39723	9.06767	9.01352	7.1453	0.362689	11.8731
Mean with cerul - mean without cerul					-4.40147	0.377532	-2.16206	1.39411
[truncated: 6 more columns]
